# Supplementary material for: Unraveling the role of MADS transcription factor complexes in apple tree dormancy
Source: New Phytol. 2021 Sep 23;232(5):2071–88. doi: 10.1111/nph.17710 (PMC9292984; doi:10.1111/nph.17710)
Supplement: Supplementary file 2 — Dataset S2 List of seq‐DAP‐seq peaks containing at least one CArG‐box (see the Materials and Methods section) for the four MADS transcriptional complexes. [file NPH-232-2071-s012.xlsx]

## Sheet: Title page
New Phytologist Supporting Information
Article title: Unraveling the role of MADS transcription factor complexes in apple tree dormancy
Authors: Vítor da Silveira Falavigna, Edouard Severing, Xuelei Lai, Joan Estevan, Isabelle Farrera, Véronique Hugouvieux, Luís Fernando Revers, Chloe Zubieta, George Coupland, Evelyne Costes and Fernando Andrés
Article acceptance date: 19 August 2021
Dataset S2. List of seq-DAP-seq peaks containing at least one CArG-box (see Methods) for the four MADS transcriptional complexes.

## Sheet: MdDAM1-MdSVPa
	Chr	start	end	width	strand	score	peak	feature	feature.ranges.start	feature.ranges.end	feature.ranges.width	feature.strand	distance	insideFeature	distanceToSite	TAIR	Annotation
1	Chr03	50150	51704	1555	+	0	peak_1	MD03G1000900	45239	61226	15988	+	0	inside	0	AT3G54280.1	Symbols: RGD3 | DNA binding;ATP binding;nucleic acid binding;binding;helicases;ATP binding;DNA binding;helicases | chr3:20091976-20104257 FORWARD LENGTH=12282
2	Chr03	124576	127108	2533	+	0	peak_2	MD03G1001500	118676	124094	5419	+	481	downstream	481	AT1G55535.2	Symbols: | unknown protein; FUNCTIONS IN: molecular_function unknown; INVOLVED IN: biological_process unknown; LOCATED IN: cellular_component unknown; EXPRESSED IN: cultured cell; BEST Arabidopsis thaliana protein match is: unknown protein (TAIR:AT3G13420.1); Has 35333 Blast hits to 34131 proteins in 2444 species: Archae - 798; Bacteria - 22429; Metazoa - 974; Fungi - 991; Plants - 531; Viruses -…
3	Chr03	124576	127108	2533	+	0	peak_2	MD03G1001600	126634	128864	2231	+	0	overlapStart	0	AT5G56340.1	Symbols: ATCRT1 | RING/U-box superfamily protein | chr5:22817560-22819657 FORWARD LENGTH=2098
4	Chr03	171836	174496	2661	+	0	peak_4	MD03G1002400	167487	171703	4217	-	132	upstream	132	AT3G13460.1	Symbols: ECT2 | evolutionarily conserved C-terminal region 2 | chr3:4384714-4388477 REVERSE LENGTH=3764
5	Chr03	171836	174496	2661	+	0	peak_4	MD03G1002500	174271	178966	4696	-	0	overlapEnd	0	AT3G13460.1	Symbols: ECT2 | evolutionarily conserved C-terminal region 2 | chr3:4384714-4388477 REVERSE LENGTH=3764
6	Chr03	246889	251399	4511	+	0	peak_5	MD03G1003500	252675	256341	3667	+	1275	upstream	1275	AT1G55360.1	Symbols: | Protein of Unknown Function (DUF239) | chr1:20666222-20668726 REVERSE LENGTH=2505
7	Chr03	256806	259452	2647	+	0	peak_6	MD03G1003500	252675	256341	3667	+	464	downstream	464	AT1G55360.1	Symbols: | Protein of Unknown Function (DUF239) | chr1:20666222-20668726 REVERSE LENGTH=2505
8	Chr03	256806	259452	2647	+	0	peak_6	MD03G1003600	260470	274849	14380	+	1017	upstream	1017	AT1G55350.4	Symbols: DEK1 | calpain-type cysteine protease family | chr1:20654061-20665095 REVERSE LENGTH=11035
11	Chr03	360454	361843	1390	+	0	peak_10	MD03G1004600	351924	360265	8342	-	188	upstream	188	AT5G19820.1	Symbols: emb2734 | ARM repeat superfamily protein | chr5:6695224-6701311 REVERSE LENGTH=6088
12	Chr03	437611	441480	3870	+	0	peak_11	MD03G1005300	439810	443237	3428	+	0	overlapStart	0	AT5G11950.2	Symbols: | Putative lysine decarboxylase family protein | chr5:3854916-3856983 FORWARD LENGTH=2068
13	Chr03	445817	449901	4085	+	0	peak_12	MD03G1005400	443688	445370	1683	-	446	upstream	446	AT4G08810.1	Symbols: SUB1 | calcium ion binding | chr4:5616052-5617939 REVERSE LENGTH=1888
14	Chr03	445817	449901	4085	+	0	peak_12	MD03G1005500	449807	453415	3609	-	0	overlapEnd	0	AT4G25650.1	Symbols: ACD1-LIKE, PTC52, TIC55-IV | ACD1-like | chr4:13080901-13083197 REVERSE LENGTH=2297
15	Chr03	462569	465121	2553	+	0	peak_13	MD03G1005700	465874	471326	5453	-	752	downstream	752	AT1G55300.2	Symbols: TAF7 | TBP-associated factor 7 | chr1:20628023-20629692 REVERSE LENGTH=1670
16	Chr03	800389	802394	2006	+	0	peak_15	MD03G1010400	802304	803254	951	-	0	overlapEnd	0	AT1G55230.1	Symbols: | Family of unknown function (DUF716) | chr1:20602819-20603924 FORWARD LENGTH=1106
17	Chr03	804184	805844	1661	+	0	peak_16	MD03G1010400	802304	803254	951	-	929	upstream	929	AT1G55230.1	Symbols: | Family of unknown function (DUF716) | chr1:20602819-20603924 FORWARD LENGTH=1106
18	Chr03	885455	887772	2318	+	0	peak_17	MD03G1011400	884069	884593	525	-	861	upstream	861
19	Chr03	885455	887772	2318	+	0	peak_17	MD03G1011500	889383	894488	5106	+	1610	upstream	1610	AT3G13670.1	Symbols: | Protein kinase family protein | chr3:4469222-4473547 FORWARD LENGTH=4326
20	Chr03	902542	905674	3133	+	0	peak_18	MD03G1011700	898325	902208	3884	-	333	upstream	333	AT3G58060.1	Symbols: | Cation efflux family protein | chr3:21497778-21499676 REVERSE LENGTH=1899
21	Chr03	1217898	1220872	2975	+	0	peak_19	MD03G1015300	1221471	1225235	3765	+	598	upstream	598	AT3G14470.1	Symbols: | NB-ARC domain-containing disease resistance protein | chr3:4857940-4861247 FORWARD LENGTH=3308
22	Chr03	1310689	1313507	2819	+	0	peak_20	MD03G1016400	1307373	1311107	3735	-	0	overlapStart	0	AT5G19640.1	Symbols: | Major facilitator superfamily protein | chr5:6636460-6638590 FORWARD LENGTH=2131
23	Chr03	1310689	1313507	2819	+	0	peak_20	MD03G1016500	1316425	1317051	627	+	2917	upstream	2917	AT1G51120.1	Symbols: | AP2/B3 transcription factor family protein | chr1:18938091-18939149 FORWARD LENGTH=1059
24	Chr03	1499384	1500809	1426	+	0	peak_21	MD03G1019500	1496758	1499090	2333	+	293	downstream	293	AT5G60900.1	Symbols: RLK1 | receptor-like protein kinase 1 | chr5:24498467-24501494 REVERSE LENGTH=3028
25	Chr03	1499384	1500809	1426	+	0	peak_21	MD03G1019600	1499695	1501947	2253	+	0	overlapStart	0
26	Chr03	1625433	1627444	2012	+	0	peak_22	MD03G1021000	1622207	1625684	3478	-	0	overlapStart	0	AT3G57880.1	Symbols: | Calcium-dependent lipid-binding (CaLB domain) plant phosphoribosyltransferase family protein | chr3:21430983-21434600 REVERSE LENGTH=3618
27	Chr03	2021795	2025492	3698	+	0	peak_23	MD03G1024400	2025648	2028561	2914	-	155	downstream	155	AT3G57670.1	Symbols: NTT, WIP2 | C2H2-type zinc finger family protein | chr3:21370903-21373446 FORWARD LENGTH=2544
28	Chr03	2034030	2035735	1706	+	0	peak_24	MD03G1024500	2031736	2037710	5975	-	0	inside	0	AT5G19620.1	Symbols: EMB213, OEP80, ATOEP80, TOC75 | outer envelope protein of 80 kDa | chr5:6623204-6627846 FORWARD LENGTH=4643
29	Chr03	2034030	2035735	1706	+	0	peak_24	MD03G1024600	2037947	2046161	8215	+	2211	upstream	2211	AT5G55820.1	Symbols: | CONTAINS InterPro DOMAIN/s: Inner centromere protein, ARK-binding region (InterPro:IPR005635); Has 1807 Blast hits to 1807 proteins in 277 species: Archae - 0; Bacteria - 0; Metazoa - 736; Fungi - 347; Plants - 385; Viruses - 0; Other Eukaryotes - 339 (source: NCBI BLink). | chr5:22586287-22594035 FORWARD LENGTH=7749
30	Chr03	2487557	2490389	2833	+	0	peak_25	MD03G1030700	2490422	2492042	1621	+	32	upstream	32
31	Chr03	2815813	2817508	1696	+	0	peak_26	MD03G1035100	2812257	2813030	774	-	2782	upstream	2782
32	Chr03	3081330	3082867	1538	+	0	peak_28	MD03G1038700	3081902	3082590	689	+	0	includeFeature	0
33	Chr03	3081330	3082867	1538	+	0	peak_28	MD03G1038800	3083473	3084318	846	+	605	upstream	605
35	Chr03	3146647	3149666	3020	+	0	peak_30	MD03G1039600	3139130	3144218	5089	-	2428	upstream	2428	AT3G13235.3	Symbols: | ubiquitin family protein | chr3:4271212-4274446 REVERSE LENGTH=3235
36	Chr03	3146647	3149666	3020	+	0	peak_30	MD03G1039700	3149766	3149978	213	-	99	downstream	99	AT3G13275.1	Symbols: | unknown protein; FUNCTIONS IN: molecular_function unknown; INVOLVED IN: biological_process unknown; LOCATED IN: endomembrane system; Has 29 Blast hits to 29 proteins in 10 species: Archae - 0; Bacteria - 0; Metazoa - 0; Fungi - 0; Plants - 29; Viruses - 0; Other Eukaryotes - 0 (source: NCBI BLink). | chr3:4289194-4289842 REVERSE LENGTH=649
37	Chr03	3183402	3185075	1674	+	0	peak_32	MD03G1040100	3178893	3183329	4437	-	72	upstream	72	AT1G55740.1	Symbols: AtSIP1, SIP1 | seed imbibition 1 | chr1:20835366-20838778 REVERSE LENGTH=3413
38	Chr03	3183402	3185075	1674	+	0	peak_32	MD03G1040200	3187935	3188363	429	+	2859	upstream	2859	AT5G56100.1	Symbols: | glycine-rich protein / oleosin | chr5:22717115-22717751 FORWARD LENGTH=637
39	Chr03	3232540	3233849	1310	+	0	peak_33	MD03G1040700	3225687	3232428	6742	-	111	upstream	111	AT5G56130.1	Symbols: TEX1, AtTEX1, THO3 | Transducin/WD40 repeat-like superfamily protein | chr5:22722482-22725095 REVERSE LENGTH=2614
43	Chr03	3516686	3519093	2408	+	0	peak_36	MD03G1044400	3511777	3516305	4529	-	380	upstream	380	AT5G56270.1	Symbols: WRKY2, ATWRKY2 | WRKY DNA-binding protein 2 | chr5:22779693-22783268 FORWARD LENGTH=3576
44	Chr03	3531297	3535142	3846	+	0	peak_37	MD03G1044500	3527238	3531810	4573	-	0	overlapStart	0	AT1G55610.2	Symbols: BRL1 | BRI1 like | chr1:20779874-20784017 REVERSE LENGTH=4144
45	Chr03	3671992	3674189	2198	+	0	peak_39	MD03G1045700	3674587	3675963	1377	-	397	downstream	397	AT1G55580.1	Symbols: LAS, SCL18 | GRAS family transcription factor | chr1:20764011-20765752 FORWARD LENGTH=1742
46	Chr03	3982436	3984926	2491	+	0	peak_41	MD03G1049900	3981184	3982008	825	+	427	downstream	427	AT4G27950.1	Symbols: CRF4 | cytokinin response factor 4 | chr4:13909569-13910859 REVERSE LENGTH=1291
47	Chr03	4014394	4017534	3141	+	0	peak_42	MD03G1050100	4011776	4011889	114	-	2504	upstream	2504
48	Chr03	4014394	4017534	3141	+	0	peak_42	MD03G1050200	4012128	4015459	3332	-	0	overlapStart	0	AT3G10870.1	Symbols: MES17, ATMES17 | methyl esterase 17 | chr3:3401078-3402672 REVERSE LENGTH=1595
49	Chr03	4014394	4017534	3141	+	0	peak_42	MD03G1050300	4017740	4018501	762	-	205	downstream	205
50	Chr03	4037965	4039734	1770	+	0	peak_43	MD03G1050800	4031835	4037497	5663	-	467	upstream	467	AT1G55150.1	Symbols: | DEA(D/H)-box RNA helicase family protein | chr1:20574480-20577320 FORWARD LENGTH=2841
54	Chr03	4383736	4385840	2105	+	0	peak_46	MD03G1055000	4386785	4388650	1866	-	944	downstream	944	AT5G13210.1	Symbols: | Uncharacterised conserved protein UCP015417, vWA | chr5:4214504-4216686 FORWARD LENGTH=2183
55	Chr03	4546110	4548814	2705	+	0	peak_47	MD03G1057000	4548716	4549168	453	+	0	overlapStart	0	AT2G30230.1	Symbols: | unknown protein; FUNCTIONS IN: molecular_function unknown; INVOLVED IN: biological_process unknown; LOCATED IN: endomembrane system; BEST Arabidopsis thaliana protein match is: unknown protein (TAIR:AT1G06980.1); Has 167 Blast hits to 167 proteins in 14 species: Archae - 0; Bacteria - 0; Metazoa - 0; Fungi - 0; Plants - 167; Viruses - 0; Other Eukaryotes - 0 (source: NCBI BLink). | chr…
56	Chr03	4624859	4626863	2005	+	0	peak_48	MD03G1057600	4626756	4628929	2174	+	0	overlapStart	0	AT2G22330.1	Symbols: CYP79B3 | cytochrome P450, family 79, subfamily B, polypeptide 3 | chr2:9488554-9491187 FORWARD LENGTH=2634
57	Chr03	4987243	4990128	2886	+	0	peak_50	MD03G1061900	4989552	4989638	87	-	0	includeFeature	0
58	Chr03	5333936	5336796	2861	+	0	peak_52	MD03G1066700	5334505	5335269	765	+	0	includeFeature	0
59	Chr03	5458629	5461371	2743	+	0	peak_53	MD03G1068100	5455295	5458574	3280	-	54	upstream	54	AT5G44640.1	Symbols: BGLU13 | beta glucosidase 13 | chr5:18011146-18012882 FORWARD LENGTH=1737
60	Chr03	5571455	5575798	4344	+	0	peak_54	MD03G1068500	5566007	5570327	4321	-	1127	upstream	1127	AT2G29970.1	Symbols: | Double Clp-N motif-containing P-loop nucleoside triphosphate hydrolases superfamily protein | chr2:12776386-12779938 FORWARD LENGTH=3553
61	Chr03	5656079	5658911	2833	+	0	peak_56	MD03G1069100	5660090	5663167	3078	+	1178	upstream	1178	AT2G44480.1	Symbols: BGLU17 | beta glucosidase 17 | chr2:18359734-18363088 FORWARD LENGTH=3355
62	Chr03	5734417	5737064	2648	+	0	peak_57	MD03G1070200	5728208	5734228	6021	+	188	downstream	188	AT1G53570.3	Symbols: MAP3KA | mitogen-activated protein kinase kinase kinase 3 | chr1:19987191-19991113 FORWARD LENGTH=3923
63	Chr03	5734417	5737064	2648	+	0	peak_57	MD03G1070300	5736090	5737828	1739	+	0	overlapStart	0	AT5G46090.1	Symbols: | Protein of unknown function (DUF679) | chr5:18693485-18694129 FORWARD LENGTH=645
64	Chr03	5777977	5779452	1476	+	0	peak_58	MD03G1070700	5773425	5775033	1609	-	2943	upstream	2943	AT5G58730.1	Symbols: | pfkB-like carbohydrate kinase family protein | chr5:23723404-23725465 REVERSE LENGTH=2062
65	Chr03	5992869	5994848	1980	+	0	peak_60	MD03G1073600	5991522	5993525	2004	-	0	overlapStart	0	AT5G58860.1	Symbols: CYP86A1, CYP86 | cytochrome P450, family 86, subfamily A, polypeptide 1 | chr5:23765814-23768049 REVERSE LENGTH=2236
66	Chr03	6397585	6400492	2908	+	0	peak_61	MD03G1079200	6394219	6394803	585	-	2781	upstream	2781	AT5G43240.3	Symbols: | Protein of unknown function (DUF674) | chr5:17352986-17355122 REVERSE LENGTH=2137
67	Chr03	6397585	6400492	2908	+	0	peak_61	MD03G1079300	6395392	6398754	3363	-	0	overlapStart	0	AT5G01150.1	Symbols: | Protein of unknown function (DUF674) | chr5:51988-53817 FORWARD LENGTH=1830
68	Chr03	6549723	6556408	6686	+	0	peak_62	MD03G1081200	6544320	6549320	5001	-	402	upstream	402	AT5G59020.1	Symbols: | Protein of unknown function (DUF3527) | chr5:23826975-23830437 REVERSE LENGTH=3463
69	Chr03	6549723	6556408	6686	+	0	peak_62	MD03G1081300	6558724	6559509	786	+	2315	upstream	2315	AT1G61190.1	Symbols: | LRR and NB-ARC domains-containing disease resistance protein | chr1:22557602-22560687 FORWARD LENGTH=3086
71	Chr03	6900371	6903957	3587	+	0	peak_64	MD03G1085400	6898086	6900171	2086	-	199	upstream	199	AT2G29380.1	Symbols: HAI3 | highly ABA-induced PP2C gene 3 | chr2:12608702-12610167 FORWARD LENGTH=1466
72	Chr03	7382441	7385403	2963	+	0	peak_68	MD03G1089800	7380517	7382781	2265	-	0	overlapStart	0	AT1G07530.1	Symbols: SCL14, ATGRAS2, GRAS2 | SCARECROW-like 14 | chr1:2313582-2316469 REVERSE LENGTH=2888
73	Chr03	7434789	7438531	3743	+	0	peak_70	MD03G1090200	7428985	7431830	2846	-	2958	upstream	2958	AT5G59400.1	Symbols: | FUNCTIONS IN: molecular_function unknown; INVOLVED IN: biological_process unknown; LOCATED IN: chloroplast; EXPRESSED IN: 23 plant structures; EXPRESSED DURING: 13 growth stages; BEST Arabidopsis thaliana protein match is: PGR5-like B (TAIR:AT4G11960.1); Has 30201 Blast hits to 17322 proteins in 780 species: Archae - 12; Bacteria - 1396; Metazoa - 17338; Fungi - 3422; Plants - 5037; Vi…
74	Chr03	7434789	7438531	3743	+	0	peak_70	MD03G1090300	7431941	7432017	77	-	2771	upstream	2771
75	Chr03	7434789	7438531	3743	+	0	peak_70	MD03G1090400	7432867	7434687	1821	-	101	upstream	101	AT2G29040.1	Symbols: | Exostosin family protein | chr2:12472425-12474962 REVERSE LENGTH=2538
76	Chr03	7434789	7438531	3743	+	0	peak_70	MD03G1090500	7439491	7443305	3815	+	959	upstream	959	AT2G29050.1	Symbols: ATRBL1, RBL1 | RHOMBOID-like 1 | chr2:12478146-12479653 FORWARD LENGTH=1508
77	Chr03	8327267	8328878	1612	+	0	peak_71	MD03G1096700	8321328	8326678	5351	+	588	downstream	588	AT2G28780.1	Symbols: | unknown protein; INVOLVED IN: biological_process unknown; LOCATED IN: mitochondrion; EXPRESSED IN: inflorescence meristem, root, flower; EXPRESSED DURING: petal differentiation and expansion stage; CONTAINS InterPro DOMAIN/s: Protein of unknown function DUF939, bacterial (InterPro:IPR010343); BEST Arabidopsis thaliana protein match is: unknown protein (TAIR:AT3G09450.1); Has 671 Blast …
78	Chr03	8327267	8328878	1612	+	0	peak_71	MD03G1096800	8328325	8332527	4203	+	0	overlapStart	0	AT2G28760.3	Symbols: UXS6 | UDP-XYL synthase 6 | chr2:12336188-12338821 REVERSE LENGTH=2634
79	Chr03	8478446	8481306	2861	+	0	peak_73	MD03G1099100	8481033	8484504	3472	+	0	overlapStart	0	AT5G59840.1	Symbols: | Ras-related small GTP-binding family protein | chr5:24107215-24109251 REVERSE LENGTH=2037
80	Chr03	8516431	8519557	3127	+	0	peak_74	MD03G1099600	8513168	8516273	3106	-	157	upstream	157	AT3G55350.1	Symbols: | PIF / Ping-Pong family of plant transposases | chr3:20518391-20520875 FORWARD LENGTH=2485
81	Chr03	8516431	8519557	3127	+	0	peak_74	MD03G1099700	8519890	8521707	1818	+	332	upstream	332	AT1G12700.1	Symbols: | ATP binding;nucleic acid binding;helicases | chr1:4323556-4326333 REVERSE LENGTH=2778
82	Chr03	8568169	8569954	1786	+	0	peak_75	MD03G1100200	8565163	8566379	1217	-	1789	upstream	1789	AT4G01470.1	Symbols: GAMMA-TIP3, TIP1;3, ATTIP1.3 | tonoplast intrinsic protein 1;3 | chr4:625092-625850 REVERSE LENGTH=759
85	Chr03	9171634	9173448	1815	+	0	peak_80	MD03G1106500	9173753	9177492	3740	+	304	upstream	304	AT5G60020.1	Symbols: LAC17, ATLAC17 | laccase 17 | chr5:24167996-24170462 FORWARD LENGTH=2467
86	Chr03	9351228	9352908	1681	+	0	peak_82	MD03G1107900	9354137	9358138	4002	+	1228	upstream	1228	AT2G28550.3	Symbols: RAP2.7 | related to AP2.7 | chr2:12225842-12228543 REVERSE LENGTH=2702
87	Chr03	9730323	9733849	3527	+	0	peak_86	MD03G1111700	9735069	9738034	2966	+	1219	upstream	1219	AT5G02970.1	Symbols: | alpha/beta-Hydrolases superfamily protein | chr5:694969-697637 FORWARD LENGTH=2669
88	Chr03	9748835	9750815	1981	+	0	peak_87	MD03G1112100	9745805	9746361	557	-	2473	upstream	2473	AT1G32375.1	Symbols: | F-box/RNI-like/FBD-like domains-containing protein | chr1:11679230-11680679 FORWARD LENGTH=1450
89	Chr03	9748835	9750815	1981	+	0	peak_87	MD03G1112200	9746363	9751465	5103	-	0	inside	0	AT3G59200.1	Symbols: | F-box/RNI-like superfamily protein | chr3:21887172-21889344 FORWARD LENGTH=2173
90	Chr03	10581032	10583035	2004	+	0	peak_89	MD03G1117500	10574319	10578770	4452	-	2261	upstream	2261	AT5G60640.1	Symbols: PDIL1-4 | PDI-like 1-4 | chr5:24371007-24374038 REVERSE LENGTH=3032
91	Chr03	10674455	10679299	4845	+	0	peak_90	MD03G1118100	10681268	10681765	498	+	1968	upstream	1968	AT2G28400.1	Symbols: | Protein of unknown function, DUF584 | chr2:12148304-12149052 REVERSE LENGTH=749
92	Chr03	10686761	10689445	2685	+	0	peak_91	MD03G1118200	10689775	10697842	8068	+	329	upstream	329	AT2G28390.1	Symbols: | SAND family protein | chr2:12139580-12143465 REVERSE LENGTH=3886
93	Chr03	11450360	11452184	1825	+	0	peak_94	MD03G1122400	11448245	11455437	7193	-	0	inside	0	AT2G27990.1	Symbols: BLH8, PNF | BEL1-like homeodomain 8 | chr2:11921433-11924698 REVERSE LENGTH=3266
94	Chr03	12819442	12821948	2507	+	0	peak_97	MD03G1130300	12815434	12820150	4717	+	0	overlapEnd	0	AT4G19350.1	Symbols: EMB3006 | embryo defective 3006 | chr4:10562023-10563757 REVERSE LENGTH=1735
95	Chr03	12819442	12821948	2507	+	0	peak_97	MD03G1130400	12822125	12823399	1275	+	176	upstream	176	AT1G77450.1	Symbols: anac032, NAC032 | NAC domain containing protein 32 | chr1:29099954-29101261 FORWARD LENGTH=1308
96	Chr03	12819442	12821948	2507	+	0	peak_97	MD03G1130500	12824578	12828072	3495	+	2629	upstream	2629	AT1G08220.1	Symbols: | FUNCTIONS IN: molecular_function unknown; INVOLVED IN: mitochondrial proton-transporting ATP synthase complex assembly; LOCATED IN: mitochondrial inner membrane; EXPRESSED IN: 18 plant structures; EXPRESSED DURING: 7 growth stages; CONTAINS InterPro DOMAIN/s: ATPase assembly factor ATP10, mitochondria (InterPro:IPR007849); Has 152 Blast hits to 152 proteins in 76 species: Archae - 6; B…
97	Chr03	13784619	13787539	2921	+	0	peak_102	MD03G1136900	13789264	13790448	1185	+	1724	upstream	1724	AT5G04200.1	Symbols: AtMC9, MC9 | metacaspase 9 | chr5:1153790-1155040 FORWARD LENGTH=1251
98	Chr03	15312343	15314662	2320	+	0	peak_105	MD03G1143000	15309483	15310967	1485	-	1375	upstream	1375	AT2G27550.1	Symbols: ATC | centroradialis | chr2:11773251-11774681 FORWARD LENGTH=1431
103	Chr03	18373271	18375050	1780	+	0	peak_112	MD03G1156500	18373384	18375547	2164	-	0	overlapEnd	0	AT5G22080.2	Symbols: | Chaperone DnaJ-domain superfamily protein | chr5:7310171-7313670 REVERSE LENGTH=3500
104	Chr03	21818812	21820065	1254	+	0	peak_113	MD03G1165100	21815232	21818341	3110	-	470	upstream	470	AT5G12180.1	Symbols: CPK17 | calcium-dependent protein kinase 17 | chr5:3937024-3939596 FORWARD LENGTH=2573
105	Chr03	22276589	22279526	2938	+	0	peak_115	MD03G1166700	22271653	22275678	4026	-	910	upstream	910	AT5G12310.1	Symbols: | RING/U-box superfamily protein | chr5:3980226-3982442 REVERSE LENGTH=2217
106	Chr03	23448853	23450709	1857	+	0	peak_116	MD03G1172200	23451216	23455867	4652	-	506	downstream	506	AT3G21090.1	Symbols: | ABC-2 type transporter family protein | chr3:7391438-7395041 REVERSE LENGTH=3604
109	Chr03	26654630	26657987	3358	+	0	peak_120	MD03G1194300	26651109	26651798	690	-	2831	upstream	2831	AT3G20310.1	Symbols: ATERF-7, ATERF7, ERF7 | ethylene response factor 7 | chr3:7084806-7086805 REVERSE LENGTH=2000
110	Chr03	26654630	26657987	3358	+	0	peak_120	MD03G1194400	26654053	26654815	763	-	0	overlapStart	0
111	Chr03	26654630	26657987	3358	+	0	peak_120	MD03G1194500	26659027	26660449	1423	+	1039	upstream	1039
112	Chr03	26732617	26734431	1815	+	0	peak_121	MD03G1195200	26730390	26731379	990	-	1237	upstream	1237	AT5G55125.2	Symbols: | Ribosomal protein L31 | chr5:22372063-22373207 FORWARD LENGTH=1145
113	Chr03	26732617	26734431	1815	+	0	peak_121	MD03G1195300	26735359	26738585	3227	-	927	downstream	927	AT4G26850.1	Symbols: VTC2 | mannose-1-phosphate guanylyltransferase (GDP)s;GDP-galactose:mannose-1-phosphate guanylyltransferases;GDP-galactose:glucose-1-phosphate guanylyltransferases;GDP-galactose:myoinositol-1-phosphate guanylyltransferases;glucose-1-phosphate guanylyltransferase | chr4:13499010-13501648 REVERSE LENGTH=2639
115	Chr03	27822659	27824514	1856	+	0	peak_123	MD03G1203500	27822093	27829107	7015	+	0	inside	0	AT3G20290.2	Symbols: ATEHD1, EHD1 | EPS15 homology domain 1 | chr3:7074817-7078783 REVERSE LENGTH=3967
116	Chr03	29288769	29291435	2667	+	0	peak_126	MD03G1213400	29290058	29297721	7664	+	0	overlapStart	0	AT5G54650.2	Symbols: Fh5, ATFH5 | formin homology5 | chr5:22197629-22202023 REVERSE LENGTH=4395
117	Chr03	29477568	29480137	2570	+	0	peak_128	MD03G1214700	29482170	29485609	3440	+	2032	upstream	2032	AT5G48150.2	Symbols: PAT1 | GRAS family transcription factor | chr5:19522255-19524698 REVERSE LENGTH=2444
118	Chr03	29553537	29555626	2090	+	0	peak_129	MD03G1215100	29551814	29552996	1183	-	540	upstream	540
119	Chr03	29575930	29577584	1655	+	0	peak_130	MD03G1215400	29577796	29582113	4318	+	211	upstream	211	AT3G20650.1	Symbols: | mRNA capping enzyme family protein | chr3:7220799-7224085 REVERSE LENGTH=3287
120	Chr03	30413015	30415576	2562	+	0	peak_132	MD03G1219400	30405357	30411727	6371	-	1287	upstream	1287	AT5G54310.1	Symbols: NEV, AGD5 | ARF-GAP domain 5 | chr5:22057052-22061270 REVERSE LENGTH=4219
121	Chr03	30413015	30415576	2562	+	0	peak_132	MD03G1219500	30415472	30417100	1629	+	0	overlapStart	0	AT3G13677.2	Symbols: | unknown protein; FUNCTIONS IN: molecular_function unknown; INVOLVED IN: biological_process unknown; LOCATED IN: cellular_component unknown; Has 24 Blast hits to 24 proteins in 11 species: Archae - 0; Bacteria - 0; Metazoa - 0; Fungi - 0; Plants - 24; Viruses - 0; Other Eukaryotes - 0 (source: NCBI BLink). | chr3:4476068-4477028 FORWARD LENGTH=961
122	Chr03	30413015	30415576	2562	+	0	peak_132	MD03G1219600	30417704	30424340	6637	+	2127	upstream	2127
127	Chr03	30997761	31000844	3084	+	0	peak_138	MD03G1224300	30994104	30997508	3405	-	252	upstream	252	AT3G15420.1	Symbols: | Transcription factor TFIIIC, tau55-related protein | chr3:5207577-5208359 REVERSE LENGTH=783
129	Chr03	31334998	31336696	1699	+	0	peak_140	MD03G1227900	31336258	31343522	7265	+	0	overlapStart	0	AT1G53050.1	Symbols: | Protein kinase superfamily protein | chr1:19772045-19775747 FORWARD LENGTH=3703
130	Chr03	31447108	31450285	3178	+	0	peak_142	MD03G1228900	31444213	31444326	114	-	2781	upstream	2781
131	Chr03	31696682	31698774	2093	+	0	peak_144	MD03G1231300	31687841	31696988	9148	+	0	overlapEnd	0	AT3G15220.1	Symbols: | Protein kinase superfamily protein | chr3:5126597-5132306 REVERSE LENGTH=5710
132	Chr03	31696682	31698774	2093	+	0	peak_144	MD03G1231400	31698220	31702255	4036	-	0	overlapEnd	0	AT4G27540.1	Symbols: PRA1.H | prenylated RAB acceptor 1.H | chr4:13753210-13754745 REVERSE LENGTH=1536
133	Chr03	31843515	31845282	1768	+	0	peak_145	MD03G1232900	31841284	31843404	2121	-	110	upstream	110	AT5G10530.1	Symbols: | Concanavalin A-like lectin protein kinase family protein | chr5:3324978-3326933 REVERSE LENGTH=1956
135	Chr03	32298830	32302248	3419	+	0	peak_148	MD03G1237900	32296332	32298712	2381	+	117	downstream	117
136	Chr03	32651005	32653335	2331	+	0	peak_150	MD03G1241500	32653222	32656775	3554	+	0	overlapStart	0	AT1G53300.1	Symbols: TTL1 | tetratricopetide-repeat thioredoxin-like 1 | chr1:19879422-19882375 FORWARD LENGTH=2954
137	Chr03	33806218	33809765	3548	+	0	peak_152	MD03G1250000	33808051	33808491	441	-	0	includeFeature	0	AT1G47960.1	Symbols: C/VIF1, ATC/VIF1 | cell wall / vacuolar inhibitor of fructosidase 1 | chr1:17681157-17683629 REVERSE LENGTH=2473
138	Chr03	33806218	33809765	3548	+	0	peak_152	MD03G1250100	33812581	33812693	113	+	2815	upstream	2815
139	Chr03	33873377	33875480	2104	+	0	peak_153	MD03G1250600	33875915	33879929	4015	+	434	upstream	434	AT3G14770.1	Symbols: SWEET2, AtSWEET2 | Nodulin MtN3 family protein | chr3:4957334-4959704 REVERSE LENGTH=2371
140	Chr03	33926339	33928317	1979	+	0	peak_154	MD03G1251600	33919970	33925118	5149	-	1220	upstream	1220	AT3G14720.1	Symbols: ATMPK19, MPK19 | MAP kinase 19 | chr3:4945601-4949042 FORWARD LENGTH=3442
142	Chr03	34474195	34477204	3010	+	0	peak_156	MD03G1257600	34473256	34473347	92	-	847	upstream	847
143	Chr03	34567812	34570419	2608	+	0	peak_157	MD03G1258600	34564103	34567865	3763	-	0	overlapStart	0	AT4G02680.1	Symbols: EOL1 | ETO1-like 1 | chr4:1181049-1184930 REVERSE LENGTH=3882
144	Chr03	34687038	34691322	4285	+	0	peak_158	MD03G1259900	34685140	34691441	6302	+	0	inside	0	AT3G51895.1	Symbols: SULTR3;1, AST12 | sulfate transporter 3;1 | chr3:19251287-19255760 REVERSE LENGTH=4474
145	Chr03	34942123	34945122	3000	+	0	peak_160	MD03G1263800	34937891	34941935	4045	-	187	upstream	187	AT3G22380.2	Symbols: TIC | time for coffee | chr3:7912905-7919510 FORWARD LENGTH=6606
146	Chr03	34942123	34945122	3000	+	0	peak_160	MD03G1263900	34945978	34949739	3762	-	855	downstream	855	AT3G63190.1	Symbols: RRF, HFP108, cpRRF, AtcpRRF | ribosome recycling factor, chloroplast precursor | chr3:23342582-23344773 REVERSE LENGTH=2192
150	Chr03	35459974	35462077	2104	+	0	peak_163	MD03G1270900	35461951	35462065	115	+	0	includeFeature	0
151	Chr03	35459974	35462077	2104	+	0	peak_163	MD03G1271000	35462289	35462406	118	+	211	upstream	211
152	Chr03	35459974	35462077	2104	+	0	peak_163	MD03G1271100	35463683	35469002	5320	+	1605	upstream	1605	AT4G02940.1	Symbols: | oxidoreductase, 2OG-Fe(II) oxygenase family protein | chr4:1306503-1310946 FORWARD LENGTH=4444
153	Chr03	35657015	35659847	2833	+	0	peak_165	MD03G1273300	35659607	35662092	2486	-	0	overlapEnd	0	AT3G63010.1	Symbols: ATGID1B, GID1B | alpha/beta-Hydrolases superfamily protein | chr3:23289425-23291486 FORWARD LENGTH=2062
155	Chr03	35924033	35927330	3298	+	0	peak_167	MD03G1276700	35919768	35923452	3685	-	580	upstream	580	AT3G62980.1	Symbols: TIR1 | F-box/RNI-like superfamily protein | chr3:23273116-23276375 REVERSE LENGTH=3260
156	Chr03	36257244	36259760	2517	+	0	peak_169	MD03G1282000	36260058	36269690	9633	+	297	upstream	297	AT3G62900.1	Symbols: | CW-type Zinc Finger | chr3:23248129-23254810 REVERSE LENGTH=6682
158	Chr03	36326963	36329015	2053	+	0	peak_171	MD03G1282900	36322193	36324159	1967	-	2803	upstream	2803	AT1G02920.1	Symbols: ATGSTF7, GST11, ATGSTF8, GSTF7, ATGST11 | glutathione S-transferase 7 | chr1:658657-659771 REVERSE LENGTH=1115
159	Chr03	36326963	36329015	2053	+	0	peak_171	MD03G1283000	36329385	36330432	1048	-	369	downstream	369	AT3G62760.1	Symbols: ATGSTF13 | Glutathione S-transferase family protein | chr3:23217425-23218246 REVERSE LENGTH=822
160	Chr03	36511651	36513553	1903	+	0	peak_172	MD03G1285400	36508135	36509531	1397	-	2119	upstream	2119	AT4G02500.1	Symbols: ATXT2, XXT2, XT2 | UDP-xylosyltransferase 2 | chr4:1101507-1103610 FORWARD LENGTH=2104
161	Chr03	36511651	36513553	1903	+	0	peak_172	MD03G1285500	36510342	36510713	372	-	937	upstream	937
162	Chr03	36563933	36567968	4036	+	0	peak_173	MD03G1286200	36560358	36562738	2381	-	1194	upstream	1194	AT4G02450.2	Symbols: | HSP20-like chaperones superfamily protein | chr4:1073753-1075893 REVERSE LENGTH=2141
163	Chr03	37068680	37071409	2730	+	0	peak_174	MD03G1294500	37065391	37068865	3475	-	0	overlapStart	0	AT2G16760.1	Symbols: | Calcium-dependent phosphotriesterase superfamily protein | chr2:7275700-7277233 FORWARD LENGTH=1534
164	Chr03	37068680	37071409	2730	+	0	peak_174	MD03G1294600	37071558	37073242	1685	+	148	upstream	148	AT5G61310.4	Symbols: | Cytochrome c oxidase subunit Vc family protein | chr5:24653352-24654869 REVERSE LENGTH=1518
167	Chr03	37342646	37344336	1691	+	0	peak_177	MD03G1297700	37341846	37341957	112	-	688	upstream	688
168	Chr03	37342646	37344336	1691	+	0	peak_177	MD03G1297800	37342214	37342330	117	-	315	upstream	315
169	Chr03	37342646	37344336	1691	+	0	peak_177	MD03G1297900	37344408	37344526	119	-	71	downstream	71
170	Chr03	37342646	37344336	1691	+	0	peak_177	MD03G1298000	37344740	37344859	120	-	403	downstream	403
171	Chr08	330424	332062	1639	+	0	peak_178	MD08G1003000	317161	333837	16677	-	0	inside	0	AT1G20540.1	Symbols: | Transducin/WD40 repeat-like superfamily protein | chr1:7112611-7115362 FORWARD LENGTH=2752
172	Chr08	343182	345264	2083	+	0	peak_179	MD08G1003100	342577	346324	3748	+	0	inside	0	AT1G76250.1	Symbols: | unknown protein; INVOLVED IN: biological_process unknown; LOCATED IN: endomembrane system; EXPRESSED IN: 6 plant structures; EXPRESSED DURING: 4 anthesis, petal differentiation and expansion stage; Has 74 Blast hits to 74 proteins in 16 species: Archae - 0; Bacteria - 0; Metazoa - 1; Fungi - 0; Plants - 69; Viruses - 0; Other Eukaryotes - 4 (source: NCBI BLink). | chr1:28606450-2860912…
173	Chr08	479948	483054	3107	+	0	peak_180	MD08G1005300	473952	480099	6148	+	0	overlapEnd	0	AT1G20410.1	Symbols: | Pseudouridine synthase family protein | chr1:7078898-7082547 REVERSE LENGTH=3650
174	Chr08	479948	483054	3107	+	0	peak_180	MD08G1005400	483105	483218	114	+	50	upstream	50
175	Chr08	495466	497482	2017	+	0	peak_181	MD08G1005600	494348	495125	778	+	340	downstream	340	AT4G38430.1	Symbols: ATROPGEF1, ROPGEF1 | rho guanyl-nucleotide exchange factor 1 | chr4:17986466-17988807 FORWARD LENGTH=2342
176	Chr08	495466	497482	2017	+	0	peak_181	MD08G1005700	497265	500337	3073	+	0	overlapStart	0	AT4G38430.1	Symbols: ATROPGEF1, ROPGEF1 | rho guanyl-nucleotide exchange factor 1 | chr4:17986466-17988807 FORWARD LENGTH=2342
179	Chr08	946443	947896	1454	+	0	peak_185	MD08G1012400	944134	944851	718	-	1591	upstream	1591
180	Chr08	946443	947896	1454	+	0	peak_185	MD08G1012500	946768	946856	89	-	0	includeFeature	0
181	Chr08	946443	947896	1454	+	0	peak_185	MD08G1012600	947061	947150	90	-	0	includeFeature	0
182	Chr08	946443	947896	1454	+	0	peak_185	MD08G1012700	949398	952805	3408	+	1501	upstream	1501	AT5G42470.1	Symbols: | CONTAINS InterPro DOMAIN/s: Brain/reproductive organ-expressed protein (InterPro:IPR010358); Has 35333 Blast hits to 34131 proteins in 2444 species: Archae - 798; Bacteria - 22429; Metazoa - 974; Fungi - 991; Plants - 531; Viruses - 0; Other Eukaryotes - 9610 (source: NCBI BLink). | chr5:16982305-16984884 FORWARD LENGTH=2580
185	Chr08	1353562	1355936	2375	+	0	peak_189	MD08G1017800	1350078	1353500	3423	-	61	upstream	61	AT4G36180.1	Symbols: | Leucine-rich receptor-like protein kinase family protein | chr4:17120085-17123841 REVERSE LENGTH=3757
186	Chr08	1353562	1355936	2375	+	0	peak_189	MD08G1017900	1355226	1355300	75	-	0	includeFeature	0
187	Chr08	1353562	1355936	2375	+	0	peak_189	MD08G1018000	1357789	1360235	2447	+	1852	upstream	1852	AT1G05150.1	Symbols: | Calcium-binding tetratricopeptide family protein | chr1:1484067-1486960 REVERSE LENGTH=2894
188	Chr08	1670419	1675079	4661	+	0	peak_190	MD08G1022600	1669436	1670227	792	-	191	upstream	191	AT1G75490.1	Symbols: | Integrase-type DNA-binding superfamily protein | chr1:28335502-28336706 FORWARD LENGTH=1205
189	Chr08	1670419	1675079	4661	+	0	peak_190	MD08G1022700	1674095	1675484	1390	-	0	overlapEnd	0	AT5G18570.1	Symbols: EMB269, ATOBGC, CPSAR1 | GTP1/OBG family protein | chr5:6171661-6174833 REVERSE LENGTH=3173
190	Chr08	1670419	1675079	4661	+	0	peak_190	MD08G1022800	1675486	1676285	800	-	406	downstream	406
191	Chr08	1699539	1703787	4249	+	0	peak_191	MD08G1023600	1693538	1698934	5397	-	604	upstream	604	AT4G36360.1	Symbols: BGAL3 | beta-galactosidase 3 | chr4:17176342-17181261 REVERSE LENGTH=4920
192	Chr08	1699539	1703787	4249	+	0	peak_191	MD08G1023700	1704867	1708195	3329	+	1079	upstream	1079	AT1G19715.3	Symbols: | Mannose-binding lectin superfamily protein | chr1:6816896-6819513 REVERSE LENGTH=2618
193	Chr08	1718595	1720726	2132	+	0	peak_192	MD08G1023900	1722321	1729274	6954	+	1594	upstream	1594	AT1G75450.1	Symbols: CKX5 | cytokinin oxidase 5 | chr1:28315162-28318375 REVERSE LENGTH=3214
194	Chr08	1862016	1864797	2782	+	0	peak_193	MD08G1025800	1861739	1862464	726	-	0	overlapStart	0	AT1G75390.1	Symbols: AtbZIP44, bZIP44 | basic leucine-zipper 44 | chr1:28291698-28293008 FORWARD LENGTH=1311
195	Chr08	1886474	1888450	1977	+	0	peak_194	MD08G1026100	1888461	1891922	3462	+	10	upstream	10	AT1G27620.1	Symbols: | HXXXD-type acyl-transferase family protein | chr1:9608418-9610542 FORWARD LENGTH=2125
196	Chr08	1928824	1930810	1987	+	0	peak_195	MD08G1026400	1931736	1935248	3513	+	925	upstream	925	AT1G75380.3	Symbols: ATBBD1, BBD1 | bifunctional nuclease in basal defense response 1 | chr1:28281389-28284036 REVERSE LENGTH=2648
197	Chr08	1966738	1969190	2453	+	0	peak_197	MD08G1026900	1963119	1967280	4162	-	0	overlapStart	0	AT1G22100.1	Symbols: | Inositol-pentakisphosphate 2-kinase family protein | chr1:7798023-7800228 REVERSE LENGTH=2206
198	Chr08	2035518	2037376	1859	+	0	peak_198	MD08G1027900	2037579	2041241	3663	+	202	upstream	202	AT1G27680.1	Symbols: APL2 | ADPGLC-PPase large subunit | chr1:9631285-9634597 FORWARD LENGTH=3313
199	Chr08	2162410	2166992	4583	+	0	peak_200	MD08G1029900	2169638	2171367	1730	+	2645	upstream	2645	AT1G47270.2	Symbols: TLP6 | tubby like protein 6 | chr1:17326602-17328664 FORWARD LENGTH=2063
200	Chr08	2167380	2169919	2540	+	0	peak_201	MD08G1029900	2169638	2171367	1730	+	0	overlapStart	0	AT1G47270.2	Symbols: TLP6 | tubby like protein 6 | chr1:17326602-17328664 FORWARD LENGTH=2063
201	Chr08	2167380	2169919	2540	+	0	peak_201	MD08G1030000	2171370	2172137	768	+	1450	upstream	1450	AT1G47270.1	Symbols: TLP6 | tubby like protein 6 | chr1:17326602-17328664 FORWARD LENGTH=2063
202	Chr08	2204462	2208686	4225	+	0	peak_202	MD08G1030800	2199749	2203920	4172	-	541	upstream	541	AT1G19480.1	Symbols: | DNA glycosylase superfamily protein | chr1:6744411-6746380 FORWARD LENGTH=1970
203	Chr08	2204462	2208686	4225	+	0	peak_202	MD08G1030900	2208824	2213052	4229	+	137	upstream	137	AT1G75220.1	Symbols: | Major facilitator superfamily protein | chr1:28229157-28232831 REVERSE LENGTH=3675
204	Chr08	2237928	2242332	4405	+	0	peak_203	MD08G1031300	2242245	2246357	4113	+	0	overlapStart	0	AT2G16250.1	Symbols: | Leucine-rich repeat protein kinase family protein | chr2:7039682-7042933 REVERSE LENGTH=3252
205	Chr08	2262873	2263655	783	+	0	peak_204	MD08G1031600	2265550	2270474	4925	+	1894	upstream	1894	AT5G42765.1	Symbols: | INVOLVED IN: biological_process unknown; LOCATED IN: thylakoid, chloroplast thylakoid membrane, chloroplast; EXPRESSED IN: 22 plant structures; EXPRESSED DURING: 13 growth stages; CONTAINS InterPro DOMAIN/s: Twin-arginine translocation pathway, signal sequence (InterPro:IPR006311); Has 30201 Blast hits to 17322 proteins in 780 species: Archae - 12; Bacteria - 1396; Metazoa - 17338; Fun…
206	Chr08	2285569	2291096	5528	+	0	peak_205	MD08G1031900	2281426	2285319	3894	+	249	downstream	249	AT1G75200.1	Symbols: | flavodoxin family protein / radical SAM domain-containing protein | chr1:28220626-28223709 REVERSE LENGTH=3084
207	Chr08	2401768	2403235	1468	+	0	peak_206	MD08G1034000	2398857	2400780	1924	+	987	downstream	987	AT1G75160.1	Symbols: | Protein of unknown function (DUF620) | chr1:28209437-28211804 FORWARD LENGTH=2368
208	Chr08	2401768	2403235	1468	+	0	peak_206	MD08G1034100	2401854	2401941	88	+	0	includeFeature	0
209	Chr08	2418163	2420282	2120	+	0	peak_207	MD08G1034300	2410041	2417811	7771	-	351	upstream	351	AT5G42950.1	Symbols: | GYF domain-containing protein | chr5:17224436-17231355 FORWARD LENGTH=6920
210	Chr08	2746237	2748115	1879	+	0	peak_208	MD08G1037300	2743216	2745494	2279	-	742	upstream	742	AT1G47510.1	Symbols: 5PTASE11 | inositol polyphosphate 5-phosphatase 11 | chr1:17435565-17438357 REVERSE LENGTH=2793
211	Chr08	2772964	2774300	1337	+	0	peak_209	MD08G1037700	2769095	2773407	4313	+	0	overlapEnd	0	AT2G16090.1	Symbols: ARI2, ATARI2 | RING/U-box superfamily protein | chr2:6986834-6990051 REVERSE LENGTH=3218
212	Chr08	2772964	2774300	1337	+	0	peak_209	MD08G1037800	2775046	2780603	5558	+	745	upstream	745
213	Chr08	2920189	2923304	3116	+	0	peak_210	MD08G1039800	2924885	2932154	7270	+	1580	upstream	1580	AT5G25900.1	Symbols: GA3, CYP701A3, ATKO1 | GA requiring 3 | chr5:9036018-9038406 FORWARD LENGTH=2389
214	Chr08	2963466	2965192	1727	+	0	peak_211	MD08G1040100	2966148	2966909	762	+	955	upstream	955	AT3G50410.1	Symbols: OBP1 | OBF binding protein 1 | chr3:18709748-18710760 FORWARD LENGTH=1013
215	Chr08	2967301	2968642	1342	+	0	peak_212	MD08G1040100	2966148	2966909	762	+	391	downstream	391	AT3G50410.1	Symbols: OBP1 | OBF binding protein 1 | chr3:18709748-18710760 FORWARD LENGTH=1013
216	Chr08	2980515	2984156	3642	+	0	peak_213	MD08G1040300	2984113	2986993	2881	+	0	overlapStart	0	AT1G06870.1	Symbols: | Peptidase S24/S26A/S26B/S26C family protein | chr1:2108593-2110986 FORWARD LENGTH=2394
217	Chr08	3268378	3270602	2225	+	0	peak_214	MD08G1043200	3271475	3271586	112	-	872	downstream	872
218	Chr08	3268378	3270602	2225	+	0	peak_214	MD08G1043300	3272752	3276342	3591	+	2149	upstream	2149	AT5G26040.2	Symbols: HDA2 | histone deacetylase 2 | chr5:9099157-9101636 REVERSE LENGTH=2480
219	Chr08	3420239	3422060	1822	+	0	peak_217	MD08G1045100	3417145	3420234	3090	-	4	upstream	4	AT3G14470.1	Symbols: | NB-ARC domain-containing disease resistance protein | chr3:4857940-4861247 FORWARD LENGTH=3308
220	Chr08	3572540	3574162	1623	+	0	peak_219	MD08G1047300	3567709	3572742	5034	-	0	overlapStart	0	AT4G31670.1	Symbols: UBP18 | ubiquitin-specific protease 18 | chr4:15335867-15339591 REVERSE LENGTH=3725
221	Chr08	3699425	3701163	1739	+	0	peak_220	MD08G1048100	3694500	3701603	7104	-	0	inside	0	AT2G24720.1	Symbols: ATGLR2.2, GLR2.2 | glutamate receptor 2.2 | chr2:10522783-10525840 REVERSE LENGTH=3058
222	Chr08	3844977	3847193	2217	+	0	peak_222	MD08G1049200	3840723	3842706	1984	-	2270	upstream	2270	AT4G31720.1	Symbols: TAFII15, TAF10, STG1 | TBP-associated factor II 15 | chr4:15353952-15356346 REVERSE LENGTH=2395
223	Chr08	3844977	3847193	2217	+	0	peak_222	MD08G1049300	3843550	3847004	3455	-	0	overlapStart	0	AT5G10730.1	Symbols: | NAD(P)-binding Rossmann-fold superfamily protein | chr5:3390614-3393178 REVERSE LENGTH=2565
225	Chr08	4374048	4376513	2466	+	0	peak_224	MD08G1056300	4370752	4373974	3223	-	73	upstream	73	AT5G10840.1	Symbols: | Endomembrane protein 70 protein family | chr5:3424688-3427878 REVERSE LENGTH=3191
229	Chr08	4863568	4866176	2609	+	0	peak_226	MD08G1061500	4857619	4862520	4902	-	1047	upstream	1047	AT4G33010.1	Symbols: AtGLDP1, GLDP1 | glycine decarboxylase P-protein 1 | chr4:15926670-15931332 REVERSE LENGTH=4663
230	Chr08	5522951	5525775	2825	+	0	peak_229	MD08G1069700	5526404	5527753	1350	+	628	upstream	628	AT1G54200.1	Symbols: | unknown protein; BEST Arabidopsis thaliana protein match is: unknown protein (TAIR:AT3G13980.1); Has 1084 Blast hits to 581 proteins in 136 species: Archae - 0; Bacteria - 72; Metazoa - 212; Fungi - 78; Plants - 102; Viruses - 0; Other Eukaryotes - 620 (source: NCBI BLink). | chr1:20235712-20237065 FORWARD LENGTH=1354
231	Chr08	5591135	5592668	1534	+	0	peak_230	MD08G1070700	5587087	5588510	1424	-	2624	upstream	2624	AT5G35550.1	Symbols: TT2, ATMYB123, MYB123, ATTT2 | Duplicated homeodomain-like superfamily protein | chr5:13726743-13727860 FORWARD LENGTH=1118
232	Chr08	5891048	5893129	2082	+	0	peak_232	MD08G1072800	5889158	5892532	3375	-	0	overlapStart	0	AT3G43860.1	Symbols: AtGH9A4, GH9A4 | glycosyl hydrolase 9A4 | chr3:15706994-15709789 FORWARD LENGTH=2796
233	Chr08	5891048	5893129	2082	+	0	peak_232	MD08G1072900	5893720	5897523	3804	-	590	downstream	590	AT2G26310.1	Symbols: | Chalcone-flavanone isomerase family protein | chr2:11201896-11204153 FORWARD LENGTH=2258
234	Chr08	6077826	6080062	2237	+	0	peak_233	MD08G1075000	6073821	6074939	1119	-	2886	upstream	2886	AT4G29190.1	Symbols: | Zinc finger C-x8-C-x5-C-x3-H type family protein | chr4:14391938-14393373 REVERSE LENGTH=1436
235	Chr08	6077826	6080062	2237	+	0	peak_233	MD08G1075100	6081696	6087686	5991	+	1633	upstream	1633	AT1G58370.1	Symbols: RXF12, ATXYN1 | glycosyl hydrolase family 10 protein / carbohydrate-binding domain-containing protein | chr1:21684584-21688321 FORWARD LENGTH=3738
236	Chr08	6115988	6119108	3121	+	0	peak_235	MD08G1075200	6111898	6115219	3322	+	768	downstream	768	AT4G08150.1	Symbols: KNAT1, BP, BP1 | KNOTTED-like from Arabidopsis thaliana | chr4:5147700-5150966 REVERSE LENGTH=3267
237	Chr08	6115988	6119108	3121	+	0	peak_235	MD08G1075300	6115221	6116192	972	-	0	overlapStart	0
238	Chr08	6202990	6205853	2864	+	0	peak_236	MD08G1076100	6203394	6203543	150	-	0	includeFeature	0
239	Chr08	6552136	6555856	3721	+	0	peak_239	MD08G1078600	6549966	6551891	1926	-	244	upstream	244
240	Chr08	6552136	6555856	3721	+	0	peak_239	MD08G1078700	6555333	6560489	5157	-	0	overlapEnd	0	AT1G59540.1	Symbols: ZCF125 | P-loop containing nucleoside triphosphate hydrolases superfamily protein | chr1:21874012-21879539 FORWARD LENGTH=5528
241	Chr08	6656606	6658403	1798	+	0	peak_240	MD08G1079900	6652397	6655778	3382	+	827	downstream	827	AT4G28200.1	Symbols: | FUNCTIONS IN: molecular_function unknown; INVOLVED IN: RNA processing; LOCATED IN: intracellular; EXPRESSED IN: 22 plant structures; EXPRESSED DURING: 13 growth stages; CONTAINS InterPro DOMAIN/s: RNA-processing protein, HAT helix (InterPro:IPR003107), U3 small nucleolar RNA-associated protein 6 (InterPro:IPR013949); Has 492 Blast hits to 480 proteins in 206 species: Archae - 0; Bacter…
242	Chr08	6656606	6658403	1798	+	0	peak_240	MD08G1080000	6658815	6659345	531	+	411	upstream	411	AT1G58420.1	Symbols: | Uncharacterised conserved protein UCP031279 | chr1:21707379-21708118 FORWARD LENGTH=740
244	Chr08	6979125	6983073	3949	+	0	peak_242	MD08G1084300	6976685	6976761	77	-	2363	upstream	2363
245	Chr08	6979125	6983073	3949	+	0	peak_242	MD08G1084400	6985143	6987168	2026	+	2069	upstream	2069	AT3G01400.1	Symbols: | ARM repeat superfamily protein | chr3:151762-153217 FORWARD LENGTH=1456
246	Chr08	7163957	7166163	2207	+	0	peak_243	MD08G1086200	7162012	7163604	1593	-	352	upstream	352	AT4G33880.1	Symbols: RSL2 | ROOT HAIR DEFECTIVE 6-LIKE 2 | chr4:16239363-16241137 REVERSE LENGTH=1775
249	Chr08	7226014	7228110	2097	+	0	peak_245	MD08G1086900	7219414	7224737	5324	-	1276	upstream	1276	AT1G49890.1	Symbols: QWRF2 | Family of unknown function (DUF566) | chr1:18470075-18473823 FORWARD LENGTH=3749
250	Chr08	7265848	7268378	2531	+	0	peak_246	MD08G1087900	7268429	7270744	2316	+	50	upstream	50	AT5G67360.1	Symbols: ARA12 | Subtilase family protein | chr5:26871891-26874579 REVERSE LENGTH=2689
252	Chr08	7743965	7744925	961	+	0	peak_251	MD08G1092900	7738865	7740999	2135	-	2965	upstream	2965	AT4G34160.1	Symbols: CYCD3;1, CYCD3 | CYCLIN D3;1 | chr4:16357639-16359555 FORWARD LENGTH=1917
253	Chr08	7812551	7816391	3841	+	0	peak_252	MD08G1093900	7808391	7812462	4072	-	88	upstream	88	AT1G47128.1	Symbols: RD21, RD21A | Granulin repeat cysteine protease family protein | chr1:17282825-17285670 REVERSE LENGTH=2846
254	Chr08	7812551	7816391	3841	+	0	peak_252	MD08G1094000	7818043	7822953	4911	+	1651	upstream	1651
255	Chr08	8078290	8079807	1518	+	0	peak_254	MD08G1096300	8081170	8082937	1768	+	1362	upstream	1362	AT1G46480.1	Symbols: WOX4 | WUSCHEL related homeobox 4 | chr1:17236678-17238053 REVERSE LENGTH=1376
259	Chr08	8501149	8504458	3310	+	0	peak_258	MD08G1101000	8495895	8500908	5014	+	240	downstream	240	AT5G09890.1	Symbols: | Protein kinase family protein | chr5:3085545-3089010 REVERSE LENGTH=3466
260	Chr08	8571643	8574340	2698	+	0	peak_259	MD08G1102200	8566386	8569204	2819	-	2438	upstream	2438	AT4G33330.1	Symbols: PGSIP3, GUX2 | plant glycogenin-like starch initiation protein 3 | chr4:16059754-16063070 REVERSE LENGTH=3317
261	Chr08	9639312	9641267	1956	+	0	peak_261	MD08G1109400	9634703	9637397	2695	-	1914	upstream	1914
262	Chr08	9639312	9641267	1956	+	0	peak_261	MD08G1109500	9639391	9639834	444	-	0	includeFeature	0
263	Chr08	9639312	9641267	1956	+	0	peak_261	MD08G1109600	9641653	9643575	1923	-	385	downstream	385	AT5G56600.1	Symbols: PFN3, PRF3 | profilin 3 | chr5:22909685-22910821 REVERSE LENGTH=1137
264	Chr08	9872486	9873665	1180	+	0	peak_262	MD08G1111800	9871474	9872070	597	-	415	upstream	415	AT4G32860.1	Symbols: | unknown protein; Has 46 Blast hits to 46 proteins in 10 species: Archae - 0; Bacteria - 0; Metazoa - 0; Fungi - 0; Plants - 46; Viruses - 0; Other Eukaryotes - 0 (source: NCBI BLink). | chr4:15856611-15857359 REVERSE LENGTH=749
266	Chr08	10652233	10655387	3155	+	0	peak_265	MD08G1116400	10652082	10652193	112	+	39	downstream	39
267	Chr08	10652233	10655387	3155	+	0	peak_265	MD08G1116500	10656603	10662170	5568	+	1215	upstream	1215	AT4G29000.1	Symbols: | Tesmin/TSO1-like CXC domain-containing protein | chr4:14293513-14297066 FORWARD LENGTH=3554
269	Chr08	10773813	10776581	2769	+	0	peak_267	MD08G1117800	10776331	10779328	2998	-	0	overlapEnd	0	AT4G32720.2	Symbols: AtLa1, La1 | La protein 1 | chr4:15787209-15789977 FORWARD LENGTH=2769
270	Chr08	11086639	11089127	2489	+	0	peak_268	MD08G1121000	11084312	11086087	1776	-	551	upstream	551	AT5G24840.1	Symbols: | tRNA (guanine-N-7) methyltransferase | chr5:8533787-8535043 REVERSE LENGTH=1257
271	Chr08	11086639	11089127	2489	+	0	peak_268	MD08G1121100	11091000	11091113	114	+	1872	upstream	1872
272	Chr08	11086639	11089127	2489	+	0	peak_268	MD08G1121200	11091357	11091468	112	+	2229	upstream	2229
273	Chr08	11105089	11108126	3038	+	0	peak_269	MD08G1121400	11097325	11102157	4833	-	2931	upstream	2931	AT2G24420.2	Symbols: | DNA repair ATPase-related | chr2:10380037-10383400 FORWARD LENGTH=3364
274	Chr08	11855599	11856552	954	+	0	peak_271	MD08G1126100	11850274	11866687	16414	+	0	inside	0	AT4G31600.1	Symbols: | UDP-N-acetylglucosamine (UAA) transporter family | chr4:15314885-15317135 REVERSE LENGTH=2251
275	Chr08	13884959	13885893	935	+	0	peak_273	MD08G1140600	13883844	13884237	394	-	721	upstream	721
276	Chr08	14140193	14142911	2719	+	0	peak_274	MD08G1142600	14143685	14148726	5042	+	773	upstream	773	AT5G11380.1	Symbols: DXPS3 | 1-deoxy-D-xylulose 5-phosphate synthase 3 | chr5:3629998-3633441 FORWARD LENGTH=3444
277	Chr08	14224359	14226669	2311	+	0	peak_275	MD08G1143200	14224720	14229820	5101	+	0	overlapStart	0	AT5G11420.1	Symbols: | Protein of unknown function, DUF642 | chr5:3644547-3647295 FORWARD LENGTH=2749
280	Chr08	15111682	15114673	2992	+	0	peak_279	MD08G1149200	15114633	15115957	1325	-	0	overlapEnd	0	AT5G25390.2	Symbols: SHN2 | Integrase-type DNA-binding superfamily protein | chr5:8820476-8821992 FORWARD LENGTH=1517
282	Chr08	17435364	17437476	2113	+	0	peak_281	MD08G1156700	17432999	17434763	1765	-	600	upstream	600	AT5G25310.1	Symbols: | Exostosin family protein | chr5:8784820-8787366 FORWARD LENGTH=2547
285	Chr08	22169988	22172123	2136	+	0	peak_287	MD08G1180100	22172613	22172786	174	+	489	upstream	489	AT2G43310.1	Symbols: | Ribosomal L18p/L5e family protein | chr2:17995901-17996688 FORWARD LENGTH=788
286	Chr08	22873955	22876906	2952	+	0	peak_290	MD08G1183600	22876089	22880992	4904	+	0	overlapStart	0	AT1G34750.1	Symbols: | Protein phosphatase 2C family protein | chr1:12736092-12738196 REVERSE LENGTH=2105
287	Chr08	23022890	23025688	2799	+	0	peak_291	MD08G1184700	23015383	23022190	6808	-	699	upstream	699	AT1G78240.2	Symbols: TSD2, QUA2 | S-adenosyl-L-methionine-dependent methyltransferases superfamily protein | chr1:29432829-29436571 REVERSE LENGTH=3743
288	Chr08	23434823	23438248	3426	+	0	peak_292	MD08G1186000	23438222	23439171	950	-	0	overlapEnd	0	AT4G08950.1	Symbols: EXO | Phosphate-responsive 1 family protein | chr4:5740297-5741524 FORWARD LENGTH=1228
289	Chr08	23489287	23491502	2216	+	0	peak_294	MD08G1186600	23492097	23493157	1061	+	594	upstream	594
290	Chr08	23659732	23661782	2051	+	0	peak_295	MD08G1188100	23649111	23659709	10599	-	22	upstream	22	AT1G22460.1	Symbols: | O-fucosyltransferase family protein | chr1:7927428-7930657 REVERSE LENGTH=3230
291	Chr08	23659732	23661782	2051	+	0	peak_295	MD08G1188200	23661441	23661552	112	+	0	includeFeature	0
297	Chr08	25919452	25921971	2520	+	0	peak_304	MD08G1200100	25921978	25922745	768	-	6	downstream	6	AT5G48670.1	Symbols: FEM111, AGL80 | AGAMOUS-like 80 | chr5:19738716-19739841 REVERSE LENGTH=1126
298	Chr08	26052081	26055242	3162	+	0	peak_305	MD08G1200900	26047858	26053813	5956	+	0	overlapEnd	0	AT3G21175.2	Symbols: ZML1, GATA24 | ZIM-like 1 | chr3:7422036-7423869 FORWARD LENGTH=1834
301	Chr08	26116849	26117717	869	+	0	peak_307	MD08G1201500	26113043	26113949	907	-	2899	upstream	2899
304	Chr08	27016691	27019479	2789	+	0	peak_310	MD08G1207900	27017690	27017806	117	-	0	includeFeature	0
307	Chr08	27444462	27446478	2017	+	0	peak_312	MD08G1211000	27434357	27444373	10017	-	88	upstream	88	AT1G58350.2	Symbols: ZW18 | Putative serine esterase family protein | chr1:21662918-21667438 REVERSE LENGTH=4521
308	Chr08	27478034	27481276	3243	+	0	peak_313	MD08G1211100	27475930	27482713	6784	+	0	inside	0	AT5G49630.1	Symbols: AAP6 | amino acid permease 6 | chr5:20142470-20146498 REVERSE LENGTH=4029
309	Chr08	27697932	27700940	3009	+	0	peak_316	MD08G1214000	27694494	27696965	2472	+	966	downstream	966	AT4G10030.1	Symbols: | alpha/beta-Hydrolases superfamily protein | chr4:6270241-6273241 REVERSE LENGTH=3001
310	Chr08	27697932	27700940	3009	+	0	peak_316	MD08G1214100	27700905	27701432	528	+	0	overlapStart	0	AT1G22810.1	Symbols: | Integrase-type DNA-binding superfamily protein | chr1:8074231-8075037 REVERSE LENGTH=807
311	Chr08	27901187	27902922	1736	+	0	peak_317	MD08G1216200	27903355	27904610	1256	-	432	downstream	432	AT1G76690.1	Symbols: OPR2, ATOPR2 | 12-oxophytodienoate reductase 2 | chr1:28778890-28780483 FORWARD LENGTH=1594
312	Chr08	28064557	28068473	3917	+	0	peak_318	MD08G1218100	28063153	28063596	444	-	960	upstream	960	AT3G58880.1	Symbols: | F-box/RNI-like superfamily protein | chr3:21768485-21770167 REVERSE LENGTH=1683
313	Chr08	28064557	28068473	3917	+	0	peak_318	MD08G1218200	28069171	28072164	2994	-	697	downstream	697	AT4G09160.1	Symbols: | SEC14 cytosolic factor family protein / phosphoglyceride transfer family protein | chr4:5839683-5842394 FORWARD LENGTH=2712
315	Chr08	28102534	28104854	2321	+	0	peak_320	MD08G1218800	28103917	28108005	4089	+	0	overlapStart	0	AT1G35460.1	Symbols: | basic helix-loop-helix (bHLH) DNA-binding superfamily protein | chr1:13039916-13042102 FORWARD LENGTH=2187
316	Chr08	28189901	28193492	3592	+	0	peak_321	MD08G1219200	28193609	28196719	3111	+	116	upstream	116	AT1G22610.1	Symbols: | C2 calcium/lipid-binding plant phosphoribosyltransferase family protein | chr1:7994291-7997588 FORWARD LENGTH=3298
317	Chr08	28442066	28444287	2222	+	0	peak_322	MD08G1221800	28436628	28441709	5082	+	356	downstream	356	AT5G64570.1	Symbols: XYL4, ATBXL4 | beta-D-xylosidase 4 | chr5:25810115-25813335 REVERSE LENGTH=3221
318	Chr08	28442066	28444287	2222	+	0	peak_322	MD08G1221900	28445567	28449963	4397	+	1279	upstream	1279	AT5G64550.1	Symbols: | loricrin-related | chr5:25801528-25804980 REVERSE LENGTH=3453
321	Chr08	29294279	29296881	2603	+	0	peak_327	MD08G1226500	29286039	29291770	5732	-	2508	upstream	2508
322	Chr08	30620929	30626911	5983	+	0	peak_329	MD08G1239800	30618275	30618604	330	-	2324	upstream	2324	AT5G23710.1	Symbols: | DNA binding;DNA-directed RNA polymerases | chr5:7996456-7997479 REVERSE LENGTH=1024
323	Chr08	30620929	30626911	5983	+	0	peak_329	MD08G1239900	30621208	30621324	117	-	0	includeFeature	0
324	Chr08	30620929	30626911	5983	+	0	peak_329	MD08G1240000	30628021	30630739	2719	+	1109	upstream	1109	AT1G58100.1	Symbols: | TCP family transcription factor | chr1:21512459-21514022 REVERSE LENGTH=1564
325	Chr08	30764348	30766499	2152	+	0	peak_330	MD08G1242000	30768271	30772701	4431	+	1771	upstream	1771	AT1G61580.1	Symbols: RPL3B, ARP2 | R-protein L3 B | chr1:22720692-22723152 REVERSE LENGTH=2461
326	Chr08	30915676	30917938	2263	+	0	peak_331	MD08G1243800	30907325	30915677	8353	-	0	overlapStart	0	AT1G33980.2	Symbols: ATUPF3, UPF3 | Smg-4/UPF3 family protein | chr1:12351593-12355023 FORWARD LENGTH=3431
327	Chr08	30915676	30917938	2263	+	0	peak_331	MD08G1243900	30917883	30924073	6191	+	0	overlapStart	0	AT1G09660.1	Symbols: | RNA-binding KH domain-containing protein | chr1:3127781-3131094 REVERSE LENGTH=3314
328	Chr08	31074009	31075369	1361	+	0	peak_332	MD08G1246800	31069871	31072757	2887	-	1251	upstream	1251	AT1G10280.1	Symbols: | Core-2/I-branching beta-1,6-N-acetylglucosaminyltransferase family protein | chr1:3366493-3369095 REVERSE LENGTH=2603
329	Chr08	31230802	31232578	1777	+	0	peak_333	MD08G1248200	31226687	31231330	4644	+	0	overlapEnd	0	AT1G59740.1	Symbols: | Major facilitator superfamily protein | chr1:21968071-21972411 FORWARD LENGTH=4341
330	Chr08	31432633	31434693	2061	+	0	peak_334	MD08G1250000	31430542	31432937	2396	-	0	overlapStart	0	AT2G02450.1	Symbols: ANAC034, ANAC035, LOV1, NAC035 | NAC domain containing protein 35 | chr2:648044-650814 FORWARD LENGTH=2771
333	Chr13	158820	161539	2720	+	0	peak_336	MD13G1002600	153745	162735	8991	+	0	inside	0	AT2G40730.1	Symbols: | Protein kinase family protein with ARM repeat domain | chr2:16989836-16996298 REVERSE LENGTH=6463
334	Chr13	480488	482246	1759	+	0	peak_337	MD13G1007700	476773	480242	3470	-	245	upstream	245	AT3G19820.3	Symbols: DWF1 | cell elongation protein / DWARF1 / DIMINUTO (DIM) | chr3:6879617-6882121 REVERSE LENGTH=2505
335	Chr13	480488	482246	1759	+	0	peak_337	MD13G1007800	483106	487726	4621	-	859	downstream	859	AT3G19830.2	Symbols: NTMC2TYPE5.2, NTMC2T5.2 | Calcium-dependent lipid-binding (CaLB domain) family protein | chr3:6886189-6890064 REVERSE LENGTH=3876
336	Chr13	533850	535543	1694	+	0	peak_338	MD13G1008700	535651	537084	1434	-	107	downstream	107	AT4G21200.1	Symbols: ATGA2OX8, GA2OX8 | gibberellin 2-oxidase 8 | chr4:11302685-11304032 FORWARD LENGTH=1348
337	Chr13	560627	561619	993	+	0	peak_339	MD13G1009100	555791	560048	4258	-	578	upstream	578	AT1G10850.1	Symbols: | Leucine-rich repeat protein kinase family protein | chr1:3611747-3614613 FORWARD LENGTH=2867
338	Chr13	560627	561619	993	+	0	peak_339	MD13G1009200	561887	564724	2838	-	267	downstream	267	AT3G02820.1	Symbols: | zinc knuckle (CCHC-type) family protein | chr3:611524-613448 FORWARD LENGTH=1925
339	Chr13	567576	568716	1141	+	0	peak_340	MD13G1009200	561887	564724	2838	-	2851	upstream	2851	AT3G02820.1	Symbols: | zinc knuckle (CCHC-type) family protein | chr3:611524-613448 FORWARD LENGTH=1925
340	Chr13	567576	568716	1141	+	0	peak_340	MD13G1009300	565106	571198	6093	-	0	inside	0	AT3G11920.1	Symbols: | glutaredoxin-related | chr3:3772311-3774887 FORWARD LENGTH=2577
341	Chr13	703576	705312	1737	+	0	peak_341	MD13G1011800	702713	703264	552	-	311	upstream	311	AT2G02100.1	Symbols: LCR69, PDF2.2 | low-molecular-weight cysteine-rich 69 | chr2:528350-529108 FORWARD LENGTH=759
342	Chr13	703576	705312	1737	+	0	peak_341	MD13G1011900	705687	705965	279	+	374	upstream	374	AT3G10950.1	Symbols: | Zinc-binding ribosomal protein family protein | chr3:3423893-3424566 FORWARD LENGTH=674
343	Chr13	703576	705312	1737	+	0	peak_341	MD13G1012000	706305	706858	554	-	992	downstream	992	AT2G02100.1	Symbols: LCR69, PDF2.2 | low-molecular-weight cysteine-rich 69 | chr2:528350-529108 FORWARD LENGTH=759
345	Chr13	1057713	1059853	2141	+	0	peak_343	MD13G1016500	1054660	1057667	3008	-	45	upstream	45	AT1G14720.1	Symbols: XTR2, EXGT-A2, ATXTH28, XTH28 | xyloglucan endotransglucosylase/hydrolase 28 | chr1:5066636-5068645 REVERSE LENGTH=2010
346	Chr13	1199733	1201975	2243	+	0	peak_344	MD13G1019100	1203699	1208780	5082	+	1723	upstream	1723	AT1G14780.1	Symbols: | MAC/Perforin domain-containing protein | chr1:5090990-5094152 FORWARD LENGTH=3163
347	Chr13	1208867	1211781	2915	+	0	peak_345	MD13G1019100	1203699	1208780	5082	+	86	downstream	86	AT1G14780.1	Symbols: | MAC/Perforin domain-containing protein | chr1:5090990-5094152 FORWARD LENGTH=3163
348	Chr13	1208867	1211781	2915	+	0	peak_345	MD13G1019200	1210837	1213581	2745	+	0	overlapStart	0	AT1G68040.1	Symbols: | S-adenosyl-L-methionine-dependent methyltransferases superfamily protein | chr1:25502876-25505232 FORWARD LENGTH=2357
350	Chr13	1599578	1604236	4659	+	0	peak_348	MD13G1022200	1606718	1607364	647	+	2481	upstream	2481
351	Chr13	1788656	1793146	4491	+	0	peak_349	MD13G1025300	1786086	1792173	6088	+	0	overlapEnd	0	AT1G70940.1	Symbols: PIN3, ATPIN3 | Auxin efflux carrier family protein | chr1:26743054-26746395 FORWARD LENGTH=3342
352	Chr13	2046795	2049064	2270	+	0	peak_350	MD13G1028700	2043542	2044119	578	-	2675	upstream	2675	AT3G03280.1	Symbols: | unknown protein; FUNCTIONS IN: molecular_function unknown; INVOLVED IN: N-terminal protein myristoylation; LOCATED IN: cellular_component unknown; BEST Arabidopsis thaliana protein match is: unknown protein (TAIR:AT5G17350.1); Has 137 Blast hits to 137 proteins in 11 species: Archae - 0; Bacteria - 0; Metazoa - 0; Fungi - 0; Plants - 137; Viruses - 0; Other Eukaryotes - 0 (source: NCBI…
353	Chr13	2351114	2352992	1879	+	0	peak_351	MD13G1033500	2346768	2350526	3759	+	587	downstream	587	AT3G18210.2	Symbols: | 2-oxoglutarate (2OG) and Fe(II)-dependent oxygenase superfamily protein | chr3:6237930-6240605 REVERSE LENGTH=2676
354	Chr13	2361785	2364344	2560	+	0	peak_352	MD13G1033600	2365099	2365611	513	+	754	upstream	754	AT1G15100.1	Symbols: RHA2A | RING-H2 finger A2A | chr1:5193426-5194203 REVERSE LENGTH=778
355	Chr13	2371441	2374318	2878	+	0	peak_353	MD13G1033700	2370524	2370910	387	+	530	downstream	530
356	Chr13	2371441	2374318	2878	+	0	peak_353	MD13G1033800	2374346	2375389	1044	+	27	upstream	27
357	Chr13	2371441	2374318	2878	+	0	peak_353	MD13G1033900	2376989	2379265	2277	+	2670	upstream	2670	AT2G26710.1	Symbols: BAS1, CYP734A1, CYP72B1 | Cytochrome P450 superfamily protein | chr2:11380492-11383612 FORWARD LENGTH=3121
358	Chr13	2849366	2852483	3118	+	0	peak_355	MD13G1041500	2847214	2849124	1911	+	241	downstream	241	AT1G68490.1	Symbols: | unknown protein; FUNCTIONS IN: molecular_function unknown; INVOLVED IN: biological_process unknown; LOCATED IN: chloroplast; EXPRESSED IN: 22 plant structures; EXPRESSED DURING: 13 growth stages; BEST Arabidopsis thaliana protein match is: unknown protein (TAIR:AT1G13390.2); Has 125 Blast hits to 125 proteins in 18 species: Archae - 0; Bacteria - 0; Metazoa - 0; Fungi - 0; Plants - 125…
359	Chr13	2849366	2852483	3118	+	0	peak_355	MD13G1041600	2852646	2854481	1836	+	162	upstream	162	AT1G68490.1	Symbols: | unknown protein; FUNCTIONS IN: molecular_function unknown; INVOLVED IN: biological_process unknown; LOCATED IN: chloroplast; EXPRESSED IN: 22 plant structures; EXPRESSED DURING: 13 growth stages; BEST Arabidopsis thaliana protein match is: unknown protein (TAIR:AT1G13390.2); Has 125 Blast hits to 125 proteins in 18 species: Archae - 0; Bacteria - 0; Metazoa - 0; Fungi - 0; Plants - 125…
362	Chr13	2968184	2970684	2501	+	0	peak_357	MD13G1042700	2971349	2976813	5465	-	664	downstream	664	AT1G68560.1	Symbols: ATXYL1, XYL1, TRG1 | alpha-xylosidase 1 | chr1:25734182-25738002 REVERSE LENGTH=3821
363	Chr13	3029362	3032342	2981	+	0	peak_360	MD13G1043200	3030935	3034949	4015	+	0	overlapStart	0	AT1G68570.1	Symbols: | Major facilitator superfamily protein | chr1:25746736-25750275 FORWARD LENGTH=3540
366	Chr13	3100126	3101204	1079	+	0	peak_362	MD13G1044600	3093864	3097394	3531	-	2731	upstream	2731	AT1G68640.1	Symbols: PAN | bZIP transcription factor family protein | chr1:25769576-25772543 REVERSE LENGTH=2968
367	Chr13	3100126	3101204	1079	+	0	peak_362	MD13G1044700	3100342	3105261	4920	+	0	overlapStart	0	AT3G17450.1	Symbols: | hAT dimerisation domain-containing protein | chr3:5972671-5976118 REVERSE LENGTH=3448
369	Chr13	3190391	3192492	2102	+	0	peak_364	MD13G1046100	3187035	3188255	1221	-	2135	upstream	2135	AT1G25560.1	Symbols: TEM1, EDF1 | AP2/B3 transcription factor family protein | chr1:8981677-8983041 REVERSE LENGTH=1365
370	Chr13	3256091	3259230	3140	+	0	peak_365	MD13G1046900	3255682	3260014	4333	+	0	inside	0	AT1G75290.1	Symbols: | NAD(P)-binding Rossmann-fold superfamily protein | chr1:28253890-28255173 FORWARD LENGTH=1284
371	Chr13	3256091	3259230	3140	+	0	peak_365	MD13G1047000	3260080	3270505	10426	-	849	downstream	849	AT1G68820.1	Symbols: | Transmembrane Fragile-X-F-associated protein | chr1:25865660-25868985 FORWARD LENGTH=3326
372	Chr13	3272896	3275100	2205	+	0	peak_366	MD13G1047000	3260080	3270505	10426	-	2390	upstream	2390	AT1G68820.1	Symbols: | Transmembrane Fragile-X-F-associated protein | chr1:25865660-25868985 FORWARD LENGTH=3326
373	Chr13	3627702	3630162	2461	+	0	peak_367	MD13G1050900	3623668	3628099	4432	-	0	overlapStart	0	AT1G68690.1	Symbols: | Protein kinase superfamily protein | chr1:25788608-25792324 FORWARD LENGTH=3717
374	Chr13	3782822	3784485	1664	+	0	peak_368	MD13G1053600	3777566	3782196	4631	-	625	upstream	625	AT1G26230.1	Symbols: | TCP-1/cpn60 chaperonin family protein | chr1:9072256-9076743 REVERSE LENGTH=4488
375	Chr13	3782822	3784485	1664	+	0	peak_368	MD13G1053700	3785657	3786239	583	+	1171	upstream	1171
376	Chr13	3787197	3788965	1769	+	0	peak_369	MD13G1053700	3785657	3786239	583	+	957	downstream	957
379	Chr13	4124507	4126548	2042	+	0	peak_371	MD13G1059100	4118922	4124897	5976	+	0	overlapEnd	0	AT3G02290.1	Symbols: | RING/U-box superfamily protein | chr3:458412-460910 FORWARD LENGTH=2499
380	Chr13	4124507	4126548	2042	+	0	peak_371	MD13G1059200	4125254	4129176	3923	-	0	overlapEnd	0	AT1G69120.1	Symbols: AP1, AGL7 | K-box region and MADS-box transcription factor family protein | chr1:25982330-25986313 REVERSE LENGTH=3984
381	Chr13	4331509	4334445	2937	+	0	peak_373	MD13G1061800	4328770	4331744	2975	+	0	overlapEnd	0	AT5G60980.2	Symbols: | Nuclear transport factor 2 (NTF2) family protein with RNA binding (RRM-RBD-RNP motifs) domain | chr5:24543360-24546269 FORWARD LENGTH=2910
382	Chr13	4331509	4334445	2937	+	0	peak_373	MD13G1061900	4334828	4338108	3281	+	382	upstream	382	AT1G69260.1	Symbols: AFP1 | ABI five binding protein | chr1:26039048-26040720 FORWARD LENGTH=1673
383	Chr13	4422572	4424278	1707	+	0	peak_374	MD13G1064200	4420753	4427100	6348	+	0	inside	0	AT1G26560.1	Symbols: BGLU40 | beta glucosidase 40 | chr1:9178378-9181835 FORWARD LENGTH=3458
385	Chr13	4442719	4445033	2315	+	0	peak_376	MD13G1064400	4445054	4448041	2988	+	20	upstream	20	AT5G15490.1	Symbols: | UDP-glucose 6-dehydrogenase family protein | chr5:5027639-5030194 REVERSE LENGTH=2556
386	Chr13	4548369	4549530	1162	+	0	peak_377	MD13G1065600	4545705	4546175	471	-	2193	upstream	2193	AT2G03440.1	Symbols: NRP1, ATNRP1 | nodulin-related protein 1 | chr2:1039205-1040118 REVERSE LENGTH=914
387	Chr13	4548369	4549530	1162	+	0	peak_377	MD13G1065700	4546484	4548043	1560	-	325	upstream	325	AT2G03440.1	Symbols: NRP1, ATNRP1 | nodulin-related protein 1 | chr2:1039205-1040118 REVERSE LENGTH=914
388	Chr13	4589399	4593332	3934	+	0	peak_378	MD13G1066200	4581996	4588068	6073	-	1330	upstream	1330	AT1G13940.1	Symbols: | Plant protein of unknown function (DUF863) | chr1:4762703-4766749 REVERSE LENGTH=4047
391	Chr13	4631192	4635291	4100	+	0	peak_381	MD13G1067400	4627434	4631063	3630	-	128	upstream	128	AT1G26640.1	Symbols: | Amino acid kinase family protein | chr1:9207388-9209902 REVERSE LENGTH=2515
392	Chr13	4631192	4635291	4100	+	0	peak_381	MD13G1067500	4636045	4636163	119	-	753	downstream	753
393	Chr13	4631192	4635291	4100	+	0	peak_381	MD13G1067600	4637048	4640408	3361	+	1756	upstream	1756	AT2G03340.1	Symbols: WRKY3 | WRKY DNA-binding protein 3 | chr2:1014350-1017148 REVERSE LENGTH=2799
395	Chr13	4966124	4968363	2240	+	0	peak_385	MD13G1070500	4965290	4965823	534	-	300	upstream	300	AT5G39670.1	Symbols: | Calcium-binding EF-hand family protein | chr5:15883179-15884067 FORWARD LENGTH=889
396	Chr13	4974118	4977105	2988	+	0	peak_386	MD13G1070600	4971087	4974231	3145	-	0	overlapStart	0	AT5G39660.2	Symbols: CDF2 | cycling DOF factor 2 | chr5:15878726-15881044 FORWARD LENGTH=2319
398	Chr13	5051490	5052873	1384	+	0	peak_388	MD13G1071900	5052533	5054353	1821	-	0	overlapEnd	0	AT5G15240.1	Symbols: | Transmembrane amino acid transporter family protein | chr5:4947667-4950340 FORWARD LENGTH=2674
399	Chr13	5054998	5057601	2604	+	0	peak_389	MD13G1071900	5052533	5054353	1821	-	644	upstream	644	AT5G15240.1	Symbols: | Transmembrane amino acid transporter family protein | chr5:4947667-4950340 FORWARD LENGTH=2674
400	Chr13	5054998	5057601	2604	+	0	peak_389	MD13G1072000	5060159	5064204	4046	+	2557	upstream	2557	AT2G02970.1	Symbols: | GDA1/CD39 nucleoside phosphatase family protein | chr2:865070-868289 REVERSE LENGTH=3220
402	Chr13	5226598	5229643	3046	+	0	peak_393	MD13G1074100	5222346	5225251	2906	-	1346	upstream	1346	AT1G14330.1	Symbols: | Galactose oxidase/kelch repeat superfamily protein | chr1:4890118-4892251 REVERSE LENGTH=2134
403	Chr13	5248316	5251977	3662	+	0	peak_395	MD13G1074300	5248852	5250007	1156	+	0	includeFeature	0	AT1G26945.1	Symbols: KDR | basic helix-loop-helix (bHLH) DNA-binding superfamily protein | chr1:9351454-9352761 FORWARD LENGTH=1308
405	Chr13	5457428	5460280	2853	+	0	peak_397	MD13G1077300	5453460	5456698	3239	-	729	upstream	729	AT2G02760.1	Symbols: ATUBC2, UBC2 | ubiquiting-conjugating enzyme 2 | chr2:773684-775371 FORWARD LENGTH=1688
406	Chr13	5480583	5482534	1952	+	0	peak_398	MD13G1077800	5475730	5478193	2464	-	2389	upstream	2389	AT1G69800.1	Symbols: | Cystathionine beta-synthase (CBS) protein | chr1:26274230-26276329 REVERSE LENGTH=2100
407	Chr13	5480583	5482534	1952	+	0	peak_398	MD13G1077900	5478407	5482438	4032	-	0	overlapStart	0	AT5G15130.1	Symbols: WRKY72, ATWRKY72 | WRKY DNA-binding protein 72 | chr5:4904347-4907094 FORWARD LENGTH=2748
408	Chr13	5482828	5485732	2905	+	0	peak_399	MD13G1077900	5478407	5482438	4032	-	389	upstream	389	AT5G15130.1	Symbols: WRKY72, ATWRKY72 | WRKY DNA-binding protein 72 | chr5:4904347-4907094 FORWARD LENGTH=2748
409	Chr13	5532327	5535160	2834	+	0	peak_401	MD13G1078700	5526190	5529345	3156	-	2981	upstream	2981	AT3G01280.1	Symbols: VDAC1, ATVDAC1 | voltage dependent anion channel 1 | chr3:85601-87858 FORWARD LENGTH=2258
410	Chr13	5532327	5535160	2834	+	0	peak_401	MD13G1078800	5529464	5534024	4561	-	0	overlapStart	0	AT1G69840.7	Symbols: | SPFH/Band 7/PHB domain-containing membrane-associated protein family | chr1:26293601-26295849 REVERSE LENGTH=2249
411	Chr13	5542191	5545889	3699	+	0	peak_402	MD13G1078900	5538642	5542838	4197	-	0	overlapStart	0	AT5G15080.1	Symbols: | Protein kinase superfamily protein | chr5:4886114-4888788 FORWARD LENGTH=2675
412	Chr13	5542191	5545889	3699	+	0	peak_402	MD13G1079000	5545839	5552183	6345	-	0	overlapEnd	0	AT3G17900.1	Symbols: | unknown protein; FUNCTIONS IN: molecular_function unknown; INVOLVED IN: biological_process unknown; LOCATED IN: cellular_component unknown; EXPRESSED IN: 23 plant structures; EXPRESSED DURING: 13 growth stages; Has 45 Blast hits to 44 proteins in 14 species: Archae - 0; Bacteria - 0; Metazoa - 2; Fungi - 2; Plants - 39; Viruses - 0; Other Eukaryotes - 2 (source: NCBI BLink). | chr3:612…
413	Chr13	5592990	5596439	3450	+	0	peak_403	MD13G1079500	5590784	5593021	2238	+	0	overlapEnd	0	AT3G01470.1	Symbols: ATHB-1, ATHB1, HD-ZIP-1, HAT5, HB-1 | homeobox 1 | chr3:182396-184403 REVERSE LENGTH=2008
414	Chr13	5726743	5730650	3908	+	0	peak_406	MD13G1081500	5723944	5725956	2013	-	786	upstream	786	AT1G10350.1	Symbols: | DNAJ heat shock family protein | chr1:3393407-3395055 REVERSE LENGTH=1649
415	Chr13	5726743	5730650	3908	+	0	peak_406	MD13G1081600	5730996	5732834	1839	+	345	upstream	345	AT1G59720.1	Symbols: CRR28 | Tetratricopeptide repeat (TPR)-like superfamily protein | chr1:21939752-21941784 REVERSE LENGTH=2033
416	Chr13	5738183	5740974	2792	+	0	peak_407	MD13G1081700	5734248	5741609	7362	-	0	inside	0	AT1G27100.1	Symbols: | Actin cross-linking protein | chr1:9407125-9411172 REVERSE LENGTH=4048
417	Chr13	5744207	5745715	1509	+	0	peak_408	MD13G1081700	5734248	5741609	7362	-	2597	upstream	2597	AT1G27100.1	Symbols: | Actin cross-linking protein | chr1:9407125-9411172 REVERSE LENGTH=4048
418	Chr13	5744207	5745715	1509	+	0	peak_408	MD13G1081800	5745905	5747815	1911	+	189	upstream	189	AT1G69910.1	Symbols: | Protein kinase superfamily protein | chr1:26330114-26332266 FORWARD LENGTH=2153
419	Chr13	5853947	5855325	1379	+	0	peak_409	MD13G1083500	5856725	5858923	2199	+	1399	upstream	1399	AT1G69970.2	Symbols: CLE26 | CLAVATA3/ESR-RELATED 26 | chr1:26353047-26354256 REVERSE LENGTH=1210
420	Chr13	5896416	5898729	2314	+	0	peak_410	MD13G1084100	5894590	5896486	1897	-	0	overlapStart	0	AT1G70000.2	Symbols: | myb-like transcription factor family protein | chr1:26363093-26364759 REVERSE LENGTH=1667
421	Chr13	5919146	5922920	3775	+	0	peak_412	MD13G1084500	5914665	5918868	4204	-	277	upstream	277	AT1G27210.1	Symbols: | ARM repeat superfamily protein | chr1:9455368-9458026 REVERSE LENGTH=2659
422	Chr13	5995353	5998008	2656	+	0	peak_415	MD13G1085300	5997383	5997719	337	-	0	includeFeature	0
423	Chr13	6053756	6058160	4405	+	0	peak_416	MD13G1085900	6049740	6053838	4099	+	0	overlapEnd	0	AT1G70180.2	Symbols: | Sterile alpha motif (SAM) domain-containing protein | chr1:26426341-26429361 FORWARD LENGTH=3021
424	Chr13	6053756	6058160	4405	+	0	peak_416	MD13G1086000	6057983	6058774	792	+	0	overlapStart	0	AT1G10480.1	Symbols: ZFP5 | zinc finger protein 5 | chr1:3449691-3451226 FORWARD LENGTH=1536
425	Chr13	6129963	6133635	3673	+	0	peak_418	MD13G1087500	6133582	6138422	4841	-	0	overlapEnd	0	AT5G62890.3	Symbols: | Xanthine/uracil permease family protein | chr5:25243251-25246842 FORWARD LENGTH=3592
426	Chr13	6152507	6155644	3138	+	0	peak_419	MD13G1087800	6149919	6151560	1642	-	946	upstream	946	AT1G24050.1	Symbols: | RNA-processing, Lsm domain | chr1:8507010-8508864 FORWARD LENGTH=1855
427	Chr13	6246745	6249303	2559	+	0	peak_420	MD13G1089100	6250615	6250881	267	+	1311	upstream	1311	AT1G23965.1	Symbols: | unknown protein; FUNCTIONS IN: molecular_function unknown; INVOLVED IN: biological_process unknown; LOCATED IN: cellular_component unknown; BEST Arabidopsis thaliana protein match is: unknown protein (TAIR:AT1G70270.1); Has 30 Blast hits to 30 proteins in 8 species: Archae - 0; Bacteria - 0; Metazoa - 0; Fungi - 0; Plants - 30; Viruses - 0; Other Eukaryotes - 0 (source: NCBI BLink). | …
428	Chr13	6319847	6323100	3254	+	0	peak_421	MD13G1089700	6314310	6318568	4259	-	1278	upstream	1278	AT1G70300.1	Symbols: KUP6 | K+ uptake permease 6 | chr1:26477880-26481630 REVERSE LENGTH=3751
430	Chr13	6562404	6567454	5051	+	0	peak_423	MD13G1093000	6559081	6559623	543	-	2780	upstream	2780	AT1G23530.1	Symbols: | unknown protein; BEST Arabidopsis thaliana protein match is: unknown protein (TAIR:AT1G70470.1); Has 38 Blast hits to 38 proteins in 12 species: Archae - 0; Bacteria - 0; Metazoa - 0; Fungi - 0; Plants - 37; Viruses - 0; Other Eukaryotes - 1 (source: NCBI BLink). | chr1:8345595-8346651 FORWARD LENGTH=1057
431	Chr13	6562404	6567454	5051	+	0	peak_423	MD13G1093100	6568169	6570640	2472	+	714	upstream	714
434	Chr13	6758582	6761047	2466	+	0	peak_426	MD13G1095800	6760799	6769239	8441	+	0	overlapStart	0	AT1G23380.1	Symbols: KNAT6, KNAT6L, KNAT6S | KNOTTED1-like homeobox gene 6 | chr1:8297291-8302651 REVERSE LENGTH=5361
435	Chr13	6762140	6764633	2494	+	0	peak_427	MD13G1095800	6760799	6769239	8441	+	0	inside	0	AT1G23380.1	Symbols: KNAT6, KNAT6L, KNAT6S | KNOTTED1-like homeobox gene 6 | chr1:8297291-8302651 REVERSE LENGTH=5361
436	Chr13	6874773	6876246	1474	+	0	peak_429	MD13G1097000	6871524	6877575	6052	+	0	inside	0	AT1G10750.1	Symbols: | Protein of Unknown Function (DUF239) | chr1:3574807-3578474 REVERSE LENGTH=3668
437	Chr13	6932502	6934628	2127	+	0	peak_430	MD13G1097600	6930968	6932144	1177	+	357	downstream	357	AT5G42180.1	Symbols: | Peroxidase superfamily protein | chr5:16852630-16854224 FORWARD LENGTH=1595
438	Chr13	6932502	6934628	2127	+	0	peak_430	MD13G1097700	6935956	6937164	1209	+	1327	upstream	1327	AT5G17820.1	Symbols: | Peroxidase superfamily protein | chr5:5887906-5890193 REVERSE LENGTH=2288
439	Chr13	7047938	7049827	1890	+	0	peak_431	MD13G1099800	7049628	7054513	4886	+	0	overlapStart	0	AT1G67850.2	Symbols: | Protein of unknown function (DUF707) | chr1:25437914-25442142 FORWARD LENGTH=4229
441	Chr13	7125058	7127987	2930	+	0	peak_434	MD13G1100700	7124174	7126129	1956	+	0	overlapEnd	0
443	Chr13	7734612	7737027	2416	+	0	peak_441	MD13G1107900	7732954	7735339	2386	-	0	overlapStart	0	AT1G13195.1	Symbols: | RING/U-box superfamily protein | chr1:4501581-4503543 REVERSE LENGTH=1963
444	Chr13	7734612	7737027	2416	+	0	peak_441	MD13G1108000	7737955	7743508	5554	-	927	downstream	927	AT1G67720.1	Symbols: | Leucine-rich repeat protein kinase family protein | chr1:25386341-25391073 FORWARD LENGTH=4733
445	Chr13	7744780	7747421	2642	+	0	peak_442	MD13G1108000	7737955	7743508	5554	-	1271	upstream	1271	AT1G67720.1	Symbols: | Leucine-rich repeat protein kinase family protein | chr1:25386341-25391073 FORWARD LENGTH=4733
446	Chr13	7805361	7806448	1088	+	0	peak_443	MD13G1108600	7802856	7805234	2379	-	126	upstream	126	AT1G67700.2	Symbols: | unknown protein; FUNCTIONS IN: molecular_function unknown; INVOLVED IN: biological_process unknown; EXPRESSED IN: 22 plant structures; EXPRESSED DURING: 13 growth stages. | chr1:25374222-25376019 FORWARD LENGTH=1798
447	Chr13	7805361	7806448	1088	+	0	peak_443	MD13G1108700	7807026	7808594	1569	-	577	downstream	577	AT1G66350.1	Symbols: RGL1, RGL | RGA-like 1 | chr1:24748195-24750043 FORWARD LENGTH=1849
448	Chr13	8086092	8087752	1661	+	0	peak_445	MD13G1111200	8075408	8083862	8455	-	2229	upstream	2229	AT4G02120.1	Symbols: | CTP synthase family protein | chr4:940778-944291 FORWARD LENGTH=3514
449	Chr13	8086092	8087752	1661	+	0	peak_445	MD13G1111300	8084055	8085349	1295	+	742	downstream	742	AT1G13440.2	Symbols: GAPC-2, GAPC2 | glyceraldehyde-3-phosphate dehydrogenase C2 | chr1:4608196-4610647 REVERSE LENGTH=2452
450	Chr13	8144911	8147655	2745	+	0	peak_446	MD13G1112000	8138958	8142074	3117	-	2836	upstream	2836	AT1G24360.1	Symbols: | NAD(P)-binding Rossmann-fold superfamily protein | chr1:8640582-8643478 FORWARD LENGTH=2897
451	Chr13	8144911	8147655	2745	+	0	peak_446	MD13G1112100	8142599	8145003	2405	-	0	overlapStart	0	AT1G67620.1	Symbols: | Lojap-related protein | chr1:25340575-25342082 FORWARD LENGTH=1508
452	Chr13	8144911	8147655	2745	+	0	peak_446	MD13G1112200	8150077	8156803	6727	+	2421	upstream	2421	AT1G27850.1	Symbols: | unknown protein; FUNCTIONS IN: molecular_function unknown; INVOLVED IN: biological_process unknown; LOCATED IN: plasma membrane; EXPRESSED IN: 22 plant structures; EXPRESSED DURING: 13 growth stages; BEST Arabidopsis thaliana protein match is: unknown protein (TAIR:AT2G40070.1); Has 9215 Blast hits to 5316 proteins in 473 species: Archae - 6; Bacteria - 773; Metazoa - 3392; Fungi - 171…
453	Chr13	8448114	8450709	2596	+	0	peak_448	MD13G1116100	8446303	8448615	2313	-	0	overlapStart	0	AT2G45550.1	Symbols: CYP76C4 | cytochrome P450, family 76, subfamily C, polypeptide 4 | chr2:18773541-18775654 REVERSE LENGTH=2114
454	Chr13	8519582	8522753	3172	+	0	peak_449	MD13G1116500	8523637	8523722	86	+	883	upstream	883
455	Chr13	8683554	8684795	1242	+	0	peak_450	MD13G1118700	8678849	8683600	4752	+	0	overlapEnd	0	AT1G67370.1	Symbols: ASY1, ATASY1 | DNA-binding HORMA family protein | chr1:25239117-25243837 REVERSE LENGTH=4721
456	Chr13	8683554	8684795	1242	+	0	peak_450	MD13G1118800	8684774	8686689	1916	+	0	overlapStart	0	AT1G67360.1	Symbols: | Rubber elongation factor protein (REF) | chr1:25236811-25238036 REVERSE LENGTH=1226
457	Chr13	8690555	8693531	2977	+	0	peak_451	MD13G1118900	8686705	8688165	1461	-	2389	upstream	2389	AT1G67350.2	Symbols: | unknown protein; FUNCTIONS IN: molecular_function unknown; INVOLVED IN: photorespiration; LOCATED IN: mitochondrial membrane, mitochondrial respiratory chain complex I, respiratory chain complex I; EXPRESSED IN: 24 plant structures; EXPRESSED DURING: 15 growth stages; Has 2 Blast hits to 2 proteins in 1 species: Archae - 0; Bacteria - 0; Metazoa - 0; Fungi - 0; Plants - 2; Viruses - 0;…
458	Chr13	8690555	8693531	2977	+	0	peak_451	MD13G1119000	8693379	8695104	1726	-	0	overlapEnd	0	AT1G67340.1	Symbols: | HCP-like superfamily protein with MYND-type zinc finger | chr1:25230265-25231840 FORWARD LENGTH=1576
459	Chr13	8697621	8700124	2504	+	0	peak_452	MD13G1119000	8693379	8695104	1726	-	2516	upstream	2516	AT1G67340.1	Symbols: | HCP-like superfamily protein with MYND-type zinc finger | chr1:25230265-25231840 FORWARD LENGTH=1576
460	Chr13	8729118	8731685	2568	+	0	peak_455	MD13G1119100	8734032	8736151	2120	+	2346	upstream	2346	AT3G61470.1	Symbols: LHCA2 | photosystem I light harvesting complex gene 2 | chr3:22745653-22747282 FORWARD LENGTH=1630
462	Chr13	9045151	9047001	1851	+	0	peak_458	MD13G1122500	9042414	9043256	843	-	1894	upstream	1894	AT5G13090.1	Symbols: | unknown protein; BEST Arabidopsis thaliana protein match is: unknown protein (TAIR:AT1G24270.1); Has 30201 Blast hits to 17322 proteins in 780 species: Archae - 12; Bacteria - 1396; Metazoa - 17338; Fungi - 3422; Plants - 5037; Viruses - 0; Other Eukaryotes - 2996 (source: NCBI BLink). | chr5:4153585-4154672 REVERSE LENGTH=1088
463	Chr13	9045151	9047001	1851	+	0	peak_458	MD13G1122600	9046892	9048728	1837	-	0	overlapEnd	0	AT1G27990.1	Symbols: | unknown protein; BEST Arabidopsis thaliana protein match is: unknown protein (TAIR:AT5G52420.1); Has 86 Blast hits to 86 proteins in 15 species: Archae - 0; Bacteria - 0; Metazoa - 0; Fungi - 0; Plants - 84; Viruses - 0; Other Eukaryotes - 2 (source: NCBI BLink). | chr1:9752799-9753952 REVERSE LENGTH=1154
464	Chr13	9312949	9315366	2418	+	0	peak_460	MD13G1125600	9310161	9319346	9186	-	0	inside	0	AT5G21090.1	Symbols: | Leucine-rich repeat (LRR) family protein | chr5:7164603-7167255 FORWARD LENGTH=2653
465	Chr13	9445760	9448873	3114	+	0	peak_462	MD13G1126600	9442538	9445280	2743	-	479	upstream	479	AT4G26140.2	Symbols: BGAL12 | beta-galactosidase 12 | chr4:13243076-13247926 REVERSE LENGTH=4851
466	Chr13	9517126	9519509	2384	+	0	peak_463	MD13G1127100	9515820	9518542	2723	+	0	overlapEnd	0	AT5G13220.1	Symbols: | jasmonate-zim-domain protein 10 | chr5:4218888-4220883 FORWARD LENGTH=1996
467	Chr13	9600565	9603333	2769	+	0	peak_465	MD13G1127400	9604690	9604810	121	+	1356	upstream	1356
468	Chr13	9607488	9608757	1270	+	0	peak_466	MD13G1127500	9609493	9610828	1336	+	735	upstream	735
469	Chr13	9637611	9640476	2866	+	0	peak_467	MD13G1127600	9638761	9642099	3339	-	0	overlapEnd	0
470	Chr13	9637611	9640476	2866	+	0	peak_467	MD13G1127700	9642298	9643786	1489	+	1821	upstream	1821	AT3G61110.1	Symbols: ARS27A, RS27A | ribosomal protein S27 | chr3:22611634-22612904 FORWARD LENGTH=1271
471	Chr13	9691453	9694556	3104	+	0	peak_468	MD13G1127900	9688154	9697279	9126	+	0	inside	0	AT5G13250.1	Symbols: | RING finger protein | chr5:4234269-4241746 FORWARD LENGTH=7478
472	Chr13	9714097	9718781	4685	+	0	peak_469	MD13G1128400	9711711	9713147	1437	-	949	upstream	949	AT5G48620.1	Symbols: | Disease resistance protein (CC-NBS-LRR class) family | chr5:19716476-19721452 FORWARD LENGTH=4977
473	Chr13	9714097	9718781	4685	+	0	peak_469	MD13G1128500	9717168	9717519	352	-	0	includeFeature	0
476	Chr13	9948101	9951851	3751	+	0	peak_471	MD13G1130700	9951909	9954992	3084	+	57	upstream	57	AT5G13330.1	Symbols: Rap2.6L | related to AP2 6l | chr5:4272060-4274660 FORWARD LENGTH=2601
482	Chr13	10200017	10203159	3143	+	0	peak_474	MD13G1133200	10200806	10206915	6110	+	0	overlapStart	0	AT4G13420.1	Symbols: HAK5, ATHAK5 | high affinity K+ transporter 5 | chr4:7796850-7802251 REVERSE LENGTH=5402
483	Chr13	10213625	10215876	2252	+	0	peak_475	MD13G1133300	10210044	10212326	2283	-	1298	upstream	1298	AT1G12760.2	Symbols: | Zinc finger, C3HC4 type (RING finger) family protein | chr1:4348498-4350867 FORWARD LENGTH=2370
484	Chr13	10213625	10215876	2252	+	0	peak_475	MD13G1133400	10216377	10220044	3668	+	500	upstream	500	AT4G13420.1	Symbols: HAK5, ATHAK5 | high affinity K+ transporter 5 | chr4:7796850-7802251 REVERSE LENGTH=5402
485	Chr13	10310584	10313652	3069	+	0	peak_477	MD13G1134500	10304950	10310061	5112	-	522	upstream	522	AT5G47910.1	Symbols: RBOHD, ATRBOHD | respiratory burst oxidase homologue D | chr5:19397443-19402061 FORWARD LENGTH=4619
486	Chr13	10385631	10387306	1676	+	0	peak_479	MD13G1134700	10379049	10384865	5817	-	765	upstream	765	AT5G47900.1	Symbols: | Protein of unknown function (DUF1624) | chr5:19392234-19395135 FORWARD LENGTH=2902
487	Chr13	10385631	10387306	1676	+	0	peak_479	MD13G1134800	10387883	10388662	780	+	576	upstream	576	AT5G60640.3	Symbols: PDIL1-4 | PDI-like 1-4 | chr5:24371007-24374038 REVERSE LENGTH=3032
489	Chr13	11525233	11527746	2514	+	0	peak_483	MD13G1147200	11520543	11524514	3972	+	718	downstream	718	AT3G06440.1	Symbols: | Galactosyltransferase family protein | chr3:1972913-1975754 REVERSE LENGTH=2842
490	Chr13	11525233	11527746	2514	+	0	peak_483	MD13G1147300	11528602	11531131	2530	+	855	upstream	855	AT1G48040.1	Symbols: | Protein phosphatase 2C family protein | chr1:17719740-17721841 REVERSE LENGTH=2102
491	Chr13	11639790	11642226	2437	+	0	peak_485	MD13G1148400	11634222	11639701	5480	-	88	upstream	88	AT1G02400.1	Symbols: ATGA2OX4, ATGA2OX6, DTA1, GA2OX6 | gibberellin 2-oxidase 6 | chr1:486801-489577 FORWARD LENGTH=2777
492	Chr13	11812715	11816167	3453	+	0	peak_486	MD13G1150700	11807823	11809934	2112	-	2780	upstream	2780	AT5G49520.1	Symbols: WRKY48, ATWRKY48 | WRKY DNA-binding protein 48 | chr5:20090776-20093346 FORWARD LENGTH=2571
493	Chr13	12034848	12037816	2969	+	0	peak_488	MD13G1153500	12028027	12033283	5257	-	1564	upstream	1564	AT5G49460.1	Symbols: ACLB-2 | ATP citrate lyase subunit B 2 | chr5:20054523-20058464 FORWARD LENGTH=3942
494	Chr13	12034848	12037816	2969	+	0	peak_488	MD13G1153600	12038020	12038352	333	+	203	upstream	203
495	Chr13	12113606	12116370	2765	+	0	peak_489	MD13G1155400	12108377	12113308	4932	-	297	upstream	297	AT3G66658.2	Symbols: ALDH22A1 | aldehyde dehydrogenase 22A1 | chr3:2095105-2099137 REVERSE LENGTH=4033
496	Chr13	12113606	12116370	2765	+	0	peak_489	MD13G1155500	12116674	12118479	1806	+	303	upstream	303	AT3G17020.1	Symbols: | Adenine nucleotide alpha hydrolases-like superfamily protein | chr3:5802536-5804157 REVERSE LENGTH=1622
501	Chr13	13641982	13643830	1849	+	0	peak_497	MD13G1168600	13640495	13641877	1383	-	104	upstream	104	AT3G62720.2	Symbols: ATXT1, XT1, XXT1 | xylosyltransferase 1 | chr3:23201156-23202913 FORWARD LENGTH=1758
502	Chr13	13893056	13894977	1922	+	0	peak_499	MD13G1170700	13896666	13903737	7072	+	1688	upstream	1688	AT1G09020.1	Symbols: SNF4, ATSNF4 | homolog of yeast sucrose nonfermenting 4 | chr1:2899914-2904815 REVERSE LENGTH=4902
508	Chr13	14306690	14308723	2034	+	0	peak_503	MD13G1173700	14307197	14309099	1903	+	0	overlapStart	0
509	Chr13	14650254	14651557	1304	+	0	peak_504	MD13G1176700	14648323	14649257	935	-	996	upstream	996	AT3G17450.1	Symbols: | hAT dimerisation domain-containing protein | chr3:5972671-5976118 REVERSE LENGTH=3448
510	Chr13	15464627	15467950	3324	+	0	peak_505	MD13G1183500	15464153	15464912	760	-	0	overlapStart	0	AT5G50110.1	Symbols: | S-adenosyl-L-methionine-dependent methyltransferases superfamily protein | chr5:20373515-20376207 FORWARD LENGTH=2693
511	Chr13	15849650	15852342	2693	+	0	peak_507	MD13G1186100	15844154	15849813	5660	-	0	overlapStart	0	AT5G19220.1	Symbols: ADG2, APL1 | ADP glucose pyrophosphorylase large subunit 1 | chr5:6463824-6466831 REVERSE LENGTH=3008
512	Chr13	16793290	16796071	2782	+	0	peak_512	MD13G1193900	16789668	16790417	750	-	2872	upstream	2872	AT2G32100.1	Symbols: ATOFP16, OFP16 | ovate family protein 16 | chr2:13647852-13648785 FORWARD LENGTH=934
513	Chr13	16793290	16796071	2782	+	0	peak_512	MD13G1194000	16795928	16797455	1528	-	0	overlapEnd	0	AT3G22490.1	Symbols: | Seed maturation protein | chr3:7969681-7970843 REVERSE LENGTH=1163
514	Chr13	17746328	17750372	4045	+	0	peak_516	MD13G1199800	17744568	17744681	114	-	1646	upstream	1646
515	Chr13	17746328	17750372	4045	+	0	peak_516	MD13G1199900	17751426	17758790	7365	+	1053	upstream	1053	AT1G04200.1	Symbols: | FUNCTIONS IN: molecular_function unknown; INVOLVED IN: N-terminal protein myristoylation; LOCATED IN: cellular_component unknown; EXPRESSED IN: 22 plant structures; EXPRESSED DURING: 13 growth stages; CONTAINS InterPro DOMAIN/s: Dymeclin (InterPro:IPR019142); Has 395 Blast hits to 389 proteins in 117 species: Archae - 0; Bacteria - 0; Metazoa - 262; Fungi - 21; Plants - 68; Viruses - 0…
516	Chr13	17816537	17818911	2375	+	0	peak_518	MD13G1200100	17814867	17816098	1232	-	438	upstream	438	AT3G22840.1	Symbols: ELIP1, ELIP | Chlorophyll A-B binding family protein | chr3:8084447-8085560 REVERSE LENGTH=1114
517	Chr13	17816537	17818911	2375	+	0	peak_518	MD13G1200200	17819387	17820659	1273	+	475	upstream	475	AT5G41990.1	Symbols: WNK8, ATWNK8 | with no lysine (K) kinase 8 | chr5:16794967-16798006 REVERSE LENGTH=3040
518	Chr13	18157234	18160284	3051	+	0	peak_519	MD13G1202700	18155475	18155941	467	-	1292	upstream	1292
519	Chr13	20068119	20070260	2142	+	0	peak_523	MD13G1213400	20070938	20076392	5455	+	677	upstream	677	AT3G54700.1	Symbols: PHT1;7 | phosphate transporter 1;7 | chr3:20248425-20250070 REVERSE LENGTH=1646
520	Chr13	20112697	20115513	2817	+	0	peak_524	MD13G1213500	20117270	20120291	3022	+	1756	upstream	1756	AT3G54700.1	Symbols: PHT1;7 | phosphate transporter 1;7 | chr3:20248425-20250070 REVERSE LENGTH=1646
521	Chr13	20136752	20139698	2947	+	0	peak_525	MD13G1213700	20135600	20135714	115	-	1037	upstream	1037
522	Chr13	20136752	20139698	2947	+	0	peak_525	MD13G1213800	20139879	20139993	115	-	180	downstream	180
523	Chr13	21168426	21169958	1533	+	0	peak_527	MD13G1219100	21168042	21172747	4706	+	0	inside	0
524	Chr13	21509504	21513098	3595	+	0	peak_528	MD13G1222200	21514224	21516886	2663	+	1125	upstream	1125	AT1G04550.2	Symbols: IAA12, BDL | AUX/IAA transcriptional regulator family protein | chr1:1240375-1242121 FORWARD LENGTH=1747
525	Chr13	22054129	22057801	3673	+	0	peak_529	MD13G1225500	22055316	22055432	117	-	0	includeFeature	0
526	Chr13	22054129	22057801	3673	+	0	peak_529	MD13G1225600	22057958	22059604	1647	+	156	upstream	156
527	Chr13	22054129	22057801	3673	+	0	peak_529	MD13G1225700	22060403	22066195	5793	+	2601	upstream	2601	AT4G17740.2	Symbols: | Peptidase S41 family protein | chr4:9866977-9869752 REVERSE LENGTH=2776
528	Chr13	22503147	22504197	1051	+	0	peak_531	MD13G1229600	22502805	22503188	384	+	0	overlapEnd	0	AT5G54855.1	Symbols: | Pollen Ole e 1 allergen and extensin family protein | chr5:22282767-22284387 FORWARD LENGTH=1621
530	Chr13	24142746	24145134	2389	+	0	peak_534	MD13G1237300	24139197	24140931	1735	-	1814	upstream	1814	AT4G25810.1	Symbols: XTR6, XTH23 | xyloglucan endotransglycosylase 6 | chr4:13128643-13129884 FORWARD LENGTH=1242
531	Chr13	24221635	24223582	1948	+	0	peak_536	MD13G1238400	24219020	24221263	2244	-	371	upstream	371	AT5G23280.1	Symbols: | TCP family transcription factor | chr5:7842971-7844275 FORWARD LENGTH=1305
532	Chr13	34711467	34712587	1121	+	0	peak_545	MD13G1266700	34704682	34711335	6654	-	131	upstream	131	AT5G57610.1	Symbols: | Protein kinase superfamily protein with octicosapeptide/Phox/Bem1p domain | chr5:23324791-23329347 FORWARD LENGTH=4557
533	Chr13	39175044	39176737	1694	+	0	peak_548	MD13G1278800	39178866	39180203	1338	+	2128	upstream	2128	AT2G31650.1	Symbols: ATX1, SDG27 | homologue of trithorax | chr2:13455272-13462181 REVERSE LENGTH=6910
534	Chr13	40796743	40797399	657	+	0	peak_549	MD13G1281700	40799225	40799541	317	+	1825	upstream	1825
535	Chr12	86008	87930	1923	+	0	peak_550	MD12G1000200	88269	89853	1585	+	338	upstream	338	AT1G08560.1	Symbols: SYP111, KN, ATSYP111 | syntaxin of plants 111 | chr1:2709632-2710912 REVERSE LENGTH=1281
536	Chr12	365423	367702	2280	+	0	peak_551	MD12G1001700	369382	369765	384	+	1679	upstream	1679	AT3G50070.1	Symbols: CYCD3;3 | CYCLIN D3;3 | chr3:18565134-18566780 REVERSE LENGTH=1647
537	Chr12	365423	367702	2280	+	0	peak_551	MD12G1001800	369817	370037	221	+	2114	upstream	2114
538	Chr12	601813	604148	2336	+	0	peak_552	MD12G1004600	606962	607888	927	+	2813	upstream	2813	AT5G19790.1	Symbols: RAP2.11 | related to AP2 11 | chr5:6689108-6690040 REVERSE LENGTH=933
539	Chr12	1212932	1213877	946	+	0	peak_554	MD12G1011700	1214009	1214124	116	+	131	upstream	131
540	Chr12	1572419	1574212	1794	+	0	peak_555	MD12G1015700	1575101	1580525	5425	+	888	upstream	888	AT2G41050.1	Symbols: | PQ-loop repeat family protein / transmembrane family protein | chr2:17123190-17126349 REVERSE LENGTH=3160
541	Chr12	1600626	1603811	3186	+	0	peak_556	MD12G1016100	1604666	1604790	125	-	854	downstream	854
542	Chr12	1795196	1798083	2888	+	0	peak_558	MD12G1018700	1792377	1795377	3001	+	0	overlapEnd	0	AT2G36460.1	Symbols: | Aldolase superfamily protein | chr2:15296701-15298514 REVERSE LENGTH=1814
543	Chr12	1795196	1798083	2888	+	0	peak_558	MD12G1018800	1800195	1802619	2425	+	2111	upstream	2111	AT2G36460.1	Symbols: | Aldolase superfamily protein | chr2:15296701-15298514 REVERSE LENGTH=1814
544	Chr12	1984062	1988178	4117	+	0	peak_559	MD12G1020100	1984496	1992835	8340	-	0	overlapEnd	0	AT2G34930.1	Symbols: | disease resistance family protein / LRR family protein | chr2:14737066-14739904 REVERSE LENGTH=2839
545	Chr12	2031485	2033375	1891	+	0	peak_560	MD12G1020500	2035411	2038156	2746	+	2035	upstream	2035	AT3G52910.1	Symbols: AtGRF4, GRF4 | growth-regulating factor 4 | chr3:19616021-19618449 REVERSE LENGTH=2429
546	Chr12	2173613	2175926	2314	+	0	peak_561	MD12G1021600	2171177	2171291	115	-	2321	upstream	2321
547	Chr12	2173613	2175926	2314	+	0	peak_561	MD12G1021700	2171697	2171807	111	-	1805	upstream	1805
550	Chr12	2641944	2645641	3698	+	0	peak_564	MD12G1024600	2641134	2648116	6983	+	0	inside	0	AT3G52720.1	Symbols: CAH1, ATACA1, ACA1 | alpha carbonic anhydrase 1 | chr3:19539278-19541284 REVERSE LENGTH=2007
551	Chr12	2687454	2689737	2284	+	0	peak_565	MD12G1025000	2685155	2685864	710	-	1589	upstream	1589	AT5G67360.1	Symbols: ARA12 | Subtilase family protein | chr5:26871891-26874579 REVERSE LENGTH=2689
552	Chr12	2687454	2689737	2284	+	0	peak_565	MD12G1025100	2690133	2692975	2843	+	395	upstream	395	AT1G57790.1	Symbols: | F-box family protein | chr1:21404408-21405956 REVERSE LENGTH=1549
554	Chr12	3379907	3382059	2153	+	0	peak_567	MD12G1030500	3376897	3379579	2683	+	327	downstream	327	AT5G22380.1	Symbols: anac090, NAC090 | NAC domain containing protein 90 | chr5:7408777-7410102 REVERSE LENGTH=1326
555	Chr12	3398787	3400726	1940	+	0	peak_568	MD12G1030600	3388777	3397762	8986	-	1024	upstream	1024	AT3G11530.2	Symbols: | Vacuolar protein sorting 55 (VPS55) family protein | chr3:3628594-3630536 REVERSE LENGTH=1943
556	Chr12	3398787	3400726	1940	+	0	peak_568	MD12G1030700	3400709	3404601	3893	-	0	overlapEnd	0	AT1G12910.1	Symbols: ATAN11, LWD1 | Transducin/WD40 repeat-like superfamily protein | chr1:4394897-4396291 REVERSE LENGTH=1395
557	Chr12	3416969	3418164	1196	+	0	peak_569	MD12G1030800	3419743	3429440	9698	+	1578	upstream	1578	AT3G11540.1	Symbols: SPY | Tetratricopeptide repeat (TPR)-like superfamily protein | chr3:3632162-3637867 FORWARD LENGTH=5706
558	Chr12	3536636	3539958	3323	+	0	peak_570	MD12G1032200	3535222	3541755	6534	-	0	inside	0	AT2G24280.1	Symbols: | alpha/beta-Hydrolases superfamily protein | chr2:10333284-10337128 FORWARD LENGTH=3845
559	Chr12	3690965	3694554	3590	+	0	peak_573	MD12G1033300	3683415	3690785	7371	-	179	upstream	179	AT4G09140.1	Symbols: ATMLH1, MLH1 | MUTL-homologue 1 | chr4:5816942-5821037 REVERSE LENGTH=4096
560	Chr12	3690965	3694554	3590	+	0	peak_573	MD12G1033400	3695816	3699129	3314	+	1261	upstream	1261	AT1G31840.1	Symbols: | Tetratricopeptide repeat (TPR)-like superfamily protein | chr1:11423906-11426714 FORWARD LENGTH=2809
561	Chr12	3756968	3759823	2856	+	0	peak_574	MD12G1034300	3762602	3762717	116	+	2778	upstream	2778
562	Chr12	4136149	4137979	1831	+	0	peak_576	MD12G1038200	4125100	4135650	10551	-	498	upstream	498
563	Chr12	4136149	4137979	1831	+	0	peak_576	MD12G1038300	4138113	4141880	3768	+	133	upstream	133	AT5G17540.1	Symbols: | HXXXD-type acyl-transferase family protein | chr5:5781987-5783706 REVERSE LENGTH=1720
564	Chr12	4255353	4256941	1589	+	0	peak_578	MD12G1039200	4256541	4259067	2527	+	0	overlapStart	0
565	Chr12	4284600	4286367	1768	+	0	peak_579	MD12G1039400	4282845	4287833	4989	-	0	inside	0	AT5G17540.1	Symbols: | HXXXD-type acyl-transferase family protein | chr5:5781987-5783706 REVERSE LENGTH=1720
571	Chr12	5666795	5669505	2711	+	0	peak_589	MD12G1050000	5669529	5670042	514	-	23	downstream	23	AT4G30074.1	Symbols: LCR19 | low-molecular-weight cysteine-rich 19 | chr4:14699737-14700599 REVERSE LENGTH=863
572	Chr12	5720116	5722371	2256	+	0	peak_590	MD12G1050400	5723711	5727185	3475	+	1339	upstream	1339	AT3G58480.1	Symbols: | calmodulin-binding family protein | chr3:21629106-21631853 FORWARD LENGTH=2748
573	Chr12	5733170	5735257	2088	+	0	peak_591	MD12G1050500	5728362	5730899	2538	-	2270	upstream	2270	AT1G31340.1	Symbols: RUB1, NEDD8, ATRUB1 | related to ubiquitin 1 | chr1:11217845-11219458 REVERSE LENGTH=1614
574	Chr12	5733170	5735257	2088	+	0	peak_591	MD12G1050600	5736970	5740672	3703	+	1712	upstream	1712	AT3G56150.2	Symbols: EIF3C | eukaryotic translation initiation factor 3C | chr3:20833579-20837160 REVERSE LENGTH=3582
575	Chr12	5808540	5810480	1941	+	0	peak_592	MD12G1051100	5783020	5807714	24695	-	825	upstream	825	AT3G11964.1	Symbols: | RNA binding;RNA binding | chr3:3793957-3806626 REVERSE LENGTH=12670
576	Chr12	5978847	5980792	1946	+	0	peak_594	MD12G1053500	5976724	5976838	115	-	2008	upstream	2008
577	Chr12	6227102	6228748	1647	+	0	peak_595	MD12G1055100	6229125	6233025	3901	-	376	downstream	376	AT3G58040.1	Symbols: SINAT2 | seven in absentia of Arabidopsis 2 | chr3:21488516-21491488 FORWARD LENGTH=2973
578	Chr12	6903632	6905743	2112	+	0	peak_597	MD12G1059200	6901052	6902071	1020	-	1560	upstream	1560	AT3G57990.1	Symbols: | unknown protein; Has 1497 Blast hits to 1323 proteins in 52 species: Archae - 0; Bacteria - 4; Metazoa - 23; Fungi - 34; Plants - 61; Viruses - 0; Other Eukaryotes - 1375 (source: NCBI BLink). | chr3:21470002-21471486 REVERSE LENGTH=1485
582	Chr12	7299158	7300491	1334	+	0	peak_602	MD12G1062200	7300855	7301208	354	-	363	downstream	363	AT3G12150.1	Symbols: | unknown protein; CONTAINS InterPro DOMAIN/s: Protein of unknown function DUF2048 (InterPro:IPR019149); Has 421 Blast hits to 334 proteins in 155 species: Archae - 2; Bacteria - 147; Metazoa - 215; Fungi - 0; Plants - 43; Viruses - 0; Other Eukaryotes - 14 (source: NCBI BLink). | chr3:3876407-3878900 REVERSE LENGTH=2494
583	Chr12	7299158	7300491	1334	+	0	peak_602	MD12G1062300	7301210	7303778	2569	-	718	downstream	718	AT3G12150.1	Symbols: | unknown protein; CONTAINS InterPro DOMAIN/s: Protein of unknown function DUF2048 (InterPro:IPR019149); Has 421 Blast hits to 334 proteins in 155 species: Archae - 2; Bacteria - 147; Metazoa - 215; Fungi - 0; Plants - 43; Viruses - 0; Other Eukaryotes - 14 (source: NCBI BLink). | chr3:3876407-3878900 REVERSE LENGTH=2494
584	Chr12	7483676	7485791	2116	+	0	peak_604	MD12G1064400	7486430	7492298	5869	+	638	upstream	638	AT2G42320.2	Symbols: | nucleolar protein gar2-related | chr2:17627342-17630797 FORWARD LENGTH=3456
585	Chr12	7647152	7648714	1563	+	0	peak_605	MD12G1065300	7645523	7651668	6146	+	0	inside	0
586	Chr12	8046787	8050137	3351	+	0	peak_607	MD12G1067900	8046370	8046567	198	-	219	upstream	219	AT3G52105.1	Symbols: | unknown protein; FUNCTIONS IN: molecular_function unknown; INVOLVED IN: biological_process unknown; LOCATED IN: endomembrane system; Has 35333 Blast hits to 34131 proteins in 2444 species: Archae - 798; Bacteria - 22429; Metazoa - 974; Fungi - 991; Plants - 531; Viruses - 0; Other Eukaryotes - 9610 (source: NCBI BLink). | chr3:19323332-19323827 FORWARD LENGTH=496
587	Chr12	8963200	8965105	1906	+	0	peak_610	MD12G1074500	8959128	8961567	2440	-	1632	upstream	1632	AT4G21580.1	Symbols: | oxidoreductase, zinc-binding dehydrogenase family protein | chr4:11475719-11477755 FORWARD LENGTH=2037
588	Chr12	9302478	9304891	2414	+	0	peak_611	MD12G1076500	9298898	9299821	924	-	2656	upstream	2656	AT2G41680.1	Symbols: NTRC | NADPH-dependent thioredoxin reductase C | chr2:17376155-17379055 REVERSE LENGTH=2901
591	Chr12	9716903	9718446	1544	+	0	peak_617	MD12G1079600	9718665	9718782	118	-	218	downstream	218
592	Chr12	9871490	9873919	2430	+	0	peak_618	MD12G1080700	9873857	9881088	7232	+	0	overlapStart	0	AT2G41560.1	Symbols: ACA4 | autoinhibited Ca(2+)-ATPase, isoform 4 | chr2:17332084-17337269 REVERSE LENGTH=5186
593	Chr12	9914351	9920609	6259	+	0	peak_619	MD12G1081100	9911528	9912820	1293	-	1530	upstream	1530
594	Chr12	9914351	9920609	6259	+	0	peak_619	MD12G1081200	9913997	9923021	9025	+	0	inside	0
595	Chr12	10226673	10228264	1592	+	0	peak_621	MD12G1083900	10225478	10227107	1630	-	0	overlapStart	0	AT3G57270.1	Symbols: BG1 | beta-1,3-glucanase 1 | chr3:21191237-21193189 REVERSE LENGTH=1953
596	Chr12	10226673	10228264	1592	+	0	peak_621	MD12G1084000	10227727	10227876	150	-	0	includeFeature	0
599	Chr12	15366894	15368600	1707	+	0	peak_627	MD12G1098200	15371175	15371447	273	+	2574	upstream	2574	AT5G18980.1	Symbols: | ARM repeat superfamily protein | chr5:6334832-6338100 REVERSE LENGTH=3269
600	Chr12	16780487	16783298	2812	+	0	peak_631	MD12G1106000	16780021	16780313	293	-	173	upstream	173
601	Chr12	16780487	16783298	2812	+	0	peak_631	MD12G1106100	16785096	16786161	1066	+	1797	upstream	1797	AT2G37640.1	Symbols: ATEXPA3, ATEXP3, ATHEXP ALPHA 1.9, EXP3 | Barwin-like endoglucanases superfamily protein | chr2:15787705-15789853 REVERSE LENGTH=2149
603	Chr12	19736164	19739768	3605	+	0	peak_638	MD12G1122700	19733862	19735410	1549	-	753	upstream	753
604	Chr12	19736164	19739768	3605	+	0	peak_638	MD12G1122800	19739999	19741699	1701	-	230	downstream	230	AT3G02280.1	Symbols: | Flavodoxin family protein | chr3:453421-457841 FORWARD LENGTH=4421
605	Chr12	19736164	19739768	3605	+	0	peak_638	MD12G1122900	19741762	19742293	532	+	1993	upstream	1993
606	Chr12	20131787	20134124	2338	+	0	peak_639	MD12G1125900	20125299	20128901	3603	-	2885	upstream	2885	AT2G28550.2	Symbols: RAP2.7 | related to AP2.7 | chr2:12225842-12228543 REVERSE LENGTH=2702
607	Chr12	20150599	20152558	1960	+	0	peak_640	MD12G1126100	20146968	20150056	3089	-	542	upstream	542	AT3G09600.1	Symbols: | Homeodomain-like superfamily protein | chr3:2946406-2948710 FORWARD LENGTH=2305
608	Chr12	20150599	20152558	1960	+	0	peak_640	MD12G1126200	20155007	20156579	1573	+	2448	upstream	2448	AT3G53470.2	Symbols: | unknown protein; FUNCTIONS IN: molecular_function unknown; INVOLVED IN: biological_process unknown; LOCATED IN: chloroplast thylakoid membrane, chloroplast; EXPRESSED IN: 22 plant structures; EXPRESSED DURING: 13 growth stages; Has 35 Blast hits to 35 proteins in 13 species: Archae - 0; Bacteria - 0; Metazoa - 0; Fungi - 0; Plants - 35; Viruses - 0; Other Eukaryotes - 0 (source: NCBI B…
609	Chr12	20392812	20396449	3638	+	0	peak_642	MD12G1128800	20397217	20403016	5800	+	767	upstream	767	AT2G37260.1	Symbols: TTG2, ATWRKY44, WRKY44 | WRKY family transcription factor family protein | chr2:15645407-15646928 FORWARD LENGTH=1522
610	Chr12	22275954	22278365	2412	+	0	peak_644	MD12G1143700	22273925	22278145	4221	-	0	overlapStart	0	AT2G37660.1	Symbols: | NAD(P)-binding Rossmann-fold superfamily protein | chr2:15795213-15797059 REVERSE LENGTH=1847
611	Chr12	22483045	22485568	2524	+	0	peak_646	MD12G1145700	22481338	22482877	1540	-	167	upstream	167	AT1G22030.1	Symbols: | CONTAINS InterPro DOMAIN/s: Protein BYPASS related (InterPro:IPR008511); BEST Arabidopsis thaliana protein match is: unknown protein (TAIR:AT1G77855.1); Has 99 Blast hits to 99 proteins in 17 species: Archae - 0; Bacteria - 0; Metazoa - 3; Fungi - 0; Plants - 96; Viruses - 0; Other Eukaryotes - 0 (source: NCBI BLink). | chr1:7759164-7760556 REVERSE LENGTH=1393
612	Chr12	22643937	22645241	1305	+	0	peak_647	MD12G1147500	22639959	22641995	2037	-	1941	upstream	1941	AT2G37710.1	Symbols: RLK | receptor lectin kinase | chr2:15814718-15817004 REVERSE LENGTH=2287
613	Chr12	23957483	23958977	1495	+	0	peak_650	MD12G1159700	23955053	23955289	237	-	2193	upstream	2193	AT2G38050.1	Symbols: DET2, DWF6, ATDET2 | 3-oxo-5-alpha-steroid 4-dehydrogenase family protein | chr2:15921136-15922313 REVERSE LENGTH=1178
615	Chr12	24852765	24855390	2626	+	0	peak_653	MD12G1168200	24847173	24852786	5614	-	0	overlapStart	0	AT3G51850.1	Symbols: CPK13 | calcium-dependent protein kinase 13 | chr3:19232467-19235889 FORWARD LENGTH=3423
616	Chr12	24872065	24874185	2121	+	0	peak_654	MD12G1168300	24873784	24875513	1730	+	0	overlapStart	0	AT5G01380.1	Symbols: | Homeodomain-like superfamily protein | chr5:155639-157601 REVERSE LENGTH=1963
617	Chr12	24898090	24900104	2015	+	0	peak_655	MD12G1168600	24900958	24903916	2959	-	853	downstream	853	AT5G05580.1	Symbols: FAD8 | fatty acid desaturase 8 | chr5:1664085-1666531 FORWARD LENGTH=2447
618	Chr12	25058126	25062313	4188	+	0	peak_656	MD12G1169100	25053070	25062743	9674	-	0	inside	0	AT3G47570.1	Symbols: | Leucine-rich repeat protein kinase family protein | chr3:17527507-17530929 FORWARD LENGTH=3423
621	Chr12	25805400	25808209	2810	+	0	peak_662	MD12G1177400	25805020	25805131	112	+	268	downstream	268
622	Chr12	26318689	26320749	2061	+	0	peak_664	MD12G1183000	26320825	26322706	1882	+	75	upstream	75	AT5G01750.2	Symbols: | Protein of unknown function (DUF567) | chr5:289765-291326 FORWARD LENGTH=1562
623	Chr12	26408643	26410051	1409	+	0	peak_665	MD12G1183800	26404285	26406751	2467	-	1891	upstream	1891	AT3G08850.1	Symbols: RAPTOR1B, ATRAPTOR1B, RAPTOR1 | HEAT repeat ;WD domain, G-beta repeat protein protein | chr3:2686583-2695300 REVERSE LENGTH=8718
624	Chr12	26408643	26410051	1409	+	0	peak_665	MD12G1183900	26406754	26407795	1042	-	847	upstream	847	AT3G08850.1	Symbols: RAPTOR1B, ATRAPTOR1B, RAPTOR1 | HEAT repeat ;WD domain, G-beta repeat protein protein | chr3:2686583-2695300 REVERSE LENGTH=8718
625	Chr12	26420724	26422700	1977	+	0	peak_666	MD12G1184000	26415941	26417776	1836	-	2947	upstream	2947	AT3G61680.1	Symbols: | alpha/beta-Hydrolases superfamily protein | chr3:22823481-22826992 FORWARD LENGTH=3512
626	Chr12	26420724	26422700	1977	+	0	peak_666	MD12G1184100	26418691	26424050	5360	-	0	inside	0	AT2G38400.1	Symbols: AGT3 | alanine:glyoxylate aminotransferase 3 | chr2:16083691-16086159 FORWARD LENGTH=2469
627	Chr12	26708066	26713010	4945	+	0	peak_671	MD12G1185600	26713323	26715383	2061	+	312	upstream	312	AT5G01830.1	Symbols: | ARM repeat superfamily protein | chr5:320695-323169 FORWARD LENGTH=2475
629	Chr12	27057576	27060184	2609	+	0	peak_674	MD12G1188800	27052640	27057911	5272	-	0	overlapStart	0	AT3G52850.1	Symbols: VSR1, BP-80, ATELP, BP80, BP80B, ATELP1, ATVSR1, GFS1, VSR1;1, BP80-1;1 | vacuolar sorting receptor homolog 1 | chr3:19587821-19591947 FORWARD LENGTH=4127
630	Chr12	27423041	27426687	3647	+	0	peak_675	MD12G1192300	27419185	27422403	3219	-	637	upstream	637	AT3G08570.1	Symbols: | Phototropic-responsive NPH3 family protein | chr3:2602258-2604412 REVERSE LENGTH=2155
631	Chr12	27423041	27426687	3647	+	0	peak_675	MD12G1192400	27427126	27429716	2591	+	438	upstream	438	AT1G32070.3	Symbols: ATNSI, NSI | nuclear shuttle interacting | chr1:11534682-11536316 REVERSE LENGTH=1635
632	Chr12	27518177	27519676	1500	+	0	peak_676	MD12G1193600	27515828	27518397	2570	-	0	overlapStart	0	AT3G08600.1	Symbols: | Protein of unknown function (DUF1191) | chr3:2612394-2613823 FORWARD LENGTH=1430
633	Chr12	27578604	27580056	1453	+	0	peak_677	MD12G1194200	27576231	27576848	618	-	1755	upstream	1755	AT4G20780.1	Symbols: CML42 | calmodulin like 42 | chr4:11133186-11133970 REVERSE LENGTH=785
634	Chr12	27578604	27580056	1453	+	0	peak_677	MD12G1194300	27579365	27581014	1650	-	0	overlapEnd	0
637	Chr12	27662297	27666850	4554	+	0	peak_679	MD12G1195400	27660648	27662008	1361	-	288	upstream	288	AT2G38640.1	Symbols: | Protein of unknown function (DUF567) | chr2:16157604-16158561 REVERSE LENGTH=958
641	Chr12	28348328	28350652	2325	+	0	peak_684	MD12G1203400	28346193	28346756	564	-	1571	upstream	1571	AT1G09360.1	Symbols: | Plant invertase/pectin methylesterase inhibitor superfamily protein | chr1:3021802-3022368 FORWARD LENGTH=567
642	Chr12	28505356	28507558	2203	+	0	peak_686	MD12G1204500	28501154	28505722	4569	-	0	overlapStart	0	AT1G02380.1	Symbols: | unknown protein; BEST Arabidopsis thaliana protein match is: unknown protein (TAIR:AT4G01960.1); Has 66 Blast hits to 66 proteins in 11 species: Archae - 0; Bacteria - 0; Metazoa - 0; Fungi - 0; Plants - 66; Viruses - 0; Other Eukaryotes - 0 (source: NCBI BLink). | chr1:477000-478971 FORWARD LENGTH=1972
643	Chr12	28573202	28576139	2938	+	0	peak_687	MD12G1205100	28570488	28573604	3117	+	0	overlapEnd	0	AT5G18990.1	Symbols: | Pectin lyase-like superfamily protein | chr5:6340076-6341614 FORWARD LENGTH=1539
644	Chr12	28573202	28576139	2938	+	0	peak_687	MD12G1205200	28575724	28581010	5287	+	0	overlapStart	0	AT5G26820.1	Symbols: ATIREG3, MAR1, RTS3, IREG3 | iron-regulated protein 3 | chr5:9433619-9437105 FORWARD LENGTH=3487
645	Chr12	28627085	28629908	2824	+	0	peak_688	MD12G1205700	28622790	28626473	3684	+	611	downstream	611	AT1G23380.1	Symbols: KNAT6, KNAT6L, KNAT6S | KNOTTED1-like homeobox gene 6 | chr1:8297291-8302651 REVERSE LENGTH=5361
646	Chr12	28627085	28629908	2824	+	0	peak_688	MD12G1205800	28632328	28632460	133	+	2419	upstream	2419
647	Chr12	28633884	28635693	1810	+	0	peak_689	MD12G1205900	28632794	28633847	1054	-	36	upstream	36	AT1G09240.1	Symbols: NAS3, ATNAS3 | nicotianamine synthase 3 | chr1:2984881-2986130 FORWARD LENGTH=1250
648	Chr12	28893318	28896646	3329	+	0	peak_690	MD12G1210100	28897608	28899941	2334	-	961	downstream	961	AT1G56260.1	Symbols: | unknown protein; Has 32 Blast hits to 32 proteins in 16 species: Archae - 0; Bacteria - 0; Metazoa - 2; Fungi - 0; Plants - 28; Viruses - 0; Other Eukaryotes - 2 (source: NCBI BLink). | chr1:21064279-21065853 REVERSE LENGTH=1575
650	Chr12	29090644	29092479	1836	+	0	peak_692	MD12G1212000	29092353	29094440	2088	-	0	overlapEnd	0	AT1G56220.3	Symbols: | Dormancy/auxin associated family protein | chr1:21043349-21044738 FORWARD LENGTH=1390
651	Chr12	29110980	29113325	2346	+	0	peak_693	MD12G1212200	29106339	29108867	2529	-	2112	upstream	2112	AT5G27760.1	Symbols: | Hypoxia-responsive family protein | chr5:9830343-9831790 FORWARD LENGTH=1448
652	Chr12	29110980	29113325	2346	+	0	peak_693	MD12G1212300	29113669	29118101	4433	+	343	upstream	343	AT1G09140.2	Symbols: ATSRP30, SR30, At-SR30 | SERINE-ARGININE PROTEIN 30 | chr1:2942564-2945961 REVERSE LENGTH=3398
654	Chr12	29336279	29339958	3680	+	0	peak_695	MD12G1214800	29335151	29335810	660	+	468	downstream	468	AT5G54620.1	Symbols: | Ankyrin repeat family protein | chr5:22187761-22189746 REVERSE LENGTH=1986
655	Chr12	29336279	29339958	3680	+	0	peak_695	MD12G1214900	29339588	29347118	7531	-	0	overlapEnd	0
656	Chr12	29477227	29479484	2258	+	0	peak_696	MD12G1217300	29471210	29474742	3533	-	2484	upstream	2484	AT5G27620.1	Symbols: CYCH;1 | cyclin H;1 | chr5:9771324-9774875 FORWARD LENGTH=3552
657	Chr12	29477227	29479484	2258	+	0	peak_696	MD12G1217400	29479540	29485018	5479	+	55	upstream	55	AT1G09020.1	Symbols: SNF4, ATSNF4 | homolog of yeast sucrose nonfermenting 4 | chr1:2899914-2904815 REVERSE LENGTH=4902
658	Chr12	29863903	29867696	3794	+	0	peak_697	MD12G1221800	29861745	29864137	2393	-	0	overlapStart	0	AT1G08970.2	Symbols: HAP5C, NF-YC9 | nuclear factor Y, subunit C9 | chr1:2882524-2884337 FORWARD LENGTH=1814
659	Chr12	29903898	29905964	2067	+	0	peak_698	MD12G1222200	29899481	29902426	2946	-	1471	upstream	1471	AT3G06130.2	Symbols: | Heavy metal transport/detoxification superfamily protein | chr3:1852884-1855063 REVERSE LENGTH=2180
660	Chr12	29990865	29993444	2580	+	0	peak_699	MD12G1223000	29989936	29991614	1679	+	0	overlapEnd	0	AT1G72210.1	Symbols: | basic helix-loop-helix (bHLH) DNA-binding superfamily protein | chr1:27179790-27182430 FORWARD LENGTH=2641
661	Chr12	29990865	29993444	2580	+	0	peak_699	MD12G1223100	29994152	29997704	3553	-	707	downstream	707	AT3G26410.1	Symbols: TRM11, AtTRM11 | methyltransferases;nucleic acid binding | chr3:9669416-9671348 REVERSE LENGTH=1933
662	Chr12	30312170	30313535	1366	+	0	peak_700	MD12G1227600	30308630	30314219	5590	-	0	inside	0	AT1G08860.1	Symbols: BON3 | Calcium-dependent phospholipid-binding Copine family protein | chr1:2842153-2846138 FORWARD LENGTH=3986
663	Chr12	30314245	30315262	1018	+	0	peak_701	MD12G1227600	30308630	30314219	5590	-	25	upstream	25	AT1G08860.1	Symbols: BON3 | Calcium-dependent phospholipid-binding Copine family protein | chr1:2842153-2846138 FORWARD LENGTH=3986
664	Chr12	30673985	30678619	4635	+	0	peak_704	MD12G1232100	30672373	30672741	369	-	1243	upstream	1243	AT5G47550.1	Symbols: | Cystatin/monellin superfamily protein | chr5:19286450-19286995 REVERSE LENGTH=546
665	Chr12	30673985	30678619	4635	+	0	peak_704	MD12G1232200	30679565	30679676	112	+	945	upstream	945
666	Chr12	30721590	30724602	3013	+	0	peak_705	MD12G1232400	30717860	30722280	4421	-	0	overlapStart	0	AT3G05030.1	Symbols: NHX2, ATNHX2 | sodium hydrogen exchanger 2 | chr3:1393296-1395813 REVERSE LENGTH=2518
667	Chr12	30794918	30797102	2185	+	0	peak_706	MD12G1232800	30793260	30793643	384	-	1274	upstream	1274
670	Chr12	31296393	31299002	2610	+	0	peak_709	MD12G1240900	31293938	31297352	3415	-	0	overlapStart	0	AT5G28840.2	Symbols: GME | GDP-D-mannose 3',5'-epimerase | chr5:10862173-10864903 REVERSE LENGTH=2731
671	Chr12	31296393	31299002	2610	+	0	peak_709	MD12G1241000	31298668	31301740	3073	+	0	overlapStart	0	AT4G02620.1	Symbols: | vacuolar ATPase subunit F family protein | chr4:1149248-1151346 REVERSE LENGTH=2099
672	Chr12	31342770	31344704	1935	+	0	peak_710	MD12G1241800	31346637	31349429	2793	+	1932	upstream	1932	AT3G04730.1	Symbols: IAA16 | indoleacetic acid-induced protein 16 | chr3:1288612-1290602 REVERSE LENGTH=1991
673	Chr12	31345228	31346348	1121	+	0	peak_711	MD12G1241800	31346637	31349429	2793	+	288	upstream	288	AT3G04730.1	Symbols: IAA16 | indoleacetic acid-induced protein 16 | chr3:1288612-1290602 REVERSE LENGTH=1991
674	Chr12	31437136	31439147	2012	+	0	peak_712	MD12G1243700	31435938	31437194	1257	+	0	overlapEnd	0	AT2G30620.1	Symbols: | winged-helix DNA-binding transcription factor family protein | chr2:13044931-13046663 FORWARD LENGTH=1733
675	Chr12	31437136	31439147	2012	+	0	peak_712	MD12G1243800	31438870	31442718	3849	-	0	overlapEnd	0	AT3G04630.1	Symbols: WDL1 | WVD2-like 1 | chr3:1258798-1260818 FORWARD LENGTH=2021
677	Chr12	31695591	31697751	2161	+	0	peak_715	MD12G1246700	31689446	31694912	5467	+	678	downstream	678	AT1G08630.4	Symbols: THA1 | threonine aldolase 1 | chr1:2743761-2747967 REVERSE LENGTH=4207
678	Chr12	31700322	31703252	2931	+	0	peak_716	MD12G1246800	31703228	31704831	1604	-	0	overlapEnd	0
679	Chr12	31704591	31707891	3301	+	0	peak_717	MD12G1246800	31703228	31704831	1604	-	0	overlapStart	0
684	Chr12	32583432	32586710	3279	+	0	peak_721	MD12G1259300	32575473	32582055	6583	-	1376	upstream	1376	AT1G65410.1	Symbols: ATNAP11, TGD3, NAP11 | non-intrinsic ABC protein 11 | chr1:24295169-24297595 FORWARD LENGTH=2427
685	Chr12	32583432	32586710	3279	+	0	peak_721	MD12G1259400	32583534	32586387	2854	+	0	includeFeature	0
688	Chr12	32610740	32614825	4086	+	0	peak_724	MD12G1259800	32609175	32610287	1113	-	452	upstream	452	AT1G65295.1	Symbols: | unknown protein; LOCATED IN: endomembrane system; EXPRESSED IN: 22 plant structures; EXPRESSED DURING: 13 growth stages; BEST Arabidopsis thaliana protein match is: unknown protein (TAIR:AT5G01015.1); Has 90 Blast hits to 90 proteins in 15 species: Archae - 0; Bacteria - 0; Metazoa - 0; Fungi - 0; Plants - 90; Viruses - 0; Other Eukaryotes - 0 (source: NCBI BLink). | chr1:24251511-2425…
689	Chr12	32610740	32614825	4086	+	0	peak_724	MD12G1259900	32614920	32618857	3938	-	94	downstream	94	AT3G02830.1	Symbols: ZFN1 | zinc finger protein 1 | chr3:613802-616144 FORWARD LENGTH=2343
690	Chr12	32703970	32705729	1760	+	0	peak_725	MD12G1260800	32708099	32717394	9296	+	2369	upstream	2369	AT1G65580.1	Symbols: FRA3 | Endonuclease/exonuclease/phosphatase family protein | chr1:24377314-24384079 REVERSE LENGTH=6766
693	Chr12	32887877	32889536	1660	+	0	peak_727	MD12G1262300	32883606	32887594	3989	+	282	downstream	282	AT5G36700.4	Symbols: PGLP1 | 2-phosphoglycolate phosphatase 1 | chr5:14421576-14424511 REVERSE LENGTH=2936
694	Chr12	32887877	32889536	1660	+	0	peak_727	MD12G1262400	32889435	32897128	7694	+	0	overlapStart	0	AT1G65430.1	Symbols: ARI8, ATARI8 | IBR domain-containing protein | chr1:24300898-24306236 REVERSE LENGTH=5339
695	Chr12	32952958	32956283	3326	+	0	peak_728	MD12G1262800	32948082	32952854	4773	-	103	upstream	103	AT3G03310.1	Symbols: ATLCAT3, LCAT3 | lecithin:cholesterol acyltransferase 3 | chr3:778568-781580 REVERSE LENGTH=3013
696	Chr12	32952958	32956283	3326	+	0	peak_728	MD12G1262900	32955248	32957239	1992	-	0	overlapEnd	0	AT3G59540.1	Symbols: | Ribosomal L38e protein family | chr3:21995677-21996836 REVERSE LENGTH=1160
697	Chr12	32952958	32956283	3326	+	0	peak_728	MD12G1263000	32957860	32961395	3536	+	1576	upstream	1576	AT5G36170.1	Symbols: HCF109, ATPRFB | high chlorophyll fluorescent 109 | chr5:14235876-14238026 REVERSE LENGTH=2151
698	Chr12	33042153	33044316	2164	+	0	peak_729	MD12G1264100	33038679	33040857	2179	-	1295	upstream	1295	AT1G65230.1	Symbols: | Uncharacterized conserved protein (DUF2358) | chr1:24229148-24230902 FORWARD LENGTH=1755
699	Chr12	33042153	33044316	2164	+	0	peak_729	MD12G1264200	33044075	33049726	5652	+	0	overlapStart	0	AT4G12910.1	Symbols: scpl20 | serine carboxypeptidase-like 20 | chr4:7550433-7553332 REVERSE LENGTH=2900
700	Chr11	271264	273113	1850	+	0	peak_730	MD11G1003300	271060	271547	488	-	0	overlapStart	0
701	Chr11	271264	273113	1850	+	0	peak_730	MD11G1003400	273800	277531	3732	+	686	upstream	686	AT1G55360.1	Symbols: | Protein of Unknown Function (DUF239) | chr1:20666222-20668726 REVERSE LENGTH=2505
702	Chr11	646577	651583	5007	+	0	peak_732	MD11G1006900	641509	646443	4935	+	133	downstream	133	AT4G23800.1	Symbols: | HMG (high mobility group) box protein | chr4:12390167-12392710 FORWARD LENGTH=2544
703	Chr11	646577	651583	5007	+	0	peak_732	MD11G1007000	652070	653238	1169	+	486	upstream	486	AT5G19830.1	Symbols: | Peptidyl-tRNA hydrolase family protein | chr5:6703150-6705249 FORWARD LENGTH=2100
704	Chr11	767496	770605	3110	+	0	peak_733	MD11G1009500	763748	765750	2003	-	1745	upstream	1745	AT2G44130.1	Symbols: | Galactose oxidase/kelch repeat superfamily protein | chr2:18253610-18255054 FORWARD LENGTH=1445
705	Chr11	767496	770605	3110	+	0	peak_733	MD11G1009600	768568	768681	114	-	0	includeFeature	0
706	Chr11	767496	770605	3110	+	0	peak_733	MD11G1009700	769877	771790	1914	-	0	overlapEnd	0	AT3G13620.1	Symbols: | Amino acid permease family protein | chr3:4450745-4452624 REVERSE LENGTH=1880
707	Chr11	863560	867188	3629	+	0	peak_734	MD11G1012000	861067	861340	274	-	2219	upstream	2219
708	Chr11	863560	867188	3629	+	0	peak_734	MD11G1012100	861405	863053	1649	-	506	upstream	506
709	Chr11	863560	867188	3629	+	0	peak_734	MD11G1012200	866532	870048	3517	-	0	overlapEnd	0	AT4G35230.1	Symbols: BSK1 | BR-signaling kinase 1 | chr4:16755112-16758091 REVERSE LENGTH=2980
710	Chr11	870671	872553	1883	+	0	peak_735	MD11G1012200	866532	870048	3517	-	622	upstream	622	AT4G35230.1	Symbols: BSK1 | BR-signaling kinase 1 | chr4:16755112-16758091 REVERSE LENGTH=2980
711	Chr11	974635	975357	723	+	0	peak_736	MD11G1013000	971607	973029	1423	-	1605	upstream	1605	AT1G69770.1	Symbols: CMT3 | chromomethylase 3 | chr1:26248318-26253585 REVERSE LENGTH=5268
712	Chr11	1368548	1370262	1715	+	0	peak_738	MD11G1016900	1367720	1367826	107	+	721	downstream	721
713	Chr11	2453895	2456508	2614	+	0	peak_739	MD11G1028100	2449296	2452791	3496	-	1103	upstream	1103	AT2G42280.1	Symbols: | basic helix-loop-helix (bHLH) DNA-binding superfamily protein | chr2:17611283-17613487 REVERSE LENGTH=2205
714	Chr11	2662076	2666098	4023	+	0	peak_740	MD11G1030400	2656464	2662069	5606	+	6	downstream	6	AT3G14470.1	Symbols: | NB-ARC domain-containing disease resistance protein | chr3:4857940-4861247 FORWARD LENGTH=3308
715	Chr11	2662076	2666098	4023	+	0	peak_740	MD11G1030500	2664259	2669520	5262	+	0	overlapStart	0	AT3G14470.1	Symbols: | NB-ARC domain-containing disease resistance protein | chr3:4857940-4861247 FORWARD LENGTH=3308
716	Chr11	2681763	2683914	2152	+	0	peak_741	MD11G1030800	2673600	2681760	8161	-	2	upstream	2
717	Chr11	2681763	2683914	2152	+	0	peak_741	MD11G1030900	2684300	2689266	4967	-	385	downstream	385	AT1G55870.1	Symbols: ATPARN, AHG2 | Polynucleotidyl transferase, ribonuclease H-like superfamily protein | chr1:20895585-20898422 FORWARD LENGTH=2838
719	Chr11	3130053	3133188	3136	+	0	peak_744	MD11G1035800	3129279	3130624	1346	-	0	overlapStart	0	AT1G15780.1	Symbols: | unknown protein; BEST Arabidopsis thaliana protein match is: unknown protein (TAIR:AT2G10440.1); Has 103701 Blast hits to 43153 proteins in 1828 species: Archae - 30; Bacteria - 7385; Metazoa - 38639; Fungi - 11531; Plants - 7727; Viruses - 307; Other Eukaryotes - 38082 (source: NCBI BLink). | chr1:5430183-5436412 REVERSE LENGTH=6230
720	Chr11	3130053	3133188	3136	+	0	peak_744	MD11G1035900	3134128	3137080	2953	-	939	downstream	939	AT5G55950.1	Symbols: | Nucleotide/sugar transporter family protein | chr5:22658112-22660434 REVERSE LENGTH=2323
721	Chr11	3240950	3243309	2360	+	0	peak_745	MD11G1037900	3237981	3239203	1223	-	1746	upstream	1746
722	Chr11	4410936	4414954	4019	+	0	peak_749	MD11G1051600	4414978	4421302	6325	+	23	upstream	23	AT3G14470.1	Symbols: | NB-ARC domain-containing disease resistance protein | chr3:4857940-4861247 FORWARD LENGTH=3308
723	Chr11	4714798	4717079	2282	+	0	peak_750	MD11G1055500	4716237	4718200	1964	+	0	overlapStart	0	AT2G30370.2	Symbols: CHAL, EPFL6 | allergen-related | chr2:12940455-12942409 REVERSE LENGTH=1955
726	Chr11	4852570	4855533	2964	+	0	peak_752	MD11G1057000	4857992	4858109	118	+	2458	upstream	2458
728	Chr11	5499573	5502299	2727	+	0	peak_756	MD11G1063500	5495174	5497805	2632	-	1767	upstream	1767	AT5G58480.1	Symbols: | O-Glycosyl hydrolases family 17 protein | chr5:23641142-23642853 REVERSE LENGTH=1712
729	Chr11	5939229	5941059	1831	+	0	peak_759	MD11G1069200	5933673	5937299	3627	-	1929	upstream	1929	AT2G30070.1	Symbols: ATKT1, ATKT1P, ATKUP1, KUP1, KT1 | potassium transporter 1 | chr2:12834993-12838626 FORWARD LENGTH=3634
730	Chr11	6095238	6097709	2472	+	0	peak_761	MD11G1071500	6087418	6093874	6457	-	1363	upstream	1363	AT5G58610.1	Symbols: | PHD finger transcription factor, putative | chr5:23686771-23691053 REVERSE LENGTH=4283
731	Chr11	6151756	6154507	2752	+	0	peak_763	MD11G1072300	6157432	6158405	974	+	2924	upstream	2924	AT3G11170.1	Symbols: FAD7, FADD | fatty acid desaturase 7 | chr3:3499801-3502452 FORWARD LENGTH=2652
732	Chr11	6256991	6259765	2775	+	0	peak_765	MD11G1074000	6256360	6262048	5689	+	0	inside	0	AT1G53570.4	Symbols: MAP3KA | mitogen-activated protein kinase kinase kinase 3 | chr1:19987191-19991113 FORWARD LENGTH=3923
733	Chr11	6256991	6259765	2775	+	0	peak_765	MD11G1074100	6262739	6263389	651	+	2973	upstream	2973	AT5G46090.1	Symbols: | Protein of unknown function (DUF679) | chr5:18693485-18694129 FORWARD LENGTH=645
734	Chr11	6494850	6497987	3138	+	0	peak_766	MD11G1076500	6492165	6494193	2029	+	656	downstream	656
735	Chr11	6494850	6497987	3138	+	0	peak_766	MD11G1076600	6498127	6500093	1967	+	139	upstream	139	AT2G29730.1	Symbols: UGT71D1 | UDP-glucosyl transferase 71D1 | chr2:12703537-12705181 FORWARD LENGTH=1645
736	Chr11	6886595	6888859	2265	+	0	peak_767	MD11G1080800	6882492	6884752	2261	-	1842	upstream	1842	AT5G58900.1	Symbols: | Homeodomain-like transcriptional regulator | chr5:23783123-23785334 REVERSE LENGTH=2212
737	Chr11	6897206	6900991	3786	+	0	peak_768	MD11G1080900	6894801	6899330	4530	-	0	overlapStart	0	AT2G38080.1	Symbols: IRX12, LAC4, ATLMCO4, LMCO4 | Laccase/Diphenol oxidase family protein | chr2:15934460-15937616 FORWARD LENGTH=3157
738	Chr11	7131096	7133421	2326	+	0	peak_769	MD11G1084700	7127730	7130279	2550	+	816	downstream	816	AT5G52370.1	Symbols: | unknown protein; BEST Arabidopsis thaliana protein match is: unknown protein (TAIR:AT5G58990.1); Has 30201 Blast hits to 17322 proteins in 780 species: Archae - 12; Bacteria - 1396; Metazoa - 17338; Fungi - 3422; Plants - 5037; Viruses - 0; Other Eukaryotes - 2996 (source: NCBI BLink). | chr5:21260278-21261287 REVERSE LENGTH=1010
739	Chr11	7131096	7133421	2326	+	0	peak_769	MD11G1084800	7135237	7138815	3579	+	1815	upstream	1815	AT2G29510.1	Symbols: | Protein of unknown function (DUF3527) | chr2:12634514-12638018 FORWARD LENGTH=3505
740	Chr11	7315582	7316292	711	+	0	peak_772	MD11G1087300	7318219	7320170	1952	+	1926	upstream	1926	AT4G27190.1	Symbols: | NB-ARC domain-containing disease resistance protein | chr4:13620977-13623934 REVERSE LENGTH=2958
743	Chr11	7708557	7711092	2536	+	0	peak_775	MD11G1092900	7711419	7712587	1169	-	326	downstream	326
744	Chr11	7708557	7711092	2536	+	0	peak_775	MD11G1093000	7714016	7718729	4714	+	2923	upstream	2923	AT1G07420.1	Symbols: ATSMO2, SMO2-1 | sterol 4-alpha-methyl-oxidase 2-1 | chr1:2277830-2280297 FORWARD LENGTH=2468
745	Chr11	7778544	7780910	2367	+	0	peak_777	MD11G1093400	7775711	7782121	6411	-	0	inside	0	AT1G07440.1	Symbols: | NAD(P)-binding Rossmann-fold superfamily protein | chr1:2286149-2287730 REVERSE LENGTH=1582
746	Chr11	8261704	8264805	3102	+	0	peak_780	MD11G1099100	8257519	8259770	2252	-	1933	upstream	1933	AT1G07530.1	Symbols: SCL14, ATGRAS2, GRAS2 | SCARECROW-like 14 | chr1:2313582-2316469 REVERSE LENGTH=2888
747	Chr11	9682749	9685958	3210	+	0	peak_783	MD11G1109700	9679551	9683510	3960	-	0	overlapStart	0	AT5G02390.1	Symbols: | Protein of unknown function (DUF3741) | chr5:508630-511710 REVERSE LENGTH=3081
749	Chr11	9768027	9770054	2028	+	0	peak_785	MD11G1110400	9770066	9770608	543	+	11	upstream	11
750	Chr11	9785191	9787716	2526	+	0	peak_786	MD11G1110600	9781190	9784691	3502	-	499	upstream	499	AT2G28840.1	Symbols: XBAT31 | XB3 ortholog 1 in Arabidopsis thaliana | chr2:12378555-12380674 FORWARD LENGTH=2120
751	Chr11	9828184	9830708	2525	+	0	peak_787	MD11G1111000	9821952	9827831	5880	+	352	downstream	352	AT3G46510.1	Symbols: PUB13, ATPUB13 | plant U-box 13 | chr3:17123739-17126691 REVERSE LENGTH=2953
753	Chr11	10198793	10200816	2024	+	0	peak_789	MD11G1112700	10189220	10198644	9425	-	148	upstream	148	AT4G23660.2	Symbols: PPT1 | polyprenyltransferase 1 | chr4:12327694-12331679 REVERSE LENGTH=3986
754	Chr11	10900364	10902258	1895	+	0	peak_793	MD11G1119700	10893953	10906157	12205	-	0	inside	0	AT3G45780.2	Symbols: PHOT1, NPH1, JK224, RPT1 | phototropin 1 | chr3:16818443-16824210 FORWARD LENGTH=5768
755	Chr11	10950895	10952951	2057	+	0	peak_794	MD11G1120200	10952981	10953097	117	+	29	upstream	29
756	Chr11	12142687	12145587	2901	+	0	peak_799	MD11G1132700	12137704	12146433	8730	+	0	inside	0	AT1G61560.1	Symbols: MLO6 | Seven transmembrane MLO family protein | chr1:22708604-22712210 REVERSE LENGTH=3607
757	Chr11	12165490	12168477	2988	+	0	peak_800	MD11G1133000	12162474	12164153	1680	-	1336	upstream	1336	AT1G61110.1	Symbols: anac025, NAC025 | NAC domain containing protein 25 | chr1:22516602-22518287 FORWARD LENGTH=1686
758	Chr11	12537906	12539499	1594	+	0	peak_801	MD11G1136500	12541602	12542111	510	+	2102	upstream	2102	AT5G60680.1	Symbols: | Protein of unknown function, DUF584 | chr5:24386145-24386976 FORWARD LENGTH=832
759	Chr11	12601471	12603952	2482	+	0	peak_803	MD11G1136800	12606216	12612571	6356	+	2263	upstream	2263	AT5G60690.1	Symbols: REV, IFL, IFL1 | Homeobox-leucine zipper family protein / lipid-binding START domain-containing protein | chr5:24397023-24402195 FORWARD LENGTH=5173
761	Chr11	12781026	12782853	1828	+	0	peak_805	MD11G1138800	12775131	12779943	4813	-	1082	upstream	1082	AT5G60700.1	Symbols: | glycosyltransferase family protein 2 | chr5:24402129-24404948 REVERSE LENGTH=2820
762	Chr11	12927479	12929230	1752	+	0	peak_806	MD11G1139800	12920041	12925356	5316	-	2122	upstream	2122	AT5G60710.1	Symbols: | Zinc finger (C3HC4-type RING finger) family protein | chr5:24410718-24415068 REVERSE LENGTH=4351
763	Chr11	13135993	13138229	2237	+	0	peak_807	MD11G1140800	13139202	13145779	6578	-	972	downstream	972	AT5G60720.1	Symbols: | Protein of unknown function, DUF547 | chr5:24418229-24422234 REVERSE LENGTH=4006
766	Chr11	13412093	13413801	1709	+	0	peak_810	MD11G1144600	13415429	13416739	1311	+	1627	upstream	1627	AT5G02560.1	Symbols: HTA12 | histone H2A 12 | chr5:575382-576605 FORWARD LENGTH=1224
768	Chr11	14363267	14365339	2073	+	0	peak_815	MD11G1151200	14365349	14374177	8829	-	9	downstream	9	AT1G02850.2	Symbols: BGLU11 | beta glucosidase 11 | chr1:630505-633259 FORWARD LENGTH=2755
769	Chr11	14548253	14549591	1339	+	0	peak_816	MD11G1152000	14546838	14549979	3142	+	0	inside	0	AT5G22860.2	Symbols: | Serine carboxypeptidase S28 family protein | chr5:7639852-7642984 REVERSE LENGTH=3133
770	Chr11	15008160	15011483	3324	+	0	peak_819	MD11G1156200	15012290	15017935	5646	+	806	upstream	806	AT5G22740.1	Symbols: ATCSLA02, CSLA02, ATCSLA2, CSLA2 | cellulose synthase-like A02 | chr5:7554928-7560073 REVERSE LENGTH=5146
771	Chr11	15201003	15201730	728	+	0	peak_820	MD11G1157500	15199717	15200525	809	-	477	upstream	477	AT3G44735.2	Symbols: PSK3 | PHYTOSULFOKINE 3 PRECURSOR | chr3:16291180-16292464 REVERSE LENGTH=1285
772	Chr11	15583668	15585187	1520	+	0	peak_823	MD11G1159400	15587775	15594185	6411	+	2587	upstream	2587	AT3G44680.1	Symbols: HDA9, HDA09 | histone deacetylase 9 | chr3:16226556-16229954 REVERSE LENGTH=3399
773	Chr11	15974059	15975759	1701	+	0	peak_825	MD11G1161600	15973070	15973423	354	-	635	upstream	635	AT5G51350.1	Symbols: | Leucine-rich repeat transmembrane protein kinase family protein | chr5:20867602-20870745 REVERSE LENGTH=3144
774	Chr11	16016956	16019799	2844	+	0	peak_826	MD11G1161800	16017444	16033881	16438	+	0	overlapStart	0	AT4G33790.1	Symbols: CER4, G7, FAR3 | Jojoba acyl CoA reductase-related male sterility protein | chr4:16204157-16207947 REVERSE LENGTH=3791
775	Chr11	18637465	18639437	1973	+	0	peak_829	MD11G1171200	18635345	18635527	183	-	1937	upstream	1937	AT1G49410.1	Symbols: TOM6 | translocase of the outer mitochondrial membrane 6 | chr1:18285448-18286902 REVERSE LENGTH=1455
776	Chr11	22186400	22188896	2497	+	0	peak_831	MD11G1180900	22184071	22192798	8728	+	0	inside	0	AT2G27100.1	Symbols: SE | C2H2 zinc-finger protein SERRATE (SE) | chr2:11572550-11576658 FORWARD LENGTH=4109
777	Chr11	25227618	25229590	1973	+	0	peak_832	MD11G1186000	25229706	25229811	106	-	115	downstream	115
778	Chr11	27240806	27243261	2456	+	0	peak_834	MD11G1191900	27245819	27246139	321	+	2557	upstream	2557	AT1G51400.1	Symbols: | Photosystem II 5 kD protein | chr1:19052023-19052582 REVERSE LENGTH=560
779	Chr11	27402549	27404844	2296	+	0	peak_835	MD11G1192700	27404987	27405400	414	-	142	downstream	142	AT3G20898.1	Symbols: | unknown protein; FUNCTIONS IN: molecular_function unknown; INVOLVED IN: biological_process unknown; LOCATED IN: cellular_component unknown; BEST Arabidopsis thaliana protein match is: unknown protein (TAIR:AT1G51355.1); Has 66 Blast hits to 66 proteins in 10 species: Archae - 0; Bacteria - 0; Metazoa - 0; Fungi - 0; Plants - 66; Viruses - 0; Other Eukaryotes - 0 (source: NCBI BLink). |…
780	Chr11	28025310	28028209	2900	+	0	peak_836	MD11G1195500	28023294	28025283	1990	+	26	downstream	26	AT2G45220.1	Symbols: | Plant invertase/pectin methylesterase inhibitor superfamily | chr2:18644084-18646447 REVERSE LENGTH=2364
781	Chr11	28025310	28028209	2900	+	0	peak_836	MD11G1195600	28030484	28032942	2459	+	2274	upstream	2274	AT1G12260.1	Symbols: VND4, EMB2749, ANAC007, NAC007 | NAC 007 | chr1:4162832-4165852 REVERSE LENGTH=3021
783	Chr11	29596842	29598627	1786	+	0	peak_840	MD11G1203400	29601460	29607185	5726	+	2832	upstream	2832	AT3G13080.1	Symbols: ATMRP3, MRP3, ABCC3 | multidrug resistance-associated protein 3 | chr3:4195799-4201265 REVERSE LENGTH=5467
784	Chr11	30203051	30204736	1686	+	0	peak_842	MD11G1207400	30198467	30202669	4203	-	381	upstream	381	AT4G22360.1	Symbols: | SWIB complex BAF60b domain-containing protein | chr4:11807660-11810117 FORWARD LENGTH=2458
785	Chr11	31344985	31347833	2849	+	0	peak_845	MD11G1214800	31342572	31344627	2056	-	357	upstream	357	AT5G55050.1	Symbols: | GDSL-like Lipase/Acylhydrolase superfamily protein | chr5:22337701-22340100 FORWARD LENGTH=2400
786	Chr11	31382006	31384223	2218	+	0	peak_848	MD11G1214900	31386323	31388763	2441	+	2099	upstream	2099
787	Chr11	31601284	31604051	2768	+	0	peak_853	MD11G1216500	31600149	31601740	1592	-	0	overlapStart	0	AT4G21970.1	Symbols: | Protein of unknown function, DUF584 | chr4:11653380-11654136 FORWARD LENGTH=757
788	Chr11	31601284	31604051	2768	+	0	peak_853	MD11G1216600	31604909	31606021	1113	-	857	downstream	857	AT4G04640.1	Symbols: ATPC1 | ATPase, F1 complex, gamma subunit protein | chr4:2350498-2352018 REVERSE LENGTH=1521
790	Chr11	32572292	32575064	2773	+	0	peak_860	MD11G1222400	32565057	32570024	4968	-	2267	upstream	2267	AT1G50910.1	Symbols: | unknown protein; Has 1105 Blast hits to 802 proteins in 217 species: Archae - 2; Bacteria - 177; Metazoa - 445; Fungi - 210; Plants - 58; Viruses - 6; Other Eukaryotes - 207 (source: NCBI BLink). | chr1:18866753-18869933 REVERSE LENGTH=3181
791	Chr11	32572292	32575064	2773	+	0	peak_860	MD11G1222500	32577497	32580056	2560	+	2432	upstream	2432	AT5G54840.1	Symbols: SGP1 | Ras-related small GTP-binding family protein | chr5:22276630-22278423 REVERSE LENGTH=1794
792	Chr11	33135686	33137715	2030	+	0	peak_861	MD11G1227600	33135335	33139836	4502	+	0	inside	0	AT5G54690.1	Symbols: GAUT12, LGT6, IRX8 | galacturonosyltransferase 12 | chr5:22219224-22221840 REVERSE LENGTH=2617
793	Chr11	33612422	33614881	2460	+	0	peak_863	MD11G1231100	33606124	33609585	3462	-	2836	upstream	2836	AT4G27290.1	Symbols: | S-locus lectin protein kinase family protein | chr4:13666281-13669202 FORWARD LENGTH=2922
794	Chr11	33682144	33684188	2045	+	0	peak_864	MD11G1231500	33676373	33681581	5209	-	562	upstream	562	AT4G27290.1	Symbols: | S-locus lectin protein kinase family protein | chr4:13666281-13669202 FORWARD LENGTH=2922
795	Chr11	33712254	33714067	1814	+	0	peak_865	MD11G1231700	33715314	33717614	2301	+	1246	upstream	1246	AT5G05320.1	Symbols: | FAD/NAD(P)-binding oxidoreductase family protein | chr5:1575006-1576731 REVERSE LENGTH=1726
796	Chr11	34117866	34120164	2299	+	0	peak_866	MD11G1234400	34122373	34122490	118	+	2208	upstream	2208
797	Chr11	34117866	34120164	2299	+	0	peak_866	MD11G1234500	34122740	34122856	117	+	2575	upstream	2575
798	Chr11	34469167	34471568	2402	+	0	peak_869	MD11G1237000	34457764	34468648	10885	-	518	upstream	518	AT5G54280.2	Symbols: ATM2, ATMYOS1, ATM4 | myosin 2 | chr5:22039389-22046298 REVERSE LENGTH=6910
799	Chr11	34544230	34545588	1359	+	0	peak_870	MD11G1237500	34536598	34544210	7613	-	19	upstream	19	AT5G54310.1	Symbols: NEV, AGD5 | ARF-GAP domain 5 | chr5:22057052-22061270 REVERSE LENGTH=4219
800	Chr11	34897838	34899369	1532	+	0	peak_871	MD11G1240200	34901879	34907567	5689	+	2509	upstream	2509
801	Chr11	35984876	35989650	4775	+	0	peak_876	MD11G1247800	35978866	35984085	5220	+	790	downstream	790	AT4G27500.1	Symbols: PPI1 | proton pump interactor 1 | chr4:13743110-13746211 FORWARD LENGTH=3102
802	Chr11	36006588	36009017	2430	+	0	peak_877	MD11G1248000	36010405	36011028	624	+	1387	upstream	1387	AT3G07800.1	Symbols: | Thymidine kinase | chr3:2489387-2491087 REVERSE LENGTH=1701
803	Chr11	36023020	36025195	2176	+	0	peak_878	MD11G1248200	36026311	36028611	2301	+	1115	upstream	1115	AT1G17240.1	Symbols: AtRLP2, RLP2 | receptor like protein 2 | chr1:5896416-5898717 REVERSE LENGTH=2302
804	Chr11	36091670	36093558	1889	+	0	peak_879	MD11G1249100	36090873	36091226	354	-	443	upstream	443	AT5G51350.1	Symbols: | Leucine-rich repeat transmembrane protein kinase family protein | chr5:20867602-20870745 REVERSE LENGTH=3144
805	Chr11	36519892	36522077	2186	+	0	peak_880	MD11G1252900	36524594	36524717	124	+	2516	upstream	2516
807	Chr11	36725899	36727897	1999	+	0	peak_883	MD11G1254300	36720979	36723093	2115	-	2805	upstream	2805	AT5G10530.1	Symbols: | Concanavalin A-like lectin protein kinase family protein | chr5:3324978-3326933 REVERSE LENGTH=1956
808	Chr11	36725899	36727897	1999	+	0	peak_883	MD11G1254400	36728170	36728622	453	+	272	upstream	272	AT5G44170.1	Symbols: | S-adenosyl-L-methionine-dependent methyltransferases superfamily protein | chr5:17780378-17781283 FORWARD LENGTH=906
809	Chr11	36927819	36929897	2079	+	0	peak_884	MD11G1256900	36924163	36926394	2232	-	1424	upstream	1424	AT3G15095.1	Symbols: | unknown protein; FUNCTIONS IN: molecular_function unknown; INVOLVED IN: biological_process unknown; EXPRESSED IN: 22 plant structures; EXPRESSED DURING: 13 growth stages; Has 30201 Blast hits to 17322 proteins in 780 species: Archae - 12; Bacteria - 1396; Metazoa - 17338; Fungi - 3422; Plants - 5037; Viruses - 0; Other Eukaryotes - 2996 (source: NCBI BLink). | chr3:5081908-5084240 FORW…
811	Chr11	37134963	37136574	1612	+	0	peak_886	MD11G1258200	37133607	37136942	3336	-	0	inside	0	AT3G58120.1	Symbols: ATBZIP61, BZIP61 | Basic-leucine zipper (bZIP) transcription factor family protein | chr3:21520974-21523327 REVERSE LENGTH=2354
812	Chr11	37227001	37229142	2142	+	0	peak_887	MD11G1258700	37230577	37230654	78	+	1434	upstream	1434
813	Chr11	37227001	37229142	2142	+	0	peak_887	MD11G1258800	37231136	37233663	2528	+	1993	upstream	1993
814	Chr11	37277054	37279777	2724	+	0	peak_888	MD11G1259000	37274275	37275132	858	-	1921	upstream	1921	AT5G10750.1	Symbols: | Protein of unknown function (DUF1336) | chr5:3398951-3400156 FORWARD LENGTH=1206
815	Chr11	37294934	37297365	2432	+	0	peak_889	MD11G1259100	37299020	37304245	5226	+	1654	upstream	1654	AT1G73170.1	Symbols: | P-loop containing nucleoside triphosphate hydrolases superfamily protein | chr1:27511661-27514797 REVERSE LENGTH=3137
816	Chr11	38068396	38071372	2977	+	0	peak_893	MD11G1265400	38062835	38067756	4922	-	639	upstream	639	AT3G14870.3	Symbols: | Plant protein of unknown function (DUF641) | chr3:5003926-5005739 FORWARD LENGTH=1814
817	Chr11	38491149	38494441	3293	+	0	peak_894	MD11G1268800	38485028	38490652	5625	+	496	downstream	496	AT2G34070.1	Symbols: TBL37 | TRICHOME BIREFRINGENCE-LIKE 37 | chr2:14387421-14390230 REVERSE LENGTH=2810
818	Chr11	38491149	38494441	3293	+	0	peak_894	MD11G1268900	38495343	38498368	3026	+	901	upstream	901	AT1G29050.1	Symbols: TBL38 | TRICHOME BIREFRINGENCE-LIKE 38 | chr1:10136230-10139208 REVERSE LENGTH=2979
819	Chr11	38500305	38504298	3994	+	0	peak_895	MD11G1269100	38500251	38500365	115	-	0	overlapStart	0
820	Chr11	38500305	38504298	3994	+	0	peak_895	MD11G1269200	38500972	38503885	2914	+	0	includeFeature	0	AT1G78710.1	Symbols: | TRICHOME BIREFRINGENCE-LIKE 42 | chr1:29601253-29604557 FORWARD LENGTH=3305
821	Chr11	38500305	38504298	3994	+	0	peak_895	MD11G1269300	38504739	38505383	645	-	440	downstream	440	AT1G17860.1	Symbols: | Kunitz family trypsin and protease inhibitor protein | chr1:6149301-6150038 FORWARD LENGTH=738
822	Chr11	38759083	38760678	1596	+	0	peak_896	MD11G1272000	38757272	38762141	4870	+	0	inside	0	AT1G17020.1	Symbols: SRG1, ATSRG1 | senescence-related gene 1 | chr1:5820206-5822013 FORWARD LENGTH=1808
823	Chr11	39540855	39544264	3410	+	0	peak_898	MD11G1278200	39539234	39539325	92	-	1529	upstream	1529
824	Chr11	39545415	39546979	1565	+	0	peak_899	MD11G1278300	39547845	39547971	127	-	865	downstream	865
825	Chr11	39745287	39746978	1692	+	0	peak_900	MD11G1279900	39740192	39745106	4915	-	180	upstream	180	AT3G22810.1	Symbols: | Plant protein of unknown function (DUF828) with plant pleckstrin homology-like region | chr3:8068516-8071559 FORWARD LENGTH=3044
826	Chr11	39818022	39821768	3747	+	0	peak_901	MD11G1280400	39810187	39817586	7400	-	435	upstream	435	AT1G03080.1	Symbols: | kinase interacting (KIP1-like) family protein | chr1:731611-738056 REVERSE LENGTH=6446
827	Chr11	39917486	39919641	2156	+	0	peak_902	MD11G1281400	39913426	39918028	4603	+	0	overlapEnd	0	AT3G63240.1	Symbols: | DNAse I-like superfamily protein | chr3:23363872-23367592 REVERSE LENGTH=3721
828	Chr11	40325756	40329821	4066	+	0	peak_905	MD11G1284800	40331326	40336731	5406	+	1504	upstream	1504	AT5G19330.1	Symbols: ARIA | ARM repeat protein interacting with ABF2 | chr5:6508300-6512759 REVERSE LENGTH=4460
829	Chr11	40361840	40364725	2886	+	0	peak_906	MD11G1285300	40358028	40360207	2180	-	1632	upstream	1632
830	Chr11	40686783	40689700	2918	+	0	peak_908	MD11G1287100	40690421	40692813	2393	+	720	upstream	720	AT4G17970.1	Symbols: ALMT12, ATALMT12 | aluminum-activated, malate transporter 12 | chr4:9975408-9977722 FORWARD LENGTH=2315
831	Chr11	40709298	40712040	2743	+	0	peak_909	MD11G1287300	40703471	40707331	3861	-	1966	upstream	1966	AT3G06080.2	Symbols: | Plant protein of unknown function (DUF828) | chr3:1834707-1837984 REVERSE LENGTH=3278
833	Chr11	41075315	41078760	3446	+	0	peak_912	MD11G1291300	41073475	41074720	1246	-	594	upstream	594
834	Chr11	41309012	41311422	2411	+	0	peak_913	MD11G1294000	41312021	41313238	1218	+	598	upstream	598	AT1G03440.1	Symbols: | Leucine-rich repeat (LRR) family protein | chr1:852366-854032 FORWARD LENGTH=1667
835	Chr11	41399511	41400831	1321	+	0	peak_916	MD11G1296100	41397870	41399381	1512	+	129	downstream	129	AT2G03430.1	Symbols: | Ankyrin repeat family protein | chr2:1036008-1037632 REVERSE LENGTH=1625
836	Chr11	41399511	41400831	1321	+	0	peak_916	MD11G1296200	41401062	41402295	1234	+	230	upstream	230	AT1G54690.1	Symbols: HTA3, H2AXB, G-H2AX, GAMMA-H2AX | gamma histone variant H2AX | chr1:20414316-20415287 REVERSE LENGTH=972
837	Chr11	41399511	41400831	1321	+	0	peak_916	MD11G1296300	41403080	41406467	3388	+	2248	upstream	2248	AT1G04420.1	Symbols: | NAD(P)-linked oxidoreductase superfamily protein | chr1:1191608-1193884 FORWARD LENGTH=2277
838	Chr11	41584411	41585389	979	+	0	peak_918	MD11G1299500	41582185	41584232	2048	+	178	downstream	178	AT2G03200.1	Symbols: | Eukaryotic aspartyl protease family protein | chr2:966451-967918 REVERSE LENGTH=1468
839	Chr11	42073690	42075313	1624	+	0	peak_920	MD11G1306300	42069995	42072004	2010	-	1685	upstream	1685	AT3G16780.1	Symbols: | Ribosomal protein L19e family protein | chr3:5708925-5710579 FORWARD LENGTH=1655
840	Chr11	42073690	42075313	1624	+	0	peak_920	MD11G1306400	42073015	42073605	591	+	84	downstream	84	AT5G42655.1	Symbols: | Disease resistance-responsive (dirigent-like protein) family protein | chr5:17102213-17102602 REVERSE LENGTH=390
841	Chr11	42106169	42107912	1744	+	0	peak_921	MD11G1306800	42102720	42104277	1558	-	1891	upstream	1891	AT1G21590.1	Symbols: | Protein kinase protein with adenine nucleotide alpha hydrolases-like domain | chr1:7566232-7569902 REVERSE LENGTH=3671
842	Chr11	42129477	42131956	2480	+	0	peak_922	MD11G1307100	42124702	42128253	3552	-	1223	upstream	1223	AT4G02290.1	Symbols: AtGH9B13, GH9B13 | glycosyl hydrolase 9B13 | chr4:1002394-1005253 REVERSE LENGTH=2860
845	Chr11	42231091	42232941	1851	+	0	peak_924	MD11G1308700	42233832	42234702	871	+	890	upstream	890
846	Chr11	42326474	42327629	1156	+	0	peak_925	MD11G1309900	42320095	42323729	3635	-	2744	upstream	2744	AT2G47650.1	Symbols: UXS4 | UDP-xylose synthase 4 | chr2:19538610-19541473 REVERSE LENGTH=2864
849	Chr11	42786476	42788051	1576	+	0	peak_928	MD11G1315900	42780270	42786684	6415	+	0	overlapEnd	0	AT1G02640.1	Symbols: BXL2, ATBXL2 | beta-xylosidase 2 | chr1:564205-567769 FORWARD LENGTH=3565
851	Chr11	42992450	42994571	2122	+	0	peak_931	MD11G1318000	42988597	42995064	6468	-	0	inside	0
853	Chr10	618606	621036	2431	+	0	peak_934	MD10G1002900	621117	624363	3247	-	80	downstream	80	AT5G03795.1	Symbols: | Exostosin family protein | chr5:1007390-1010473 REVERSE LENGTH=3084
855	Chr10	1201543	1203947	2405	+	0	peak_937	MD10G1007900	1197851	1200586	2736	-	956	upstream	956	AT1G76980.2	Symbols: | FUNCTIONS IN: molecular_function unknown; INVOLVED IN: biological_process unknown; LOCATED IN: cellular_component unknown; BEST Arabidopsis thaliana protein match is: embryo defective 2170 (TAIR:AT1G21390.1); Has 61 Blast hits to 61 proteins in 18 species: Archae - 0; Bacteria - 8; Metazoa - 8; Fungi - 2; Plants - 40; Viruses - 3; Other Eukaryotes - 0 (source: NCBI BLink). | chr1:28925…
856	Chr10	1224406	1227012	2607	+	0	peak_938	MD10G1008200	1223608	1223731	124	-	674	upstream	674
857	Chr10	1224406	1227012	2607	+	0	peak_938	MD10G1008300	1223967	1224077	111	-	328	upstream	328
858	Chr10	1224406	1227012	2607	+	0	peak_938	MD10G1008400	1227623	1229167	1545	+	610	upstream	610	AT3G26540.1	Symbols: | Tetratricopeptide repeat (TPR)-like superfamily protein | chr3:9744542-9746644 REVERSE LENGTH=2103
859	Chr10	1224406	1227012	2607	+	0	peak_938	MD10G1008500	1229258	1229644	387	+	2245	upstream	2245	AT3G26540.1	Symbols: | Tetratricopeptide repeat (TPR)-like superfamily protein | chr3:9744542-9746644 REVERSE LENGTH=2103
860	Chr10	1946831	1948431	1601	+	0	peak_940	MD10G1014300	1940045	1946697	6653	+	133	downstream	133	AT1G77110.1	Symbols: PIN6 | Auxin efflux carrier family protein | chr1:28970802-28974603 FORWARD LENGTH=3802
861	Chr10	2098337	2100199	1863	+	0	peak_941	MD10G1016100	2094652	2097669	3018	+	667	downstream	667	AT1G77140.1	Symbols: VPS45, ATVPS45 | vacuolar protein sorting 45 | chr1:28984025-28987983 FORWARD LENGTH=3959
862	Chr10	2167023	2168469	1447	+	0	peak_942	MD10G1016800	2170979	2172678	1700	+	2509	upstream	2509	AT1G78780.2	Symbols: | pathogenesis-related family protein | chr1:29621344-29622447 REVERSE LENGTH=1104
863	Chr10	2497568	2499270	1703	+	0	peak_943	MD10G1020300	2500961	2503063	2103	+	1690	upstream	1690	AT5G42120.1	Symbols: | Concanavalin A-like lectin protein kinase family protein | chr5:16833073-16835148 REVERSE LENGTH=2076
864	Chr10	2826307	2828379	2073	+	0	peak_946	MD10G1022500	2828542	2828778	237	-	162	downstream	162	AT3G05950.1	Symbols: | RmlC-like cupins superfamily protein | chr3:1781067-1782007 REVERSE LENGTH=941
865	Chr10	2854530	2856484	1955	+	0	peak_947	MD10G1022700	2853918	2855755	1838	+	0	overlapEnd	0
866	Chr10	2854530	2856484	1955	+	0	peak_947	MD10G1022800	2858197	2861911	3715	+	1712	upstream	1712
867	Chr10	3104681	3106697	2017	+	0	peak_948	MD10G1025000	3106732	3107381	650	-	34	downstream	34
868	Chr10	3176194	3178666	2473	+	0	peak_950	MD10G1025300	3178070	3181436	3367	+	0	overlapStart	0	AT1G43650.1	Symbols: | nodulin MtN21 /EamA-like transporter family protein | chr1:16443873-16446886 REVERSE LENGTH=3014
869	Chr10	3579365	3580370	1006	+	0	peak_951	MD10G1027600	3577092	3577802	711	-	1562	upstream	1562
870	Chr10	3673982	3676123	2142	+	0	peak_952	MD10G1028400	3668693	3674288	5596	+	0	overlapEnd	0	AT1G43580.1	Symbols: | Sphingomyelin synthetase family protein | chr1:16410532-16412728 REVERSE LENGTH=2197
871	Chr10	4398337	4401212	2876	+	0	peak_956	MD10G1034100	4398494	4402128	3635	+	0	overlapStart	0	AT4G09810.1	Symbols: | Nucleotide-sugar transporter family protein | chr4:6175176-6177293 REVERSE LENGTH=2118
872	Chr10	4438577	4440025	1449	+	0	peak_957	MD10G1034500	4438245	4438358	114	+	218	downstream	218
873	Chr10	4438577	4440025	1449	+	0	peak_957	MD10G1034600	4440333	4443202	2870	+	307	upstream	307	AT1G71696.1	Symbols: SOL1 | carboxypeptidase D, putative | chr1:26966887-26970572 FORWARD LENGTH=3686
874	Chr10	4601093	4603538	2446	+	0	peak_958	MD10G1035600	4598854	4604465	5612	-	0	inside	0	AT1G34060.1	Symbols: | Pyridoxal phosphate (PLP)-dependent transferases superfamily protein | chr1:12396420-12398369 REVERSE LENGTH=1950
876	Chr10	4888691	4890237	1547	+	0	peak_961	MD10G1037000	4885314	4888202	2889	-	488	upstream	488
877	Chr10	4888691	4890237	1547	+	0	peak_961	MD10G1037100	4891870	4891985	116	+	1632	upstream	1632
878	Chr10	5467638	5470199	2562	+	0	peak_964	MD10G1042300	5454484	5464683	10200	-	2954	upstream	2954	AT5G48100.1	Symbols: TT10, LAC15, ATLAC15 | Laccase/Diphenol oxidase family protein | chr5:19489327-19492744 REVERSE LENGTH=3418
879	Chr10	5812989	5814946	1958	+	0	peak_965	MD10G1043100	5796676	5812056	15381	+	932	downstream	932	AT1G71830.1	Symbols: SERK1, ATSERK1 | somatic embryogenesis receptor-like kinase 1 | chr1:27018158-27022117 FORWARD LENGTH=3960
880	Chr10	5812989	5814946	1958	+	0	peak_965	MD10G1043200	5814510	5815268	759	-	0	overlapEnd	0	AT4G09650.1	Symbols: ATPD | ATP synthase delta-subunit gene | chr4:6100743-6101708 FORWARD LENGTH=966
881	Chr10	6141310	6144192	2883	+	0	peak_966	MD10G1045900	6145217	6149364	4148	+	1024	upstream	1024	AT1G22710.1	Symbols: SUC2, SUT1, ATSUC2 | sucrose-proton symporter 2 | chr1:8030641-8033117 REVERSE LENGTH=2477
882	Chr10	7456104	7458879	2776	+	0	peak_967	MD10G1054500	7453396	7456730	3335	-	0	overlapStart	0	AT4G33625.1	Symbols: | FUNCTIONS IN: molecular_function unknown; INVOLVED IN: biological_process unknown; LOCATED IN: plasma membrane; EXPRESSED IN: cultured cell; CONTAINS InterPro DOMAIN/s: Golgi apparatus membrane protein TVP15 (InterPro:IPR013714); Has 30201 Blast hits to 17322 proteins in 780 species: Archae - 12; Bacteria - 1396; Metazoa - 17338; Fungi - 3422; Plants - 5037; Viruses - 0; Other Eukaryot…
883	Chr10	7594593	7596570	1978	+	0	peak_968	MD10G1055700	7594083	7599453	5371	+	0	inside	0	AT2G23970.1	Symbols: | Class I glutamine amidotransferase-like superfamily protein | chr2:10199698-10201081 FORWARD LENGTH=1384
884	Chr10	7673574	7676394	2821	+	0	peak_969	MD10G1055900	7672587	7672869	283	+	704	downstream	704	AT2G14210.1	Symbols: ANR1, AGL44 | AGAMOUS-like 44 | chr2:6018558-6023863 FORWARD LENGTH=5306
885	Chr10	7673574	7676394	2821	+	0	peak_969	MD10G1056000	7676214	7676828	615	-	0	overlapEnd	0	AT1G17730.1	Symbols: VPS46.1, CHMP1B | vacuolar protein sorting 46.1 | chr1:6099089-6100315 FORWARD LENGTH=1227
886	Chr10	8778508	8779796	1289	+	0	peak_973	MD10G1064400	8777619	8778347	729	-	160	upstream	160	AT3G22060.1	Symbols: | Receptor-like protein kinase-related family protein | chr3:7771016-7772340 FORWARD LENGTH=1325
887	Chr10	8888517	8891759	3243	+	0	peak_974	MD10G1065000	8880306	8886148	5843	-	2368	upstream	2368	AT3G06540.1	Symbols: REP, AthREP | Rab escort protein | chr3:2035003-2037788 REVERSE LENGTH=2786
888	Chr10	9090567	9092447	1881	+	0	peak_976	MD10G1066400	9092326	9093733	1408	+	0	overlapStart	0	AT3G51060.1	Symbols: STY1, SRS1 | Lateral root primordium (LRP) protein-related | chr3:18964344-18966405 FORWARD LENGTH=2062
890	Chr10	9675301	9678368	3068	+	0	peak_979	MD10G1069900	9679445	9679924	480	+	1076	upstream	1076	AT1G75390.1	Symbols: AtbZIP44, bZIP44 | basic leucine-zipper 44 | chr1:28291698-28293008 FORWARD LENGTH=1311
891	Chr10	9809689	9811820	2132	+	0	peak_980	MD10G1070700	9812672	9817315	4644	+	851	upstream	851	AT2G16370.1	Symbols: THY-1 | thymidylate synthase 1 | chr2:7081783-7084557 REVERSE LENGTH=2775
892	Chr10	9950206	9951968	1763	+	0	peak_981	MD10G1071500	9949606	9953333	3728	-	0	inside	0	AT3G11480.1	Symbols: BSMT1, ATBSMT1 | S-adenosyl-L-methionine-dependent methyltransferases superfamily protein | chr3:3614437-3617314 FORWARD LENGTH=2878
893	Chr10	10410635	10413577	2943	+	0	peak_983	MD10G1073700	10412562	10414967	2406	+	0	overlapStart	0	AT5G03260.1	Symbols: LAC11 | laccase 11 | chr5:777021-779424 REVERSE LENGTH=2404
894	Chr10	10410635	10413577	2943	+	0	peak_983	MD10G1073800	10416097	10416182	86	+	2519	upstream	2519
895	Chr10	10630729	10632383	1655	+	0	peak_985	MD10G1075100	10631700	10633903	2204	+	0	overlapStart	0	AT3G05570.1	Symbols: | unknown protein; BEST Arabidopsis thaliana protein match is: unknown protein (TAIR:AT4G39235.1); Has 73 Blast hits to 73 proteins in 11 species: Archae - 0; Bacteria - 0; Metazoa - 0; Fungi - 0; Plants - 73; Viruses - 0; Other Eukaryotes - 0 (source: NCBI BLink). | chr3:1616102-1617339 REVERSE LENGTH=1238
897	Chr10	10892188	10894605	2418	+	0	peak_987	MD10G1076600	10889146	10892145	3000	-	42	upstream	42	AT1G63850.1	Symbols: | BTB/POZ domain-containing protein | chr1:23696962-23698708 FORWARD LENGTH=1747
898	Chr10	10892188	10894605	2418	+	0	peak_987	MD10G1076700	10894543	10899191	4649	-	0	overlapEnd	0	AT4G34500.1	Symbols: | Protein kinase superfamily protein | chr4:16487754-16490954 REVERSE LENGTH=3201
899	Chr10	10935622	10937165	1544	+	0	peak_988	MD10G1077200	10935205	10935278	74	+	343	downstream	343
900	Chr10	10935622	10937165	1544	+	0	peak_988	MD10G1077300	10937375	10942407	5033	+	209	upstream	209	AT4G34460.1	Symbols: AGB1, ELK4, ATAGB1 | GTP binding protein beta 1 | chr4:16477136-16479506 REVERSE LENGTH=2371
902	Chr10	12010736	12012191	1456	+	0	peak_991	MD10G1081600	12008957	12010739	1783	+	0	overlapEnd	0	AT4G34320.1	Symbols: | Protein of unknown function (DUF677) | chr4:16422166-16423948 FORWARD LENGTH=1783
903	Chr10	12902987	12905587	2601	+	0	peak_992	MD10G1087000	12901805	12904879	3075	+	0	overlapEnd	0
904	Chr10	13605702	13608991	3290	+	0	peak_995	MD10G1090700	13600025	13605120	5096	-	581	upstream	581	AT3G19130.1	Symbols: ATRBP47B, RBP47B | RNA-binding protein 47B | chr3:6611198-6614044 REVERSE LENGTH=2847
905	Chr10	13605702	13608991	3290	+	0	peak_995	MD10G1090800	13608366	13612321	3956	-	0	overlapEnd	0	AT2G15730.1	Symbols: | P-loop containing nucleoside triphosphate hydrolases superfamily protein | chr2:6849555-6852143 FORWARD LENGTH=2589
906	Chr10	16978290	16980224	1935	+	0	peak_1000	MD10G1104100	16975580	16976305	726	-	1984	upstream	1984	AT1G27730.1	Symbols: STZ, ZAT10 | salt tolerance zinc finger | chr1:9648141-9649073 REVERSE LENGTH=933
909	Chr10	18544623	18546708	2086	+	0	peak_1006	MD10G1112000	18532054	18545008	12955	-	0	overlapStart	0	AT1G50030.2	Symbols: TOR | target of rapamycin | chr1:18522441-18539995 REVERSE LENGTH=17555
910	Chr10	18544623	18546708	2086	+	0	peak_1006	MD10G1112100	18546478	18550132	3655	-	0	overlapEnd	0
911	Chr10	18550698	18553518	2821	+	0	peak_1007	MD10G1112100	18546478	18550132	3655	-	565	upstream	565
912	Chr10	18626316	18628448	2133	+	0	peak_1008	MD10G1112700	18630953	18632351	1399	+	2504	upstream	2504	AT2G14620.1	Symbols: XTH10 | xyloglucan endotransglucosylase/hydrolase 10 | chr2:6244781-6246233 FORWARD LENGTH=1453
913	Chr10	18730145	18732644	2500	+	0	peak_1009	MD10G1114200	18724905	18727968	3064	-	2176	upstream	2176	AT3G49720.2	Symbols: | unknown protein; FUNCTIONS IN: molecular_function unknown; INVOLVED IN: biological_process unknown; LOCATED IN: chloroplast thylakoid membrane, Golgi apparatus, plasma membrane, membrane; EXPRESSED IN: 25 plant structures; EXPRESSED DURING: 15 growth stages; BEST Arabidopsis thaliana protein match is: unknown protein (TAIR:AT5G65810.1); Has 64 Blast hits to 64 proteins in 11 species: A…
914	Chr10	19171090	19172369	1280	+	0	peak_1010	MD10G1115600	19172365	19177859	5495	+	0	overlapStart	0	AT4G33670.1	Symbols: | NAD(P)-linked oxidoreductase superfamily protein | chr4:16169523-16171561 REVERSE LENGTH=2039
915	Chr10	19692179	19694302	2124	+	0	peak_1011	MD10G1120200	19688728	19691338	2611	+	840	downstream	840	AT4G34880.1	Symbols: | Amidase family protein | chr4:16615549-16617424 FORWARD LENGTH=1876
916	Chr10	19692179	19694302	2124	+	0	peak_1011	MD10G1120300	19696008	19699349	3342	+	1705	upstream	1705	AT4G34880.1	Symbols: | Amidase family protein | chr4:16615549-16617424 FORWARD LENGTH=1876
917	Chr10	19920224	19923488	3265	+	0	peak_1012	MD10G1121900	19917729	19920484	2756	+	0	overlapEnd	0	AT4G38660.1	Symbols: | Pathogenesis-related thaumatin superfamily protein | chr4:18066177-18067873 REVERSE LENGTH=1697
918	Chr10	19945446	19948157	2712	+	0	peak_1013	MD10G1122300	19941989	19942890	902	-	2555	upstream	2555	AT4G34490.1	Symbols: ATCAP1, CAP 1, CAP1 | cyclase associated protein 1 | chr4:16484530-16487417 REVERSE LENGTH=2888
919	Chr10	19945446	19948157	2712	+	0	peak_1013	MD10G1122400	19944337	19950079	5743	-	0	inside	0	AT4G34950.1	Symbols: | Major facilitator superfamily protein | chr4:16642316-16644818 REVERSE LENGTH=2503
920	Chr10	20795171	20797396	2226	+	0	peak_1014	MD10G1127600	20792033	20793158	1126	-	2012	upstream	2012
921	Chr10	20795171	20797396	2226	+	0	peak_1014	MD10G1127700	20793160	20794704	1545	+	466	downstream	466	AT5G23590.2	Symbols: | DNAJ heat shock N-terminal domain-containing protein | chr5:7953529-7955622 REVERSE LENGTH=2094
922	Chr10	20795171	20797396	2226	+	0	peak_1014	MD10G1127800	20796704	20809529	12826	+	0	overlapStart	0	AT2G16950.2	Symbols: TRN1, ATTRN1 | transportin 1 | chr2:7353847-7361202 FORWARD LENGTH=7356
923	Chr10	22294108	22296397	2290	+	0	peak_1017	MD10G1138200	22293546	22294022	477	-	85	upstream	85	AT3G27310.1	Symbols: PUX1 | plant UBX domain-containing protein 1 | chr3:10087201-10089101 REVERSE LENGTH=1901
924	Chr10	22294108	22296397	2290	+	0	peak_1017	MD10G1138300	22296546	22303467	6922	+	148	upstream	148	AT4G38380.1	Symbols: | MATE efflux family protein | chr4:17971855-17975100 REVERSE LENGTH=3246
925	Chr10	22514702	22518302	3601	+	0	peak_1018	MD10G1140700	22518880	22520267	1388	+	577	upstream	577
927	Chr10	22785936	22787189	1254	+	0	peak_1020	MD10G1142100	22779158	22783714	4557	-	2221	upstream	2221	AT4G35300.4	Symbols: TMT2 | tonoplast monosaccharide transporter2 | chr4:16796256-16799777 REVERSE LENGTH=3522
928	Chr10	22815928	22817635	1708	+	0	peak_1021	MD10G1142400	22813001	22816235	3235	-	0	overlapStart	0	AT4G38225.1	Symbols: | unknown protein; FUNCTIONS IN: molecular_function unknown; INVOLVED IN: biological_process unknown; LOCATED IN: chloroplast; EXPRESSED IN: 21 plant structures; EXPRESSED DURING: 13 growth stages; Has 30201 Blast hits to 17322 proteins in 780 species: Archae - 12; Bacteria - 1396; Metazoa - 17338; Fungi - 3422; Plants - 5037; Viruses - 0; Other Eukaryotes - 2996 (source: NCBI BLink). | …
929	Chr10	22988315	22990164	1850	+	0	peak_1022	MD10G1143300	22992106	23001210	9105	+	1941	upstream	1941	AT4G38200.1	Symbols: | SEC7-like guanine nucleotide exchange family protein | chr4:17915293-17922732 FORWARD LENGTH=7440
930	Chr10	23092160	23094981	2822	+	0	peak_1024	MD10G1143900	23097642	23099696	2055	+	2660	upstream	2660	AT4G38180.1	Symbols: FRS5 | FAR1-related sequence 5 | chr4:17906514-17909677 REVERSE LENGTH=3164
931	Chr10	23214862	23216845	1984	+	0	peak_1025	MD10G1145600	23211047	23213466	2420	-	1395	upstream	1395	AT1G21070.1	Symbols: | Nucleotide-sugar transporter family protein | chr1:7375869-7378147 REVERSE LENGTH=2279
932	Chr10	23566926	23569177	2252	+	0	peak_1026	MD10G1147800	23570656	23574871	4216	+	1478	upstream	1478	AT5G48385.1	Symbols: | FRIGIDA-like protein | chr5:19608560-19612007 FORWARD LENGTH=3448
933	Chr10	23930587	23932999	2413	+	0	peak_1027	MD10G1152400	23933708	23935300	1593	+	708	upstream	708
935	Chr10	24598296	24601033	2738	+	0	peak_1029	MD10G1157300	24595490	24598201	2712	+	94	downstream	94	AT3G07290.1	Symbols: | Pentatricopeptide repeat (PPR) superfamily protein | chr3:2321740-2324382 REVERSE LENGTH=2643
936	Chr10	24598296	24601033	2738	+	0	peak_1029	MD10G1157400	24600423	24606415	5993	+	0	overlapStart	0	AT4G13020.1	Symbols: MHK | Protein kinase superfamily protein | chr4:7603101-7606835 FORWARD LENGTH=3735
938	Chr10	25189982	25191712	1731	+	0	peak_1032	MD10G1161400	25192274	25193546	1273	-	561	downstream	561	AT1G24430.1	Symbols: | HXXXD-type acyl-transferase family protein | chr1:8658003-8659506 REVERSE LENGTH=1504
942	Chr10	25767743	25769214	1472	+	0	peak_1036	MD10G1167200	25764136	25766311	2176	-	1431	upstream	1431	AT5G48870.1	Symbols: SAD1 | Small nuclear ribonucleoprotein family protein | chr5:19813346-19814554 FORWARD LENGTH=1209
943	Chr10	26306550	26309273	2724	+	0	peak_1039	MD10G1170600	26304164	26310719	6556	-	0	inside	0	AT2G20180.3	Symbols: PIL5 | phytochrome interacting factor 3-like 5 | chr2:8704035-8706900 REVERSE LENGTH=2866
944	Chr10	27323149	27324801	1653	+	0	peak_1041	MD10G1179800	27322009	27322689	681	+	459	downstream	459
945	Chr10	27495290	27500302	5013	+	0	peak_1042	MD10G1181700	27495946	27498490	2545	+	0	includeFeature	0
946	Chr10	27495290	27500302	5013	+	0	peak_1042	MD10G1181800	27500759	27501202	444	+	456	upstream	456	AT5G24080.1	Symbols: | Protein kinase superfamily protein | chr5:8139253-8141122 REVERSE LENGTH=1870
947	Chr10	27495290	27500302	5013	+	0	peak_1042	MD10G1181900	27501849	27502109	261	+	1546	upstream	1546	AT1G70250.1	Symbols: | receptor serine/threonine kinase, putative | chr1:26452965-26456088 FORWARD LENGTH=3124
948	Chr10	27512249	27514997	2749	+	0	peak_1043	MD10G1182100	27507062	27510813	3752	-	1435	upstream	1435	AT1G04430.2	Symbols: | S-adenosyl-L-methionine-dependent methyltransferases superfamily protein | chr1:1198508-1201495 FORWARD LENGTH=2988
949	Chr10	27512249	27514997	2749	+	0	peak_1043	MD10G1182200	27514680	27517475	2796	+	0	overlapStart	0	AT2G20495.1	Symbols: | FUNCTIONS IN: molecular_function unknown; INVOLVED IN: biological_process unknown; LOCATED IN: cellular_component unknown; CONTAINS InterPro DOMAIN/s: Serine-threonine protein kinase 19 (InterPro:IPR018865); Has 30201 Blast hits to 17322 proteins in 780 species: Archae - 12; Bacteria - 1396; Metazoa - 17338; Fungi - 3422; Plants - 5037; Viruses - 0; Other Eukaryotes - 2996 (source: NCB…
950	Chr10	27547562	27549634	2073	+	0	peak_1045	MD10G1182400	27545939	27547787	1849	-	0	overlapStart	0
951	Chr10	27547562	27549634	2073	+	0	peak_1045	MD10G1182500	27548281	27550161	1881	+	0	overlapStart	0
952	Chr10	27547562	27549634	2073	+	0	peak_1045	MD10G1182600	27550292	27554586	4295	-	657	downstream	657
953	Chr10	27562651	27564718	2068	+	0	peak_1046	MD10G1182800	27561508	27564468	2961	-	0	overlapStart	0	AT3G54690.1	Symbols: | Sugar isomerase (SIS) family protein | chr3:20246539-20248140 FORWARD LENGTH=1602
954	Chr10	27565991	27567956	1966	+	0	peak_1047	MD10G1182800	27561508	27564468	2961	-	1522	upstream	1522	AT3G54690.1	Symbols: | Sugar isomerase (SIS) family protein | chr3:20246539-20248140 FORWARD LENGTH=1602
957	Chr10	28296435	28298421	1987	+	0	peak_1052	MD10G1188100	28295377	28295919	543	-	515	upstream	515	AT5G06070.1	Symbols: RBE, RAB | C2H2 and C2HC zinc fingers superfamily protein | chr5:1828150-1829186 REVERSE LENGTH=1037
958	Chr10	28736341	28738848	2508	+	0	peak_1053	MD10G1190100	28734829	28736006	1178	-	334	upstream	334
960	Chr10	28997736	29001736	4001	+	0	peak_1056	MD10G1194000	29001921	29003690	1770	+	184	upstream	184	AT1G17120.1	Symbols: CAT8 | cationic amino acid transporter 8 | chr1:5851953-5853955 FORWARD LENGTH=2003
961	Chr10	29406976	29409475	2500	+	0	peak_1057	MD10G1195700	29403142	29407612	4471	-	0	overlapStart	0	AT3G14420.2	Symbols: | Aldolase-type TIM barrel family protein | chr3:4821609-4824152 FORWARD LENGTH=2544
962	Chr10	29406976	29409475	2500	+	0	peak_1057	MD10G1195800	29411908	29416865	4958	+	2432	upstream	2432	AT3G14410.1	Symbols: | Nucleotide/sugar transporter family protein | chr3:4815811-4817980 REVERSE LENGTH=2170
965	Chr10	29605779	29608485	2707	+	0	peak_1060	MD10G1197900	29599341	29605791	6451	-	0	overlapStart	0	AT1G79030.1	Symbols: | Chaperone DnaJ-domain superfamily protein | chr1:29730767-29733611 REVERSE LENGTH=2845
966	Chr10	29605779	29608485	2707	+	0	peak_1060	MD10G1198000	29609057	29612562	3506	-	571	downstream	571	AT1G16670.1	Symbols: | Protein kinase superfamily protein | chr1:5697324-5699769 FORWARD LENGTH=2446
967	Chr10	29758883	29761367	2485	+	0	peak_1061	MD10G1199600	29761873	29763198	1326	-	505	downstream	505	AT3G26040.1	Symbols: | HXXXD-type acyl-transferase family protein | chr3:9519741-9521070 FORWARD LENGTH=1330
970	Chr10	30810650	30812698	2049	+	0	peak_1068	MD10G1208900	30812718	30813341	624	-	19	downstream	19	AT4G34210.1	Symbols: ASK11, SK11 | SKP1-like 11 | chr4:16379003-16379461 FORWARD LENGTH=459
971	Chr10	30848084	30849113	1030	+	0	peak_1069	MD10G1209400	30844453	30845998	1546	-	2085	upstream	2085	AT1G79560.1	Symbols: EMB156, EMB36, EMB1047, FTSH12 | FTSH protease 12 | chr1:29926794-29932585 FORWARD LENGTH=5792
972	Chr10	30848084	30849113	1030	+	0	peak_1069	MD10G1209500	30846000	30846733	734	-	1350	upstream	1350	AT1G79560.1	Symbols: EMB156, EMB36, EMB1047, FTSH12 | FTSH protease 12 | chr1:29926794-29932585 FORWARD LENGTH=5792
973	Chr10	30848084	30849113	1030	+	0	peak_1069	MD10G1209600	30846735	30847476	742	-	607	upstream	607	AT1G79560.1	Symbols: EMB156, EMB36, EMB1047, FTSH12 | FTSH protease 12 | chr1:29926794-29932585 FORWARD LENGTH=5792
974	Chr10	31298999	31301899	2901	+	0	peak_1072	MD10G1214800	31298684	31298793	110	-	205	upstream	205
975	Chr10	31482231	31484618	2388	+	0	peak_1073	MD10G1216200	31477348	31482242	4895	-	0	overlapStart	0	AT1G79460.1	Symbols: GA2, KS, ATKS, ATKS1, KS1 | Terpenoid cyclases/Protein prenyltransferases superfamily protein | chr1:29890392-29894587 FORWARD LENGTH=4196
976	Chr10	31482231	31484618	2388	+	0	peak_1073	MD10G1216300	31484756	31487956	3201	-	137	downstream	137	AT1G16740.1	Symbols: | Ribosomal protein L20 | chr1:5727690-5729080 FORWARD LENGTH=1391
977	Chr10	31543907	31545967	2061	+	0	peak_1074	MD10G1217000	31545973	31547568	1596	+	5	upstream	5	AT1G16390.1	Symbols: ATOCT3, 3-Oct | organic cation/carnitine transporter 3 | chr1:5602873-5604663 FORWARD LENGTH=1791
978	Chr10	31561875	31564337	2463	+	0	peak_1075	MD10G1217100	31557470	31561687	4218	-	187	upstream	187	AT1G53645.1	Symbols: | hydroxyproline-rich glycoprotein family protein | chr1:20026147-20028635 REVERSE LENGTH=2489
979	Chr10	31561875	31564337	2463	+	0	peak_1075	MD10G1217200	31564147	31564260	114	+	0	includeFeature	0
980	Chr10	31872960	31875641	2682	+	0	peak_1076	MD10G1220500	31867412	31873874	6463	-	0	overlapStart	0	AT3G12670.1	Symbols: emb2742 | CTP synthase family protein | chr3:4020120-4024268 REVERSE LENGTH=4149
981	Chr10	32167788	32170240	2453	+	0	peak_1077	MD10G1223700	32162964	32165924	2961	-	1863	upstream	1863	AT4G20280.1	Symbols: TAF11 | TBP-associated factor 11 | chr4:10953547-10954974 FORWARD LENGTH=1428
982	Chr10	32167788	32170240	2453	+	0	peak_1077	MD10G1223800	32170520	32175375	4856	+	279	upstream	279	AT4G20270.1	Symbols: BAM3 | Leucine-rich receptor-like protein kinase family protein | chr4:10949661-10953083 FORWARD LENGTH=3423
983	Chr10	32320856	32324874	4019	+	0	peak_1078	MD10G1225900	32324476	32326264	1789	+	0	overlapStart	0	AT5G66520.1	Symbols: | Tetratricopeptide repeat (TPR)-like superfamily protein | chr5:26551879-26553741 FORWARD LENGTH=1863
984	Chr10	32491251	32493925	2675	+	0	peak_1080	MD10G1228200	32487498	32491418	3921	-	0	overlapStart	0	AT4G20070.1	Symbols: ATAAH, AAH | allantoate amidohydrolase | chr4:10861455-10864696 FORWARD LENGTH=3242
985	Chr10	32756643	32759659	3017	+	0	peak_1082	MD10G1230700	32762580	32763397	818	+	2920	upstream	2920
986	Chr10	33163367	33165223	1857	+	0	peak_1085	MD10G1235300	33162455	33162567	113	-	799	upstream	799
987	Chr10	33163367	33165223	1857	+	0	peak_1085	MD10G1235400	33162980	33163094	115	+	272	downstream	272
988	Chr10	33435566	33437811	2246	+	0	peak_1086	MD10G1238200	33437479	33439002	1524	+	0	overlapStart	0	AT2G43000.1	Symbols: anac042, NAC042 | NAC domain containing protein 42 | chr2:17880615-17882636 REVERSE LENGTH=2022
989	Chr10	33527459	33529833	2375	+	0	peak_1087	MD10G1239000	33523306	33527254	3949	-	204	upstream	204	AT5G60710.1	Symbols: | Zinc finger (C3HC4-type RING finger) family protein | chr5:24410718-24415068 REVERSE LENGTH=4351
990	Chr10	33527459	33529833	2375	+	0	peak_1087	MD10G1239100	33530812	33531528	717	-	978	downstream	978	AT4G31470.1	Symbols: | CAP (Cysteine-rich secretory proteins, Antigen 5, and Pathogenesis-related 1 protein) superfamily protein | chr4:15261746-15262303 REVERSE LENGTH=558
991	Chr10	33639064	33642195	3132	+	0	peak_1089	MD10G1240900	33642599	33643718	1120	+	403	upstream	403
992	Chr10	33667159	33668767	1609	+	0	peak_1090	MD10G1241100	33658731	33664694	5964	-	2464	upstream	2464	AT4G20400.1	Symbols: JMJ14, PKDM7B | JUMONJI 14 | chr4:11009693-11013860 FORWARD LENGTH=4168
993	Chr10	33667159	33668767	1609	+	0	peak_1090	MD10G1241200	33667882	33674054	6173	+	0	overlapStart	0	AT4G20380.7	Symbols: LSD1 | LSD1 zinc finger family protein | chr4:11004517-11006788 FORWARD LENGTH=2272
994	Chr10	33748544	33749794	1251	+	0	peak_1091	MD10G1242500	33744684	33745683	1000	-	2860	upstream	2860
995	Chr10	33748544	33749794	1251	+	0	peak_1091	MD10G1242600	33749895	33750630	736	+	100	upstream	100	AT1G07090.1	Symbols: LSH6 | Protein of unknown function (DUF640) | chr1:2173952-2174894 REVERSE LENGTH=943
999	Chr10	34166209	34167137	929	+	0	peak_1094	MD10G1248500	34164259	34170421	6163	+	0	inside	0	AT1G21270.1	Symbols: WAK2 | wall-associated kinase 2 | chr1:7444931-7447549 FORWARD LENGTH=2619
1000	Chr10	34188385	34193188	4804	+	0	peak_1095	MD10G1248700	34185523	34185885	363	-	2499	upstream	2499	AT2G21390.1	Symbols: | Coatomer, alpha subunit | chr2:9152006-9156878 FORWARD LENGTH=4873
1001	Chr10	34188385	34193188	4804	+	0	peak_1095	MD10G1248800	34186041	34186238	198	-	2146	upstream	2146	AT1G62020.1	Symbols: | Coatomer, alpha subunit | chr1:22919534-22924024 FORWARD LENGTH=4491
1002	Chr10	34215785	34218300	2516	+	0	peak_1096	MD10G1249500	34212764	34214829	2066	+	955	downstream	955	AT1G21230.1	Symbols: WAK5 | wall associated kinase 5 | chr1:7429980-7432346 FORWARD LENGTH=2367
1003	Chr10	34215785	34218300	2516	+	0	peak_1096	MD10G1249600	34218142	34218797	656	+	0	overlapStart	0
1004	Chr10	34552885	34555779	2895	+	0	peak_1097	MD10G1252700	34549247	34551811	2565	-	1073	upstream	1073	AT1G30570.1	Symbols: HERK2 | hercules receptor kinase 2 | chr1:10828933-10831482 FORWARD LENGTH=2550
1005	Chr10	34552885	34555779	2895	+	0	peak_1097	MD10G1252800	34558657	34563991	5335	+	2877	upstream	2877	AT2G34730.1	Symbols: | myosin heavy chain-related | chr2:14654357-14657623 FORWARD LENGTH=3267
1006	Chr10	34672619	34674470	1852	+	0	peak_1098	MD10G1254300	34670651	34675159	4509	-	0	inside	0	AT4G21120.1	Symbols: AAT1, CAT1 | amino acid transporter 1 | chr4:11270045-11273973 FORWARD LENGTH=3929
1007	Chr10	34672619	34674470	1852	+	0	peak_1098	MD10G1254400	34676484	34676598	115	+	2013	upstream	2013
1008	Chr10	34692317	34693492	1176	+	0	peak_1099	MD10G1254500	34682213	34692279	10067	-	37	upstream	37	AT1G30450.2	Symbols: CCC1, ATCCC1, HAP5 | cation-chloride co-transporter 1 | chr1:10762739-10769532 FORWARD LENGTH=6794
1009	Chr10	35098525	35099674	1150	+	0	peak_1100	MD10G1256600	35100534	35102267	1734	+	859	upstream	859	AT2G20340.1	Symbols: | Pyridoxal phosphate (PLP)-dependent transferases superfamily protein | chr2:8779735-8782772 FORWARD LENGTH=3038
1010	Chr10	35521187	35523966	2780	+	0	peak_1103	MD10G1261000	35524142	35526217	2076	-	175	downstream	175	AT1G30100.1	Symbols: NCED5, ATNCED5 | nine-cis-epoxycarotenoid dioxygenase 5 | chr1:10571340-10573365 FORWARD LENGTH=2026
1011	Chr10	35741425	35743004	1580	+	0	peak_1106	MD10G1263000	35740569	35745562	4994	+	0	inside	0	AT1G29980.1	Symbols: | Protein of unknown function, DUF642 | chr1:10503278-10506117 REVERSE LENGTH=2840
1012	Chr10	35816113	35817669	1557	+	0	peak_1107	MD10G1264600	35814642	35815274	633	-	838	upstream	838	AT5G60440.1	Symbols: AGL62 | AGAMOUS-like 62 | chr5:24306294-24307716 FORWARD LENGTH=1423
1013	Chr10	35901199	35902888	1690	+	0	peak_1108	MD10G1265700	35903023	35904636	1614	-	134	downstream	134	AT4G18210.1	Symbols: ATPUP10, PUP10 | purine permease 10 | chr4:10076079-10077748 FORWARD LENGTH=1670
1014	Chr10	35925313	35931386	6074	+	0	peak_1109	MD10G1266300	35919133	35925187	6055	-	125	upstream	125	AT2G34410.2	Symbols: | O-acetyltransferase family protein | chr2:14518520-14522104 FORWARD LENGTH=3585
1017	Chr10	36309555	36313388	3834	+	0	peak_1112	MD10G1270900	36308235	36313635	5401	+	0	inside	0	AT1G29670.1	Symbols: | GDSL-like Lipase/Acylhydrolase superfamily protein | chr1:10375763-10377871 FORWARD LENGTH=2109
1018	Chr10	36346792	36348814	2023	+	0	peak_1113	MD10G1271300	36344968	36346717	1750	-	74	upstream	74	AT4G18930.1	Symbols: | RNA ligase/cyclic nucleotide phosphodiesterase family protein | chr4:10370704-10372045 FORWARD LENGTH=1342
1019	Chr10	36346792	36348814	2023	+	0	peak_1113	MD10G1271400	36348600	36348722	123	-	0	includeFeature	0
1021	Chr10	36739393	36741495	2103	+	0	peak_1115	MD10G1276400	36744204	36744917	714	+	2708	upstream	2708	AT2G42760.1	Symbols: | unknown protein; CONTAINS InterPro DOMAIN/s: Protein of unknown function DUF1685 (InterPro:IPR012881); Has 170 Blast hits to 164 proteins in 34 species: Archae - 0; Bacteria - 1; Metazoa - 26; Fungi - 10; Plants - 107; Viruses - 0; Other Eukaryotes - 26 (source: NCBI BLink). | chr2:17795984-17797231 REVERSE LENGTH=1248
1022	Chr10	36887736	36891712	3977	+	0	peak_1116	MD10G1278200	36885091	36886008	918	-	1727	upstream	1727
1023	Chr10	36887736	36891712	3977	+	0	peak_1116	MD10G1278300	36891712	36894607	2896	+	0	overlapStart	0	AT4G18700.1	Symbols: CIPK12, SnRK3.9, ATWL4, WL4 | CBL-interacting protein kinase 12 | chr4:10288798-10290850 REVERSE LENGTH=2053
1027	Chr10	37349488	37350886	1399	+	0	peak_1119	MD10G1283100	37346586	37349135	2550	+	352	downstream	352
1028	Chr10	37349488	37350886	1399	+	0	peak_1119	MD10G1283200	37350769	37354417	3649	-	0	overlapEnd	0	AT1G28600.1	Symbols: | GDSL-like Lipase/Acylhydrolase superfamily protein | chr1:10051001-10053117 REVERSE LENGTH=2117
1029	Chr10	37736028	37739008	2981	+	0	peak_1120	MD10G1288100	37735299	37735718	420	+	309	downstream	309	AT1G28480.1	Symbols: GRX480, roxy19 | Thioredoxin superfamily protein | chr1:10013474-10014073 REVERSE LENGTH=600
1030	Chr10	37763705	37767450	3746	+	0	peak_1121	MD10G1288300	37759453	37761739	2287	-	1965	upstream	1965	AT4G28500.1	Symbols: ANAC073, SND2, NAC073 | NAC domain containing protein 73 | chr4:14082660-14084266 FORWARD LENGTH=1607
1031	Chr10	37763705	37767450	3746	+	0	peak_1121	MD10G1288400	37767481	37768491	1011	-	30	downstream	30	AT5G46080.1	Symbols: | Protein kinase superfamily protein | chr5:18689542-18690857 REVERSE LENGTH=1316
1032	Chr10	37867737	37870297	2561	+	0	peak_1122	MD10G1289900	37864549	37867058	2510	+	678	downstream	678	AT2G33847.1	Symbols: | unknown protein; LOCATED IN: chloroplast; BEST Arabidopsis thaliana protein match is: unknown protein (TAIR:AT1G28395.3); Has 71 Blast hits to 71 proteins in 10 species: Archae - 0; Bacteria - 0; Metazoa - 0; Fungi - 0; Plants - 71; Viruses - 0; Other Eukaryotes - 0 (source: NCBI BLink). | chr2:14318967-14320555 REVERSE LENGTH=1589
1033	Chr10	37867737	37870297	2561	+	0	peak_1122	MD10G1290000	37868466	37871439	2974	+	0	overlapStart	0	AT5G26990.1	Symbols: | Drought-responsive family protein | chr5:9491072-9493920 FORWARD LENGTH=2849
1034	Chr10	37867737	37870297	2561	+	0	peak_1122	MD10G1290100	37872621	37873577	957	+	2323	upstream	2323
1035	Chr10	38161022	38164728	3707	+	0	peak_1124	MD10G1293400	38164349	38167449	3101	-	0	overlapEnd	0	AT5G58950.1	Symbols: | Protein kinase superfamily protein | chr5:23800928-23803673 REVERSE LENGTH=2746
1036	Chr10	38263092	38265445	2354	+	0	peak_1125	MD10G1294800	38262914	38263031	118	+	60	downstream	60
1037	Chr10	38263092	38265445	2354	+	0	peak_1125	MD10G1294900	38265351	38268221	2871	+	0	overlapStart	0	AT4G21700.1	Symbols: | Protein of unknown function (DUF2921) | chr4:11529956-11532844 FORWARD LENGTH=2889
1038	Chr10	38565413	38567994	2582	+	0	peak_1127	MD10G1298500	38562790	38564622	1833	-	790	upstream	790
1039	Chr10	38623401	38625561	2161	+	0	peak_1129	MD10G1299000	38625833	38627113	1281	-	271	downstream	271
1040	Chr10	38721885	38724777	2893	+	0	peak_1130	MD10G1299900	38727714	38729406	1693	+	2936	upstream	2936	AT1G61110.1	Symbols: anac025, NAC025 | NAC domain containing protein 25 | chr1:22516602-22518287 FORWARD LENGTH=1686
1042	Chr10	38929506	38932552	3047	+	0	peak_1132	MD10G1302600	38933170	38933282	113	+	617	upstream	617
1043	Chr10	39128260	39131190	2931	+	0	peak_1134	MD10G1305000	39126011	39129069	3059	-	0	overlapStart	0	AT4G05120.1	Symbols: ENT3, FUR1, ATENT3 | Major facilitator superfamily protein | chr4:2632693-2635000 REVERSE LENGTH=2308
1044	Chr10	39128260	39131190	2931	+	0	peak_1134	MD10G1305100	39134032	39135867	1836	+	2841	upstream	2841	AT4G05150.1	Symbols: | Octicosapeptide/Phox/Bem1p family protein | chr4:2660338-2662908 FORWARD LENGTH=2571
1045	Chr10	39398570	39401205	2636	+	0	peak_1136	MD10G1309200	39393950	39396606	2657	-	1963	upstream	1963	AT1G61660.1	Symbols: | basic helix-loop-helix (bHLH) DNA-binding superfamily protein | chr1:22753736-22756300 REVERSE LENGTH=2565
1046	Chr10	39840357	39842638	2282	+	0	peak_1140	MD10G1314200	39837962	39838642	681	-	1714	upstream	1714	AT4G05220.1	Symbols: | Late embryogenesis abundant (LEA) hydroxyproline-rich glycoprotein family | chr4:2685104-2685784 REVERSE LENGTH=681
1047	Chr10	40024545	40026313	1769	+	0	peak_1143	MD10G1316700	40021875	40022000	126	-	2544	upstream	2544
1048	Chr10	40024545	40026313	1769	+	0	peak_1143	MD10G1316800	40022238	40022353	116	-	2191	upstream	2191
1049	Chr10	40024545	40026313	1769	+	0	peak_1143	MD10G1316900	40028428	40030662	2235	+	2114	upstream	2114	AT1G72300.1	Symbols: | Leucine-rich receptor-like protein kinase family protein | chr1:27217477-27221123 REVERSE LENGTH=3647
1050	Chr10	40111307	40112089	783	+	0	peak_1145	MD10G1318400	40108496	40109674	1179	-	1632	upstream	1632	AT1G61870.1	Symbols: PPR336 | pentatricopeptide repeat 336 | chr1:22865004-22866615 REVERSE LENGTH=1612
1051	Chr10	40111307	40112089	783	+	0	peak_1145	MD10G1318500	40109880	40109982	103	-	1324	upstream	1324
1052	Chr10	40128457	40129698	1242	+	0	peak_1146	MD10G1318900	40126364	40127069	706	-	1387	upstream	1387
1053	Chr10	40209929	40211465	1537	+	0	peak_1147	MD10G1320300	40200568	40209719	9152	-	209	upstream	209	AT1G61890.1	Symbols: | MATE efflux family protein | chr1:22867770-22871280 REVERSE LENGTH=3511
1054	Chr10	40212048	40213625	1578	+	0	peak_1148	MD10G1320300	40200568	40209719	9152	-	2328	upstream	2328	AT1G61890.1	Symbols: | MATE efflux family protein | chr1:22867770-22871280 REVERSE LENGTH=3511
1055	Chr10	40301292	40303520	2229	+	0	peak_1149	MD10G1321000	40306468	40310454	3987	+	2947	upstream	2947	AT4G04720.1	Symbols: CPK21 | calcium-dependent protein kinase 21 | chr4:2394458-2397759 REVERSE LENGTH=3302
1056	Chr10	40356518	40358914	2397	+	0	peak_1150	MD10G1321800	40353518	40356140	2623	+	377	downstream	377	AT1G11720.1	Symbols: SS3 | starch synthase 3 | chr1:3951553-3957044 FORWARD LENGTH=5492
1057	Chr10	40619405	40620751	1347	+	0	peak_1151	MD10G1325800	40613878	40619310	5433	-	94	upstream	94	AT4G22120.6	Symbols: | ERD (early-responsive to dehydration stress) family protein | chr4:11715781-11719797 REVERSE LENGTH=4017
1058	Chr10	40699738	40703262	3525	+	0	peak_1152	MD10G1327200	40696114	40697247	1134	-	2490	upstream	2490
1059	Chr10	40699738	40703262	3525	+	0	peak_1152	MD10G1327300	40703574	40704656	1083	-	311	downstream	311	AT4G22190.1	Symbols: | unknown protein; Has 283 Blast hits to 154 proteins in 44 species: Archae - 0; Bacteria - 2; Metazoa - 24; Fungi - 12; Plants - 48; Viruses - 0; Other Eukaryotes - 197 (source: NCBI BLink). | chr4:11741855-11743318 REVERSE LENGTH=1464
1060	Chr10	40740263	40744348	4086	+	0	peak_1153	MD10G1327900	40737712	40740365	2654	-	0	overlapStart	0	AT4G22240.1	Symbols: | Plastid-lipid associated protein PAP / fibrillin family protein | chr4:11765803-11767304 REVERSE LENGTH=1502
1061	Chr10	40740263	40744348	4086	+	0	peak_1153	MD10G1328000	40744413	40746006	1594	+	64	upstream	64	AT4G03965.1	Symbols: | RING/U-box superfamily protein | chr4:1889473-1890412 FORWARD LENGTH=940
1062	Chr10	40751420	40754870	3451	+	0	peak_1155	MD10G1328100	40754906	40756831	1926	+	35	upstream	35	AT1G05010.1	Symbols: EFE, ACO4, EAT1 | ethylene-forming enzyme | chr1:1431190-1432858 REVERSE LENGTH=1669
1063	Chr10	40813281	40816737	3457	+	0	peak_1156	MD10G1329200	40806371	40811318	4948	-	1962	upstream	1962	AT4G22290.1	Symbols: | Ubiquitin-specific protease family C19-related protein | chr4:11782905-11785816 REVERSE LENGTH=2912
1064	Chr10	40813281	40816737	3457	+	0	peak_1156	MD10G1329300	40817937	40819573	1637	+	1199	upstream	1199	AT1G14650.2	Symbols: | SWAP (Suppressor-of-White-APricot)/surp domain-containing protein / ubiquitin family protein | chr1:5027664-5031779 FORWARD LENGTH=4116
1065	Chr10	41106462	41109173	2712	+	0	peak_1157	MD10G1333700	41103274	41104333	1060	-	2128	upstream	2128
1066	Chr10	41187528	41189926	2399	+	0	peak_1159	MD10G1334400	41189214	41189569	356	+	0	includeFeature	0
1067	Chr10	41187528	41189926	2399	+	0	peak_1159	MD10G1334500	41190594	41193804	3211	+	667	upstream	667	AT1G53420.1	Symbols: | Leucine-rich repeat transmembrane protein kinase | chr1:19926626-19931494 REVERSE LENGTH=4869
1068	Chr10	41190017	41192804	2788	+	0	peak_1160	MD10G1334400	41189214	41189569	356	+	447	downstream	447
1069	Chr10	41190017	41192804	2788	+	0	peak_1160	MD10G1334500	41190594	41193804	3211	+	0	overlapStart	0	AT1G53420.1	Symbols: | Leucine-rich repeat transmembrane protein kinase | chr1:19926626-19931494 REVERSE LENGTH=4869
1070	Chr10	41190017	41192804	2788	+	0	peak_1160	MD10G1334600	41195170	41201868	6699	+	2365	upstream	2365	AT1G53440.1	Symbols: | Leucine-rich repeat transmembrane protein kinase | chr1:19945959-19951562 FORWARD LENGTH=5604
1071	Chr10	41225007	41226873	1867	+	0	peak_1161	MD10G1335000	41223252	41225654	2403	-	0	overlapStart	0	AT5G47530.1	Symbols: | Auxin-responsive family protein | chr5:19281374-19283061 FORWARD LENGTH=1688
1072	Chr10	41479759	41481326	1568	+	0	peak_1162	MD10G1338700	41476099	41479011	2913	-	747	upstream	747	AT5G47650.1	Symbols: ATNUDT2, ATNUDX2, NUDT2 | nudix hydrolase homolog 2 | chr5:19310192-19312438 REVERSE LENGTH=2247
1073	Chr10	41479759	41481326	1568	+	0	peak_1162	MD10G1338800	41481459	41481851	393	+	132	upstream	132	AT1G33240.1	Symbols: AT-GTL1, AT-GTL2, GTL1 | GT-2-like 1 | chr1:12051471-12054546 REVERSE LENGTH=3076
1074	Chr10	41525453	41528536	3084	+	0	peak_1163	MD10G1339700	41528739	41530831	2093	+	202	upstream	202	AT1G12150.1	Symbols: | Plant protein of unknown function (DUF827) | chr1:4123530-4125648 REVERSE LENGTH=2119
1075	Chr10	41547821	41549573	1753	+	0	peak_1164	MD10G1339900	41542304	41546515	4212	-	1305	upstream	1305	AT5G47750.1	Symbols: D6PKL2, PK5 | D6 protein kinase like 2 | chr5:19339703-19342361 REVERSE LENGTH=2659
1076	Chr10	41557807	41559786	1980	+	0	peak_1165	MD10G1340000	41553262	41556624	3363	-	1182	upstream	1182	AT5G47760.1	Symbols: PGLP2, ATPGLP2, ATPK5 | 2-phosphoglycolate phosphatase 2 | chr5:19342884-19345039 REVERSE LENGTH=2156
1077	Chr10	41557807	41559786	1980	+	0	peak_1165	MD10G1340100	41560466	41564657	4192	+	679	upstream	679	AT5G47770.1	Symbols: FPS1 | farnesyl diphosphate synthase 1 | chr5:19345173-19347629 FORWARD LENGTH=2457
1078	Chr10	41577701	41581505	3805	+	0	peak_1166	MD10G1340300	41572349	41583068	10720	-	0	inside	0	AT5G12260.1	Symbols: | BEST Arabidopsis thaliana protein match is: glycosyltransferase family protein 2 (TAIR:AT5G60700.1); Has 1807 Blast hits to 1807 proteins in 277 species: Archae - 0; Bacteria - 0; Metazoa - 736; Fungi - 347; Plants - 385; Viruses - 0; Other Eukaryotes - 339 (source: NCBI BLink). | chr5:3966365-3968878 FORWARD LENGTH=2514
1079	Chr10	41577701	41581505	3805	+	0	peak_1166	MD10G1340400	41583463	41586243	2781	+	1957	upstream	1957	AT5G47790.1	Symbols: | SMAD/FHA domain-containing protein | chr5:19351292-19353444 FORWARD LENGTH=2153
1080	Chr10	41666447	41668627	2181	+	0	peak_1167	MD10G1341900	41668673	41672999	4327	+	45	upstream	45	AT5G47780.1	Symbols: GAUT4 | galacturonosyltransferase 4 | chr5:19347919-19350669 FORWARD LENGTH=2751
1081	Chr17	189459	192132	2674	+	0	peak_1168	MD17G1002600	193413	196558	3146	+	1280	upstream	1280	AT3G01990.1	Symbols: ACR6 | ACT domain repeat 6 | chr3:330137-332262 FORWARD LENGTH=2126
1082	Chr17	342836	345347	2512	+	0	peak_1169	MD17G1004000	345281	346830	1550	-	0	overlapEnd	0	AT3G16510.1	Symbols: | Calcium-dependent lipid-binding (CaLB domain) family protein | chr3:5616992-5618294 REVERSE LENGTH=1303
1083	Chr17	524677	526155	1479	+	0	peak_1170	MD17G1008000	524836	524956	121	+	0	includeFeature	0
1084	Chr17	524677	526155	1479	+	0	peak_1170	MD17G1008100	526763	526882	120	+	607	upstream	607
1085	Chr17	524677	526155	1479	+	0	peak_1170	MD17G1008200	527113	527228	116	+	957	upstream	957
1086	Chr17	537952	544128	6177	+	0	peak_1171	MD17G1008400	544824	551962	7139	-	695	downstream	695
1087	Chr17	589396	592014	2619	+	0	peak_1172	MD17G1009300	588754	589421	668	-	0	overlapStart	0
1088	Chr17	589396	592014	2619	+	0	peak_1172	MD17G1009400	592174	594940	2767	-	159	downstream	159	AT5G14030.4	Symbols: | translocon-associated protein beta (TRAPB) family protein | chr5:4526784-4529614 FORWARD LENGTH=2831
1089	Chr17	637743	640993	3251	+	0	peak_1173	MD17G1010300	641271	642512	1242	-	277	downstream	277	AT5G13180.1	Symbols: ANAC083, VNI2, NAC083 | NAC domain containing protein 83 | chr5:4196572-4197848 FORWARD LENGTH=1277
1090	Chr17	648628	651810	3183	+	0	peak_1174	MD17G1010400	645073	648029	2957	-	598	upstream	598	AT3G02040.1	Symbols: SRG3 | senescence-related gene 3 | chr3:348167-350010 REVERSE LENGTH=1844
1094	Chr17	1155733	1157311	1579	+	0	peak_1177	MD17G1013800	1152448	1158430	5983	-	0	inside	0	AT5G14180.1	Symbols: MPL1 | Myzus persicae-induced lipase 1 | chr5:4571337-4574462 REVERSE LENGTH=3126
1095	Chr17	1308845	1310442	1598	+	0	peak_1178	MD17G1016200	1307933	1311930	3998	+	0	inside	0	AT3G27250.1	Symbols: | unknown protein; BEST Arabidopsis thaliana protein match is: unknown protein (TAIR:AT5G40800.1); Has 104 Blast hits to 104 proteins in 13 species: Archae - 0; Bacteria - 0; Metazoa - 0; Fungi - 0; Plants - 104; Viruses - 0; Other Eukaryotes - 0 (source: NCBI BLink). | chr3:10061545-10062731 FORWARD LENGTH=1187
1096	Chr17	1322593	1325519	2927	+	0	peak_1179	MD17G1016400	1323367	1326220	2854	-	0	overlapEnd	0	AT4G02340.1	Symbols: | alpha/beta-Hydrolases superfamily protein | chr4:1035681-1037615 FORWARD LENGTH=1935
1097	Chr17	1322593	1325519	2927	+	0	peak_1179	MD17G1016500	1327206	1327484	279	+	1686	upstream	1686	AT4G15955.2	Symbols: | alpha/beta-Hydrolases superfamily protein | chr4:9043712-9045599 REVERSE LENGTH=1888
1101	Chr17	1605162	1607176	2015	+	0	peak_1182	MD17G1021400	1597967	1602236	4270	-	2925	upstream	2925	AT5G14420.2	Symbols: RGLG2 | RING domain ligase2 | chr5:4648111-4651309 REVERSE LENGTH=3199
1102	Chr17	1605162	1607176	2015	+	0	peak_1182	MD17G1021500	1608673	1612373	3701	+	1496	upstream	1496	AT5G14430.1	Symbols: | S-adenosyl-L-methionine-dependent methyltransferases superfamily protein | chr5:4652980-4655973 FORWARD LENGTH=2994
1103	Chr17	1631403	1633786	2384	+	0	peak_1183	MD17G1022000	1635857	1639622	3766	+	2070	upstream	2070	AT3G27470.2	Symbols: | Protein of unknown function (DUF707) | chr3:10163049-10166903 FORWARD LENGTH=3855
1109	Chr17	1678593	1682575	3983	+	0	peak_1186	MD17G1022900	1682761	1685186	2426	+	185	upstream	185	AT5G14480.1	Symbols: | beta-1,4-N-acetylglucosaminyltransferase family protein | chr5:4667774-4670106 FORWARD LENGTH=2333
1110	Chr17	2030120	2032074	1955	+	0	peak_1187	MD17G1028800	2027159	2027687	529	-	2432	upstream	2432
1111	Chr17	2030120	2032074	1955	+	0	peak_1187	MD17G1028900	2031389	2037459	6071	+	0	overlapStart	0	AT3G18670.1	Symbols: | Ankyrin repeat family protein | chr3:6424135-6426471 REVERSE LENGTH=2337
1112	Chr17	2063529	2066685	3157	+	0	peak_1188	MD17G1029100	2061053	2065498	4446	+	0	overlapEnd	0	AT3G18670.1	Symbols: | Ankyrin repeat family protein | chr3:6424135-6426471 REVERSE LENGTH=2337
1113	Chr17	2234960	2237420	2461	+	0	peak_1190	MD17G1030900	2226550	2233726	7177	-	1233	upstream	1233	AT1G19100.1	Symbols: | Histidine kinase-, DNA gyrase B-, and HSP90-like ATPase family protein | chr1:6594930-6601355 FORWARD LENGTH=6426
1114	Chr17	2292017	2294524	2508	+	0	peak_1191	MD17G1031700	2288752	2292029	3278	-	0	overlapStart	0	AT5G58850.1	Symbols: ATMYB119, MYB119 | myb domain protein 119 | chr5:23763945-23765441 FORWARD LENGTH=1497
1115	Chr17	2292017	2294524	2508	+	0	peak_1191	MD17G1031800	2295190	2300919	5730	-	665	downstream	665	AT5G14610.2	Symbols: | DEAD box RNA helicase family protein | chr5:4710564-4715069 FORWARD LENGTH=4506
1116	Chr17	2783868	2786644	2777	+	0	peak_1193	MD17G1038300	2786614	2791191	4578	+	0	overlapStart	0	AT3G28050.1	Symbols: | nodulin MtN21 /EamA-like transporter family protein | chr3:10442814-10445398 FORWARD LENGTH=2585
1119	Chr17	2923606	2925955	2350	+	0	peak_1195	MD17G1039900	2925756	2926246	491	+	0	overlapStart	0	AT5G14930.3	Symbols: SAG101 | senescence-associated gene 101 | chr5:4828640-4830857 FORWARD LENGTH=2218
1120	Chr17	2923606	2925955	2350	+	0	peak_1195	MD17G1040000	2926454	2927272	819	+	498	upstream	498	AT5G14930.2	Symbols: SAG101 | senescence-associated gene 101 | chr5:4828640-4830857 FORWARD LENGTH=2218
1121	Chr17	2923606	2925955	2350	+	0	peak_1195	MD17G1040100	2928948	2930648	1701	+	2992	upstream	2992	AT5G40150.1	Symbols: | Peroxidase superfamily protein | chr5:16059509-16061043 REVERSE LENGTH=1535
1122	Chr17	2937327	2939167	1841	+	0	peak_1196	MD17G1040200	2933388	2935043	1656	-	2283	upstream	2283	AT5G40140.1	Symbols: | RING/U-box superfamily protein with ARM repeat domain | chr5:16057347-16058999 FORWARD LENGTH=1653
1123	Chr17	2937327	2939167	1841	+	0	peak_1196	MD17G1040300	2941383	2942214	832	+	2215	upstream	2215	AT3G28210.1	Symbols: PMZ, SAP12 | zinc finger (AN1-like) family protein | chr3:10520509-10521532 FORWARD LENGTH=1024
1124	Chr17	2951799	2953911	2113	+	0	peak_1197	MD17G1040600	2954781	2960839	6059	-	869	downstream	869	AT3G01370.1	Symbols: ATCFM2, CFM2 | CRM family member 2 | chr3:139011-143706 FORWARD LENGTH=4696
1125	Chr17	3122610	3124667	2058	+	0	peak_1198	MD17G1042600	3112748	3120336	7589	-	2273	upstream	2273	AT5G15020.2	Symbols: SNL2 | SIN3-like 2 | chr5:4859127-4866031 REVERSE LENGTH=6905
1126	Chr17	3122610	3124667	2058	+	0	peak_1198	MD17G1042700	3120342	3122651	2310	+	0	overlapEnd	0
1127	Chr17	3439332	3441516	2185	+	0	peak_1199	MD17G1046800	3435394	3438029	2636	-	1302	upstream	1302	AT3G28700.1	Symbols: | Protein of unknown function (DUF185) | chr3:10759559-10762114 FORWARD LENGTH=2556
1128	Chr17	3439332	3441516	2185	+	0	peak_1199	MD17G1047000	3441608	3444710	3103	+	91	upstream	91	AT3G04680.2	Symbols: CLPS3 | CLP-similar protein 3 | chr3:1269853-1272916 REVERSE LENGTH=3064
1130	Chr17	3571552	3572643	1092	+	0	peak_1201	MD17G1049000	3573145	3575543	2399	-	501	downstream	501	AT5G15150.1	Symbols: ATHB-3, HAT7, ATHB3, HB-3 | homeobox 3 | chr5:4913699-4915892 REVERSE LENGTH=2194
1131	Chr17	3752516	3754192	1677	+	0	peak_1202	MD17G1050700	3755171	3757115	1945	-	978	downstream	978	AT1G26880.1	Symbols: | Ribosomal protein L34e superfamily protein | chr1:9315383-9316729 REVERSE LENGTH=1347
1132	Chr17	3828153	3830568	2416	+	0	peak_1203	MD17G1051300	3826736	3827782	1047	-	370	upstream	370	AT3G28920.1	Symbols: AtHB34, HB34, ZHD9 | homeobox protein 34 | chr3:10940446-10941833 REVERSE LENGTH=1388
1133	Chr17	4164287	4167749	3463	+	0	peak_1204	MD17G1053500	4157091	4163797	6707	+	489	downstream	489	AT3G01100.1	Symbols: HYP1, ATHYP1 | hypothetical protein 1 | chr3:34719-38529 REVERSE LENGTH=3811
1134	Chr17	4164287	4167749	3463	+	0	peak_1204	MD17G1053600	4168805	4170073	1269	+	1055	upstream	1055	AT5G19790.1	Symbols: RAP2.11 | related to AP2 11 | chr5:6689108-6690040 REVERSE LENGTH=933
1135	Chr17	4190907	4192728	1822	+	0	peak_1205	MD17G1053900	4185496	4190992	5497	+	0	overlapEnd	0	AT3G29180.2	Symbols: | Protein of unknown function (DUF1336) | chr3:11148935-11151560 FORWARD LENGTH=2626
1136	Chr17	4190907	4192728	1822	+	0	peak_1205	MD17G1054000	4192384	4196638	4255	-	0	overlapEnd	0	AT5G39420.1	Symbols: cdc2cAt | CDC2C | chr5:15772080-15775171 FORWARD LENGTH=3092
1139	Chr17	4704543	4706760	2218	+	0	peak_1209	MD17G1057600	4695370	4707434	12065	-	0	inside	0	AT5G15540.1	Symbols: EMB2773 | PHD finger family protein | chr5:5047887-5057411 REVERSE LENGTH=9525
1140	Chr17	5024878	5027485	2608	+	0	peak_1211	MD17G1061900	5022072	5024612	2541	-	265	upstream	265	AT3G51550.1	Symbols: FER | Malectin/receptor-like protein kinase family protein | chr3:19117584-19120881 REVERSE LENGTH=3298
1141	Chr17	5333331	5335009	1679	+	0	peak_1212	MD17G1066000	5334595	5336282	1688	+	0	overlapStart	0	AT5G15780.1	Symbols: | Pollen Ole e 1 allergen and extensin family protein | chr5:5144727-5146403 REVERSE LENGTH=1677
1142	Chr17	5638461	5640336	1876	+	0	peak_1213	MD17G1069700	5640660	5643663	3004	+	323	upstream	323	AT1G13570.1	Symbols: | F-box/RNI-like superfamily protein | chr1:4642346-4644422 REVERSE LENGTH=2077
1143	Chr17	5800090	5802028	1939	+	0	peak_1214	MD17G1072200	5803098	5806723	3626	+	1069	upstream	1069	AT5G15900.1	Symbols: TBL19 | TRICHOME BIREFRINGENCE-LIKE 19 | chr5:5189491-5192070 REVERSE LENGTH=2580
1144	Chr17	6003960	6007239	3280	+	0	peak_1218	MD17G1073900	6007238	6008350	1113	-	0	overlapEnd	0	AT2G37630.1	Symbols: ATPHAN, AS1, ATMYB91, MYB91 | myb-like HTH transcriptional regulator family protein | chr2:15781615-15783433 REVERSE LENGTH=1819
1146	Chr17	6454250	6457349	3100	+	0	peak_1222	MD17G1078100	6447402	6453580	6179	-	669	upstream	669	AT5G04700.1	Symbols: | Ankyrin repeat family protein | chr5:1354240-1356754 REVERSE LENGTH=2515
1149	Chr17	6517702	6521005	3304	+	0	peak_1225	MD17G1078700	6512880	6515987	3108	-	1714	upstream	1714	AT2G14830.1	Symbols: | Regulator of Vps4 activity in the MVB pathway protein | chr2:6362481-6364093 FORWARD LENGTH=1613
1150	Chr17	6517702	6521005	3304	+	0	peak_1225	MD17G1078800	6520895	6521626	732	-	0	overlapEnd	0	AT2G27080.2	Symbols: | Late embryogenesis abundant (LEA) hydroxyproline-rich glycoprotein family | chr2:11563933-11567504 FORWARD LENGTH=3572
1151	Chr17	7014462	7016351	1890	+	0	peak_1228	MD17G1085300	7011346	7014469	3124	-	0	overlapStart	0	AT4G10265.1	Symbols: | Wound-responsive family protein | chr4:6373097-6373536 REVERSE LENGTH=440
1156	Chr17	7277047	7279316	2270	+	0	peak_1232	MD17G1088600	7279597	7282778	3182	+	280	upstream	280	AT1G11330.1	Symbols: | S-locus lectin protein kinase family protein | chr1:3810093-3813558 FORWARD LENGTH=3466
1158	Chr17	7732556	7735551	2996	+	0	peak_1234	MD17G1092300	7725831	7729921	4091	-	2634	upstream	2634
1159	Chr17	7732556	7735551	2996	+	0	peak_1234	MD17G1092400	7730960	7732680	1721	-	0	overlapStart	0	AT1G05260.1	Symbols: RCI3, RCI3A | Peroxidase superfamily protein | chr1:1529767-1531439 FORWARD LENGTH=1673
1160	Chr17	8254764	8257087	2324	+	0	peak_1239	MD17G1097500	8257162	8261235	4074	+	74	upstream	74	AT1G05170.2	Symbols: | Galactosyltransferase family protein | chr1:1491164-1494248 REVERSE LENGTH=3085
1161	Chr17	8261646	8264277	2632	+	0	peak_1240	MD17G1097500	8257162	8261235	4074	+	410	downstream	410	AT1G05170.2	Symbols: | Galactosyltransferase family protein | chr1:1491164-1494248 REVERSE LENGTH=3085
1162	Chr17	8261646	8264277	2632	+	0	peak_1240	MD17G1097600	8264087	8264187	101	+	0	includeFeature	0
1163	Chr17	8337944	8339937	1994	+	0	peak_1241	MD17G1098000	8341548	8342658	1111	+	1610	upstream	1610
1164	Chr17	8390249	8392295	2047	+	0	peak_1242	MD17G1098800	8387130	8388395	1266	-	1853	upstream	1853	AT1G05100.1	Symbols: MAPKKK18 | mitogen-activated protein kinase kinase kinase 18 | chr1:1469610-1470881 FORWARD LENGTH=1272
1165	Chr17	8405472	8407043	1572	+	0	peak_1243	MD17G1099000	8402127	8405223	3097	-	248	upstream	248	AT4G04450.1	Symbols: WRKY42, AtWRKY42 | WRKY family transcription factor | chr4:2218379-2221114 FORWARD LENGTH=2736
1166	Chr17	8660298	8662155	1858	+	0	peak_1244	MD17G1102000	8656942	8658500	1559	-	1797	upstream	1797	AT4G15417.1	Symbols: ATRTL1, RTL1 | RNAse II-like 1 | chr4:8821717-8823076 FORWARD LENGTH=1360
1167	Chr17	8748876	8750686	1811	+	0	peak_1245	MD17G1103000	8745481	8748650	3170	-	225	upstream	225	AT3G21670.1	Symbols: | Major facilitator superfamily protein | chr3:7626757-7629151 REVERSE LENGTH=2395
1168	Chr17	8757143	8762378	5236	+	0	peak_1246	MD17G1103100	8762153	8765994	3842	-	0	overlapEnd	0	AT2G32990.1	Symbols: AtGH9B8, GH9B8 | glycosyl hydrolase 9B8 | chr2:14003250-14006017 FORWARD LENGTH=2768
1169	Chr17	9225806	9228435	2630	+	0	peak_1247	MD17G1107200	9230305	9230988	684	+	1869	upstream	1869	AT1G50640.1	Symbols: ERF3, ATERF3 | ethylene responsive element binding factor 3 | chr1:18757148-18758433 REVERSE LENGTH=1286
1170	Chr17	9456456	9458547	2092	+	0	peak_1248	MD17G1109700	9458204	9461824	3621	+	0	overlapStart	0	AT3G07890.2	Symbols: | Ypt/Rab-GAP domain of gyp1p superfamily protein | chr3:2516304-2519150 REVERSE LENGTH=2847
1171	Chr17	9583226	9584760	1535	+	0	peak_1249	MD17G1111800	9586391	9587590	1200	+	1630	upstream	1630	AT2G04850.1	Symbols: | Auxin-responsive family protein | chr2:1704283-1705778 FORWARD LENGTH=1496
1172	Chr17	9697292	9698844	1553	+	0	peak_1250	MD17G1113200	9690370	9696630	6261	-	661	upstream	661	AT3G07770.1	Symbols: Hsp89.1, AtHsp90.6, AtHsp90-6 | HEAT SHOCK PROTEIN 89.1 | chr3:2479548-2484194 FORWARD LENGTH=4647
1173	Chr17	9820799	9822308	1510	+	0	peak_1251	MD17G1114600	9815906	9819151	3246	-	1647	upstream	1647	AT2G05230.1	Symbols: | DNAJ heat shock N-terminal domain-containing protein | chr2:1899507-1902802 REVERSE LENGTH=3296
1174	Chr17	9884676	9886014	1339	+	0	peak_1252	MD17G1115600	9887473	9888990	1518	+	1458	upstream	1458	AT4G26680.2	Symbols: | Tetratricopeptide repeat (TPR)-like superfamily protein | chr4:13454853-13456631 FORWARD LENGTH=1779
1175	Chr17	10231552	10234106	2555	+	0	peak_1253	MD17G1117800	10233495	10238589	5095	+	0	overlapStart	0	AT5G47720.4	Symbols: | Thiolase family protein | chr5:19331657-19334427 FORWARD LENGTH=2771
1176	Chr17	10280471	10284270	3800	+	0	peak_1254	MD17G1118700	10278403	10281057	2655	-	0	overlapStart	0	AT3G13224.2	Symbols: | RNA-binding (RRM/RBD/RNP motifs) family protein | chr3:4254743-4257407 FORWARD LENGTH=2665
1177	Chr17	10280471	10284270	3800	+	0	peak_1254	MD17G1118800	10284393	10292797	8405	+	122	upstream	122	AT3G07660.1	Symbols: | Kinase-related protein of unknown function (DUF1296) | chr3:2444778-2450561 REVERSE LENGTH=5784
1180	Chr17	10429842	10431382	1541	+	0	peak_1257	MD17G1119900	10432765	10435170	2406	+	1382	upstream	1382	AT1G72680.1	Symbols: ATCAD1, CAD1 | cinnamyl-alcohol dehydrogenase | chr1:27359232-27361016 REVERSE LENGTH=1785
1181	Chr17	10476707	10477646	940	+	0	peak_1258	MD17G1120200	10473591	10477981	4391	+	0	inside	0	AT3G50660.1	Symbols: DWF4, CYP90B1, CLM, SNP2, SAV1, PSC1 | Cytochrome P450 superfamily protein | chr3:18814140-18817244 REVERSE LENGTH=3105
1182	Chr17	10491998	10493362	1365	+	0	peak_1259	MD17G1120400	10492316	10492403	88	+	0	includeFeature	0
1183	Chr17	10523730	10528641	4912	+	0	peak_1261	MD17G1120500	10529509	10531415	1907	-	867	downstream	867	AT3G07620.1	Symbols: | Exostosin family protein | chr3:2433267-2434988 REVERSE LENGTH=1722
1184	Chr17	10532852	10535389	2538	+	0	peak_1262	MD17G1120500	10529509	10531415	1907	-	1436	upstream	1436	AT3G07620.1	Symbols: | Exostosin family protein | chr3:2433267-2434988 REVERSE LENGTH=1722
1185	Chr17	10532852	10535389	2538	+	0	peak_1262	MD17G1120600	10532442	10532553	112	+	298	downstream	298
1186	Chr17	10532852	10535389	2538	+	0	peak_1262	MD17G1120700	10535451	10536633	1183	+	61	upstream	61
1187	Chr17	10532852	10535389	2538	+	0	peak_1262	MD17G1120800	10537995	10540530	2536	+	2605	upstream	2605
1188	Chr17	10616696	10618524	1829	+	0	peak_1263	MD17G1122200	10607919	10615883	7965	-	812	upstream	812
1191	Chr17	10757529	10760104	2576	+	0	peak_1265	MD17G1123700	10755189	10757621	2433	-	0	overlapStart	0	AT4G12650.1	Symbols: | Endomembrane protein 70 protein family | chr4:7467978-7470551 REVERSE LENGTH=2574
1192	Chr17	10757529	10760104	2576	+	0	peak_1265	MD17G1123800	10760912	10762734	1823	-	807	downstream	807	AT1G61520.3	Symbols: LHCA3 | photosystem I light harvesting complex gene 3 | chr1:22699715-22701169 FORWARD LENGTH=1455
1193	Chr17	11059027	11063395	4369	+	0	peak_1266	MD17G1125900	11057977	11059779	1803	-	0	overlapStart	0	AT1G22380.1	Symbols: AtUGT85A3, UGT85A3 | UDP-glucosyl transferase 85A3 | chr1:7900387-7902332 REVERSE LENGTH=1946
1194	Chr17	11059027	11063395	4369	+	0	peak_1266	MD17G1126000	11063093	11064395	1303	-	0	overlapEnd	0
1195	Chr17	11392536	11394819	2284	+	0	peak_1267	MD17G1129400	11389344	11392563	3220	+	0	overlapEnd	0	AT2G32260.1	Symbols: ATCCT1, CCT1 | phosphorylcholine cytidylyltransferase | chr2:13697516-13700641 FORWARD LENGTH=3126
1196	Chr17	11392536	11394819	2284	+	0	peak_1267	MD17G1129500	11395424	11396848	1425	-	604	downstream	604	AT3G21760.1	Symbols: HYR1 | UDP-Glycosyltransferase superfamily protein | chr3:7667027-7668724 FORWARD LENGTH=1698
1197	Chr17	11477889	11481381	3493	+	0	peak_1268	MD17G1130400	11477172	11478527	1356	-	0	overlapStart	0
1198	Chr17	11645540	11647839	2300	+	0	peak_1269	MD17G1131800	11642497	11645674	3178	+	0	overlapEnd	0	AT3G59030.1	Symbols: TT12, ATTT12 | MATE efflux family protein | chr3:21819071-21821440 FORWARD LENGTH=2370
1199	Chr17	11645540	11647839	2300	+	0	peak_1269	MD17G1131900	11649606	11650318	713	+	1766	upstream	1766	AT1G16150.1	Symbols: WAKL4 | wall associated kinase-like 4 | chr1:5532415-5534877 FORWARD LENGTH=2463
1205	Chr17	13790369	13793773	3405	+	0	peak_1278	MD17G1150200	13789622	13791418	1797	-	0	overlapStart	0	AT1G54070.1	Symbols: | Dormancy/auxin associated family protein | chr1:20182639-20183242 FORWARD LENGTH=604
1206	Chr17	13944367	13948107	3741	+	0	peak_1279	MD17G1151300	13937324	13944684	7361	-	0	overlapStart	0	AT3G14205.1	Symbols: | Phosphoinositide phosphatase family protein | chr3:4715707-4720951 REVERSE LENGTH=5245
1207	Chr17	13944367	13948107	3741	+	0	peak_1279	MD17G1151400	13948156	13948280	125	+	48	upstream	48
1208	Chr17	13944367	13948107	3741	+	0	peak_1279	MD17G1151500	13948536	13948642	107	+	428	upstream	428
1210	Chr17	14287550	14289416	1867	+	0	peak_1282	MD17G1153000	14288391	14291143	2753	+	0	overlapStart	0
1211	Chr17	15116282	15118484	2203	+	0	peak_1287	MD17G1157000	15118510	15122686	4177	+	25	upstream	25	AT1G16710.2	Symbols: HAC12 | histone acetyltransferase of the CBP family 12 | chr1:5714219-5722614 FORWARD LENGTH=8396
1212	Chr17	15196416	15197681	1266	+	0	peak_1288	MD17G1157600	15195926	15198915	2990	+	0	inside	0	AT1G78990.1	Symbols: | HXXXD-type acyl-transferase family protein | chr1:29713531-29714969 REVERSE LENGTH=1439
1213	Chr17	15429480	15431004	1525	+	0	peak_1289	MD17G1158900	15422816	15429100	6285	-	379	upstream	379	AT2G07050.1	Symbols: CAS1 | cycloartenol synthase 1 | chr2:2924447-2930672 FORWARD LENGTH=6226
1214	Chr17	15429480	15431004	1525	+	0	peak_1289	MD17G1159000	15431071	15431597	527	-	66	downstream	66
1218	Chr17	15501038	15503543	2506	+	0	peak_1292	MD17G1159500	15498463	15506489	8027	+	0	inside	0	AT1G78950.1	Symbols: | Terpenoid cyclases family protein | chr1:29684432-29688673 REVERSE LENGTH=4242
1219	Chr17	16648020	16649970	1951	+	0	peak_1295	MD17G1167200	16644767	16647022	2256	+	997	downstream	997	AT5G07990.1	Symbols: TT7, CYP75B1, D501 | Cytochrome P450 superfamily protein | chr5:2560394-2563109 FORWARD LENGTH=2716
1220	Chr17	16775755	16778285	2531	+	0	peak_1297	MD17G1168000	16778081	16786159	8079	+	0	overlapStart	0	AT1G54130.1	Symbols: RSH3, AT-RSH3, ATRSH3 | RELA/SPOT homolog 3 | chr1:20210873-20213942 FORWARD LENGTH=3070
1222	Chr17	17194230	17196826	2597	+	0	peak_1301	MD17G1169100	17197124	17198005	882	+	297	upstream	297
1223	Chr17	17340036	17342263	2228	+	0	peak_1303	MD17G1170100	17341826	17344245	2420	-	0	overlapEnd	0	AT1G55150.1	Symbols: | DEA(D/H)-box RNA helicase family protein | chr1:20574480-20577320 FORWARD LENGTH=2841
1225	Chr17	20582788	20584582	1795	+	0	peak_1306	MD17G1179300	20579071	20583160	4090	-	0	overlapStart	0	AT1G51800.1	Symbols: | Leucine-rich repeat protein kinase family protein | chr1:19214148-19217970 FORWARD LENGTH=3823
1226	Chr17	20582788	20584582	1795	+	0	peak_1306	MD17G1179400	20584927	20585021	95	-	344	downstream	344
1227	Chr17	20761560	20762585	1026	+	0	peak_1307	MD17G1179500	20763960	20766965	3006	+	1374	upstream	1374	AT1G14520.2	Symbols: MIOX1 | myo-inositol oxygenase 1 | chr1:4968142-4970007 REVERSE LENGTH=1866
1228	Chr17	20763349	20765548	2200	+	0	peak_1308	MD17G1179500	20763960	20766965	3006	+	0	overlapStart	0	AT1G14520.2	Symbols: MIOX1 | myo-inositol oxygenase 1 | chr1:4968142-4970007 REVERSE LENGTH=1866
1229	Chr17	21055699	21058172	2474	+	0	peak_1310	MD17G1180800	21049138	21054015	4878	-	1683	upstream	1683	AT4G26270.1	Symbols: PFK3 | phosphofructokinase 3 | chr4:13300795-13304347 REVERSE LENGTH=3553
1230	Chr17	21745610	21748269	2660	+	0	peak_1311	MD17G1184100	21742366	21745586	3221	-	23	upstream	23	AT3G16350.1	Symbols: | Homeodomain-like superfamily protein | chr3:5547718-5549660 FORWARD LENGTH=1943
1231	Chr17	21775705	21778495	2791	+	0	peak_1313	MD17G1184300	21774915	21779349	4435	+	0	inside	0
1232	Chr17	21775705	21778495	2791	+	0	peak_1313	MD17G1184400	21779351	21783159	3809	-	855	downstream	855	AT3G14460.1	Symbols: | LRR and NB-ARC domains-containing disease resistance protein | chr3:4851990-4856264 REVERSE LENGTH=4275
1233	Chr17	23796728	23798387	1660	+	0	peak_1318	MD17G1198100	23798955	23803215	4261	+	567	upstream	567	AT3G15540.1	Symbols: IAA19, MSG2 | indole-3-acetic acid inducible 19 | chr3:5264024-5265678 FORWARD LENGTH=1655
1234	Chr17	23980583	23982241	1659	+	0	peak_1320	MD17G1199000	23982316	23982707	392	+	74	upstream	74
1235	Chr17	24334324	24337248	2925	+	0	peak_1321	MD17G1201400	24339114	24342300	3187	+	1865	upstream	1865	AT3G15550.1	Symbols: | unknown protein; Has 25732 Blast hits to 16979 proteins in 961 species: Archae - 144; Bacteria - 1801; Metazoa - 12681; Fungi - 1868; Plants - 912; Viruses - 94; Other Eukaryotes - 8232 (source: NCBI BLink). | chr3:5267351-5270118 FORWARD LENGTH=2768
1236	Chr17	24348320	24349845	1526	+	0	peak_1322	MD17G1201500	24343145	24345811	2667	-	2508	upstream	2508	AT1G15510.1	Symbols: ATECB2, ECB2, VAC1 | Tetratricopeptide repeat (TPR)-like superfamily protein | chr1:5329111-5331711 FORWARD LENGTH=2601
1237	Chr17	24418431	24421232	2802	+	0	peak_1323	MD17G1201900	24416232	24416540	309	-	1890	upstream	1890	AT1G52760.1	Symbols: LysoPL2 | lysophospholipase 2 | chr1:19651325-19652743 FORWARD LENGTH=1419
1238	Chr17	24666164	24669194	3031	+	0	peak_1324	MD17G1203900	24668723	24675698	6976	+	0	overlapStart	0	AT1G15440.1	Symbols: PWP2 | periodic tryptophan protein 2 | chr1:5306061-5309514 REVERSE LENGTH=3454
1239	Chr17	25367236	25369077	1842	+	0	peak_1326	MD17G1209000	25366430	25367602	1173	-	0	overlapStart	0	AT1G15360.1	Symbols: SHN1, WIN1 | Integrase-type DNA-binding superfamily protein | chr1:5283538-5284673 FORWARD LENGTH=1136
1240	Chr17	25390122	25393153	3032	+	0	peak_1327	MD17G1209200	25393822	25398354	4533	+	668	upstream	668	AT3G15730.1	Symbols: PLDALPHA1, PLD | phospholipase D alpha 1 | chr3:5330322-5333745 FORWARD LENGTH=3424
1241	Chr17	25412795	25415362	2568	+	0	peak_1328	MD17G1209300	25412067	25412920	854	+	0	overlapEnd	0	AT1G52565.1	Symbols: | unknown protein; FUNCTIONS IN: molecular_function unknown; INVOLVED IN: biological_process unknown; LOCATED IN: endomembrane system; BEST Arabidopsis thaliana protein match is: unknown protein (TAIR:AT3G15760.1); Has 35333 Blast hits to 34131 proteins in 2444 species: Archae - 798; Bacteria - 22429; Metazoa - 974; Fungi - 991; Plants - 531; Viruses - 0; Other Eukaryotes - 9610 (source:…
1242	Chr17	25457692	25460161	2470	+	0	peak_1329	MD17G1209800	25460073	25461508	1436	+	0	overlapStart	0	AT1G52560.1	Symbols: | HSP20-like chaperones superfamily protein | chr1:19574760-19575866 REVERSE LENGTH=1107
1243	Chr17	26010845	26013350	2506	+	0	peak_1333	MD17G1212900	26008786	26013080	4295	-	0	overlapStart	0	AT2G24370.1	Symbols: | Protein kinase protein with adenine nucleotide alpha hydrolases-like domain | chr2:10369979-10373063 REVERSE LENGTH=3085
1244	Chr17	26010845	26013350	2506	+	0	peak_1333	MD17G1213000	26014274	26017373	3100	+	923	upstream	923	AT1G80060.1	Symbols: | Ubiquitin-like superfamily protein | chr1:30116209-30117588 REVERSE LENGTH=1380
1245	Chr17	26017136	26018479	1344	+	0	peak_1334	MD17G1213000	26014274	26017373	3100	+	0	overlapEnd	0	AT1G80060.1	Symbols: | Ubiquitin-like superfamily protein | chr1:30116209-30117588 REVERSE LENGTH=1380
1246	Chr17	26017136	26018479	1344	+	0	peak_1334	MD17G1213100	26017983	26021960	3978	+	0	overlapStart	0	AT4G32250.3	Symbols: | Protein kinase superfamily protein | chr4:15570044-15573323 REVERSE LENGTH=3280
1247	Chr17	26413303	26416853	3551	+	0	peak_1335	MD17G1217200	26412648	26412762	115	-	540	upstream	540
1248	Chr17	26757636	26759399	1764	+	0	peak_1338	MD17G1219500	26755968	26760225	4258	+	0	inside	0	AT5G36110.1	Symbols: CYP716A1 | cytochrome P450, family 716, subfamily A, polypeptide 1 | chr5:14195377-14197613 FORWARD LENGTH=2237
1249	Chr17	26757636	26759399	1764	+	0	peak_1338	MD17G1219600	26761438	26762415	978	+	2038	upstream	2038	AT4G36950.1	Symbols: MAPKKK21 | mitogen-activated protein kinase kinase kinase 21 | chr4:17422572-17423901 REVERSE LENGTH=1330
1250	Chr17	26910688	26912977	2290	+	0	peak_1339	MD17G1220500	26913778	26914813	1036	-	800	downstream	800	AT1G01480.1	Symbols: ACS2, AT-ACC2 | 1-amino-cyclopropane-1-carboxylate synthase 2 | chr1:176141-178400 FORWARD LENGTH=2260
1254	Chr17	27533637	27537916	4280	+	0	peak_1344	MD17G1227300	27529432	27540324	10893	-	0	inside	0	AT1G79690.1	Symbols: atnudt3, NUDT3 | nudix hydrolase homolog 3 | chr1:29985176-29990388 FORWARD LENGTH=5213
1255	Chr17	27739257	27740819	1563	+	0	peak_1345	MD17G1229400	27737796	27743527	5732	+	0	inside	0	AT3G21240.1	Symbols: 4CL2, AT4CL2 | 4-coumarate:CoA ligase 2 | chr3:7454269-7457379 REVERSE LENGTH=3111
1256	Chr17	27808378	27810855	2478	+	0	peak_1346	MD17G1230000	27804030	27807724	3695	-	653	upstream	653	AT2G30900.1	Symbols: TBL43 | TRICHOME BIREFRINGENCE-LIKE 43 | chr2:13149414-13152542 FORWARD LENGTH=3129
1257	Chr17	27808378	27810855	2478	+	0	peak_1346	MD17G1230100	27813167	27817007	3841	+	2311	upstream	2311	AT5G45710.1	Symbols: AT-HSFA4C, RHA1, HSFA4C | winged-helix DNA-binding transcription factor family protein | chr5:18540850-18542863 FORWARD LENGTH=2014
1258	Chr17	27920789	27923119	2331	+	0	peak_1348	MD17G1230800	27925313	27931528	6216	+	2193	upstream	2193	AT1G53310.3	Symbols: ATPPC1, PEPC1, ATPEPC1, PPC1 | phosphoenolpyruvate carboxylase 1 | chr1:19884027-19888282 REVERSE LENGTH=4256
1259	Chr17	28379214	28381498	2285	+	0	peak_1350	MD17G1235000	28380025	28389789	9765	-	0	overlapEnd	0	AT5G36160.1	Symbols: | Tyrosine transaminase family protein | chr5:14233110-14235151 REVERSE LENGTH=2042
1260	Chr17	28856499	28858932	2434	+	0	peak_1351	MD17G1239000	28856380	28856469	90	-	29	upstream	29
1261	Chr17	28856499	28858932	2434	+	0	peak_1351	MD17G1239100	28858899	28859669	771	+	0	overlapStart	0	AT2G32350.1	Symbols: | Ubiquitin-like superfamily protein | chr2:13734945-13735788 FORWARD LENGTH=844
1262	Chr17	28892560	28895082	2523	+	0	peak_1352	MD17G1239600	28896055	28900422	4368	+	972	upstream	972	AT5G09650.1	Symbols: AtPPa6, PPa6 | pyrophosphorylase 6 | chr5:2991149-2993213 REVERSE LENGTH=2065
1263	Chr17	29078575	29080912	2338	+	0	peak_1353	MD17G1241600	29078835	29079473	639	+	0	includeFeature	0	AT2G20562.1	Symbols: | unknown protein; LOCATED IN: endomembrane system; BEST Arabidopsis thaliana protein match is: unknown protein (TAIR:AT2G31090.1); Has 70 Blast hits to 70 proteins in 13 species: Archae - 0; Bacteria - 0; Metazoa - 0; Fungi - 0; Plants - 70; Viruses - 0; Other Eukaryotes - 0 (source: NCBI BLink). | chr2:8850207-8850929 REVERSE LENGTH=723
1264	Chr17	29078575	29080912	2338	+	0	peak_1353	MD17G1241700	29080154	29094993	14840	-	0	overlapEnd	0	AT3G01610.1	Symbols: CDC48C, emb1354 | cell division cycle 48C | chr3:231651-235214 FORWARD LENGTH=3564
1265	Chr17	29147544	29149804	2261	+	0	peak_1355	MD17G1242100	29149948	29150031	84	+	143	upstream	143
1266	Chr17	29147544	29149804	2261	+	0	peak_1355	MD17G1242200	29152045	29152128	84	+	2240	upstream	2240
1267	Chr17	29147544	29149804	2261	+	0	peak_1355	MD17G1242300	29152193	29156263	4071	+	2388	upstream	2388	AT4G21300.1	Symbols: | Tetratricopeptide repeat (TPR)-like superfamily protein | chr4:11336479-11339052 FORWARD LENGTH=2574
1268	Chr17	29307297	29308717	1421	+	0	peak_1356	MD17G1244700	29307776	29319387	11612	+	0	overlapStart	0	AT5G38360.1	Symbols: | alpha/beta-Hydrolases superfamily protein | chr5:15331711-15333625 REVERSE LENGTH=1915
1269	Chr17	29422696	29423465	770	+	0	peak_1357	MD17G1245800	29422196	29428905	6710	+	0	inside	0	AT1G78950.1	Symbols: | Terpenoid cyclases family protein | chr1:29684432-29688673 REVERSE LENGTH=4242
1270	Chr17	29452946	29455436	2491	+	0	peak_1358	MD17G1246200	29449104	29452527	3424	+	418	downstream	418
1271	Chr17	29452946	29455436	2491	+	0	peak_1358	MD17G1246300	29454974	29460150	5177	+	0	overlapStart	0	AT1G78955.1	Symbols: CAMS1 | camelliol C synthase 1 | chr1:29689153-29694255 REVERSE LENGTH=5103
1272	Chr17	29783321	29784895	1575	+	0	peak_1359	MD17G1249300	29780680	29782176	1497	-	1144	upstream	1144	AT1G61390.2	Symbols: | S-locus lectin protein kinase family protein | chr1:22650338-22654395 REVERSE LENGTH=4058
1273	Chr17	29783321	29784895	1575	+	0	peak_1359	MD17G1249400	29784853	29785596	744	-	0	overlapEnd	0	AT1G20030.2	Symbols: | Pathogenesis-related thaumatin superfamily protein | chr1:6945695-6947344 FORWARD LENGTH=1650
1274	Chr17	29787070	29789161	2092	+	0	peak_1360	MD17G1249400	29784853	29785596	744	-	1473	upstream	1473	AT1G20030.2	Symbols: | Pathogenesis-related thaumatin superfamily protein | chr1:6945695-6947344 FORWARD LENGTH=1650
1275	Chr17	29787070	29789161	2092	+	0	peak_1360	MD17G1249500	29789849	29793592	3744	-	687	downstream	687	AT1G61390.2	Symbols: | S-locus lectin protein kinase family protein | chr1:22650338-22654395 REVERSE LENGTH=4058
1276	Chr17	31100750	31103914	3165	+	0	peak_1361	MD17G1255200	31093260	31100124	6865	-	625	upstream	625	AT3G02850.1	Symbols: SKOR | STELAR K+ outward rectifier | chr3:619678-623558 REVERSE LENGTH=3881
1277	Chr17	31859768	31862649	2882	+	0	peak_1362	MD17G1258100	31852534	31859405	6872	-	362	upstream	362	AT5G37720.2	Symbols: ALY4 | ALWAYS EARLY 4 | chr5:14981638-14984606 REVERSE LENGTH=2969
1278	Chr17	31859768	31862649	2882	+	0	peak_1362	MD17G1258200	31859407	31860289	883	-	0	overlapStart	0
1279	Chr17	31859768	31862649	2882	+	0	peak_1362	MD17G1258300	31862463	31869530	7068	+	0	overlapStart	0	AT5G16630.2	Symbols: ATRAD4, RAD4 | DNA repair protein Rad4 family | chr5:5454801-5459617 FORWARD LENGTH=4817
1280	Chr17	32105303	32107750	2448	+	0	peak_1364	MD17G1260700	32107773	32109527	1755	+	22	upstream	22	AT3G03450.1	Symbols: RGL2 | RGA-like 2 | chr3:819337-821406 REVERSE LENGTH=2070
1282	Chr17	32676255	32677904	1650	+	0	peak_1367	MD17G1266200	32678698	32679989	1292	-	793	downstream	793	AT5G04895.1	Symbols: | DEA(D/H)-box RNA helicase family protein | chr5:1428724-1434769 FORWARD LENGTH=6046
1285	Chr17	33154701	33156816	2116	+	0	peak_1370	MD17G1270600	33145870	33154308	8439	+	392	downstream	392	AT1G65950.1	Symbols: | Protein kinase superfamily protein | chr1:24546704-24551144 REVERSE LENGTH=4441
1286	Chr17	33563642	33565706	2065	+	0	peak_1371	MD17G1273900	33560596	33562887	2292	+	754	downstream	754	AT5G16340.1	Symbols: | AMP-dependent synthetase and ligase family protein | chr5:5349094-5350907 REVERSE LENGTH=1814
1287	Chr17	33563642	33565706	2065	+	0	peak_1371	MD17G1274000	33565689	33571683	5995	-	0	overlapEnd	0	AT4G02010.1	Symbols: | Protein kinase superfamily protein | chr4:881090-885399 FORWARD LENGTH=4310
1288	Chr17	33580946	33584049	3104	+	0	peak_1372	MD17G1274200	33580689	33583966	3278	+	0	overlapEnd	0	AT5G36930.1	Symbols: | Disease resistance protein (TIR-NBS-LRR class) family | chr5:14567622-14572630 REVERSE LENGTH=5009
1289	Chr17	33580946	33584049	3104	+	0	peak_1372	MD17G1274300	33584520	33587272	2753	+	470	upstream	470	AT5G36930.1	Symbols: | Disease resistance protein (TIR-NBS-LRR class) family | chr5:14567622-14572630 REVERSE LENGTH=5009
1290	Chr17	33837455	33840433	2979	+	0	peak_1374	MD17G1278500	33839094	33841591	2498	+	0	overlapStart	0	AT4G01950.1	Symbols: ATGPAT3, GPAT3 | glycerol-3-phosphate acyltransferase 3 | chr4:844409-846787 REVERSE LENGTH=2379
1292	Chr16	214418	216035	1618	+	0	peak_1378	MD16G1003500	213658	214284	627	-	133	upstream	133	AT5G23230.1	Symbols: NIC2 | nicotinamidase 2 | chr5:7825882-7826611 REVERSE LENGTH=730
1293	Chr16	214418	216035	1618	+	0	peak_1378	MD16G1003600	215812	218862	3051	+	0	overlapStart	0	AT5G08290.1	Symbols: YLS8 | mRNA splicing factor, thioredoxin-like U5 snRNP | chr5:2665976-2667155 FORWARD LENGTH=1180
1294	Chr16	230008	231268	1261	+	0	peak_1379	MD16G1004100	231947	241755	9809	+	678	upstream	678	AT3G19960.1	Symbols: ATM1 | myosin 1 | chr3:6948774-6956966 FORWARD LENGTH=8193
1295	Chr16	523836	526316	2481	+	0	peak_1381	MD16G1006800	525591	527043	1453	+	0	overlapStart	0	AT3G01440.1	Symbols: PQL1, PQL2 | PsbQ-like 1 | chr3:168435-169618 FORWARD LENGTH=1184
1296	Chr16	534884	537288	2405	+	0	peak_1382	MD16G1007000	532902	536454	3553	-	0	overlapStart	0
1297	Chr16	537494	539950	2457	+	0	peak_1383	MD16G1007000	532902	536454	3553	-	1039	upstream	1039
1298	Chr16	537494	539950	2457	+	0	peak_1383	MD16G1007100	539731	545295	5565	-	0	overlapEnd	0	AT1G10850.1	Symbols: | Leucine-rich repeat protein kinase family protein | chr1:3611747-3614613 FORWARD LENGTH=2867
1299	Chr16	1034325	1035747	1423	+	0	peak_1385	MD16G1013300	1031350	1034417	3068	-	0	overlapStart	0	AT2G01900.1	Symbols: | DNAse I-like superfamily protein | chr2:405918-409014 FORWARD LENGTH=3097
1300	Chr16	1065328	1067960	2633	+	0	peak_1386	MD16G1013800	1060055	1065882	5828	-	0	overlapStart	0	AT1G14710.2	Symbols: | hydroxyproline-rich glycoprotein family protein | chr1:5061866-5065102 REVERSE LENGTH=3237
1301	Chr16	1065328	1067960	2633	+	0	peak_1386	MD16G1013900	1067882	1071207	3326	+	0	overlapStart	0	AT1G25220.1	Symbols: ASB1 | anthranilate synthase beta subunit 1 | chr1:8836835-8839549 REVERSE LENGTH=2715
1302	Chr16	1088776	1091884	3109	+	0	peak_1387	MD16G1014100	1092405	1093040	636	+	520	upstream	520	AT1G68390.1	Symbols: | Core-2/I-branching beta-1,6-N-acetylglucosaminyltransferase family protein | chr1:25642734-25645607 FORWARD LENGTH=2874
1303	Chr16	1088776	1091884	3109	+	0	peak_1387	MD16G1014200	1093441	1093553	113	+	1556	upstream	1556
1304	Chr16	1123380	1126820	3441	+	0	peak_1388	MD16G1014500	1126066	1127540	1475	+	0	overlapStart	0	AT1G14730.1	Symbols: | Cytochrome b561/ferric reductase transmembrane protein family | chr1:5073105-5074779 FORWARD LENGTH=1675
1305	Chr16	1123380	1126820	3441	+	0	peak_1388	MD16G1014600	1127680	1129390	1711	+	859	upstream	859	AT5G38630.1	Symbols: ACYB-1, CYB-1 | cytochrome B561-1 | chr5:15465992-15468185 FORWARD LENGTH=2194
1306	Chr16	1134959	1138028	3070	+	0	peak_1389	MD16G1014700	1130716	1134095	3380	-	863	upstream	863	AT1G14740.1	Symbols: | Protein of unknown function (DUF1423) | chr1:5075213-5077791 REVERSE LENGTH=2579
1307	Chr16	1134959	1138028	3070	+	0	peak_1389	MD16G1014800	1137645	1140861	3217	-	0	overlapEnd	0	AT1G66140.1	Symbols: ZFP4 | zinc finger protein 4 | chr1:24619837-24622004 REVERSE LENGTH=2168
1308	Chr16	1170892	1173244	2353	+	0	peak_1390	MD16G1014900	1165319	1171015	5697	+	0	overlapEnd	0	AT2G01830.2	Symbols: WOL, CRE1, WOL1, AHK4, ATCRE1 | CHASE domain containing histidine kinase protein | chr2:363003-367680 REVERSE LENGTH=4678
1309	Chr16	1170892	1173244	2353	+	0	peak_1390	MD16G1015000	1172945	1175977	3033	+	0	overlapStart	0	AT1G66150.1	Symbols: TMK1 | transmembrane kinase 1 | chr1:24631409-24634749 FORWARD LENGTH=3341
1310	Chr16	1170892	1173244	2353	+	0	peak_1390	MD16G1015100	1175979	1176309	331	+	2734	upstream	2734	AT1G66150.1	Symbols: TMK1 | transmembrane kinase 1 | chr1:24631409-24634749 FORWARD LENGTH=3341
1311	Chr16	1265029	1267445	2417	+	0	peak_1391	MD16G1016900	1261851	1265760	3910	+	0	overlapEnd	0	AT1G68040.1	Symbols: | S-adenosyl-L-methionine-dependent methyltransferases superfamily protein | chr1:25502876-25505232 FORWARD LENGTH=2357
1312	Chr16	1265029	1267445	2417	+	0	peak_1391	MD16G1017000	1267715	1268362	648	+	269	upstream	269	AT1G68040.1	Symbols: | S-adenosyl-L-methionine-dependent methyltransferases superfamily protein | chr1:25502876-25505232 FORWARD LENGTH=2357
1313	Chr16	1265029	1267445	2417	+	0	peak_1391	MD16G1017100	1268489	1269907	1419	+	1043	upstream	1043	AT1G68040.1	Symbols: | S-adenosyl-L-methionine-dependent methyltransferases superfamily protein | chr1:25502876-25505232 FORWARD LENGTH=2357
1314	Chr16	1277465	1278742	1278	+	0	peak_1392	MD16G1017200	1270274	1275763	5490	-	1701	upstream	1701	AT1G14790.1	Symbols: RDR1, ATRDRP1 | RNA-dependent RNA polymerase 1 | chr1:5093961-5098032 REVERSE LENGTH=4072
1315	Chr16	1413842	1417252	3411	+	0	peak_1394	MD16G1019500	1420150	1422146	1997	+	2897	upstream	2897	AT2G01670.1	Symbols: atnudt17, NUDT17 | nudix hydrolase homolog 17 | chr2:296510-298101 REVERSE LENGTH=1592
1316	Chr16	1443280	1446251	2972	+	0	peak_1395	MD16G1020000	1440662	1443260	2599	-	19	upstream	19	AT1G06620.1	Symbols: | 2-oxoglutarate (2OG) and Fe(II)-dependent oxygenase superfamily protein | chr1:2025601-2027271 FORWARD LENGTH=1671
1317	Chr16	1443280	1446251	2972	+	0	peak_1395	MD16G1020100	1443621	1447293	3673	-	0	overlapEnd	0	AT5G59530.1	Symbols: | 2-oxoglutarate (2OG) and Fe(II)-dependent oxygenase superfamily protein | chr5:23994170-23995734 REVERSE LENGTH=1565
1319	Chr16	1466477	1468047	1571	+	0	peak_1397	MD16G1020400	1470130	1472699	2570	+	2082	upstream	2082	AT2G01660.1	Symbols: PDLP6 | plasmodesmata-located protein 6 | chr2:290603-292570 REVERSE LENGTH=1968
1320	Chr16	1625250	1627954	2705	+	0	peak_1398	MD16G1022400	1623428	1624742	1315	-	507	upstream	507	AT1G14900.1	Symbols: HMGA | high mobility group A | chr1:5138334-5139432 REVERSE LENGTH=1099
1322	Chr16	1835833	1838169	2337	+	0	peak_1401	MD16G1025700	1835102	1836434	1333	+	0	overlapEnd	0
1324	Chr16	1974702	1976586	1885	+	0	peak_1403	MD16G1027900	1969784	1974751	4968	+	0	overlapEnd	0	AT1G70940.1	Symbols: PIN3, ATPIN3 | Auxin efflux carrier family protein | chr1:26743054-26746395 FORWARD LENGTH=3342
1326	Chr16	2137389	2139860	2472	+	0	peak_1407	MD16G1029800	2136199	2138321	2123	-	0	overlapStart	0	AT1G23000.1	Symbols: | Heavy metal transport/detoxification superfamily protein | chr1:8143404-8145070 FORWARD LENGTH=1667
1328	Chr16	2207694	2210717	3024	+	0	peak_1409	MD16G1031000	2210555	2214324	3770	+	0	overlapStart	0	AT1G71110.1	Symbols: | unknown protein; FUNCTIONS IN: molecular_function unknown; INVOLVED IN: biological_process unknown; LOCATED IN: endomembrane system; BEST Arabidopsis thaliana protein match is: unknown protein (TAIR:AT2G12400.1); Has 173 Blast hits to 169 proteins in 21 species: Archae - 0; Bacteria - 0; Metazoa - 3; Fungi - 0; Plants - 165; Viruses - 0; Other Eukaryotes - 5 (source: NCBI BLink). | chr…
1329	Chr16	2242335	2243871	1537	+	0	peak_1410	MD16G1031600	2243695	2244815	1121	-	0	overlapEnd	0	AT5G45890.1	Symbols: SAG12 | senescence-associated gene 12 | chr5:18613259-18614930 FORWARD LENGTH=1672
1332	Chr16	2849120	2851452	2333	+	0	peak_1412	MD16G1040100	2848283	2848987	705	+	132	downstream	132	AT1G68360.1	Symbols: | C2H2 and C2HC zinc fingers superfamily protein | chr1:25621678-25622412 REVERSE LENGTH=735
1333	Chr16	3023808	3028425	4618	+	0	peak_1413	MD16G1042900	3030086	3031162	1077	+	1660	upstream	1660	AT1G68510.1	Symbols: LBD42 | LOB domain-containing protein 42 | chr1:25706882-25708255 FORWARD LENGTH=1374
1336	Chr16	3320790	3323301	2512	+	0	peak_1419	MD16G1047600	3316458	3319736	3279	-	1053	upstream	1053	AT1G13270.1	Symbols: MAP1C, MAP1B | methionine aminopeptidase 1B | chr1:4544953-4547312 FORWARD LENGTH=2360
1337	Chr16	3337818	3342957	5140	+	0	peak_1420	MD16G1047800	3342716	3347071	4356	-	0	overlapEnd	0	AT1G25570.1	Symbols: | Di-glucose binding protein with Leucine-rich repeat domain | chr1:8991826-8995496 REVERSE LENGTH=3671
1340	Chr16	3653264	3656978	3715	+	0	peak_1424	MD16G1051100	3657524	3663161	5638	+	545	upstream	545	AT1G68710.1	Symbols: | ATPase E1-E2 type family protein / haloacid dehalogenase-like hydrolase family protein | chr1:25793207-25798257 REVERSE LENGTH=5051
1344	Chr16	3833242	3836109	2868	+	0	peak_1427	MD16G1054100	3825148	3830828	5681	-	2413	upstream	2413	AT2G04030.1	Symbols: CR88, Hsp88.1, AtHsp90.5 | Chaperone protein htpG family protein | chr2:1281900-1286104 FORWARD LENGTH=4205
1345	Chr16	3833242	3836109	2868	+	0	peak_1427	MD16G1054200	3831255	3833825	2571	-	0	overlapStart	0	AT3G30380.2	Symbols: | alpha/beta-Hydrolases superfamily protein | chr3:11974066-11976571 FORWARD LENGTH=2506
1346	Chr16	3859160	3861770	2611	+	0	peak_1428	MD16G1054500	3862189	3863662	1474	+	418	upstream	418	AT5G03490.1	Symbols: | UDP-Glycosyltransferase superfamily protein | chr5:871460-873057 FORWARD LENGTH=1598
1347	Chr16	4332515	4334137	1623	+	0	peak_1432	MD16G1060400	4335480	4338123	2644	+	1342	upstream	1342	AT1G69260.1	Symbols: AFP1 | ABI five binding protein | chr1:26039048-26040720 FORWARD LENGTH=1673
1348	Chr16	4385085	4387580	2496	+	0	peak_1433	MD16G1061500	4382336	4385442	3107	-	0	overlapStart	0	AT2G03530.2	Symbols: UPS2, ATUPS2 | ureide permease 2 | chr2:1071779-1073562 FORWARD LENGTH=1784
1349	Chr16	4385085	4387580	2496	+	0	peak_1433	MD16G1061600	4387826	4390991	3166	-	245	downstream	245	AT2G03510.1	Symbols: | SPFH/Band 7/PHB domain-containing membrane-associated protein family | chr2:1066606-1069149 FORWARD LENGTH=2544
1350	Chr16	4535747	4538451	2705	+	0	peak_1434	MD16G1064300	4533159	4533267	109	-	2479	upstream	2479
1351	Chr16	4535747	4538451	2705	+	0	peak_1434	MD16G1064400	4533537	4536895	3359	+	0	overlapEnd	0	AT2G03430.1	Symbols: | Ankyrin repeat family protein | chr2:1036008-1037632 REVERSE LENGTH=1625
1352	Chr16	4535747	4538451	2705	+	0	peak_1434	MD16G1064500	4538567	4539918	1352	+	115	upstream	115	AT3G16520.3	Symbols: UGT88A1 | UDP-glucosyl transferase 88A1 | chr3:5618440-5620873 REVERSE LENGTH=2434
1353	Chr16	4535747	4538451	2705	+	0	peak_1434	MD16G1064600	4541100	4541679	580	+	2648	upstream	2648
1356	Chr16	4560489	4563423	2935	+	0	peak_1436	MD16G1064800	4556249	4561237	4989	+	0	overlapEnd	0	AT1G69340.1	Symbols: | appr-1-p processing enzyme family protein | chr1:26065724-26069821 FORWARD LENGTH=4098
1357	Chr16	4560489	4563423	2935	+	0	peak_1436	MD16G1064900	4562804	4566226	3423	+	0	overlapStart	0	AT2G03390.1	Symbols: | uvrB/uvrC motif-containing protein | chr2:1030402-1032625 REVERSE LENGTH=2224
1358	Chr16	4580690	4582806	2117	+	0	peak_1437	MD16G1065200	4573897	4580102	6206	-	587	upstream	587	AT1G13940.1	Symbols: | Plant protein of unknown function (DUF863) | chr1:4762703-4766749 REVERSE LENGTH=4047
1359	Chr16	4591091	4595744	4654	+	0	peak_1438	MD16G1065400	4590235	4590310	76	-	780	upstream	780
1360	Chr16	4591091	4595744	4654	+	0	peak_1438	MD16G1065500	4597935	4598993	1059	+	2190	upstream	2190	AT2G03360.2	Symbols: | Glycosyltransferase family 61 protein | chr2:1022287-1024391 REVERSE LENGTH=2105
1361	Chr16	4650534	4652298	1765	+	0	peak_1439	MD16G1066600	4644886	4648466	3581	-	2067	upstream	2067	AT1G13970.1	Symbols: | Protein of unknown function (DUF1336) | chr1:4779523-4782542 REVERSE LENGTH=3020
1362	Chr16	4761627	4763885	2259	+	0	peak_1440	MD16G1067700	4758133	4759968	1836	-	1658	upstream	1658	AT1G26690.1	Symbols: | emp24/gp25L/p24 family/GOLD family protein | chr1:9224145-9225775 REVERSE LENGTH=1631
1363	Chr16	4761627	4763885	2259	+	0	peak_1440	MD16G1067800	4763742	4767401	3660	+	0	overlapStart	0	AT1G14020.1	Symbols: | O-fucosyltransferase family protein | chr1:4802720-4805375 FORWARD LENGTH=2656
1364	Chr16	4899827	4903756	3930	+	0	peak_1441	MD16G1069400	4895513	4899433	3921	-	393	upstream	393	AT3G56640.1	Symbols: SEC15A | exocyst complex component sec15A | chr3:20981381-20984336 FORWARD LENGTH=2956
1365	Chr16	4899827	4903756	3930	+	0	peak_1441	MD16G1069500	4904239	4905826	1588	+	482	upstream	482	AT1G69490.1	Symbols: NAP, ANAC029, ATNAP | NAC-like, activated by AP3/PI | chr1:26122139-26123421 FORWARD LENGTH=1283
1368	Chr16	4927974	4929405	1432	+	0	peak_1443	MD16G1070200	4930940	4933283	2344	+	1534	upstream	1534	AT1G69510.2	Symbols: | cAMP-regulated phosphoprotein 19-related protein | chr1:26126546-26127924 FORWARD LENGTH=1379
1369	Chr16	5012971	5016316	3346	+	0	peak_1444	MD16G1071300	5011836	5013640	1805	+	0	overlapEnd	0	AT1G69560.1	Symbols: MYB105, LOF2, ATMYB105 | myb domain protein 105 | chr1:26157755-26159094 FORWARD LENGTH=1340
1370	Chr16	5022328	5024882	2555	+	0	peak_1445	MD16G1071400	5018920	5021950	3031	-	377	upstream	377	AT5G39660.2	Symbols: CDF2 | cycling DOF factor 2 | chr5:15878726-15881044 FORWARD LENGTH=2319
1371	Chr16	5056381	5061907	5527	+	0	peak_1446	MD16G1072200	5048804	5057001	8198	-	0	overlapStart	0
1372	Chr16	5218181	5221568	3388	+	0	peak_1447	MD16G1074700	5215947	5218197	2251	+	0	overlapEnd	0	AT1G69680.1	Symbols: | Mog1/PsbP/DUF1795-like photosystem II reaction center PsbP family protein | chr1:26204805-26206928 FORWARD LENGTH=2124
1374	Chr16	5441344	5444054	2711	+	0	peak_1452	MD16G1077700	5438696	5444408	5713	-	0	inside	0	AT5G15130.1	Symbols: WRKY72, ATWRKY72 | WRKY DNA-binding protein 72 | chr5:4904347-4907094 FORWARD LENGTH=2748
1375	Chr16	5612623	5615153	2531	+	0	peak_1455	MD16G1080100	5611393	5619434	8042	+	0	inside	0	AT1G69870.1	Symbols: NRT1.7 | nitrate transporter 1.7 | chr1:26316027-26320220 FORWARD LENGTH=4194
1376	Chr16	5652038	5654511	2474	+	0	peak_1457	MD16G1080200	5647634	5652299	4666	+	0	overlapEnd	0	AT1G27090.1	Symbols: | glycine-rich protein | chr1:9403900-9406256 REVERSE LENGTH=2357
1377	Chr16	5652038	5654511	2474	+	0	peak_1457	MD16G1080300	5657198	5659105	1908	+	2686	upstream	2686	AT5G39950.1	Symbols: ATTRX2, ATH2, ATTRXH2, TRXH2, TRX2 | thioredoxin 2 | chr5:15990687-15991931 REVERSE LENGTH=1245
1378	Chr16	5657485	5661378	3894	+	0	peak_1458	MD16G1080300	5657198	5659105	1908	+	0	overlapEnd	0	AT5G39950.1	Symbols: ATTRX2, ATH2, ATTRXH2, TRXH2, TRX2 | thioredoxin 2 | chr5:15990687-15991931 REVERSE LENGTH=1245
1380	Chr16	5692446	5695997	3552	+	0	peak_1460	MD16G1080800	5686705	5692168	5464	-	277	upstream	277	AT1G27100.1	Symbols: | Actin cross-linking protein | chr1:9407125-9411172 REVERSE LENGTH=4048
1381	Chr16	5692446	5695997	3552	+	0	peak_1460	MD16G1080900	5696852	5698829	1978	+	854	upstream	854	AT1G69910.1	Symbols: | Protein kinase superfamily protein | chr1:26330114-26332266 FORWARD LENGTH=2153
1382	Chr16	5724371	5726680	2310	+	0	peak_1461	MD16G1081700	5721443	5723681	2239	+	689	downstream	689	AT2G38110.1	Symbols: ATGPAT6, GPAT6 | glycerol-3-phosphate acyltransferase 6 | chr2:15952607-15955494 REVERSE LENGTH=2888
1383	Chr16	5838516	5841592	3077	+	0	peak_1463	MD16G1083400	5842457	5843805	1349	+	864	upstream	864
1384	Chr16	5923661	5926560	2900	+	0	peak_1466	MD16G1084400	5926618	5928195	1578	-	57	downstream	57	AT1G59940.1	Symbols: ARR3 | response regulator 3 | chr1:22065617-22066973 REVERSE LENGTH=1357
1385	Chr16	5983207	5985494	2288	+	0	peak_1467	MD16G1085500	5985634	5990043	4410	+	139	upstream	139	AT1G24120.1	Symbols: ARL1 | ARG1-like 1 | chr1:8529143-8532212 REVERSE LENGTH=3070
1386	Chr16	5991560	5993329	1770	+	0	peak_1468	MD16G1085600	5990099	5991264	1166	-	295	upstream	295	AT5G47000.1	Symbols: | Peroxidase superfamily protein | chr5:19068944-19070333 REVERSE LENGTH=1390
1387	Chr16	5991560	5993329	1770	+	0	peak_1468	MD16G1085700	5994062	5996080	2019	+	732	upstream	732	AT1G51760.1	Symbols: IAR3, JR3 | peptidase M20/M25/M40 family protein | chr1:19199419-19201642 FORWARD LENGTH=2224
1388	Chr16	6045486	6048364	2879	+	0	peak_1469	MD16G1087700	6048510	6051995	3486	+	145	upstream	145	AT1G70210.1	Symbols: CYCD1;1, ATCYCD1;1 | CYCLIN D1;1 | chr1:26439864-26442829 FORWARD LENGTH=2966
1389	Chr16	6049423	6051538	2116	+	0	peak_1470	MD16G1087700	6048510	6051995	3486	+	0	inside	0	AT1G70210.1	Symbols: CYCD1;1, ATCYCD1;1 | CYCLIN D1;1 | chr1:26439864-26442829 FORWARD LENGTH=2966
1390	Chr16	6220291	6223019	2729	+	0	peak_1472	MD16G1089800	6214873	6219737	4865	-	553	upstream	553	AT1G23870.1	Symbols: ATTPS9, TPS9 | trehalose-phosphatase/synthase 9 | chr1:8432179-8435656 FORWARD LENGTH=3478
1391	Chr16	6306241	6307529	1289	+	0	peak_1474	MD16G1090700	6303780	6308189	4410	-	0	inside	0	AT4G19170.1	Symbols: NCED4, CCD4 | nine-cis-epoxycarotenoid dioxygenase 4 | chr4:10481786-10483857 FORWARD LENGTH=2072
1392	Chr16	6327441	6329664	2224	+	0	peak_1475	MD16G1091000	6320235	6324893	4659	-	2547	upstream	2547	AT1G23820.1	Symbols: SPDS1 | spermidine synthase 1 | chr1:8420265-8422985 FORWARD LENGTH=2721
1393	Chr16	6327441	6329664	2224	+	0	peak_1475	MD16G1091100	6331380	6333716	2337	+	1715	upstream	1715	AT1G23800.1	Symbols: ALDH2B7, ALDH2B | aldehyde dehydrogenase 2B7 | chr1:8412051-8414879 REVERSE LENGTH=2829
1394	Chr16	6376373	6377874	1502	+	0	peak_1476	MD16G1092300	6372852	6376320	3469	-	52	upstream	52	AT1G10580.1	Symbols: | Transducin/WD40 repeat-like superfamily protein | chr1:3491281-3493737 REVERSE LENGTH=2457
1395	Chr16	6376373	6377874	1502	+	0	peak_1476	MD16G1092400	6378643	6381173	2531	-	768	downstream	768	AT1G23790.1	Symbols: | Plant protein of unknown function (DUF936) | chr1:8409963-8412041 FORWARD LENGTH=2079
1396	Chr16	6453622	6456312	2691	+	0	peak_1477	MD16G1093300	6449519	6453470	3952	-	151	upstream	151	AT1G70410.2	Symbols: ATBCA4, BCA4 | beta carbonic anhydrase 4 | chr1:26533926-26538333 REVERSE LENGTH=4408
1397	Chr16	6453622	6456312	2691	+	0	peak_1477	MD16G1093400	6457626	6461618	3993	+	1313	upstream	1313	AT1G10600.1	Symbols: AMSH2 | associated molecule with the SH3 domain of STAM 2 | chr1:3503704-3505502 FORWARD LENGTH=1799
1398	Chr16	6465496	6468380	2885	+	0	peak_1478	MD16G1093500	6463509	6464423	915	-	1072	upstream	1072	AT1G70420.1	Symbols: | Protein of unknown function (DUF1645) | chr1:26539574-26540762 REVERSE LENGTH=1189
1399	Chr16	6599099	6602719	3621	+	0	peak_1479	MD16G1095400	6593888	6598165	4278	-	933	upstream	933	AT1G60590.1	Symbols: | Pectin lyase-like superfamily protein | chr1:22314170-22316970 REVERSE LENGTH=2801
1400	Chr16	6757721	6761265	3545	+	0	peak_1480	MD16G1097000	6763245	6768537	5293	+	1979	upstream	1979	AT1G60800.1	Symbols: NIK3 | NSP-interacting kinase 3 | chr1:22383453-22387457 REVERSE LENGTH=4005
1402	Chr16	6900084	6901956	1873	+	0	peak_1482	MD16G1098900	6902540	6906058	3519	+	583	upstream	583	AT1G70570.1	Symbols: | anthranilate phosphoribosyltransferase, putative | chr1:26608625-26612309 FORWARD LENGTH=3685
1403	Chr16	6911775	6915320	3546	+	0	peak_1483	MD16G1099000	6906325	6909320	2996	-	2454	upstream	2454	AT1G10700.1	Symbols: PRS3 | phosphoribosyl pyrophosphate (PRPP) synthase 3 | chr1:3554104-3556503 FORWARD LENGTH=2400
1404	Chr16	6911775	6915320	3546	+	0	peak_1483	MD16G1099100	6910284	6914370	4087	+	0	overlapEnd	0	AT3G26370.1	Symbols: | O-fucosyltransferase family protein | chr3:9656744-9659935 FORWARD LENGTH=3192
1405	Chr16	6911775	6915320	3546	+	0	peak_1483	MD16G1099200	6915129	6915251	123	-	0	includeFeature	0
1406	Chr16	6911775	6915320	3546	+	0	peak_1483	MD16G1099300	6915490	6915610	121	-	169	downstream	169
1407	Chr16	6911775	6915320	3546	+	0	peak_1483	MD16G1099400	6916689	6921132	4444	+	1368	upstream	1368	AT3G26380.1	Symbols: | Melibiase family protein | chr3:9660065-9663298 FORWARD LENGTH=3234
1409	Chr16	7312984	7316156	3173	+	0	peak_1487	MD16G1104400	7308118	7311755	3638	-	1228	upstream	1228	AT1G24560.1	Symbols: | unknown protein; BEST Arabidopsis thaliana protein match is: unknown protein (TAIR:AT3G49055.1); Has 71940 Blast hits to 38124 proteins in 2481 species: Archae - 1358; Bacteria - 12126; Metazoa - 32861; Fungi - 6786; Plants - 4024; Viruses - 195; Other Eukaryotes - 14590 (source: NCBI BLink). | chr1:8702385-8705848 FORWARD LENGTH=3464
1410	Chr16	7312984	7316156	3173	+	0	peak_1487	MD16G1104500	7316699	7319388	2690	+	542	upstream	542	AT1G67800.4	Symbols: | Copine (Calcium-dependent phospholipid-binding protein) family | chr1:25420780-25423731 REVERSE LENGTH=2952
1411	Chr16	7442308	7445225	2918	+	0	peak_1488	MD16G1106000	7437211	7441755	4545	-	552	upstream	552	AT1G13170.1	Symbols: ORP1D | OSBP(oxysterol binding protein)-related protein 1D | chr1:4488533-4492587 REVERSE LENGTH=4055
1412	Chr16	7454725	7456552	1828	+	0	peak_1489	MD16G1106100	7450473	7455032	4560	+	0	overlapEnd	0	AT1G13180.1	Symbols: DIS1, ARP3, ATARP3 | Actin-like ATPase superfamily protein | chr1:4495028-4498469 FORWARD LENGTH=3442
1413	Chr16	7454725	7456552	1828	+	0	peak_1489	MD16G1106200	7456518	7461248	4731	+	0	overlapStart	0	AT1G13190.1	Symbols: | RNA-binding (RRM/RBD/RNP motifs) family protein | chr1:4498881-4501613 FORWARD LENGTH=2733
1414	Chr16	7561182	7565611	4430	+	0	peak_1490	MD16G1108100	7554894	7560460	5567	-	721	upstream	721	AT1G67720.1	Symbols: | Leucine-rich repeat protein kinase family protein | chr1:25386341-25391073 FORWARD LENGTH=4733
1415	Chr16	7561182	7565611	4430	+	0	peak_1490	MD16G1108200	7564644	7566732	2089	+	0	overlapStart	0	AT1G13195.1	Symbols: | RING/U-box superfamily protein | chr1:4501581-4503543 REVERSE LENGTH=1963
1416	Chr16	7688849	7693063	4215	+	0	peak_1492	MD16G1109500	7681200	7687190	5991	-	1658	upstream	1658	AT3G13080.1	Symbols: ATMRP3, MRP3, ABCC3 | multidrug resistance-associated protein 3 | chr3:4195799-4201265 REVERSE LENGTH=5467
1417	Chr16	7789645	7790885	1241	+	0	peak_1493	MD16G1110800	7789753	7791177	1425	-	0	overlapEnd	0
1418	Chr16	7845716	7847608	1893	+	0	peak_1495	MD16G1111800	7847632	7854329	6698	+	23	upstream	23	AT1G27850.1	Symbols: | unknown protein; FUNCTIONS IN: molecular_function unknown; INVOLVED IN: biological_process unknown; LOCATED IN: plasma membrane; EXPRESSED IN: 22 plant structures; EXPRESSED DURING: 13 growth stages; BEST Arabidopsis thaliana protein match is: unknown protein (TAIR:AT2G40070.1); Has 9215 Blast hits to 5316 proteins in 473 species: Archae - 6; Bacteria - 773; Metazoa - 3392; Fungi - 171…
1419	Chr16	8345565	8348844	3280	+	0	peak_1498	MD16G1117600	8342068	8345303	3236	-	261	upstream	261	AT1G67480.2	Symbols: | Galactose oxidase/kelch repeat superfamily protein | chr1:25276294-25278718 FORWARD LENGTH=2425
1420	Chr16	8372766	8376472	3707	+	0	peak_1499	MD16G1117700	8372252	8376754	4503	+	0	inside	0
1421	Chr16	8372766	8376472	3707	+	0	peak_1499	MD16G1117800	8378377	8379571	1195	+	1904	upstream	1904
1422	Chr16	8390418	8392247	1830	+	0	peak_1500	MD16G1117900	8381191	8390064	8874	-	353	upstream	353	AT1G67420.2	Symbols: | Zn-dependent exopeptidases superfamily protein | chr1:25255232-25260430 FORWARD LENGTH=5199
1423	Chr16	8390418	8392247	1830	+	0	peak_1500	MD16G1118000	8392348	8395609	3262	+	100	upstream	100	AT1G67410.1	Symbols: | Exostosin family protein | chr1:25251193-25253667 REVERSE LENGTH=2475
1425	Chr16	8719252	8721071	1820	+	0	peak_1504	MD16G1121200	8713248	8718859	5612	-	392	upstream	392	AT1G67310.1	Symbols: | Calmodulin-binding transcription activator protein with CG-1 and Ankyrin domains | chr1:25198182-25203126 REVERSE LENGTH=4945
1426	Chr16	8745324	8747091	1768	+	0	peak_1505	MD16G1121700	8742855	8745102	2248	-	221	upstream	221	AT1G27290.2	Symbols: | unknown protein; FUNCTIONS IN: molecular_function unknown; INVOLVED IN: biological_process unknown; EXPRESSED IN: 25 plant structures; EXPRESSED DURING: 15 growth stages; Has 44 Blast hits to 44 proteins in 12 species: Archae - 0; Bacteria - 0; Metazoa - 0; Fungi - 0; Plants - 44; Viruses - 0; Other Eukaryotes - 0 (source: NCBI BLink). | chr1:9481532-9482912 FORWARD LENGTH=1381
1427	Chr16	8823643	8826399	2757	+	0	peak_1506	MD16G1122400	8821613	8823564	1952	-	78	upstream	78	AT5G13080.1	Symbols: WRKY75, ATWRKY75 | WRKY DNA-binding protein 75 | chr5:4149740-4151150 REVERSE LENGTH=1411
1428	Chr16	8823643	8826399	2757	+	0	peak_1506	MD16G1122500	8827015	8827126	112	-	615	downstream	615
1429	Chr16	8823643	8826399	2757	+	0	peak_1506	MD16G1122600	8827349	8827460	112	-	949	downstream	949
1432	Chr16	9233129	9236028	2900	+	0	peak_1510	MD16G1126900	9236538	9238380	1843	+	509	upstream	509	AT2G33510.1	Symbols: | unknown protein; INVOLVED IN: biological_process unknown; LOCATED IN: cellular_component unknown; BEST Arabidopsis thaliana protein match is: unknown protein (TAIR:AT1G28070.1). | chr2:14194150-14195647 FORWARD LENGTH=1498
1433	Chr16	9271007	9273112	2106	+	0	peak_1511	MD16G1127400	9274777	9277069	2293	+	1664	upstream	1664	AT5G13220.1	Symbols: | jasmonate-zim-domain protein 10 | chr5:4218888-4220883 FORWARD LENGTH=1996
1434	Chr16	9306903	9308487	1585	+	0	peak_1512	MD16G1127600	9301796	9306119	4324	+	783	downstream	783
1435	Chr16	9394315	9398182	3868	+	0	peak_1514	MD16G1128300	9391294	9401291	9998	+	0	inside	0	AT5G13250.1	Symbols: | RING finger protein | chr5:4234269-4241746 FORWARD LENGTH=7478
1436	Chr16	9495707	9497728	2022	+	0	peak_1515	MD16G1130100	9485919	9494399	8481	-	1307	upstream	1307	AT5G13300.1	Symbols: SFC, VAN3, AGD3 | ARF GTPase-activating protein | chr5:4255601-4262314 REVERSE LENGTH=6714
1437	Chr16	10083544	10085954	2411	+	0	peak_1516	MD16G1132300	10087312	10090246	2935	+	1357	upstream	1357
1438	Chr16	10274227	10275229	1003	+	0	peak_1517	MD16G1133700	10273141	10274323	1183	-	0	overlapStart	0	AT1G08530.1	Symbols: | unknown protein; FUNCTIONS IN: molecular_function unknown; INVOLVED IN: biological_process unknown; LOCATED IN: chloroplast; BEST Arabidopsis thaliana protein match is: unknown protein (TAIR:AT5G09995.2); Has 140 Blast hits to 140 proteins in 53 species: Archae - 0; Bacteria - 63; Metazoa - 0; Fungi - 0; Plants - 76; Viruses - 0; Other Eukaryotes - 1 (source: NCBI BLink). | chr1:270122…
1439	Chr16	10317020	10320806	3787	+	0	peak_1518	MD16G1134400	10305005	10317364	12360	-	0	overlapStart	0	AT1G48280.1	Symbols: | hydroxyproline-rich glycoprotein family protein | chr1:17835088-17837717 FORWARD LENGTH=2630
1440	Chr16	10465635	10466531	897	+	0	peak_1519	MD16G1137000	10468837	10473058	4222	+	2305	upstream	2305	AT3G17440.1	Symbols: NPSN13, ATNPSN13 | novel plant snare 13 | chr3:5969564-5972502 REVERSE LENGTH=2939
1441	Chr16	10466965	10468736	1772	+	0	peak_1520	MD16G1137000	10468837	10473058	4222	+	100	upstream	100	AT3G17440.1	Symbols: NPSN13, ATNPSN13 | novel plant snare 13 | chr3:5969564-5972502 REVERSE LENGTH=2939
1442	Chr16	10484008	10485628	1621	+	0	peak_1521	MD16G1137200	10487148	10491265	4118	+	1519	upstream	1519	AT1G56720.3	Symbols: | Protein kinase superfamily protein | chr1:21263420-21266015 REVERSE LENGTH=2596
1443	Chr16	10603183	10605485	2303	+	0	peak_1522	MD16G1138300	10606366	10608923	2558	-	880	downstream	880	AT1G02500.2	Symbols: SAM1, SAM-1, MAT1, AtSAM1 | S-adenosylmethionine synthetase 1 | chr1:518254-520437 FORWARD LENGTH=2184
1444	Chr16	10776895	10780084	3190	+	0	peak_1523	MD16G1140100	10773053	10777621	4569	+	0	overlapEnd	0	AT1G48110.2	Symbols: ECT7 | evolutionarily conserved C-terminal region 7 | chr1:17769938-17773493 REVERSE LENGTH=3556
1445	Chr16	10776895	10780084	3190	+	0	peak_1523	MD16G1140200	10779359	10785879	6521	+	0	overlapStart	0	AT3G17310.1	Symbols: DRM3, AtDRM3 | S-adenosyl-L-methionine-dependent methyltransferases superfamily protein | chr3:5909001-5913242 REVERSE LENGTH=4242
1446	Chr16	10937383	10939331	1949	+	0	peak_1524	MD16G1142000	10932217	10936550	4334	-	832	upstream	832	AT5G64680.2	Symbols: | unknown protein; FUNCTIONS IN: molecular_function unknown; INVOLVED IN: biological_process unknown; EXPRESSED IN: 22 plant structures; EXPRESSED DURING: 13 growth stages; Has 53 Blast hits to 53 proteins in 20 species: Archae - 0; Bacteria - 8; Metazoa - 8; Fungi - 0; Plants - 34; Viruses - 0; Other Eukaryotes - 3 (source: NCBI BLink). | chr5:25854140-25855484 FORWARD LENGTH=1345
1447	Chr16	10937383	10939331	1949	+	0	peak_1524	MD16G1142100	10938991	10941873	2883	+	0	overlapStart	0	AT5G13400.1	Symbols: | Major facilitator superfamily protein | chr5:4296688-4299223 REVERSE LENGTH=2536
1448	Chr16	10970826	10973123	2298	+	0	peak_1525	MD16G1142700	10971065	10973524	2460	+	0	overlapStart	0
1449	Chr16	11013427	11016699	3273	+	0	peak_1526	MD16G1143300	11016774	11017610	837	+	74	upstream	74	AT5G13910.1	Symbols: LEP | Integrase-type DNA-binding superfamily protein | chr5:4482450-4483085 REVERSE LENGTH=636
1450	Chr16	11013427	11016699	3273	+	0	peak_1526	MD16G1143400	11018839	11020315	1477	+	2139	upstream	2139	AT1G63060.1	Symbols: | unknown protein; FUNCTIONS IN: molecular_function unknown; INVOLVED IN: biological_process unknown; LOCATED IN: mitochondrion; EXPRESSED IN: petal, leaf whorl, male gametophyte, flower; EXPRESSED DURING: L mature pollen stage, M germinated pollen stage, 4 anthesis, petal differentiation and expansion stage; BEST Arabidopsis thaliana protein match is: unknown protein (TAIR:AT5G07330.1);…
1451	Chr16	11136167	11137706	1540	+	0	peak_1527	MD16G1144700	11131028	11136384	5357	+	0	overlapEnd	0	AT1G44900.1	Symbols: MCM2 | minichromosome maintenance (MCM2/3/5) family protein | chr1:16970214-16974581 FORWARD LENGTH=4368
1452	Chr16	11136167	11137706	1540	+	0	peak_1527	MD16G1144800	11137038	11139768	2731	+	0	overlapStart	0	AT5G61790.1	Symbols: CNX1, ATCNX1 | calnexin 1 | chr5:24827102-24829791 REVERSE LENGTH=2690
1453	Chr16	11142023	11144845	2823	+	0	peak_1528	MD16G1144900	11144897	11145673	777	-	51	downstream	51	AT1G28190.1	Symbols: | unknown protein; BEST Arabidopsis thaliana protein match is: unknown protein (TAIR:AT5G12340.1); Has 166 Blast hits to 162 proteins in 36 species: Archae - 0; Bacteria - 2; Metazoa - 15; Fungi - 5; Plants - 124; Viruses - 0; Other Eukaryotes - 20 (source: NCBI BLink). | chr1:9846884-9847923 REVERSE LENGTH=1040
1456	Chr16	11415407	11418299	2893	+	0	peak_1531	MD16G1146200	11412023	11414815	2793	+	591	downstream	591
1457	Chr16	11415407	11418299	2893	+	0	peak_1531	MD16G1146300	11415598	11419139	3542	-	0	overlapEnd	0
1460	Chr16	11805020	11806182	1163	+	0	peak_1533	MD16G1149700	11799925	11804431	4507	-	588	upstream	588	AT3G06550.3	Symbols: | O-acetyltransferase family protein | chr3:2039064-2042921 REVERSE LENGTH=3858
1461	Chr16	11805020	11806182	1163	+	0	peak_1533	MD16G1149800	11806082	11808644	2563	-	0	overlapEnd	0	AT1G47970.1	Symbols: | unknown protein; FUNCTIONS IN: molecular_function unknown; INVOLVED IN: biological_process unknown; LOCATED IN: cytosol; EXPRESSED IN: 21 plant structures; EXPRESSED DURING: 11 growth stages; Has 93717 Blast hits to 40765 proteins in 1891 species: Archae - 1046; Bacteria - 16276; Metazoa - 26677; Fungi - 16127; Plants - 6028; Viruses - 1519; Other Eukaryotes - 26044 (source: NCBI BLink…
1462	Chr16	12093401	12095004	1604	+	0	peak_1535	MD16G1153000	12091669	12093207	1539	-	193	upstream	193	AT4G16230.1	Symbols: | GDSL-like Lipase/Acylhydrolase superfamily protein | chr4:9185298-9186779 FORWARD LENGTH=1482
1463	Chr16	12647909	12648956	1048	+	0	peak_1537	MD16G1157900	12639580	12646509	6930	-	1399	upstream	1399	AT4G16150.1	Symbols: | calmodulin binding;transcription regulators | chr4:9148059-9153292 FORWARD LENGTH=5234
1464	Chr16	12647909	12648956	1048	+	0	peak_1537	MD16G1158000	12649836	12650615	780	-	879	downstream	879
1465	Chr16	12765770	12767708	1939	+	0	peak_1538	MD16G1159000	12768889	12770457	1569	+	1180	upstream	1180	AT5G49320.1	Symbols: | Protein of unknown function (DUF1218) | chr5:19995025-19996314 REVERSE LENGTH=1290
1466	Chr16	12955515	12957538	2024	+	0	peak_1541	MD16G1159900	12957582	12958061	480	-	43	downstream	43
1467	Chr16	13199699	13201094	1396	+	0	peak_1542	MD16G1161800	13197362	13200407	3046	-	0	overlapStart	0	AT5G49215.2	Symbols: | Pectin lyase-like superfamily protein | chr5:19953487-19956116 FORWARD LENGTH=2630
1468	Chr16	13350326	13352398	2073	+	0	peak_1543	MD16G1162900	13346948	13348949	2002	-	1376	upstream	1376	AT3G16770.1	Symbols: RAP2.3, ATEBP, ERF72, EBP | ethylene-responsive element binding protein | chr3:5705662-5707023 FORWARD LENGTH=1362
1469	Chr16	13350326	13352398	2073	+	0	peak_1543	MD16G1163000	13353096	13355692	2597	-	697	downstream	697	AT3G16760.1	Symbols: | Tetratricopeptide repeat (TPR)-like superfamily protein | chr3:5703013-5705313 FORWARD LENGTH=2301
1470	Chr16	13648229	13650426	2198	+	0	peak_1544	MD16G1164700	13650888	13651835	948	-	461	downstream	461	AT3G16720.1	Symbols: ATL2, TL2 | TOXICOS EN LEVADURA 2 | chr3:5692738-5694127 FORWARD LENGTH=1390
1471	Chr16	14057281	14060523	3243	+	0	peak_1545	MD16G1169000	14053956	14055341	1386	-	1939	upstream	1939	AT3G62720.2	Symbols: ATXT1, XT1, XXT1 | xylosyltransferase 1 | chr3:23201156-23202913 FORWARD LENGTH=1758
1472	Chr16	14410668	14413848	3181	+	0	peak_1546	MD16G1171700	14415180	14423825	8646	+	1331	upstream	1331	AT4G02570.4	Symbols: CUL1 | cullin 1 | chr4:1128515-1133774 FORWARD LENGTH=5260
1473	Chr16	14875668	14877626	1959	+	0	peak_1547	MD16G1175200	14872641	14875889	3249	+	0	overlapEnd	0	AT1G54610.3	Symbols: | Protein kinase superfamily protein | chr1:20393792-20397186 REVERSE LENGTH=3395
1474	Chr16	15483339	15486695	3357	+	0	peak_1548	MD16G1180100	15489271	15490323	1053	+	2575	upstream	2575	AT3G06260.1	Symbols: GATL4 | galacturonosyltransferase-like 4 | chr3:1893473-1894859 REVERSE LENGTH=1387
1475	Chr16	16108015	16110074	2060	+	0	peak_1550	MD16G1186600	16110005	16111912	1908	+	0	overlapStart	0	AT3G06050.1	Symbols: PRXIIF, ATPRXIIF | peroxiredoxin IIF | chr3:1826073-1827861 REVERSE LENGTH=1789
1476	Chr16	16981845	16984002	2158	+	0	peak_1552	MD16G1192100	16981077	16988398	7322	+	0	inside	0	AT1G31690.1	Symbols: | Copper amine oxidase family protein | chr1:11343980-11347767 FORWARD LENGTH=3788
1477	Chr16	17432485	17435129	2645	+	0	peak_1553	MD16G1196000	17427929	17430379	2451	-	2105	upstream	2105	AT3G22550.1	Symbols: | Protein of unknown function (DUF581) | chr3:7991646-7993454 REVERSE LENGTH=1809
1478	Chr16	18852350	18854561	2212	+	0	peak_1557	MD16G1204600	18855523	18859111	3589	-	961	downstream	961	AT1G68940.1	Symbols: | Armadillo/beta-catenin-like repeat family protein | chr1:25921453-25925845 REVERSE LENGTH=4393
1480	Chr16	22563794	22565617	1824	+	0	peak_1562	MD16G1224300	22560050	22566514	6465	-	0	inside	0	AT2G33420.1	Symbols: | Protein of unknown function (DUF810) | chr2:14158705-14162527 FORWARD LENGTH=3823
1481	Chr16	22924420	22927792	3373	+	0	peak_1563	MD16G1226300	22922519	22924329	1811	-	90	upstream	90	AT1G04520.1	Symbols: PDLP2 | plasmodesmata-located protein 2 | chr1:1231578-1234032 FORWARD LENGTH=2455
1484	Chr16	23626962	23628789	1828	+	0	peak_1565	MD16G1230500	23625031	23626548	1518	-	413	upstream	413	AT4G13510.1	Symbols: AMT1;1, ATAMT1, ATAMT1;1 | ammonium transporter 1;1 | chr4:7858183-7859918 FORWARD LENGTH=1736
1485	Chr16	23626962	23628789	1828	+	0	peak_1565	MD16G1230600	23631047	23644235	13189	+	2257	upstream	2257	AT4G17740.2	Symbols: | Peptidase S41 family protein | chr4:9866977-9869752 REVERSE LENGTH=2776
1486	Chr16	24492855	24495452	2598	+	0	peak_1567	MD16G1235700	24488428	24490430	2003	-	2424	upstream	2424
1487	Chr16	25730096	25733815	3720	+	0	peak_1570	MD16G1240400	25734578	25738798	4221	-	762	downstream	762	AT4G10310.1	Symbols: HKT1, ATHKT1 | high-affinity K+ transporter 1 | chr4:6391984-6395877 FORWARD LENGTH=3894
1488	Chr16	26243616	26247871	4256	+	0	peak_1571	MD16G1242500	26241038	26243961	2924	+	0	overlapEnd	0	AT1G67940.1	Symbols: ATNAP3, AtSTAR1, NAP3 | non-intrinsic ABC protein 3 | chr1:25477670-25478803 FORWARD LENGTH=1134
1489	Chr16	26243616	26247871	4256	+	0	peak_1571	MD16G1242600	26249526	26251590	2065	+	1654	upstream	1654	AT5G20600.1	Symbols: | FUNCTIONS IN: molecular_function unknown; INVOLVED IN: rRNA processing; LOCATED IN: preribosome, small subunit precursor; EXPRESSED IN: 22 plant structures; EXPRESSED DURING: 13 growth stages; CONTAINS InterPro DOMAIN/s: Nucleolar, Nop52 (InterPro:IPR010301); Has 543 Blast hits to 530 proteins in 201 species: Archae - 0; Bacteria - 10; Metazoa - 211; Fungi - 164; Plants - 46; Viruses -…
1490	Chr16	26362697	26364823	2127	+	0	peak_1572	MD16G1243000	26363855	26363980	126	-	0	includeFeature	0
1491	Chr16	27516700	27518847	2148	+	0	peak_1577	MD16G1247100	27514759	27520269	5511	-	0	inside	0	AT5G57130.1	Symbols: | Clp amino terminal domain-containing protein | chr5:23144980-23149568 FORWARD LENGTH=4589
1493	Chr16	36247608	36250036	2429	+	0	peak_1585	MD16G1273400	36245470	36247489	2020	-	118	upstream	118	AT4G17900.1	Symbols: | PLATZ transcription factor family protein | chr4:9945870-9948078 FORWARD LENGTH=2209
1495	Chr16	40561163	40563862	2700	+	0	peak_1590	MD16G1285000	40554436	40562902	8467	+	0	overlapEnd	0	AT1G76360.1	Symbols: | Protein kinase superfamily protein | chr1:28643038-28646712 REVERSE LENGTH=3675
1496	Chr15	130050	131637	1588	+	0	peak_1592	MD15G1002200	128420	129925	1506	-	124	upstream	124	AT3G26040.1	Symbols: | HXXXD-type acyl-transferase family protein | chr3:9519741-9521070 FORWARD LENGTH=1330
1497	Chr15	130050	131637	1588	+	0	peak_1592	MD15G1002300	130707	134130	3424	-	0	overlapEnd	0	AT1G63610.1	Symbols: | unknown protein; FUNCTIONS IN: molecular_function unknown; INVOLVED IN: biological_process unknown; LOCATED IN: chloroplast; EXPRESSED IN: 22 plant structures; EXPRESSED DURING: 13 growth stages; BEST Arabidopsis thaliana protein match is: unknown protein (TAIR:AT2G14910.1); Has 35333 Blast hits to 34131 proteins in 2444 species: Archae - 798; Bacteria - 22429; Metazoa - 974; Fungi - 9…
1498	Chr15	238434	240495	2062	+	0	peak_1594	MD15G1003900	238037	241299	3263	+	0	inside	0	AT1G20440.1	Symbols: COR47, RD17, AtCOR47 | cold-regulated 47 | chr1:7084409-7085772 REVERSE LENGTH=1364
1499	Chr15	261104	264302	3199	+	0	peak_1595	MD15G1004300	257717	260249	2533	+	854	downstream	854	AT2G44270.1	Symbols: ROL5 | repressor of lrx1 | chr2:18297861-18300273 REVERSE LENGTH=2413
1500	Chr15	261104	264302	3199	+	0	peak_1595	MD15G1004400	264147	269737	5591	+	0	overlapStart	0	AT1G76160.1	Symbols: sks5 | SKU5 similar 5 | chr1:28577942-28581133 REVERSE LENGTH=3192
1501	Chr15	284393	287237	2845	+	0	peak_1596	MD15G1004800	282192	284501	2310	+	0	overlapEnd	0	AT1G20410.1	Symbols: | Pseudouridine synthase family protein | chr1:7078898-7082547 REVERSE LENGTH=3650
1502	Chr15	284393	287237	2845	+	0	peak_1596	MD15G1004900	287291	293670	6380	-	53	downstream	53	AT1G76140.1	Symbols: | Prolyl oligopeptidase family protein | chr1:28571130-28575036 FORWARD LENGTH=3907
1503	Chr15	332897	335630	2734	+	0	peak_1598	MD15G1005700	329879	329950	72	-	2946	upstream	2946
1504	Chr15	332897	335630	2734	+	0	peak_1598	MD15G1005800	333698	336817	3120	+	0	overlapStart	0	AT1G76110.1	Symbols: | HMG (high mobility group) box protein with ARID/BRIGHT DNA-binding domain | chr1:28555042-28557586 REVERSE LENGTH=2545
1509	Chr15	442779	445371	2593	+	0	peak_1601	MD15G1008300	441914	443727	1814	+	0	overlapEnd	0	AT4G35900.1	Symbols: FD, FD-1, atbzip14 | Basic-leucine zipper (bZIP) transcription factor family protein | chr4:17004595-17006287 FORWARD LENGTH=1693
1510	Chr15	562803	567082	4280	+	0	peak_1602	MD15G1010500	560646	562492	1847	-	310	upstream	310	AT1G27940.1	Symbols: PGP13 | P-glycoprotein 13 | chr1:9733597-9738129 REVERSE LENGTH=4533
1511	Chr15	562803	567082	4280	+	0	peak_1602	MD15G1010600	563815	565640	1826	+	0	includeFeature	0	AT3G25940.1	Symbols: | TFIIB zinc-binding protein | chr3:9494697-9496092 FORWARD LENGTH=1396
1512	Chr15	579603	581735	2133	+	0	peak_1603	MD15G1010700	581455	585823	4369	+	0	overlapStart	0	AT1G20080.1	Symbols: SYTB, ATSYTB, NTMC2TYPE1.2, NTMC2T1.2, SYT2 | Calcium-dependent lipid-binding (CaLB domain) family protein | chr1:6962132-6965045 FORWARD LENGTH=2914
1513	Chr15	725728	727527	1800	+	0	peak_1604	MD15G1013200	722658	725368	2711	-	359	upstream	359	AT1G75710.1	Symbols: | C2H2-like zinc finger protein | chr1:28428706-28431249 FORWARD LENGTH=2544
1514	Chr15	725728	727527	1800	+	0	peak_1604	MD15G1013300	729840	733527	3688	+	2312	upstream	2312	AT2G45730.1	Symbols: | eukaryotic initiation factor 3 gamma subunit family protein | chr2:18836264-18839160 REVERSE LENGTH=2897
1517	Chr15	912203	916618	4416	+	0	peak_1607	MD15G1015700	910424	912067	1644	-	135	upstream	135	AT1G75620.1	Symbols: | glyoxal oxidase-related protein | chr1:28394779-28396596 REVERSE LENGTH=1818
1518	Chr15	912203	916618	4416	+	0	peak_1607	MD15G1015800	916399	918000	1602	-	0	overlapEnd	0	AT1G75620.1	Symbols: | glyoxal oxidase-related protein | chr1:28394779-28396596 REVERSE LENGTH=1818
1519	Chr15	1096908	1099424	2517	+	0	peak_1610	MD15G1019100	1098823	1104094	5272	-	0	overlapEnd	0	AT3G54350.3	Symbols: emb1967 | Forkhead-associated (FHA) domain-containing protein | chr3:20122085-20126872 REVERSE LENGTH=4788
1525	Chr15	1293042	1298195	5154	+	0	peak_1613	MD15G1022500	1297823	1299269	1447	-	0	overlapEnd	0	AT1G75390.1	Symbols: AtbZIP44, bZIP44 | basic leucine-zipper 44 | chr1:28291698-28293008 FORWARD LENGTH=1311
1526	Chr15	1299278	1300640	1363	+	0	peak_1614	MD15G1022500	1297823	1299269	1447	-	8	upstream	8	AT1G75390.1	Symbols: AtbZIP44, bZIP44 | basic leucine-zipper 44 | chr1:28291698-28293008 FORWARD LENGTH=1311
1527	Chr15	1319903	1322510	2608	+	0	peak_1615	MD15G1022800	1321595	1325159	3565	+	0	overlapStart	0	AT1G27620.1	Symbols: | HXXXD-type acyl-transferase family protein | chr1:9608418-9610542 FORWARD LENGTH=2125
1528	Chr15	1322859	1324620	1762	+	0	peak_1616	MD15G1022800	1321595	1325159	3565	+	0	inside	0	AT1G27620.1	Symbols: | HXXXD-type acyl-transferase family protein | chr1:9608418-9610542 FORWARD LENGTH=2125
1529	Chr15	1347809	1355792	7984	+	0	peak_1619	MD15G1023100	1346056	1351663	5608	+	0	overlapEnd	0	AT1G27660.1	Symbols: | basic helix-loop-helix (bHLH) DNA-binding superfamily protein | chr1:9621570-9626004 FORWARD LENGTH=4435
1530	Chr15	1347809	1355792	7984	+	0	peak_1619	MD15G1023200	1355594	1359166	3573	+	0	overlapStart	0	AT1G75380.3	Symbols: ATBBD1, BBD1 | bifunctional nuclease in basal defense response 1 | chr1:28281389-28284036 REVERSE LENGTH=2648
1533	Chr15	1479209	1481867	2659	+	0	peak_1621	MD15G1025000	1474489	1476347	1859	-	2861	upstream	2861	AT2G21610.1	Symbols: PE11, ATPE11 | pectinesterase 11 | chr2:9245161-9247025 REVERSE LENGTH=1865
1534	Chr15	1479209	1481867	2659	+	0	peak_1621	MD15G1025100	1477220	1478425	1206	-	783	upstream	783	AT2G21610.1	Symbols: PE11, ATPE11 | pectinesterase 11 | chr2:9245161-9247025 REVERSE LENGTH=1865
1535	Chr15	1479209	1481867	2659	+	0	peak_1621	MD15G1025200	1478498	1479106	609	-	102	upstream	102	AT2G21610.1	Symbols: PE11, ATPE11 | pectinesterase 11 | chr2:9245161-9247025 REVERSE LENGTH=1865
1536	Chr15	1614537	1617742	3206	+	0	peak_1622	MD15G1027200	1610305	1615364	5060	-	0	overlapStart	0	AT1G75210.1	Symbols: | HAD-superfamily hydrolase, subfamily IG, 5'-nucleotidase | chr1:28223869-28228975 FORWARD LENGTH=5107
1537	Chr15	1614537	1617742	3206	+	0	peak_1622	MD15G1027300	1618861	1620597	1737	+	1118	upstream	1118	AT5G42765.1	Symbols: | INVOLVED IN: biological_process unknown; LOCATED IN: thylakoid, chloroplast thylakoid membrane, chloroplast; EXPRESSED IN: 22 plant structures; EXPRESSED DURING: 13 growth stages; CONTAINS InterPro DOMAIN/s: Twin-arginine translocation pathway, signal sequence (InterPro:IPR006311); Has 30201 Blast hits to 17322 proteins in 780 species: Archae - 12; Bacteria - 1396; Metazoa - 17338; Fun…
1538	Chr15	1637864	1640021	2158	+	0	peak_1623	MD15G1027800	1633993	1637478	3486	+	385	downstream	385	AT1G75200.1	Symbols: | flavodoxin family protein / radical SAM domain-containing protein | chr1:28220626-28223709 REVERSE LENGTH=3084
1539	Chr15	1731337	1734854	3518	+	0	peak_1625	MD15G1028600	1729911	1730774	864	+	562	downstream	562	AT1G80950.1	Symbols: | Phospholipid/glycerol acyltransferase family protein | chr1:30412544-30415113 REVERSE LENGTH=2570
1540	Chr15	1779415	1783267	3853	+	0	peak_1626	MD15G1029100	1777360	1780017	2658	-	0	overlapStart	0	AT1G47740.2	Symbols: | PPPDE putative thiol peptidase family protein | chr1:17567708-17569297 FORWARD LENGTH=1590
1541	Chr15	1848347	1851006	2660	+	0	peak_1628	MD15G1030000	1843999	1845885	1887	-	2461	upstream	2461	AT1G75140.1	Symbols: | unknown protein; LOCATED IN: endoplasmic reticulum; EXPRESSED IN: 24 plant structures; EXPRESSED DURING: 13 growth stages; BEST Arabidopsis thaliana protein match is: unknown protein (TAIR:AT1G19370.1); Has 51 Blast hits to 49 proteins in 18 species: Archae - 0; Bacteria - 0; Metazoa - 0; Fungi - 0; Plants - 46; Viruses - 0; Other Eukaryotes - 5 (source: NCBI BLink). | chr1:28202053-28…
1542	Chr15	1848347	1851006	2660	+	0	peak_1628	MD15G1030100	1850516	1856022	5507	+	0	overlapStart	0	AT5G42870.1	Symbols: PAH2 | phosphatidic acid phosphohydrolase 2 | chr5:17185478-17189943 REVERSE LENGTH=4466
1543	Chr15	1893366	1896937	3572	+	0	peak_1629	MD15G1030900	1893445	1893532	88	+	0	includeFeature	0
1544	Chr15	1893366	1896937	3572	+	0	peak_1629	MD15G1031000	1893600	1893685	86	+	0	includeFeature	0
1545	Chr15	1893366	1896937	3572	+	0	peak_1629	MD15G1031100	1897088	1899561	2474	+	150	upstream	150	AT5G65650.1	Symbols: | Protein of unknown function (DUF1195) | chr5:26239502-26241515 FORWARD LENGTH=2014
1546	Chr15	1908927	1911626	2700	+	0	peak_1630	MD15G1031200	1900606	1908450	7845	-	476	upstream	476	AT5G42950.1	Symbols: | GYF domain-containing protein | chr5:17224436-17231355 FORWARD LENGTH=6920
1547	Chr15	1908927	1911626	2700	+	0	peak_1630	MD15G1031300	1911581	1912473	893	+	0	overlapStart	0	AT3G46940.1	Symbols: DUT1 | DUTP-PYROPHOSPHATASE-LIKE 1 | chr3:17288194-17288952 REVERSE LENGTH=759
1548	Chr15	1908927	1911626	2700	+	0	peak_1630	MD15G1031400	1912507	1918846	6340	-	880	downstream	880	AT5G42740.1	Symbols: | Sugar isomerase (SIS) family protein | chr5:17135692-17140892 FORWARD LENGTH=5201
1550	Chr15	1991585	1996550	4966	+	0	peak_1632	MD15G1032300	1996626	2000294	3669	+	75	upstream	75	AT1G19330.2	Symbols: | unknown protein; FUNCTIONS IN: molecular_function unknown; INVOLVED IN: biological_process unknown; LOCATED IN: cellular_component unknown; EXPRESSED IN: 22 plant structures; EXPRESSED DURING: 13 growth stages; BEST Arabidopsis thaliana protein match is: unknown protein (TAIR:AT1G75060.1). | chr1:6680563-6683533 REVERSE LENGTH=2971
1551	Chr15	2284314	2286020	1707	+	0	peak_1633	MD15G1032800	2283030	2283900	871	-	413	upstream	413	AT4G31940.1	Symbols: CYP82C4 | cytochrome P450, family 82, subfamily C, polypeptide 4 | chr4:15451988-15454160 FORWARD LENGTH=2173
1552	Chr15	2284314	2286020	1707	+	0	peak_1633	MD15G1032900	2286759	2288938	2180	-	738	downstream	738	AT4G31940.1	Symbols: CYP82C4 | cytochrome P450, family 82, subfamily C, polypeptide 4 | chr4:15451988-15454160 FORWARD LENGTH=2173
1553	Chr15	2347763	2349592	1830	+	0	peak_1634	MD15G1033400	2342858	2344922	2065	-	2840	upstream	2840	AT4G31940.1	Symbols: CYP82C4 | cytochrome P450, family 82, subfamily C, polypeptide 4 | chr4:15451988-15454160 FORWARD LENGTH=2173
1554	Chr15	2347763	2349592	1830	+	0	peak_1634	MD15G1033500	2345690	2348925	3236	-	0	overlapStart	0
1555	Chr15	2347763	2349592	1830	+	0	peak_1634	MD15G1033600	2352062	2355247	3186	+	2469	upstream	2469
1556	Chr15	2375137	2377633	2497	+	0	peak_1635	MD15G1033800	2369874	2372252	2379	-	2884	upstream	2884	AT4G31940.1	Symbols: CYP82C4 | cytochrome P450, family 82, subfamily C, polypeptide 4 | chr4:15451988-15454160 FORWARD LENGTH=2173
1558	Chr15	2391119	2392605	1487	+	0	peak_1637	MD15G1033900	2389764	2391683	1920	-	0	overlapStart	0	AT4G31940.1	Symbols: CYP82C4 | cytochrome P450, family 82, subfamily C, polypeptide 4 | chr4:15451988-15454160 FORWARD LENGTH=2173
1559	Chr15	2444716	2446743	2028	+	0	peak_1638	MD15G1034600	2443465	2447458	3994	-	0	inside	0	AT1G47670.1	Symbols: | Transmembrane amino acid transporter family protein | chr1:17536667-17539538 REVERSE LENGTH=2872
1562	Chr15	2597679	2600274	2596	+	0	peak_1642	MD15G1037400	2599121	2602831	3711	+	0	overlapStart	0	AT2G25180.1	Symbols: ARR12, RR12 | response regulator 12 | chr2:10724301-10726961 REVERSE LENGTH=2661
1563	Chr15	2604163	2606405	2243	+	0	peak_1643	MD15G1037500	2603568	2606883	3316	-	0	inside	0	AT4G31910.1	Symbols: | HXXXD-type acyl-transferase family protein | chr4:15441082-15443900 FORWARD LENGTH=2819
1564	Chr15	2606938	2610262	3325	+	0	peak_1644	MD15G1037500	2603568	2606883	3316	-	54	upstream	54	AT4G31910.1	Symbols: | HXXXD-type acyl-transferase family protein | chr4:15441082-15443900 FORWARD LENGTH=2819
1567	Chr15	2844477	2846185	1709	+	0	peak_1647	MD15G1040400	2841051	2844524	3474	-	0	overlapStart	0
1568	Chr15	2844477	2846185	1709	+	0	peak_1647	MD15G1040500	2847106	2848106	1001	-	920	downstream	920	AT4G31820.1	Symbols: ENP, NPY1, MAB4 | Phototropic-responsive NPH3 family protein | chr4:15390650-15394430 REVERSE LENGTH=3781
1569	Chr15	2866079	2867743	1665	+	0	peak_1649	MD15G1040700	2867609	2870949	3341	+	0	overlapStart	0	AT5G10840.1	Symbols: | Endomembrane protein 70 protein family | chr5:3424688-3427878 REVERSE LENGTH=3191
1570	Chr15	2884680	2886569	1890	+	0	peak_1650	MD15G1041100	2883245	2883790	546	-	889	upstream	889
1571	Chr15	3053753	3056622	2870	+	0	peak_1651	MD15G1044400	3052096	3053514	1419	-	238	upstream	238	AT5G10750.1	Symbols: | Protein of unknown function (DUF1336) | chr5:3398951-3400156 FORWARD LENGTH=1206
1572	Chr15	3156360	3159310	2951	+	0	peak_1652	MD15G1046000	3159304	3163882	4579	+	0	overlapStart	0	AT2G29110.1	Symbols: ATGLR2.8, GLR2.8 | glutamate receptor 2.8 | chr2:12506880-12510552 REVERSE LENGTH=3673
1573	Chr15	3246582	3250864	4283	+	0	peak_1653	MD15G1047200	3243658	3244828	1171	-	1753	upstream	1753	AT1G19250.1	Symbols: FMO1 | flavin-dependent monooxygenase 1 | chr1:6650529-6653078 REVERSE LENGTH=2550
1574	Chr15	3246582	3250864	4283	+	0	peak_1653	MD15G1047300	3244830	3246825	1996	-	0	overlapStart	0	AT1G19250.1	Symbols: FMO1 | flavin-dependent monooxygenase 1 | chr1:6650529-6653078 REVERSE LENGTH=2550
1575	Chr15	3405860	3407081	1222	+	0	peak_1654	MD15G1050000	3404375	3404479	105	-	1380	upstream	1380
1576	Chr15	3416468	3418159	1692	+	0	peak_1655	MD15G1050100	3409249	3413715	4467	-	2752	upstream	2752	AT5G21482.1	Symbols: CKX7, ATCKX5 | cytokinin oxidase 7 | chr5:7226727-7230210 FORWARD LENGTH=3484
1577	Chr15	3456340	3458885	2546	+	0	peak_1656	MD15G1050700	3459356	3461853	2498	-	470	downstream	470	AT3G14610.1	Symbols: CYP72A7 | cytochrome P450, family 72, subfamily A, polypeptide 7 | chr3:4912466-4914652 FORWARD LENGTH=2187
1578	Chr15	3534262	3536605	2344	+	0	peak_1657	MD15G1051300	3534188	3534301	114	+	0	overlapEnd	0
1579	Chr15	3534262	3536605	2344	+	0	peak_1657	MD15G1051400	3536821	3537781	961	+	215	upstream	215	AT2G16720.1	Symbols: MYB7, ATMYB7, ATY49 | myb domain protein 7 | chr2:7255529-7256580 REVERSE LENGTH=1052
1580	Chr15	3568891	3570799	1909	+	0	peak_1658	MD15G1052000	3573396	3577268	3873	+	2596	upstream	2596	AT5G19530.1	Symbols: ACL5 | S-adenosyl-L-methionine-dependent methyltransferases superfamily protein | chr5:6588958-6591363 REVERSE LENGTH=2406
1581	Chr15	3586158	3587811	1654	+	0	peak_1659	MD15G1052200	3584810	3586448	1639	-	0	overlapStart	0	AT1G73660.1	Symbols: | protein tyrosine kinase family protein | chr1:27691893-27697211 REVERSE LENGTH=5319
1582	Chr15	3717191	3719906	2716	+	0	peak_1660	MD15G1054500	3714347	3717523	3177	-	0	overlapStart	0	AT1G72770.3	Symbols: HAB1 | homology to ABI1 | chr1:27390022-27393281 FORWARD LENGTH=3260
1583	Chr15	3717191	3719906	2716	+	0	peak_1660	MD15G1054600	3720839	3722149	1311	-	932	downstream	932
1584	Chr15	3879667	3881582	1916	+	0	peak_1661	MD15G1057900	3882463	3886258	3796	-	880	downstream	880	AT5G56450.1	Symbols: | Mitochondrial substrate carrier family protein | chr5:22858509-22860062 REVERSE LENGTH=1554
1586	Chr15	4022378	4024470	2093	+	0	peak_1663	MD15G1060100	4020394	4022131	1738	+	246	downstream	246	AT4G26150.1	Symbols: CGA1, GATA22, GNL | cytokinin-responsive gata factor 1 | chr4:13253210-13254904 FORWARD LENGTH=1695
1587	Chr15	4022378	4024470	2093	+	0	peak_1663	MD15G1060200	4025445	4030540	5096	+	974	upstream	974	AT4G33010.1	Symbols: AtGLDP1, GLDP1 | glycine decarboxylase P-protein 1 | chr4:15926670-15931332 REVERSE LENGTH=4663
1588	Chr15	4112433	4114272	1840	+	0	peak_1664	MD15G1061200	4108689	4112373	3685	-	59	upstream	59	AT5G11790.1	Symbols: NDL2 | N-MYC downregulated-like 2 | chr5:3799550-3802792 FORWARD LENGTH=3243
1589	Chr15	4114715	4117916	3202	+	0	peak_1665	MD15G1061200	4108689	4112373	3685	-	2341	upstream	2341	AT5G11790.1	Symbols: NDL2 | N-MYC downregulated-like 2 | chr5:3799550-3802792 FORWARD LENGTH=3243
1590	Chr15	4250706	4254104	3399	+	0	peak_1666	MD15G1062000	4246540	4251342	4803	-	0	overlapStart	0	AT2G25930.1	Symbols: ELF3, PYK20 | hydroxyproline-rich glycoprotein family protein | chr2:11059035-11063324 FORWARD LENGTH=4290
1591	Chr15	4250706	4254104	3399	+	0	peak_1666	MD15G1062100	4254788	4258553	3766	+	683	upstream	683	AT2G25910.1	Symbols: | 3'-5' exonuclease domain-containing protein / K homology domain-containing protein / KH domain-containing protein | chr2:11049055-11052066 REVERSE LENGTH=3012
1593	Chr15	4465212	4467623	2412	+	0	peak_1670	MD15G1064300	4461071	4464294	3224	+	917	downstream	917	AT3G30390.2	Symbols: | Transmembrane amino acid transporter family protein | chr3:11976837-11979621 REVERSE LENGTH=2785
1594	Chr15	4474914	4475861	948	+	0	peak_1671	MD15G1064400	4476878	4480025	3148	+	1016	upstream	1016	AT4G07960.1	Symbols: ATCSLC12, CSLC12 | Cellulose-synthase-like C12 | chr4:4802341-4805647 REVERSE LENGTH=3307
1595	Chr15	4643412	4645666	2255	+	0	peak_1673	MD15G1066700	4639717	4641078	1362	-	2333	upstream	2333	AT5G65920.1	Symbols: | ARM repeat superfamily protein | chr5:26364015-26365998 REVERSE LENGTH=1984
1596	Chr15	4643412	4645666	2255	+	0	peak_1673	MD15G1066800	4646201	4649979	3779	+	534	upstream	534	AT4G28200.1	Symbols: | FUNCTIONS IN: molecular_function unknown; INVOLVED IN: RNA processing; LOCATED IN: intracellular; EXPRESSED IN: 22 plant structures; EXPRESSED DURING: 13 growth stages; CONTAINS InterPro DOMAIN/s: RNA-processing protein, HAT helix (InterPro:IPR003107), U3 small nucleolar RNA-associated protein 6 (InterPro:IPR013949); Has 492 Blast hits to 480 proteins in 206 species: Archae - 0; Bacter…
1598	Chr15	5346863	5347674	812	+	0	peak_1680	MD15G1078300	5343564	5346712	3149	-	150	upstream	150	AT1G47128.1	Symbols: RD21, RD21A | Granulin repeat cysteine protease family protein | chr1:17282825-17285670 REVERSE LENGTH=2846
1599	Chr15	5366602	5367919	1318	+	0	peak_1681	MD15G1078600	5363117	5365588	2472	-	1013	upstream	1013	AT4G06536.1	Symbols: | SPla/RYanodine receptor (SPRY) domain-containing protein | chr4:3360746-3361255 FORWARD LENGTH=510
1600	Chr15	5377384	5381358	3975	+	0	peak_1682	MD15G1078800	5375907	5376510	604	+	873	downstream	873	AT5G52010.1	Symbols: | C2H2-like zinc finger protein | chr5:21121483-21122985 REVERSE LENGTH=1503
1601	Chr15	5377384	5381358	3975	+	0	peak_1682	MD15G1078900	5382756	5383238	483	+	1397	upstream	1397	AT2G23340.1	Symbols: DEAR3 | DREB and EAR motif protein 3 | chr2:9937998-9938875 FORWARD LENGTH=878
1602	Chr15	5424184	5426288	2105	+	0	peak_1683	MD15G1079600	5423331	5423436	106	+	747	downstream	747
1603	Chr15	5424184	5426288	2105	+	0	peak_1683	MD15G1079700	5427884	5432806	4923	+	1595	upstream	1595	AT1G45180.1	Symbols: | RING/U-box superfamily protein | chr1:17098491-17101896 FORWARD LENGTH=3406
1604	Chr15	5639286	5642294	3009	+	0	peak_1685	MD15G1082300	5642282	5644900	2619	+	0	overlapStart	0	AT5G42900.3	Symbols: | cold regulated gene 27 | chr5:17198117-17199793 REVERSE LENGTH=1677
1605	Chr15	5647164	5650324	3161	+	0	peak_1686	MD15G1082400	5651876	5654566	2691	+	1551	upstream	1551	AT4G17650.1	Symbols: | Polyketide cyclase / dehydrase and lipid transport protein | chr4:9827515-9829659 FORWARD LENGTH=2145
1606	Chr15	5713373	5716301	2929	+	0	peak_1687	MD15G1083600	5710433	5714707	4275	-	0	overlapStart	0	AT2G26570.1	Symbols: WEB1 | Plant protein of unknown function (DUF827) | chr2:11299144-11302191 FORWARD LENGTH=3048
1607	Chr15	5738529	5739903	1375	+	0	peak_1688	MD15G1083700	5740342	5742714	2373	-	438	downstream	438	AT4G33330.2	Symbols: PGSIP3, GUX2 | plant glycogenin-like starch initiation protein 3 | chr4:16059754-16063070 REVERSE LENGTH=3317
1609	Chr15	5845822	5848050	2229	+	0	peak_1690	MD15G1084600	5843665	5846047	2383	-	0	overlapStart	0	AT2G37560.1	Symbols: ORC2, ATORC2 | origin recognition complex second largest subunit 2 | chr2:15758648-15761262 FORWARD LENGTH=2615
1610	Chr15	5845822	5848050	2229	+	0	peak_1690	MD15G1084700	5848766	5852940	4175	+	715	upstream	715	AT4G33380.1	Symbols: | unknown protein; LOCATED IN: cellular_component unknown; EXPRESSED IN: pollen tube. | chr4:16071802-16074994 FORWARD LENGTH=3193
1611	Chr15	5865644	5867220	1577	+	0	peak_1691	MD15G1085100	5863157	5865276	2120	-	367	upstream	367	AT1G47420.1	Symbols: SDH5 | succinate dehydrogenase 5 | chr1:17395518-17397255 REVERSE LENGTH=1738
1612	Chr15	5865644	5867220	1577	+	0	peak_1691	MD15G1085200	5868197	5869153	957	+	976	upstream	976	AT1G47480.1	Symbols: | alpha/beta-Hydrolases superfamily protein | chr1:17417579-17419432 FORWARD LENGTH=1854
1613	Chr15	5918225	5920856	2632	+	0	peak_1692	MD15G1085700	5915476	5918861	3386	+	0	overlapEnd	0
1614	Chr15	5918225	5920856	2632	+	0	peak_1692	MD15G1085800	5918936	5921920	2985	-	0	overlapEnd	0	AT2G26560.1	Symbols: PLP2, PLA IIA, PLA2A | phospholipase A 2A | chr2:11293769-11295806 REVERSE LENGTH=2038
1615	Chr15	6022126	6025119	2994	+	0	peak_1693	MD15G1086800	6014420	6022007	7588	-	118	upstream	118	AT4G11800.1	Symbols: | Calcineurin-like metallo-phosphoesterase superfamily protein | chr4:7093542-7099697 REVERSE LENGTH=6156
1616	Chr15	6022126	6025119	2994	+	0	peak_1693	MD15G1086900	6023671	6023786	116	-	0	includeFeature	0
1617	Chr15	6130055	6131638	1584	+	0	peak_1696	MD15G1088000	6129229	6129945	717	+	109	downstream	109	AT4G37260.1	Symbols: MYB73, ATMYB73 | myb domain protein 73 | chr4:17540490-17541799 FORWARD LENGTH=1310
1618	Chr15	6452862	6454798	1937	+	0	peak_1698	MD15G1093000	6450545	6451271	727	-	1590	upstream	1590
1619	Chr15	6452862	6454798	1937	+	0	peak_1698	MD15G1093100	6451385	6452733	1349	+	128	downstream	128	AT5G11580.1	Symbols: | Regulator of chromosome condensation (RCC1) family protein | chr5:3718810-3721334 FORWARD LENGTH=2525
1620	Chr15	6452862	6454798	1937	+	0	peak_1698	MD15G1093200	6453444	6459227	5784	+	0	overlapStart	0	AT4G32910.1	Symbols: | CONTAINS InterPro DOMAIN/s: Nuclear pore complex protein, Nucleoporin Nup85-like (InterPro:IPR011502); Has 30201 Blast hits to 17322 proteins in 780 species: Archae - 12; Bacteria - 1396; Metazoa - 17338; Fungi - 3422; Plants - 5037; Viruses - 0; Other Eukaryotes - 2996 (source: NCBI BLink). | chr4:15881256-15885416 FORWARD LENGTH=4161
1621	Chr15	6465656	6467715	2060	+	0	peak_1699	MD15G1093300	6459241	6463851	4611	-	1804	upstream	1804	AT2G25800.1	Symbols: | Protein of unknown function (DUF810) | chr2:11005924-11009739 REVERSE LENGTH=3816
1622	Chr15	6465656	6467715	2060	+	0	peak_1699	MD15G1093400	6466894	6468120	1227	+	0	overlapStart	0	AT5G23340.1	Symbols: | RNI-like superfamily protein | chr5:7856189-7858319 FORWARD LENGTH=2131
1623	Chr15	6483251	6484655	1405	+	0	peak_1700	MD15G1093600	6484671	6484789	119	+	15	upstream	15
1624	Chr15	6947241	6950494	3254	+	0	peak_1704	MD15G1099900	6943100	6944403	1304	-	2837	upstream	2837	AT4G32680.1	Symbols: | unknown protein; BEST Arabidopsis thaliana protein match is: unknown protein (TAIR:AT1G52343.1); Has 30201 Blast hits to 17322 proteins in 780 species: Archae - 12; Bacteria - 1396; Metazoa - 17338; Fungi - 3422; Plants - 5037; Viruses - 0; Other Eukaryotes - 2996 (source: NCBI BLink). | chr4:15763237-15765114 REVERSE LENGTH=1878
1625	Chr15	6947241	6950494	3254	+	0	peak_1704	MD15G1100000	6945542	6946841	1300	-	399	upstream	399	AT5G24840.1	Symbols: | tRNA (guanine-N-7) methyltransferase | chr5:8533787-8535043 REVERSE LENGTH=1257
1626	Chr15	6947241	6950494	3254	+	0	peak_1704	MD15G1100100	6952781	6954972	2192	+	2286	upstream	2286	AT2G24430.2	Symbols: ANAC039 | NAC domain containing protein 38 | chr2:10383517-10386480 REVERSE LENGTH=2964
1627	Chr15	6962079	6963354	1276	+	0	peak_1705	MD15G1100200	6963724	6968556	4833	-	369	downstream	369	AT4G31340.1	Symbols: | myosin heavy chain-related | chr4:15205480-15209601 FORWARD LENGTH=4122
1628	Chr15	7341723	7343834	2112	+	0	peak_1708	MD15G1104600	7341095	7341286	192	+	436	downstream	436	AT2G21080.1	Symbols: | unknown protein; FUNCTIONS IN: molecular_function unknown; INVOLVED IN: biological_process unknown; LOCATED IN: vacuole; EXPRESSED IN: 15 plant structures; EXPRESSED DURING: 9 growth stages; CONTAINS InterPro DOMAIN/s: Protein of unknown function DUF3537 (InterPro:IPR021924); BEST Arabidopsis thaliana protein match is: Protein of unknown function (DUF3537) (TAIR:AT3G20300.1); Has 141 B…
1629	Chr15	7341723	7343834	2112	+	0	peak_1708	MD15G1104700	7346432	7349483	3052	+	2597	upstream	2597	AT4G31250.1	Symbols: | Leucine-rich repeat protein kinase family protein | chr4:15178925-15181751 REVERSE LENGTH=2827
1630	Chr15	7355308	7357946	2639	+	0	peak_1709	MD15G1104800	7350399	7357392	6994	-	0	overlapStart	0
1631	Chr15	7355308	7357946	2639	+	0	peak_1709	MD15G1104900	7357417	7357967	551	+	0	overlapStart	0
1632	Chr15	7355308	7357946	2639	+	0	peak_1709	MD15G1105000	7358169	7360396	2228	-	222	downstream	222
1633	Chr15	7452387	7454769	2383	+	0	peak_1711	MD15G1106500	7440141	7451623	11483	-	763	upstream	763	AT4G31570.1	Symbols: | CONTAINS InterPro DOMAIN/s: Prefoldin (InterPro:IPR009053); BEST Arabidopsis thaliana protein match is: unknown protein (TAIR:AT1G24460.1); Has 194354 Blast hits to 66887 proteins in 3244 species: Archae - 3688; Bacteria - 38556; Metazoa - 84828; Fungi - 17265; Plants - 10589; Viruses - 805; Other Eukaryotes - 38623 (source: NCBI BLink). | chr4:15297014-15306410 FORWARD LENGTH=9397
1634	Chr15	7541586	7543911	2326	+	0	peak_1712	MD15G1108000	7539648	7541382	1735	-	203	upstream	203	AT2G24530.1	Symbols: | unknown protein; BEST Arabidopsis thaliana protein match is: unknown protein (TAIR:AT4G31440.1); Has 30201 Blast hits to 17322 proteins in 780 species: Archae - 12; Bacteria - 1396; Metazoa - 17338; Fungi - 3422; Plants - 5037; Viruses - 0; Other Eukaryotes - 2996 (source: NCBI BLink). | chr2:10421841-10424113 FORWARD LENGTH=2273
1635	Chr15	7541586	7543911	2326	+	0	peak_1712	MD15G1108100	7543039	7548658	5620	+	0	overlapStart	0	AT5G10710.1	Symbols: | INVOLVED IN: chromosome segregation, cell division; LOCATED IN: chromosome, centromeric region, nucleus; EXPRESSED IN: 23 plant structures; EXPRESSED DURING: 13 growth stages; CONTAINS InterPro DOMAIN/s: Centromere protein Cenp-O (InterPro:IPR018464). | chr5:3379007-3382958 FORWARD LENGTH=3952
1637	Chr15	7596133	7598730	2598	+	0	peak_1714	MD15G1108900	7592071	7595497	3427	-	635	upstream	635	AT4G31410.2	Symbols: | Protein of unknown function (DUF1644) | chr4:15243732-15245835 FORWARD LENGTH=2104
1638	Chr15	7596133	7598730	2598	+	0	peak_1714	MD15G1109000	7598219	7604437	6219	-	0	overlapEnd	0	AT5G10630.1	Symbols: | Translation elongation factor EF1A/initiation factor IF2gamma family protein | chr5:3360117-3364619 FORWARD LENGTH=4503
1639	Chr15	7604614	7607127	2514	+	0	peak_1715	MD15G1109000	7598219	7604437	6219	-	176	upstream	176	AT5G10630.1	Symbols: | Translation elongation factor EF1A/initiation factor IF2gamma family protein | chr5:3360117-3364619 FORWARD LENGTH=4503
1640	Chr15	7604614	7607127	2514	+	0	peak_1715	MD15G1109100	7605806	7611855	6050	-	0	overlapEnd	0	AT4G31390.1	Symbols: | Protein kinase superfamily protein | chr4:15233074-15237109 FORWARD LENGTH=4036
1641	Chr15	7647670	7648632	963	+	0	peak_1716	MD15G1109400	7648750	7649625	876	-	117	downstream	117	AT3G12660.1	Symbols: FLA14 | FASCICLIN-like arabinogalactan protein 14 precursor | chr3:4019060-4019827 FORWARD LENGTH=768
1642	Chr15	7693577	7695013	1437	+	0	peak_1717	MD15G1109800	7690473	7693906	3434	-	0	overlapStart	0	AT4G31350.2	Symbols: | Core-2/I-branching beta-1,6-N-acetylglucosaminyltransferase family protein | chr4:15212515-15215856 FORWARD LENGTH=3342
1643	Chr15	7693577	7695013	1437	+	0	peak_1717	MD15G1109900	7695347	7697374	2028	+	333	upstream	333	AT5G19940.1	Symbols: | Plastid-lipid associated protein PAP / fibrillin family protein | chr5:6739624-6740957 FORWARD LENGTH=1334
1644	Chr15	7930487	7932442	1956	+	0	peak_1718	MD15G1112800	7928017	7931377	3361	-	0	overlapStart	0	AT4G31130.1	Symbols: | Protein of unknown function (DUF1218) | chr4:15136935-15138840 REVERSE LENGTH=1906
1646	Chr15	8380167	8381357	1191	+	0	peak_1720	MD15G1117400	8376957	8379861	2905	-	305	upstream	305	AT4G21410.1	Symbols: CRK29 | cysteine-rich RLK (RECEPTOR-like protein kinase) 29 | chr4:11402314-11405056 REVERSE LENGTH=2743
1647	Chr15	8380167	8381357	1191	+	0	peak_1720	MD15G1117500	8383059	8383132	74	+	1701	upstream	1701
1648	Chr15	8805247	8808181	2935	+	0	peak_1722	MD15G1122700	8804222	8810370	6149	-	0	inside	0	AT4G31980.1	Symbols: | unknown protein; CONTAINS InterPro DOMAIN/s: Protein of unknown function DUF247, plant (InterPro:IPR004158), Protein of unknown function DUF862, eukaryotic (InterPro:IPR008580); BEST Arabidopsis thaliana protein match is: Plant protein of unknown function (DUF247) (TAIR:AT5G11290.1); Has 1967 Blast hits to 1844 proteins in 183 species: Archae - 0; Bacteria - 6; Metazoa - 223; Fungi - 8…
1649	Chr15	8938204	8940916	2713	+	0	peak_1724	MD15G1123400	8935134	8938433	3300	-	0	overlapStart	0	AT4G32400.1	Symbols: EMB104, SHS1, EMB42, ATBT1 | Mitochondrial substrate carrier family protein | chr4:15638625-15640465 FORWARD LENGTH=1841
1650	Chr15	8938204	8940916	2713	+	0	peak_1724	MD15G1123500	8940823	8941128	306	+	0	overlapStart	0
1651	Chr15	8938204	8940916	2713	+	0	peak_1724	MD15G1123600	8942247	8942555	309	+	1330	upstream	1330
1652	Chr15	8983909	8986443	2535	+	0	peak_1726	MD15G1124000	8981340	8983936	2597	-	0	overlapStart	0	AT5G06740.1	Symbols: | Concanavalin A-like lectin protein kinase family protein | chr5:2084094-2086052 FORWARD LENGTH=1959
1653	Chr15	8983909	8986443	2535	+	0	peak_1726	MD15G1124100	8986864	8987742	879	-	420	downstream	420	AT1G64870.1	Symbols: | unknown protein; BEST Arabidopsis thaliana protein match is: unknown protein (TAIR:AT3G45200.1); Has 99 Blast hits to 91 proteins in 10 species: Archae - 0; Bacteria - 0; Metazoa - 0; Fungi - 0; Plants - 99; Viruses - 0; Other Eukaryotes - 0 (source: NCBI BLink). | chr1:24102917-24103831 FORWARD LENGTH=915
1654	Chr15	8988502	8990475	1974	+	0	peak_1727	MD15G1124100	8986864	8987742	879	-	759	upstream	759	AT1G64870.1	Symbols: | unknown protein; BEST Arabidopsis thaliana protein match is: unknown protein (TAIR:AT3G45200.1); Has 99 Blast hits to 91 proteins in 10 species: Archae - 0; Bacteria - 0; Metazoa - 0; Fungi - 0; Plants - 99; Viruses - 0; Other Eukaryotes - 0 (source: NCBI BLink). | chr1:24102917-24103831 FORWARD LENGTH=915
1656	Chr15	9222836	9225003	2168	+	0	peak_1729	MD15G1127000	9220717	9223264	2548	-	0	overlapStart	0	AT1G52520.1	Symbols: FRS6 | FAR1-related sequence 6 | chr1:19565769-19568384 FORWARD LENGTH=2616
1657	Chr15	9222836	9225003	2168	+	0	peak_1729	MD15G1127100	9225635	9233433	7799	+	631	upstream	631	AT2G25320.1	Symbols: | TRAF-like family protein | chr2:10781851-10788065 REVERSE LENGTH=6215
1659	Chr15	9341146	9342962	1817	+	0	peak_1732	MD15G1129100	9333062	9340582	7521	-	563	upstream	563	AT1G80490.1	Symbols: TPR1 | TOPLESS-related 1 | chr1:30260903-30267038 REVERSE LENGTH=6136
1660	Chr15	9561641	9563304	1664	+	0	peak_1733	MD15G1131800	9560871	9560997	127	-	643	upstream	643
1661	Chr15	9561641	9563304	1664	+	0	peak_1733	MD15G1131900	9561027	9561143	117	+	497	downstream	497
1662	Chr15	9607359	9608709	1351	+	0	peak_1734	MD15G1132400	9609238	9614423	5186	-	528	downstream	528	AT1G77250.1	Symbols: | RING/FYVE/PHD-type zinc finger family protein | chr1:29020265-29023474 REVERSE LENGTH=3210
1663	Chr15	9637583	9640911	3329	+	0	peak_1735	MD15G1132900	9632907	9637567	4661	-	15	upstream	15	AT1G77260.1	Symbols: | S-adenosyl-L-methionine-dependent methyltransferases superfamily protein | chr1:29023772-29026957 REVERSE LENGTH=3186
1665	Chr15	10010451	10015769	5319	+	0	peak_1737	MD15G1136500	10009850	10019494	9645	-	0	inside	0	AT5G63800.1	Symbols: MUM2, BGAL6 | Glycosyl hydrolase family 35 protein | chr5:25530055-25535849 FORWARD LENGTH=5795
1666	Chr15	10021140	10023917	2778	+	0	peak_1738	MD15G1136500	10009850	10019494	9645	-	1645	upstream	1645	AT5G63800.1	Symbols: MUM2, BGAL6 | Glycosyl hydrolase family 35 protein | chr5:25530055-25535849 FORWARD LENGTH=5795
1667	Chr15	10021140	10023917	2778	+	0	peak_1738	MD15G1136600	10025017	10026934	1918	+	1099	upstream	1099	AT1G01720.1	Symbols: ATAF1, ANAC002 | NAC (No Apical Meristem) domain transcriptional regulator superfamily protein | chr1:268330-269819 FORWARD LENGTH=1490
1668	Chr15	10155727	10157528	1802	+	0	peak_1740	MD15G1138300	10151259	10155715	4457	+	11	downstream	11	AT5G03795.1	Symbols: | Exostosin family protein | chr5:1007390-1010473 REVERSE LENGTH=3084
1669	Chr15	10155727	10157528	1802	+	0	peak_1740	MD15G1138400	10157716	10162353	4638	+	187	upstream	187	AT5G03795.1	Symbols: | Exostosin family protein | chr5:1007390-1010473 REVERSE LENGTH=3084
1670	Chr15	10194450	10197664	3215	+	0	peak_1741	MD15G1139100	10192823	10192913	91	-	1536	upstream	1536
1671	Chr15	10194450	10197664	3215	+	0	peak_1741	MD15G1139200	10194230	10194541	312	-	0	overlapStart	0	AT5G59970.1	Symbols: | Histone superfamily protein | chr5:24146175-24146726 REVERSE LENGTH=552
1672	Chr15	10194450	10197664	3215	+	0	peak_1741	MD15G1139300	10196035	10200732	4698	-	0	overlapEnd	0	AT5G05130.1	Symbols: | DNA/RNA helicase protein | chr5:1512120-1515079 FORWARD LENGTH=2960
1675	Chr15	10450492	10452782	2291	+	0	peak_1743	MD15G1141700	10446234	10449855	3622	-	636	upstream	636	AT2G44160.1	Symbols: MTHFR2 | methylenetetrahydrofolate reductase 2 | chr2:18262210-18265346 FORWARD LENGTH=3137
1676	Chr15	10450492	10452782	2291	+	0	peak_1743	MD15G1141800	10452526	10458584	6059	-	0	overlapEnd	0	AT2G44150.1	Symbols: ASHH3, SDG7 | histone-lysine N-methyltransferase ASHH3 | chr2:18258610-18261442 FORWARD LENGTH=2833
1677	Chr15	10604829	10605912	1084	+	0	peak_1744	MD15G1143700	10601098	10604809	3712	-	19	upstream	19	AT2G31820.1	Symbols: | Ankyrin repeat family protein | chr2:13530350-13532562 FORWARD LENGTH=2213
1678	Chr15	10628601	10629640	1040	+	0	peak_1746	MD15G1143900	10625549	10627554	2006	-	1046	upstream	1046	AT2G43880.1	Symbols: | Pectin lyase-like superfamily protein | chr2:18173034-18174482 FORWARD LENGTH=1449
1679	Chr15	10817345	10821568	4224	+	0	peak_1747	MD15G1145500	10815950	10817299	1350	+	45	downstream	45	AT3G06240.1	Symbols: | F-box family protein | chr3:1887043-1888750 FORWARD LENGTH=1708
1680	Chr15	10912503	10914156	1654	+	0	peak_1749	MD15G1146700	10907733	10910039	2307	-	2463	upstream	2463	AT2G43820.1	Symbols: GT, UGT74F2, ATSAGT1, SGT1, SAGT1 | UDP-glucosyltransferase 74F2 | chr2:18152227-18153908 FORWARD LENGTH=1682
1681	Chr15	10912503	10914156	1654	+	0	peak_1749	MD15G1146800	10913889	10917596	3708	+	0	overlapStart	0	AT1G05690.1	Symbols: BT3 | BTB and TAZ domain protein 3 | chr1:1707011-1709347 FORWARD LENGTH=2337
1682	Chr15	11301363	11305008	3646	+	0	peak_1750	MD15G1152500	11294594	11301256	6663	-	106	upstream	106	AT5G57990.1	Symbols: UBP23 | ubiquitin-specific protease 23 | chr5:23470014-23474104 REVERSE LENGTH=4091
1683	Chr15	11301363	11305008	3646	+	0	peak_1750	MD15G1152600	11307275	11308600	1326	+	2266	upstream	2266	AT2G24240.1	Symbols: | BTB/POZ domain with WD40/YVTN repeat-like protein | chr2:10310648-10312328 FORWARD LENGTH=1681
1684	Chr15	11460733	11461578	846	+	0	peak_1752	MD15G1154600	11461835	11464849	3015	-	256	downstream	256	AT2G24260.1	Symbols: LRL1 | LJRHL1-like 1 | chr2:10319334-10322222 REVERSE LENGTH=2889
1688	Chr15	12322763	12326006	3244	+	0	peak_1757	MD15G1163400	12324066	12326545	2480	+	0	overlapStart	0	AT1G75400.1	Symbols: | RING/U-box superfamily protein | chr1:28296919-28299686 FORWARD LENGTH=2768
1689	Chr15	12453961	12457245	3285	+	0	peak_1758	MD15G1165600	12456716	12461248	4533	+	0	overlapStart	0	AT5G35200.1	Symbols: | ENTH/ANTH/VHS superfamily protein | chr5:13462162-13466051 REVERSE LENGTH=3890
1690	Chr15	12468820	12470262	1443	+	0	peak_1759	MD15G1165700	12470312	12472755	2444	+	49	upstream	49	AT2G10950.1	Symbols: | BSD domain-containing protein | chr2:4315411-4317862 REVERSE LENGTH=2452
1693	Chr15	14451877	14455233	3357	+	0	peak_1763	MD15G1182200	14446832	14449649	2818	-	2227	upstream	2227	AT3G24620.1	Symbols: ATROPGEF8, ROPGEF8 | RHO guanyl-nucleotide exchange factor 8 | chr3:8980695-8982793 REVERSE LENGTH=2099
1694	Chr15	14451877	14455233	3357	+	0	peak_1763	MD15G1182300	14451474	14451584	111	-	292	upstream	292
1695	Chr15	14451877	14455233	3357	+	0	peak_1763	MD15G1182400	14456512	14460728	4217	+	1278	upstream	1278	AT3G24630.1	Symbols: | unknown protein; Has 5348 Blast hits to 3182 proteins in 353 species: Archae - 0; Bacteria - 481; Metazoa - 1959; Fungi - 405; Plants - 180; Viruses - 10; Other Eukaryotes - 2313 (source: NCBI BLink). | chr3:8988055-8990873 FORWARD LENGTH=2819
1696	Chr15	14553787	14554665	879	+	0	peak_1764	MD15G1184400	14552300	14552599	300	-	1187	upstream	1187	AT1G52300.1	Symbols: | Zinc-binding ribosomal protein family protein | chr1:19474898-19476234 REVERSE LENGTH=1337
1697	Chr15	14553787	14554665	879	+	0	peak_1764	MD15G1184500	14555622	14557864	2243	+	956	upstream	956	AT3G18830.1	Symbols: ATPLT5, PMT5, ATPMT5 | polyol/monosaccharide transporter 5 | chr3:6488862-6491273 REVERSE LENGTH=2412
1698	Chr15	15173607	15175787	2181	+	0	peak_1767	MD15G1192100	15170163	15173869	3707	+	0	overlapEnd	0	AT5G19580.1	Symbols: | glyoxal oxidase-related protein | chr5:6607371-6609626 REVERSE LENGTH=2256
1699	Chr15	15173607	15175787	2181	+	0	peak_1767	MD15G1192200	15176219	15177888	1670	+	431	upstream	431	AT4G28850.1	Symbols: XTH26, ATXTH26 | xyloglucan endotransglucosylase/hydrolase 26 | chr4:14244295-14245957 FORWARD LENGTH=1663
1700	Chr15	15875071	15876907	1837	+	0	peak_1770	MD15G1199500	15872422	15874246	1825	-	824	upstream	824	AT2G19760.1	Symbols: PFN1, PRF1 | profilin 1 | chr2:8516787-8518167 REVERSE LENGTH=1381
1701	Chr15	15875071	15876907	1837	+	0	peak_1770	MD15G1199600	15876217	15877821	1605	-	0	overlapEnd	0	AT2G19770.1	Symbols: PRF5 | profilin 5 | chr2:8519638-8521192 REVERSE LENGTH=1555
1702	Chr15	16067757	16070483	2727	+	0	peak_1773	MD15G1201900	16062766	16065697	2932	-	2059	upstream	2059	AT4G29160.3	Symbols: SNF7.1 | SNF7 family protein | chr4:14380799-14382666 FORWARD LENGTH=1868
1703	Chr15	16067757	16070483	2727	+	0	peak_1773	MD15G1202000	16070493	16073945	3453	+	9	upstream	9	AT1G51760.1	Symbols: IAR3, JR3 | peptidase M20/M25/M40 family protein | chr1:19199419-19201642 FORWARD LENGTH=2224
1704	Chr15	16872996	16874671	1676	+	0	peak_1774	MD15G1210300	16876669	16880634	3966	+	1997	upstream	1997	AT4G26100.1	Symbols: CK1, CKL1 | casein kinase 1 | chr4:13227450-13230797 REVERSE LENGTH=3348
1705	Chr15	17026548	17029323	2776	+	0	peak_1775	MD15G1212000	17029685	17032017	2333	+	361	upstream	361	AT5G57050.1	Symbols: ABI2, AtABI2 | Protein phosphatase 2C family protein | chr5:23087235-23089627 FORWARD LENGTH=2393
1706	Chr15	17559660	17561274	1615	+	0	peak_1777	MD15G1218000	17562593	17564951	2359	+	1318	upstream	1318	AT2G05940.1	Symbols: | Protein kinase superfamily protein | chr2:2287238-2289307 REVERSE LENGTH=2070
1707	Chr15	17845577	17849088	3512	+	0	peak_1781	MD15G1220400	17843310	17845336	2027	+	240	downstream	240	AT1G19180.1	Symbols: TIFY10A | jasmonate-zim-domain protein 1 | chr1:6622114-6623620 FORWARD LENGTH=1507
1708	Chr15	17845577	17849088	3512	+	0	peak_1781	MD15G1220500	17848724	17848840	117	-	0	includeFeature	0
1709	Chr15	17845577	17849088	3512	+	0	peak_1781	MD15G1220600	17852084	17855465	3382	+	2995	upstream	2995	AT1G17370.2	Symbols: UBP1B | oligouridylate binding protein 1B | chr1:5951542-5955037 REVERSE LENGTH=3496
1712	Chr15	17859231	17863608	4378	+	0	peak_1783	MD15G1220700	17855467	17856933	1467	-	2297	upstream	2297
1713	Chr15	17859231	17863608	4378	+	0	peak_1783	MD15G1220800	17857901	17859150	1250	-	80	upstream	80	AT5G20700.1	Symbols: | Protein of unknown function (DUF581) | chr5:7005844-7007117 REVERSE LENGTH=1274
1714	Chr15	17929975	17932078	2104	+	0	peak_1784	MD15G1221400	17922734	17929649	6916	-	325	upstream	325	AT1G19220.1	Symbols: ARF19, IAA22, ARF11 | auxin response factor 19 | chr1:6628068-6633087 REVERSE LENGTH=5020
1715	Chr15	17947724	17951184	3461	+	0	peak_1785	MD15G1221500	17948746	17948862	117	-	0	includeFeature	0
1716	Chr15	18375128	18377240	2113	+	0	peak_1788	MD15G1226200	18372781	18375238	2458	+	0	overlapEnd	0	AT1G14130.1	Symbols: | 2-oxoglutarate (2OG) and Fe(II)-dependent oxygenase superfamily protein | chr1:4835724-4837616 REVERSE LENGTH=1893
1717	Chr15	18445116	18447317	2202	+	0	peak_1789	MD15G1226900	18447233	18449644	2412	+	0	overlapStart	0	AT3G51510.1	Symbols: | unknown protein; FUNCTIONS IN: molecular_function unknown; INVOLVED IN: biological_process unknown; LOCATED IN: chloroplast thylakoid membrane, chloroplast; EXPRESSED IN: 22 plant structures; EXPRESSED DURING: 13 growth stages; Has 42 Blast hits to 42 proteins in 19 species: Archae - 0; Bacteria - 0; Metazoa - 0; Fungi - 0; Plants - 40; Viruses - 0; Other Eukaryotes - 2 (source: NCBI B…
1718	Chr15	18445116	18447317	2202	+	0	peak_1789	MD15G1227000	18449646	18451051	1406	+	2328	upstream	2328	AT3G43660.1	Symbols: | Vacuolar iron transporter (VIT) family protein | chr3:15565224-15566047 FORWARD LENGTH=824
1719	Chr15	18595832	18596914	1083	+	0	peak_1790	MD15G1228200	18596860	18599771	2912	+	0	overlapStart	0	AT4G35470.1	Symbols: PIRL4 | plant intracellular ras group-related LRR 4 | chr4:16846301-16849150 FORWARD LENGTH=2850
1720	Chr15	18851295	18853002	1708	+	0	peak_1792	MD15G1230100	18851337	18851442	106	-	0	includeFeature	0
1721	Chr15	18851295	18853002	1708	+	0	peak_1792	MD15G1230200	18854295	18856278	1984	+	1292	upstream	1292	AT4G35500.1	Symbols: | Protein kinase superfamily protein | chr4:16857353-16859603 FORWARD LENGTH=2251
1722	Chr15	18922894	18927023	4130	+	0	peak_1793	MD15G1231200	18922923	18932079	9157	+	0	overlapStart	0	AT4G35560.1	Symbols: | Transducin/WD40 repeat-like superfamily protein | chr4:16881362-16887083 FORWARD LENGTH=5722
1724	Chr15	19531300	19533147	1848	+	0	peak_1797	MD15G1237200	19520407	19529013	8607	-	2286	upstream	2286	AT4G35800.1	Symbols: NRPB1, RPB1, RNA_POL_II_LSRNA_POL_II_LS, RNA_POL_II_LS | RNA polymerase II large subunit | chr4:16960657-16968128 REVERSE LENGTH=7472
1725	Chr15	19531300	19533147	1848	+	0	peak_1797	MD15G1237300	19530336	19530926	591	+	373	downstream	373	AT2G17705.1	Symbols: | unknown protein; FUNCTIONS IN: molecular_function unknown; INVOLVED IN: biological_process unknown; LOCATED IN: plasma membrane; EXPRESSED IN: cultured cell; BEST Arabidopsis thaliana protein match is: unknown protein (TAIR:AT4G08330.1); Has 135 Blast hits to 135 proteins in 32 species: Archae - 5; Bacteria - 29; Metazoa - 0; Fungi - 0; Plants - 91; Viruses - 0; Other Eukaryotes - 10 (…
1726	Chr15	19531300	19533147	1848	+	0	peak_1797	MD15G1237400	19534177	19535314	1138	+	1029	upstream	1029	AT2G17710.1	Symbols: | unknown protein; Has 39 Blast hits to 39 proteins in 14 species: Archae - 0; Bacteria - 0; Metazoa - 0; Fungi - 0; Plants - 39; Viruses - 0; Other Eukaryotes - 0 (source: NCBI BLink). | chr2:7693596-7694746 FORWARD LENGTH=1151
1727	Chr15	19731270	19733382	2113	+	0	peak_1799	MD15G1239900	19730621	19731198	578	-	71	upstream	71	AT1G08070.1	Symbols: OTP82 | Tetratricopeptide repeat (TPR)-like superfamily protein | chr1:2514192-2516605 REVERSE LENGTH=2414
1728	Chr15	19731270	19733382	2113	+	0	peak_1799	MD15G1240000	19731401	19732330	930	+	0	includeFeature	0
1729	Chr15	19763019	19767011	3993	+	0	peak_1800	MD15G1240100	19759287	19766326	7040	+	0	overlapEnd	0
1730	Chr15	19956973	19957795	823	+	0	peak_1803	MD15G1242600	19953971	19956848	2878	-	124	upstream	124	AT5G66120.2	Symbols: | 3-dehydroquinate synthase, putative | chr5:26431376-26433778 REVERSE LENGTH=2403
1731	Chr15	19956973	19957795	823	+	0	peak_1803	MD15G1242700	19957966	19962912	4947	+	170	upstream	170	AT5G66130.1	Symbols: ATRAD17, RAD17 | RADIATION SENSITIVE 17 | chr5:26434064-26437222 FORWARD LENGTH=3159
1732	Chr15	20090504	20091558	1055	+	0	peak_1804	MD15G1244400	20089622	20090416	795	-	87	upstream	87	AT4G36020.1	Symbols: CSDP1 | cold shock domain protein 1 | chr4:17043112-17044396 REVERSE LENGTH=1285
1734	Chr15	20513157	20516262	3106	+	0	peak_1807	MD15G1247100	20516522	20517660	1139	+	259	upstream	259	AT3G51160.1	Symbols: MUR1, MUR_1, GMD2 | NAD(P)-binding Rossmann-fold superfamily protein | chr3:19007010-19008427 REVERSE LENGTH=1418
1735	Chr15	20556143	20558517	2375	+	0	peak_1809	MD15G1247700	20558881	20559087	207	+	363	upstream	363	AT2G04410.1	Symbols: | RPM1-interacting protein 4 (RIN4) family protein | chr2:1533697-1535118 REVERSE LENGTH=1422
1736	Chr15	20695427	20698170	2744	+	0	peak_1811	MD15G1248300	20700279	20702516	2238	+	2108	upstream	2108	AT4G38960.1	Symbols: | B-box type zinc finger family protein | chr4:18161088-18163321 FORWARD LENGTH=2234
1737	Chr15	21566831	21569201	2371	+	0	peak_1814	MD15G1255000	21563505	21567115	3611	+	0	overlapEnd	0
1738	Chr15	21566831	21569201	2371	+	0	peak_1814	MD15G1255100	21569483	21570372	890	+	281	upstream	281	AT1G52790.1	Symbols: | 2-oxoglutarate (2OG) and Fe(II)-dependent oxygenase superfamily protein | chr1:19662194-19663301 REVERSE LENGTH=1108
1739	Chr15	22063303	22064626	1324	+	0	peak_1817	MD15G1259700	22057392	22062677	5286	-	625	upstream	625	AT4G36550.1	Symbols: | ARM repeat superfamily protein | chr4:17245400-17248461 REVERSE LENGTH=3062
1741	Chr15	22764814	22766641	1828	+	0	peak_1820	MD15G1265500	22762229	22764377	2149	-	436	upstream	436	AT4G36670.1	Symbols: | Major facilitator superfamily protein | chr4:17287499-17289590 REVERSE LENGTH=2092
1742	Chr15	23291886	23293446	1561	+	0	peak_1822	MD15G1269500	23290694	23292029	1336	+	0	overlapEnd	0	AT4G36820.1	Symbols: | Protein of unknown function (DUF607) | chr4:17346805-17347994 FORWARD LENGTH=1190
1743	Chr15	23335690	23336933	1244	+	0	peak_1824	MD15G1269800	23334214	23336074	1861	-	0	overlapStart	0
1744	Chr15	23406804	23410994	4191	+	0	peak_1825	MD15G1270100	23404099	23409680	5582	-	0	overlapStart	0	AT4G36850.1	Symbols: | PQ-loop repeat family protein / transmembrane family protein | chr4:17353291-17355891 REVERSE LENGTH=2601
1745	Chr15	24174966	24177158	2193	+	0	peak_1826	MD15G1275200	24174600	24174720	121	-	245	upstream	245
1746	Chr15	24206177	24209887	3711	+	0	peak_1827	MD15G1275500	24210275	24212334	2060	+	387	upstream	387	AT2G23620.1	Symbols: ATMES1, MES1 | methyl esterase 1 | chr2:10047379-10049291 REVERSE LENGTH=1913
1747	Chr15	24426468	24429394	2927	+	0	peak_1828	MD15G1277500	24424262	24425676	1415	+	791	downstream	791	AT5G66900.1	Symbols: | Disease resistance protein (CC-NBS-LRR class) family | chr5:26714764-26717788 REVERSE LENGTH=3025
1748	Chr15	26695256	26698101	2846	+	0	peak_1833	MD15G1288600	26699131	26700069	939	+	1029	upstream	1029	AT4G37260.1	Symbols: MYB73, ATMYB73 | myb domain protein 73 | chr4:17540490-17541799 FORWARD LENGTH=1310
1749	Chr15	27841956	27844181	2226	+	0	peak_1834	MD15G1296700	27844292	27848045	3754	+	110	upstream	110	AT5G67500.1	Symbols: VDAC2 | voltage dependent anion channel 2 | chr5:26935143-26937442 FORWARD LENGTH=2300
1751	Chr15	29257110	29259262	2153	+	0	peak_1839	MD15G1302300	29254178	29255562	1385	-	1547	upstream	1547	AT3G49690.1	Symbols: RAX3, MYB84, ATMYB84 | myb domain protein 84 | chr3:18427735-18429201 FORWARD LENGTH=1467
1754	Chr15	30583838	30585277	1440	+	0	peak_1844	MD15G1307300	30582131	30582206	76	-	1631	upstream	1631
1755	Chr15	30721640	30724947	3308	+	0	peak_1845	MD15G1307700	30716881	30721816	4936	+	0	overlapEnd	0	AT5G67530.1	Symbols: ATPUB49, PUB49 | plant U-box 49 | chr5:26941182-26944146 FORWARD LENGTH=2965
1757	Chr15	32332052	32334253	2202	+	0	peak_1853	MD15G1316200	32334401	32334518	118	+	147	upstream	147
1758	Chr15	36154524	36155853	1330	+	0	peak_1856	MD15G1328500	36147742	36157093	9352	+	0	inside	0
1759	Chr15	36154524	36155853	1330	+	0	peak_1856	MD15G1328600	36157768	36158298	531	+	1914	upstream	1914	AT4G30080.1	Symbols: ARF16 | auxin response factor 16 | chr4:14703201-14706336 REVERSE LENGTH=3136
1760	Chr15	39837558	39838970	1413	+	0	peak_1857	MD15G1343300	39835793	39836255	463	-	1302	upstream	1302
1761	Chr15	40040983	40042706	1724	+	0	peak_1858	MD15G1343900	40038078	40040635	2558	-	347	upstream	347	AT1G77380.1	Symbols: AAP3, ATAAP3 | amino acid permease 3 | chr1:29074888-29077390 REVERSE LENGTH=2503
1762	Chr15	40040983	40042706	1724	+	0	peak_1858	MD15G1344000	40042824	40042934	111	+	117	upstream	117
1763	Chr15	41328116	41330444	2329	+	0	peak_1860	MD15G1348800	41327111	41332181	5071	+	0	inside	0	AT3G26430.1	Symbols: | GDSL-like Lipase/Acylhydrolase superfamily protein | chr3:9671517-9675927 FORWARD LENGTH=4411
1764	Chr15	41744439	41745750	1312	+	0	peak_1861	MD15G1351300	41746919	41747533	615	+	1168	upstream	1168	AT5G49290.1	Symbols: ATRLP56, RLP56 | receptor like protein 56 | chr5:19980195-19983869 FORWARD LENGTH=3675
1767	Chr15	42081387	42082979	1593	+	0	peak_1863	MD15G1352300	42084953	42088018	3066	+	1973	upstream	1973	AT1G44820.1	Symbols: | Peptidase M20/M25/M40 family protein | chr1:16926324-16928704 FORWARD LENGTH=2381
1769	Chr15	42734933	42736516	1584	+	0	peak_1867	MD15G1355000	42736455	42741507	5053	-	0	overlapEnd	0	AT1G78010.1	Symbols: | tRNA modification GTPase, putative | chr1:29333500-29336451 FORWARD LENGTH=2952
1770	Chr15	43740533	43742434	1902	+	0	peak_1875	MD15G1362500	43737493	43742707	5215	-	0	inside	0	AT1G22130.1	Symbols: AGL104 | AGAMOUS-like 104 | chr1:7812387-7814264 REVERSE LENGTH=1878
1771	Chr15	44265860	44268073	2214	+	0	peak_1876	MD15G1365300	44268158	44273226	5069	+	84	upstream	84	AT1G78070.1	Symbols: | Transducin/WD40 repeat-like superfamily protein | chr1:29355022-29358993 FORWARD LENGTH=3972
1772	Chr15	44273931	44277671	3741	+	0	peak_1877	MD15G1365300	44268158	44273226	5069	+	704	downstream	704	AT1G78070.1	Symbols: | Transducin/WD40 repeat-like superfamily protein | chr1:29355022-29358993 FORWARD LENGTH=3972
1773	Chr15	44727176	44728800	1625	+	0	peak_1878	MD15G1367900	44720875	44724537	3663	-	2638	upstream	2638	AT5G64200.2	Symbols: ATSC35, SC35, At-SC35 | ortholog of human splicing factor SC35 | chr5:25681240-25683641 REVERSE LENGTH=2402
1774	Chr15	44950561	44952870	2310	+	0	peak_1879	MD15G1369800	44948095	44950811	2717	-	0	overlapStart	0	AT2G22370.1	Symbols: | unknown protein; Has 127 Blast hits to 127 proteins in 48 species: Archae - 0; Bacteria - 0; Metazoa - 87; Fungi - 0; Plants - 39; Viruses - 0; Other Eukaryotes - 1 (source: NCBI BLink). | chr2:9500815-9502190 REVERSE LENGTH=1376
1775	Chr15	45433286	45435647	2362	+	0	peak_1880	MD15G1372500	45438588	45441120	2533	+	2940	upstream	2940	AT4G08980.5	Symbols: FBW2 | F-BOX WITH WD-40 2 | chr4:5758381-5760215 FORWARD LENGTH=1835
1776	Chr15	45902315	45905027	2713	+	0	peak_1881	MD15G1375200	45899194	45902337	3144	+	0	overlapEnd	0	AT5G36930.1	Symbols: | Disease resistance protein (TIR-NBS-LRR class) family | chr5:14567622-14572630 REVERSE LENGTH=5009
1777	Chr15	45902315	45905027	2713	+	0	peak_1881	MD15G1375300	45904699	45911157	6459	-	0	overlapEnd	0
1778	Chr15	45939443	45940093	651	+	0	peak_1882	MD15G1375500	45941682	45942170	489	+	1588	upstream	1588
1779	Chr15	46624110	46625580	1471	+	0	peak_1885	MD15G1379200	46623886	46623991	106	-	118	upstream	118
1780	Chr15	48489787	48493072	3286	+	0	peak_1889	MD15G1390400	48485937	48493687	7751	-	0	inside	0	AT1G09930.1	Symbols: ATOPT2, OPT2 | oligopeptide transporter 2 | chr1:3227490-3230043 REVERSE LENGTH=2554
1781	Chr15	48520654	48522706	2053	+	0	peak_1890	MD15G1390900	48522974	48528072	5099	+	267	upstream	267	AT1G13410.1	Symbols: | Tetratricopeptide repeat (TPR)-like superfamily protein | chr1:4601261-4603298 FORWARD LENGTH=2038
1782	Chr15	51015647	51017882	2236	+	0	peak_1894	MD15G1410300	51007607	51015688	8082	-	0	overlapStart	0	AT1G35470.2	Symbols: | SPla/RYanodine receptor (SPRY) domain-containing protein | chr1:13051410-13054988 REVERSE LENGTH=3579
1783	Chr15	51015647	51017882	2236	+	0	peak_1894	MD15G1410400	51018059	51019447	1389	+	176	upstream	176	AT4G14090.1	Symbols: | UDP-Glycosyltransferase superfamily protein | chr4:8122188-8123835 REVERSE LENGTH=1648
1787	Chr15	51628412	51629835	1424	+	0	peak_1899	MD15G1415200	51627724	51633604	5881	+	0	inside	0	AT4G24000.1	Symbols: ATCSLG2, CSLG2 | cellulose synthase like G2 | chr4:12462030-12465625 FORWARD LENGTH=3596
1788	Chr15	51989089	51990424	1336	+	0	peak_1900	MD15G1418100	51988670	51990943	2274	-	0	inside	0	AT2G02850.1	Symbols: ARPN | plantacyanin | chr2:826404-827812 REVERSE LENGTH=1409
1789	Chr15	51999034	52001147	2114	+	0	peak_1901	MD15G1418500	52001227	52006230	5004	+	79	upstream	79	AT2G01070.1	Symbols: | Lung seven transmembrane receptor family protein | chr2:75520-77865 FORWARD LENGTH=2346
1790	Chr15	52156588	52158513	1926	+	0	peak_1902	MD15G1420100	52155473	52165958	10486	+	0	inside	0	AT4G15570.1	Symbols: MAA3 | P-loop containing nucleoside triphosphate hydrolases superfamily protein | chr4:8892607-8898999 FORWARD LENGTH=6393
1791	Chr15	52502390	52504621	2232	+	0	peak_1904	MD15G1424000	52496944	52502107	5164	-	282	upstream	282	AT1G73180.1	Symbols: | Eukaryotic translation initiation factor eIF2A family protein | chr1:27517916-27521065 FORWARD LENGTH=3150
1792	Chr15	52502390	52504621	2232	+	0	peak_1904	MD15G1424100	52502561	52506242	3682	+	0	overlapStart	0	AT2G43630.1	Symbols: | FUNCTIONS IN: molecular_function unknown; INVOLVED IN: biological_process unknown; LOCATED IN: chloroplast thylakoid membrane, chloroplast, nucleus, chloroplast envelope; EXPRESSED IN: 22 plant structures; EXPRESSED DURING: 13 growth stages; BEST Arabidopsis thaliana protein match is: glycine-rich protein (TAIR:AT3G59640.2); Has 67 Blast hits to 67 proteins in 20 species: Archae - 0; B…
1793	Chr15	52681031	52682068	1038	+	0	peak_1905	MD15G1426200	52682667	52685753	3087	-	598	downstream	598	AT3G22910.1	Symbols: | ATPase E1-E2 type family protein / haloacid dehalogenase-like hydrolase family protein | chr3:8116335-8119388 REVERSE LENGTH=3054
1794	Chr15	53005287	53006959	1673	+	0	peak_1906	MD15G1429700	53007284	53007823	540	+	324	upstream	324	AT2G34930.1	Symbols: | disease resistance family protein / LRR family protein | chr2:14737066-14739904 REVERSE LENGTH=2839
1795	Chr15	53230387	53231689	1303	+	0	peak_1907	MD15G1432300	53230039	53232085	2047	-	0	inside	0
1796	Chr15	53644013	53645378	1366	+	0	peak_1908	MD15G1436300	53639925	53643771	3847	-	241	upstream	241	AT5G49910.1	Symbols: CPHSC70-2EAT SHOCK PROTEIN 70-2, HSC70-7, cpHsc70-2 | chloroplast heat shock protein 70-2 | chr5:20303414-20306469 FORWARD LENGTH=3056
1797	Chr15	53644013	53645378	1366	+	0	peak_1908	MD15G1436400	53645614	53650350	4737	-	235	downstream	235	AT5G10830.1	Symbols: | S-adenosyl-L-methionine-dependent methyltransferases superfamily protein | chr5:3423686-3424720 FORWARD LENGTH=1035
1799	Chr15	54564149	54565145	997	+	0	peak_1910	MD15G1444800	54565787	54567597	1811	+	641	upstream	641	AT3G17450.1	Symbols: | hAT dimerisation domain-containing protein | chr3:5972671-5976118 REVERSE LENGTH=3448
1800	Chr14	163604	165040	1437	+	0	peak_1912	MD14G1000800	167485	174696	7212	+	2444	upstream	2444	AT3G25530.1	Symbols: GHBDH, ATGHBDH, GLYR1, GR1 | glyoxylate reductase 1 | chr3:9271800-9273593 REVERSE LENGTH=1794
1801	Chr14	252707	256001	3295	+	0	peak_1913	MD14G1001200	256059	258347	2289	+	57	upstream	57	AT5G18270.1	Symbols: ANAC087 | Arabidopsis NAC domain containing protein 87 | chr5:6040919-6042938 REVERSE LENGTH=2020
1802	Chr14	750907	752778	1872	+	0	peak_1914	MD14G1007000	746229	750916	4688	-	0	overlapStart	0	AT5G35220.1	Symbols: EGY1 | Peptidase M50 family protein | chr5:13484431-13487584 REVERSE LENGTH=3154
1803	Chr14	750907	752778	1872	+	0	peak_1914	MD14G1007100	752191	756147	3957	+	0	overlapStart	0	AT1G28760.1	Symbols: | Uncharacterized conserved protein (DUF2215) | chr1:10103158-10104588 FORWARD LENGTH=1431
1804	Chr14	838449	841589	3141	+	0	peak_1915	MD14G1008100	832402	838837	6436	+	0	overlapEnd	0	AT3G12140.2	Symbols: | Emsy N Terminus (ENT)/ plant Tudor-like domains-containing protein | chr3:3869069-3871713 REVERSE LENGTH=2645
1805	Chr14	838449	841589	3141	+	0	peak_1915	MD14G1008200	844295	845256	962	+	2705	upstream	2705
1806	Chr14	975939	979591	3653	+	0	peak_1916	MD14G1010100	975219	976015	797	-	0	overlapStart	0
1807	Chr14	975939	979591	3653	+	0	peak_1916	MD14G1010200	981214	982433	1220	+	1622	upstream	1622
1810	Chr14	1253842	1257839	3998	+	0	peak_1918	MD14G1014100	1249404	1252090	2687	-	1751	upstream	1751	AT2G36540.1	Symbols: | Haloacid dehalogenase-like hydrolase (HAD) superfamily protein | chr2:15325237-15326449 FORWARD LENGTH=1213
1811	Chr14	1253842	1257839	3998	+	0	peak_1918	MD14G1014200	1253224	1253688	465	+	153	downstream	153	AT3G10020.1	Symbols: | unknown protein; FUNCTIONS IN: molecular_function unknown; INVOLVED IN: response to oxidative stress, anaerobic respiration; LOCATED IN: cellular_component unknown; EXPRESSED IN: 23 plant structures; EXPRESSED DURING: 13 growth stages; Has 30201 Blast hits to 17322 proteins in 780 species: Archae - 12; Bacteria - 1396; Metazoa - 17338; Fungi - 3422; Plants - 5037; Viruses - 0; Other Eu…
1812	Chr14	1514381	1517268	2888	+	0	peak_1919	MD14G1016800	1516483	1519247	2765	+	0	overlapStart	0	AT2G36460.1	Symbols: | Aldolase superfamily protein | chr2:15296701-15298514 REVERSE LENGTH=1814
1813	Chr14	1616203	1618186	1984	+	0	peak_1921	MD14G1017400	1613903	1616149	2247	-	53	upstream	53	AT3G52920.2	Symbols: | Family of unknown function (DUF662) | chr3:19624380-19626258 FORWARD LENGTH=1879
1814	Chr14	1795972	1797965	1994	+	0	peak_1922	MD14G1019000	1798100	1801220	3121	+	134	upstream	134	AT3G52870.1	Symbols: | IQ calmodulin-binding motif family protein | chr3:19593173-19595822 REVERSE LENGTH=2650
1815	Chr14	1802295	1804436	2142	+	0	peak_1923	MD14G1019100	1804629	1805852	1224	-	192	downstream	192	AT5G39340.1	Symbols: AHP3, ATHP2 | histidine-containing phosphotransmitter 3 | chr5:15748851-15750507 FORWARD LENGTH=1657
1816	Chr14	1881156	1882772	1617	+	0	peak_1924	MD14G1019900	1876198	1879880	3683	-	1275	upstream	1275	AT2G36310.1	Symbols: URH1 | uridine-ribohydrolase 1 | chr2:15224497-15226872 REVERSE LENGTH=2376
1817	Chr14	1881156	1882772	1617	+	0	peak_1924	MD14G1020000	1883719	1888695	4977	-	946	downstream	946	AT3G10070.1	Symbols: TAF12, TAFII58 | TBP-associated factor 12 | chr3:3103880-3106815 REVERSE LENGTH=2936
1818	Chr14	2283876	2285467	1592	+	0	peak_1925	MD14G1024500	2282700	2287502	4803	+	0	inside	0	AT3G12580.1	Symbols: HSP70, ATHSP70 | heat shock protein 70 | chr3:3991261-3993792 REVERSE LENGTH=2532
1819	Chr14	2581277	2582366	1090	+	0	peak_1926	MD14G1029300	2577457	2579730	2274	-	1546	upstream	1546	AT5G06130.1	Symbols: | chaperone protein dnaJ-related | chr5:1853432-1855888 REVERSE LENGTH=2457
1820	Chr14	2581277	2582366	1090	+	0	peak_1926	MD14G1029400	2579732	2580942	1211	-	334	upstream	334	AT5G06130.2	Symbols: | chaperone protein dnaJ-related | chr5:1853432-1855888 REVERSE LENGTH=2457
1821	Chr14	2581277	2582366	1090	+	0	peak_1926	MD14G1029500	2583005	2583622	618	-	638	downstream	638
1822	Chr14	2646963	2647743	781	+	0	peak_1927	MD14G1030500	2646463	2646575	113	+	387	downstream	387
1823	Chr14	2646963	2647743	781	+	0	peak_1927	MD14G1030600	2646824	2646940	117	+	22	downstream	22
1824	Chr14	2646963	2647743	781	+	0	peak_1927	MD14G1030700	2648438	2650377	1940	+	694	upstream	694	AT5G22380.1	Symbols: anac090, NAC090 | NAC domain containing protein 90 | chr5:7408777-7410102 REVERSE LENGTH=1326
1825	Chr14	2753015	2755806	2792	+	0	peak_1928	MD14G1031000	2757019	2759158	2140	+	1212	upstream	1212	AT5G22380.1	Symbols: anac090, NAC090 | NAC domain containing protein 90 | chr5:7408777-7410102 REVERSE LENGTH=1326
1827	Chr14	3432811	3436073	3263	+	0	peak_1930	MD14G1037400	3431995	3432627	633	-	183	upstream	183	AT3G11660.1	Symbols: NHL1 | NDR1/HIN1-like 1 | chr3:3678835-3679943 REVERSE LENGTH=1109
1828	Chr14	3495108	3498259	3152	+	0	peak_1931	MD14G1038200	3486221	3492581	6361	-	2526	upstream	2526	AT5G52340.1	Symbols: ATEXO70A2, EXO70A2 | exocyst subunit exo70 family protein A2 | chr5:21250802-21253939 FORWARD LENGTH=3138
1829	Chr14	3495108	3498259	3152	+	0	peak_1931	MD14G1038300	3494218	3494976	759	-	131	upstream	131
1830	Chr14	3495108	3498259	3152	+	0	peak_1931	MD14G1038400	3498220	3501216	2997	-	0	overlapEnd	0	AT4G31400.1	Symbols: CTF7 | damaged DNA binding;DNA-directed DNA polymerases | chr4:15237370-15239323 FORWARD LENGTH=1954
1831	Chr14	3527816	3531707	3892	+	0	peak_1932	MD14G1038700	3522327	3526412	4086	-	1403	upstream	1403	AT2G01820.1	Symbols: | Leucine-rich repeat protein kinase family protein | chr2:357431-360681 REVERSE LENGTH=3251
1832	Chr14	4040742	4042280	1539	+	0	peak_1934	MD14G1042500	4042540	4042857	318	+	259	upstream	259	AT4G36590.1	Symbols: | MADS-box transcription factor family protein | chr4:17260937-17262227 REVERSE LENGTH=1291
1833	Chr14	4585732	4588554	2823	+	0	peak_1936	MD14G1047900	4590756	4591581	826	+	2201	upstream	2201	AT3G11930.2	Symbols: | Adenine nucleotide alpha hydrolases-like superfamily protein | chr3:3776259-3777694 FORWARD LENGTH=1436
1834	Chr14	4634179	4635700	1522	+	0	peak_1937	MD14G1048900	4634437	4638168	3732	+	0	overlapStart	0	AT3G58480.1	Symbols: | calmodulin-binding family protein | chr3:21629106-21631853 FORWARD LENGTH=2748
1835	Chr14	4652099	4654072	1974	+	0	peak_1938	MD14G1049100	4650109	4657177	7069	-	0	inside	0	AT3G14470.1	Symbols: | NB-ARC domain-containing disease resistance protein | chr3:4857940-4861247 FORWARD LENGTH=3308
1836	Chr14	4680595	4685598	5004	+	0	peak_1939	MD14G1049200	4684465	4684783	319	+	0	includeFeature	0
1837	Chr14	4699216	4700982	1767	+	0	peak_1940	MD14G1049300	4691120	4697596	6477	-	1619	upstream	1619	AT3G14460.1	Symbols: | LRR and NB-ARC domains-containing disease resistance protein | chr3:4851990-4856264 REVERSE LENGTH=4275
1838	Chr14	4699216	4700982	1767	+	0	peak_1940	MD14G1049400	4697986	4701438	3453	+	0	inside	0
1840	Chr14	5788750	5791717	2968	+	0	peak_1947	MD14G1056200	5791661	5794050	2390	+	0	overlapStart	0	AT5G06710.1	Symbols: HAT14 | homeobox from Arabidopsis thaliana | chr5:2068082-2070361 REVERSE LENGTH=2280
1841	Chr14	6334981	6338951	3971	+	0	peak_1948	MD14G1060000	6331822	6332916	1095	-	2064	upstream	2064	AT1G50190.1	Symbols: | Cysteine/Histidine-rich C1 domain family protein | chr1:18588229-18590799 REVERSE LENGTH=2571
1842	Chr14	6334981	6338951	3971	+	0	peak_1948	MD14G1060100	6332918	6334351	1434	-	629	upstream	629	AT5G40320.1	Symbols: | Cysteine/Histidine-rich C1 domain family protein | chr5:16121757-16123541 FORWARD LENGTH=1785
1843	Chr14	6371245	6372681	1437	+	0	peak_1949	MD14G1060200	6372863	6376873	4011	+	181	upstream	181	AT2G42200.1	Symbols: SPL9, AtSPL9 | squamosa promoter binding protein-like 9 | chr2:17587407-17589630 FORWARD LENGTH=2224
1844	Chr14	6463781	6465281	1501	+	0	peak_1950	MD14G1061400	6462818	6463441	624	-	339	upstream	339	AT2G02100.1	Symbols: LCR69, PDF2.2 | low-molecular-weight cysteine-rich 69 | chr2:528350-529108 FORWARD LENGTH=759
1845	Chr14	6697643	6700202	2560	+	0	peak_1951	MD14G1063300	6692624	6695634	3011	-	2008	upstream	2008	AT2G42280.1	Symbols: | basic helix-loop-helix (bHLH) DNA-binding superfamily protein | chr2:17611283-17613487 REVERSE LENGTH=2205
1846	Chr14	6697643	6700202	2560	+	0	peak_1951	MD14G1063400	6700264	6700384	121	+	61	upstream	61
1847	Chr14	6787039	6791002	3964	+	0	peak_1952	MD14G1064200	6790971	6796385	5415	+	0	overlapStart	0	AT3G57800.2	Symbols: | basic helix-loop-helix (bHLH) DNA-binding superfamily protein | chr3:21407809-21411721 REVERSE LENGTH=3913
1848	Chr14	7184589	7186406	1818	+	0	peak_1955	MD14G1066200	7185847	7186182	336	+	0	includeFeature	0	AT2G03060.2	Symbols: AGL30 | AGAMOUS-like 30 | chr2:901143-903569 FORWARD LENGTH=2427
1849	Chr14	7349324	7351642	2319	+	0	peak_1957	MD14G1067400	7342515	7348619	6105	+	704	downstream	704	AT3G57630.1	Symbols: | exostosin family protein | chr3:21339302-21343152 REVERSE LENGTH=3851
1850	Chr14	7349324	7351642	2319	+	0	peak_1957	MD14G1067500	7350392	7355251	4860	+	0	overlapStart	0	AT1G21080.1	Symbols: | DNAJ heat shock N-terminal domain-containing protein | chr1:7378538-7382661 REVERSE LENGTH=4124
1851	Chr14	7683446	7686267	2822	+	0	peak_1958	MD14G1069800	7686843	7686963	121	+	575	upstream	575
1852	Chr14	7779920	7781702	1783	+	0	peak_1961	MD14G1070700	7781788	7784365	2578	+	85	upstream	85	AT2G41835.1	Symbols: | zinc finger (C2H2 type, AN1-like) family protein | chr2:17457786-17459568 REVERSE LENGTH=1783
1853	Chr14	7814578	7817651	3074	+	0	peak_1962	MD14G1071100	7810684	7814619	3936	-	0	overlapStart	0	AT2G41820.1	Symbols: | Leucine-rich repeat protein kinase family protein | chr2:17446744-17450071 FORWARD LENGTH=3328
1854	Chr14	8683332	8685608	2277	+	0	peak_1963	MD14G1076600	8678058	8680741	2684	-	2590	upstream	2590	AT3G57360.1	Symbols: | unknown protein; BEST Arabidopsis thaliana protein match is: unknown protein (TAIR:AT3G02370.2); Has 122 Blast hits to 122 proteins in 54 species: Archae - 0; Bacteria - 0; Metazoa - 74; Fungi - 4; Plants - 41; Viruses - 0; Other Eukaryotes - 3 (source: NCBI BLink). | chr3:21225540-21226692 FORWARD LENGTH=1153
1855	Chr14	8683332	8685608	2277	+	0	peak_1963	MD14G1076700	8681861	8695666	13806	-	0	inside	0	AT2G41620.1	Symbols: | Nucleoporin interacting component (Nup93/Nic96-like) family protein | chr2:17347304-17355084 REVERSE LENGTH=7781
1857	Chr14	9784255	9787025	2771	+	0	peak_1970	MD14G1083000	9783370	9784660	1291	+	0	overlapEnd	0
1858	Chr14	11181692	11183356	1665	+	0	peak_1971	MD14G1089300	11164472	11179754	15283	-	1937	upstream	1937	AT5G17410.1	Symbols: | Spc97 / Spc98 family of spindle pole body (SBP) component | chr5:5730610-5736695 FORWARD LENGTH=6086
1859	Chr14	12988014	12989399	1386	+	0	peak_1972	MD14G1090900	12984459	12988104	3646	+	0	overlapEnd	0	AT1G73590.1	Symbols: PIN1, ATPIN1 | Auxin efflux carrier family protein | chr1:27659673-27663178 FORWARD LENGTH=3506
1863	Chr14	14324306	14326699	2394	+	0	peak_1974	MD14G1095000	14319845	14323175	3331	-	1130	upstream	1130
1867	Chr14	17292542	17296014	3473	+	0	peak_1979	MD14G1109500	17295955	17298969	3015	+	0	overlapStart	0	AT1G63850.1	Symbols: | BTB/POZ domain-containing protein | chr1:23696962-23698708 FORWARD LENGTH=1747
1868	Chr14	18351950	18355015	3066	+	0	peak_1983	MD14G1113700	18347131	18359289	12159	+	0	inside	0	AT1G64060.1	Symbols: ATRBOH F, ATRBOHF, RBOHAP108, RBOHF, RBOH F | respiratory burst oxidase protein F | chr1:23769774-23776931 FORWARD LENGTH=7158
1869	Chr14	20069976	20072228	2253	+	0	peak_1987	MD14G1125700	20059999	20070759	10761	+	0	overlapEnd	0
1870	Chr14	20069976	20072228	2253	+	0	peak_1987	MD14G1125800	20073880	20074338	459	+	1651	upstream	1651
1871	Chr14	20111696	20113727	2032	+	0	peak_1988	MD14G1126500	20114913	20117111	2199	+	1185	upstream	1185	AT5G14105.1	Symbols: | unknown protein; Has 30201 Blast hits to 17322 proteins in 780 species: Archae - 12; Bacteria - 1396; Metazoa - 17338; Fungi - 3422; Plants - 5037; Viruses - 0; Other Eukaryotes - 2996 (source: NCBI BLink). | chr5:4551974-4553051 REVERSE LENGTH=1078
1872	Chr14	21204771	21206226	1456	+	0	peak_1990	MD14G1133700	21200166	21206111	5946	-	0	overlapStart	0
1873	Chr14	22621407	22622730	1324	+	0	peak_1993	MD14G1138200	22616091	22620571	4481	-	835	upstream	835	AT1G32790.1	Symbols: CID11 | CTC-interacting domain 11 | chr1:11874704-11877387 REVERSE LENGTH=2684
1874	Chr14	23526756	23529563	2808	+	0	peak_1996	MD14G1142500	23526072	23526165	94	-	590	upstream	590
1875	Chr14	23690227	23692165	1939	+	0	peak_1997	MD14G1144000	23692742	23693187	446	-	576	downstream	576
1876	Chr14	23946800	23950508	3709	+	0	peak_1998	MD14G1146800	23944387	23946613	2227	+	186	downstream	186	AT5G61865.1	Symbols: | unknown protein; Has 30201 Blast hits to 17322 proteins in 780 species: Archae - 12; Bacteria - 1396; Metazoa - 17338; Fungi - 3422; Plants - 5037; Viruses - 0; Other Eukaryotes - 2996 (source: NCBI BLink). | chr5:24847327-24849792 FORWARD LENGTH=2466
1877	Chr14	23946800	23950508	3709	+	0	peak_1998	MD14G1146900	23950971	23956466	5496	+	462	upstream	462	AT1G57820.1	Symbols: VIM1, ORTH2 | Zinc finger (C3HC4-type RING finger) family protein | chr1:21414170-21417937 REVERSE LENGTH=3768
1878	Chr14	24056034	24058395	2362	+	0	peak_1999	MD14G1147700	24059252	24060948	1697	-	856	downstream	856	AT5G50930.1	Symbols: | Histone superfamily protein | chr5:20722069-20724440 FORWARD LENGTH=2372
1879	Chr14	24351832	24353981	2150	+	0	peak_2001	MD14G1150200	24350230	24351960	1731	-	0	overlapStart	0	AT4G25040.1	Symbols: | Uncharacterised protein family (UPF0497) | chr4:12868174-12869457 FORWARD LENGTH=1284
1881	Chr14	24930413	24932611	2199	+	0	peak_2004	MD14G1154900	24935450	24937146	1697	+	2838	upstream	2838	AT5G50570.2	Symbols: SPL13A, SPL13 | Squamosa promoter-binding protein-like (SBP domain) transcription factor family protein | chr5:20582083-20583880 REVERSE LENGTH=1798
1882	Chr14	24948456	24950716	2261	+	0	peak_2005	MD14G1155200	24951841	24956133	4293	+	1124	upstream	1124	AT5G63520.1	Symbols: | CONTAINS InterPro DOMAIN/s: F-box domain, Skp2-like (InterPro:IPR022364), FIST C domain (InterPro:IPR019494), FIST domain, N-terminal (InterPro:IPR013702); Has 137 Blast hits to 137 proteins in 56 species: Archae - 0; Bacteria - 88; Metazoa - 6; Fungi - 0; Plants - 32; Viruses - 0; Other Eukaryotes - 11 (source: NCBI BLink). | chr5:25426177-25429112 REVERSE LENGTH=2936
1883	Chr14	25339194	25341684	2491	+	0	peak_2006	MD14G1159400	25334857	25338368	3512	+	825	downstream	825	AT5G44640.1	Symbols: BGLU13 | beta glucosidase 13 | chr5:18011146-18012882 FORWARD LENGTH=1737
1884	Chr14	25696725	25699526	2802	+	0	peak_2007	MD14G1162400	25691597	25695897	4301	-	827	upstream	827	AT3G48500.1	Symbols: PDE312, PTAC10 | Nucleic acid-binding, OB-fold-like protein | chr3:17962163-17965613 FORWARD LENGTH=3451
1885	Chr14	25696725	25699526	2802	+	0	peak_2007	MD14G1162500	25699513	25701965	2453	+	0	overlapStart	0	AT5G50350.1	Symbols: | unknown protein; FUNCTIONS IN: molecular_function unknown; INVOLVED IN: response to oxidative stress; LOCATED IN: chloroplast; EXPRESSED IN: 22 plant structures; EXPRESSED DURING: 13 growth stages; Has 1807 Blast hits to 1807 proteins in 277 species: Archae - 0; Bacteria - 0; Metazoa - 736; Fungi - 347; Plants - 385; Viruses - 0; Other Eukaryotes - 339 (source: NCBI BLink). | chr5:2049…
1886	Chr14	25696725	25699526	2802	+	0	peak_2007	MD14G1162600	25701967	25703085	1119	+	2440	upstream	2440	AT5G50350.1	Symbols: | unknown protein; FUNCTIONS IN: molecular_function unknown; INVOLVED IN: response to oxidative stress; LOCATED IN: chloroplast; EXPRESSED IN: 22 plant structures; EXPRESSED DURING: 13 growth stages; Has 1807 Blast hits to 1807 proteins in 277 species: Archae - 0; Bacteria - 0; Metazoa - 736; Fungi - 347; Plants - 385; Viruses - 0; Other Eukaryotes - 339 (source: NCBI BLink). | chr5:2049…
1887	Chr14	26004416	26006977	2562	+	0	peak_2008	MD14G1167000	26000624	26004121	3498	-	294	upstream	294	AT5G63160.1	Symbols: BT1 | BTB and TAZ domain protein 1 | chr5:25333263-25335485 REVERSE LENGTH=2223
1888	Chr14	26296154	26296985	832	+	0	peak_2009	MD14G1169300	26295152	26295270	119	+	883	downstream	883
1889	Chr14	26296154	26296985	832	+	0	peak_2009	MD14G1169400	26295370	26295480	111	-	673	upstream	673
1890	Chr14	26296154	26296985	832	+	0	peak_2009	MD14G1169500	26295722	26295841	120	-	312	upstream	312
1891	Chr14	26714707	26716663	1957	+	0	peak_2010	MD14G1173000	26710479	26713749	3271	+	957	downstream	957	AT5G63110.1	Symbols: HDA6, AXE1, ATHDA6, RTS1, RPD3B, SIL1 | histone deacetylase 6 | chr5:25315624-25318347 REVERSE LENGTH=2724
1892	Chr14	26714707	26716663	1957	+	0	peak_2010	MD14G1173100	26714351	26714911	561	+	0	overlapEnd	0	AT5G63100.1	Symbols: | S-adenosyl-L-methionine-dependent methyltransferases superfamily protein | chr5:25314137-25315428 REVERSE LENGTH=1292
1893	Chr14	26714707	26716663	1957	+	0	peak_2010	MD14G1173200	26718060	26718650	591	+	1396	upstream	1396
1894	Chr14	27119200	27120534	1335	+	0	peak_2011	MD14G1178500	27117348	27119632	2285	-	0	overlapStart	0	AT5G62960.1	Symbols: | unknown protein; BEST Arabidopsis thaliana protein match is: unknown protein (TAIR:AT1G10660.1); Has 35333 Blast hits to 34131 proteins in 2444 species: Archae - 798; Bacteria - 22429; Metazoa - 974; Fungi - 991; Plants - 531; Viruses - 0; Other Eukaryotes - 9610 (source: NCBI BLink). | chr5:25269282-25271641 FORWARD LENGTH=2360
1895	Chr14	27137046	27138989	1944	+	0	peak_2013	MD14G1178700	27139035	27139151	117	-	45	downstream	45
1896	Chr14	27221574	27223774	2201	+	0	peak_2014	MD14G1179500	27220729	27220845	117	-	728	upstream	728
1897	Chr14	27221574	27223774	2201	+	0	peak_2014	MD14G1179600	27221247	27221356	110	-	217	upstream	217
1898	Chr14	27316046	27318349	2304	+	0	peak_2015	MD14G1180500	27313967	27318565	4599	-	0	inside	0	AT5G62790.1	Symbols: DXR | 1-deoxy-D-xylulose 5-phosphate reductoisomerase | chr5:25214257-25217421 REVERSE LENGTH=3165
1899	Chr14	27573968	27576542	2575	+	0	peak_2017	MD14G1183000	27571175	27573168	1994	-	799	upstream	799	AT5G62850.1	Symbols: AtVEX1, SWEET5, AtSWEET5 | Nodulin MtN3 family protein | chr5:25229938-25231527 REVERSE LENGTH=1590
1900	Chr14	27573968	27576542	2575	+	0	peak_2017	MD14G1183100	27577071	27577517	447	+	528	upstream	528	AT2G18670.1	Symbols: | RING/U-box superfamily protein | chr2:8093220-8095729 FORWARD LENGTH=2510
1901	Chr14	27609603	27612521	2919	+	0	peak_2018	MD14G1183500	27605373	27608528	3156	-	1074	upstream	1074	AT3G48010.1	Symbols: ATCNGC16, CNGC16 | cyclic nucleotide-gated channel 16 | chr3:17721335-17724028 REVERSE LENGTH=2694
1902	Chr14	27609603	27612521	2919	+	0	peak_2018	MD14G1183600	27610814	27615281	4468	+	0	overlapStart	0	AT1G23820.1	Symbols: SPDS1 | spermidine synthase 1 | chr1:8420265-8422985 FORWARD LENGTH=2721
1903	Chr14	27668863	27670358	1496	+	0	peak_2020	MD14G1184400	27664855	27668843	3989	-	19	upstream	19	AT1G63800.1	Symbols: UBC5 | ubiquitin-conjugating enzyme 5 | chr1:23667616-23669080 REVERSE LENGTH=1465
1904	Chr14	27680621	27683049	2429	+	0	peak_2021	MD14G1184500	27678975	27681454	2480	-	0	overlapStart	0	AT3G48030.1	Symbols: | hypoxia-responsive family protein / zinc finger (C3HC4-type RING finger) family protein | chr3:17725410-17727954 REVERSE LENGTH=2545
1905	Chr14	27886692	27889943	3252	+	0	peak_2023	MD14G1186600	27888991	27892542	3552	+	0	overlapStart	0	AT1G63500.1	Symbols: | Protein kinase protein with tetratricopeptide repeat domain | chr1:23555686-23558899 FORWARD LENGTH=3214
1907	Chr14	28373477	28377128	3652	+	0	peak_2027	MD14G1192900	28373274	28373390	117	-	86	upstream	86
1908	Chr14	28373477	28377128	3652	+	0	peak_2027	MD14G1193000	28373631	28373744	114	-	0	includeFeature	0
1909	Chr14	28373477	28377128	3652	+	0	peak_2027	MD14G1193100	28376948	28379737	2790	-	0	overlapEnd	0	AT5G62680.1	Symbols: | Major facilitator superfamily protein | chr5:25165137-25167943 REVERSE LENGTH=2807
1910	Chr14	28543903	28545538	1636	+	0	peak_2028	MD14G1194200	28542687	28543780	1094	-	122	upstream	122	AT1G74730.1	Symbols: | Protein of unknown function (DUF1118) | chr1:28078857-28079987 FORWARD LENGTH=1131
1911	Chr14	28543903	28545538	1636	+	0	peak_2028	MD14G1194300	28545968	28546945	978	-	429	downstream	429
1912	Chr14	28740572	28742469	1898	+	0	peak_2030	MD14G1197300	28743234	28745473	2240	+	764	upstream	764	AT1G74510.1	Symbols: | Galactose oxidase/kelch repeat superfamily protein | chr1:28005365-28007739 FORWARD LENGTH=2375
1914	Chr14	28871262	28875617	4356	+	0	peak_2032	MD14G1198600	28867776	28870540	2765	+	721	downstream	721
1915	Chr14	28871262	28875617	4356	+	0	peak_2032	MD14G1198700	28876123	28876225	103	+	505	upstream	505
1916	Chr14	28950067	28952078	2012	+	0	peak_2033	MD14G1200100	28949738	28953384	3647	+	0	inside	0	AT3G47600.1	Symbols: MYB94, ATMYBCP70, ATMYB94 | myb domain protein 94 | chr3:17539338-17541230 REVERSE LENGTH=1893
1917	Chr14	28998707	29001004	2298	+	0	peak_2035	MD14G1200700	29000708	29001141	434	+	0	overlapStart	0
1918	Chr14	28998707	29001004	2298	+	0	peak_2035	MD14G1200800	29002913	29004001	1089	+	1908	upstream	1908	AT3G47530.1	Symbols: | Pentatricopeptide repeat (PPR) superfamily protein | chr3:17517355-17519165 REVERSE LENGTH=1811
1919	Chr14	29135428	29139740	4313	+	0	peak_2037	MD14G1203000	29132980	29135232	2253	+	195	downstream	195	AT5G61430.1	Symbols: ANAC100, ATNAC5, NAC100 | NAC domain containing protein 100 | chr5:24701122-24702761 REVERSE LENGTH=1640
1922	Chr14	29622005	29624604	2600	+	0	peak_2041	MD14G1210500	29616320	29622125	5806	+	0	overlapEnd	0	AT5G61150.1	Symbols: VIP4 | leo1-like family protein | chr5:24603656-24607725 REVERSE LENGTH=4070
1923	Chr14	29622005	29624604	2600	+	0	peak_2041	MD14G1210600	29624025	29628301	4277	+	0	overlapStart	0	AT1G74310.1	Symbols: ATHSP101, HSP101, HOT1 | heat shock protein 101 | chr1:27936508-27940190 REVERSE LENGTH=3683
1924	Chr14	29654959	29657390	2432	+	0	peak_2042	MD14G1211000	29651352	29656826	5475	-	0	overlapStart	0	AT1G74310.1	Symbols: ATHSP101, HSP101, HOT1 | heat shock protein 101 | chr1:27936508-27940190 REVERSE LENGTH=3683
1925	Chr14	29654959	29657390	2432	+	0	peak_2042	MD14G1211100	29657511	29657926	416	+	120	upstream	120
1926	Chr14	29654959	29657390	2432	+	0	peak_2042	MD14G1211200	29658987	29663187	4201	+	1596	upstream	1596	AT1G18650.1	Symbols: PDCB3 | plasmodesmata callose-binding protein 3 | chr1:6418858-6420557 REVERSE LENGTH=1700
1927	Chr14	29804375	29807068	2694	+	0	peak_2043	MD14G1213600	29795816	29801442	5627	-	2932	upstream	2932	AT1G74160.1	Symbols: | unknown protein; BEST Arabidopsis thaliana protein match is: unknown protein (TAIR:AT1G18620.1); Has 3407 Blast hits to 2217 proteins in 314 species: Archae - 0; Bacteria - 264; Metazoa - 1296; Fungi - 318; Plants - 346; Viruses - 34; Other Eukaryotes - 1149 (source: NCBI BLink). | chr1:27886426-27891431 FORWARD LENGTH=5006
1929	Chr14	30091317	30093196	1880	+	0	peak_2049	MD14G1217400	30093369	30095023	1655	-	172	downstream	172
1930	Chr14	30198784	30201870	3087	+	0	peak_2050	MD14G1219500	30193204	30197734	4531	-	1049	upstream	1049	AT1G68710.1	Symbols: | ATPase E1-E2 type family protein / haloacid dehalogenase-like hydrolase family protein | chr1:25793207-25798257 REVERSE LENGTH=5051
1931	Chr14	30198784	30201870	3087	+	0	peak_2050	MD14G1219600	30197736	30199035	1300	+	0	overlapEnd	0
1932	Chr14	30198784	30201870	3087	+	0	peak_2050	MD14G1219700	30201633	30209596	7964	-	0	overlapEnd	0	AT5G23080.1	Symbols: TGH | SWAP (Suppressor-of-White-APricot)/surp domain-containing protein | chr5:7742940-7748933 REVERSE LENGTH=5994
1933	Chr14	30478631	30481660	3030	+	0	peak_2052	MD14G1223800	30481531	30483703	2173	-	0	overlapEnd	0	AT1G18440.1	Symbols: | Peptidyl-tRNA hydrolase family protein | chr1:6345974-6347910 FORWARD LENGTH=1937
1934	Chr14	30529674	30530649	976	+	0	peak_2053	MD14G1224300	30526719	30529710	2992	+	0	overlapEnd	0	AT5G07990.1	Symbols: TT7, CYP75B1, D501 | Cytochrome P450 superfamily protein | chr5:2560394-2563109 FORWARD LENGTH=2716
1935	Chr14	30731690	30734109	2420	+	0	peak_2054	MD14G1226200	30730368	30731108	741	-	581	upstream	581	AT1G13360.1	Symbols: | unknown protein; FUNCTIONS IN: molecular_function unknown; INVOLVED IN: biological_process unknown; LOCATED IN: cellular_component unknown; BEST Arabidopsis thaliana protein match is: unknown protein (TAIR:AT3G25870.1). | chr1:4576967-4577967 REVERSE LENGTH=1001
1936	Chr14	30867188	30869623	2436	+	0	peak_2057	MD14G1227500	30870058	30871496	1439	+	434	upstream	434	AT1G68320.1	Symbols: MYB62, AtMYB62, BW62B, BW62C | myb domain protein 62 | chr1:25603842-25605096 FORWARD LENGTH=1255
1937	Chr14	30871911	30873991	2081	+	0	peak_2058	MD14G1227500	30870058	30871496	1439	+	414	downstream	414	AT1G68320.1	Symbols: MYB62, AtMYB62, BW62B, BW62C | myb domain protein 62 | chr1:25603842-25605096 FORWARD LENGTH=1255
1938	Chr14	30871911	30873991	2081	+	0	peak_2058	MD14G1227600	30874632	30876350	1719	+	640	upstream	640	AT1G48830.2	Symbols: | Ribosomal protein S7e family protein | chr1:18059636-18061257 REVERSE LENGTH=1622
1939	Chr14	31016445	31018292	1848	+	0	peak_2059	MD14G1228600	31018052	31022110	4059	+	0	overlapStart	0	AT1G73805.1	Symbols: | Calmodulin binding protein-like | chr1:27745427-27749178 REVERSE LENGTH=3752
1941	Chr14	31505509	31508364	2856	+	0	peak_2061	MD14G1235100	31509034	31515791	6758	+	669	upstream	669	AT1G73660.1	Symbols: | protein tyrosine kinase family protein | chr1:27691893-27697211 REVERSE LENGTH=5319
1942	Chr14	31753284	31756078	2795	+	0	peak_2063	MD14G1238300	31750138	31753274	3137	-	9	upstream	9	AT1G48480.1	Symbols: RKL1 | receptor-like kinase 1 | chr1:17918391-17920985 FORWARD LENGTH=2595
1944	Chr14	31853262	31857274	4013	+	0	peak_2066	MD14G1239400	31851032	31851976	945	-	1285	upstream	1285	AT1G73500.1	Symbols: ATMKK9, MKK9 | MAP kinase kinase 9 | chr1:27639091-27640529 REVERSE LENGTH=1439
1945	Chr14	31853262	31857274	4013	+	0	peak_2066	MD14G1239500	31857192	31863313	6122	+	0	overlapStart	0	AT3G02850.1	Symbols: SKOR | STELAR K+ outward rectifier | chr3:619678-623558 REVERSE LENGTH=3881
1946	Chr14	32120009	32120692	684	+	0	peak_2067	MD14G1242800	32112056	32119376	7321	-	632	upstream	632	AT1G48420.1	Symbols: D-CDES, ATACD1, ACD1 | D-cysteine desulfhydrase | chr1:17896597-17898804 REVERSE LENGTH=2208
1947	Chr14	32120009	32120692	684	+	0	peak_2067	MD14G1242900	32121153	32127182	6030	+	460	upstream	460	AT1G15030.1	Symbols: | Protein of unknown function (DUF789) | chr1:5177529-5180049 FORWARD LENGTH=2521
1948	Chr14	32130744	32132619	1876	+	0	peak_2068	MD14G1243000	32129000	32129955	956	-	788	upstream	788	AT3G05950.1	Symbols: | RmlC-like cupins superfamily protein | chr3:1781067-1782007 REVERSE LENGTH=941
1949	Chr14	32151977	32155317	3341	+	0	peak_2069	MD14G1243100	32151154	32152119	966	-	0	overlapStart	0	AT3G05950.1	Symbols: | RmlC-like cupins superfamily protein | chr3:1781067-1782007 REVERSE LENGTH=941
1950	Chr14	32151977	32155317	3341	+	0	peak_2069	MD14G1243200	32155904	32162582	6679	+	586	upstream	586	AT3G17700.1	Symbols: CNBT1, CNGC20, ATCNGC20 | cyclic nucleotide-binding transporter 1 | chr3:6048916-6052552 FORWARD LENGTH=3637
1951	Chr14	32208118	32211310	3193	+	0	peak_2070	MD14G1243400	32211589	32214629	3041	+	278	upstream	278	AT1G18330.1	Symbols: EPR1, RVE7 | Homeodomain-like superfamily protein | chr1:6305971-6308010 REVERSE LENGTH=2040
1952	Chr14	32242513	32245587	3075	+	0	peak_2071	MD14G1244000	32237619	32241734	4116	+	778	downstream	778	AT1G73370.1	Symbols: SUS6 | sucrose synthase 6 | chr1:27584425-27588464 REVERSE LENGTH=4040
1953	Chr14	32242513	32245587	3075	+	0	peak_2071	MD14G1244100	32245728	32248695	2968	+	140	upstream	140	AT1G14590.1	Symbols: | Nucleotide-diphospho-sugar transferase family protein | chr1:4998816-5000643 REVERSE LENGTH=1828
1954	Chr14	32421180	32423845	2666	+	0	peak_2073	MD14G1246500	32424876	32431502	6627	+	1030	upstream	1030	AT1G73390.3	Symbols: | Endosomal targeting BRO1-like domain-containing protein | chr1:27590810-27595142 REVERSE LENGTH=4333
1955	Chr04	342343	343788	1446	+	0	peak_2074	MD04G1002400	338749	339861	1113	-	2481	upstream	2481
1956	Chr04	490157	492791	2635	+	0	peak_2075	MD04G1003300	488057	489737	1681	-	419	upstream	419	AT5G13930.1	Symbols: CHS, TT4, ATCHS | Chalcone and stilbene synthase family protein | chr5:4488688-4490264 FORWARD LENGTH=1577
1957	Chr04	499285	501474	2190	+	0	peak_2076	MD04G1003400	500950	503483	2534	+	0	overlapStart	0	AT5G13930.1	Symbols: CHS, TT4, ATCHS | Chalcone and stilbene synthase family protein | chr5:4488688-4490264 FORWARD LENGTH=1577
1958	Chr04	639874	642175	2302	+	0	peak_2077	MD04G1005300	635759	639950	4192	-	0	overlapStart	0	AT3G24160.1	Symbols: PMP | putative type 1 membrane protein | chr3:8726122-8729389 FORWARD LENGTH=3268
1959	Chr04	639874	642175	2302	+	0	peak_2077	MD04G1005400	642087	643473	1387	-	0	overlapEnd	0
1960	Chr04	1327139	1328325	1187	+	0	peak_2078	MD04G1011700	1324708	1331182	6475	-	0	inside	0	AT5G36930.2	Symbols: | Disease resistance protein (TIR-NBS-LRR class) family | chr5:14567622-14572630 REVERSE LENGTH=5009
1961	Chr04	1328817	1330660	1844	+	0	peak_2079	MD04G1011700	1324708	1331182	6475	-	0	inside	0	AT5G36930.2	Symbols: | Disease resistance protein (TIR-NBS-LRR class) family | chr5:14567622-14572630 REVERSE LENGTH=5009
1962	Chr04	1344671	1346633	1963	+	0	peak_2080	MD04G1011900	1342274	1345372	3099	-	0	overlapStart	0	AT1G07930.2	Symbols: | GTP binding Elongation factor Tu family protein | chr1:2458244-2460790 FORWARD LENGTH=2547
1963	Chr04	1344671	1346633	1963	+	0	peak_2080	MD04G1012000	1347908	1355873	7966	+	1274	upstream	1274	AT1G04850.1	Symbols: | ubiquitin-associated (UBA)/TS-N domain-containing protein | chr1:1365118-1368844 REVERSE LENGTH=3727
1964	Chr04	1877816	1879525	1710	+	0	peak_2081	MD04G1017100	1860014	1875752	15739	-	2063	upstream	2063	AT5G43490.1	Symbols: | unknown protein; Has 1807 Blast hits to 1807 proteins in 277 species: Archae - 0; Bacteria - 0; Metazoa - 736; Fungi - 347; Plants - 385; Viruses - 0; Other Eukaryotes - 339 (source: NCBI BLink). | chr5:17468471-17469312 REVERSE LENGTH=842
1965	Chr04	2073280	2075540	2261	+	0	peak_2082	MD04G1017800	2072299	2072360	62	-	919	upstream	919
1966	Chr04	2073280	2075540	2261	+	0	peak_2082	MD04G1017900	2076252	2077803	1552	-	711	downstream	711	AT4G13990.1	Symbols: | Exostosin family protein | chr4:8084395-8086095 FORWARD LENGTH=1701
1967	Chr04	2257950	2259970	2021	+	0	peak_2083	MD04G1019400	2259296	2260720	1425	-	0	overlapEnd	0	AT4G15550.1	Symbols: IAGLU | indole-3-acetate beta-D-glucosyltransferase | chr4:8877590-8879327 REVERSE LENGTH=1738
1969	Chr04	2781869	2784289	2421	+	0	peak_2086	MD04G1024200	2778003	2781165	3163	-	703	upstream	703	AT1G78922.1	Symbols: | unknown protein; FUNCTIONS IN: molecular_function unknown; INVOLVED IN: biological_process unknown; LOCATED IN: cellular_component unknown; BEST Arabidopsis thaliana protein match is: unknown protein (TAIR:AT1G21722.1); Has 30201 Blast hits to 17322 proteins in 780 species: Archae - 12; Bacteria - 1396; Metazoa - 17338; Fungi - 3422; Plants - 5037; Viruses - 0; Other Eukaryotes - 2996 …
1970	Chr04	2789866	2791321	1456	+	0	peak_2087	MD04G1024300	2786829	2789642	2814	-	223	upstream	223	AT2G25940.1	Symbols: ALPHA-VPE, ALPHAVPE | alpha-vacuolar processing enzyme | chr2:11063301-11066028 REVERSE LENGTH=2728
1971	Chr04	2940255	2943138	2884	+	0	peak_2089	MD04G1025300	2941747	2944431	2685	+	0	overlapStart	0	AT3G25400.1	Symbols: | CONTAINS InterPro DOMAIN/s: NTP Pyrophosphohydrolase MazG-related, RS21-C6 (InterPro:IPR011394), EAR (InterPro:IPR009039), NTP pyrophosphohydrolase MazG, putative catalytic core (InterPro:IPR004518); Has 1123 Blast hits to 1121 proteins in 452 species: Archae - 22; Bacteria - 753; Metazoa - 81; Fungi - 3; Plants - 83; Viruses - 0; Other Eukaryotes - 181 (source: NCBI BLink). | chr3:921…
1972	Chr04	2960927	2963803	2877	+	0	peak_2090	MD04G1025500	2959783	2959899	117	-	1027	upstream	1027
1973	Chr04	2960927	2963803	2877	+	0	peak_2090	MD04G1025600	2963765	2969764	6000	+	0	overlapStart	0	AT1G14780.1	Symbols: | MAC/Perforin domain-containing protein | chr1:5090990-5094152 FORWARD LENGTH=3163
1974	Chr04	3033679	3035988	2310	+	0	peak_2092	MD04G1026000	3036130	3038176	2047	-	141	downstream	141	AT1G60730.1	Symbols: | NAD(P)-linked oxidoreductase superfamily protein | chr1:22358231-22360184 REVERSE LENGTH=1954
1976	Chr04	3477733	3479466	1734	+	0	peak_2094	MD04G1031100	3470042	3478129	8088	-	0	overlapStart	0	AT2G43160.1	Symbols: | ENTH/VHS family protein | chr2:17948062-17953669 FORWARD LENGTH=5608
1977	Chr04	3632648	3634616	1969	+	0	peak_2096	MD04G1032100	3632392	3632500	109	-	147	upstream	147
1978	Chr04	3759442	3761689	2248	+	0	peak_2098	MD04G1033300	3758491	3763450	4960	-	0	inside	0	AT2G43120.1	Symbols: | RmlC-like cupins superfamily protein | chr2:17927264-17928984 FORWARD LENGTH=1721
1979	Chr04	3769343	3772378	3036	+	0	peak_2099	MD04G1033400	3774851	3775162	312	+	2472	upstream	2472	AT5G12890.1	Symbols: | UDP-Glycosyltransferase superfamily protein | chr5:4069577-4071227 REVERSE LENGTH=1651
1980	Chr04	4301350	4304767	3418	+	0	peak_2100	MD04G1039200	4298717	4300846	2130	+	503	downstream	503
1981	Chr04	4762284	4764558	2275	+	0	peak_2101	MD04G1040600	4764690	4764801	112	+	131	upstream	131
1982	Chr04	4762284	4764558	2275	+	0	peak_2101	MD04G1040700	4765045	4765156	112	+	486	upstream	486
1983	Chr04	4762284	4764558	2275	+	0	peak_2101	MD04G1040800	4765400	4765511	112	+	841	upstream	841
1984	Chr04	4891653	4893871	2219	+	0	peak_2104	MD04G1041300	4895148	4906843	11696	+	1276	upstream	1276	AT5G27740.1	Symbols: EMB161, EMB2775, EMB251, RFC3 | ATPase family associated with various cellular activities (AAA) | chr5:9823679-9827064 FORWARD LENGTH=3386
1985	Chr04	5132004	5133529	1526	+	0	peak_2105	MD04G1043600	5127454	5132271	4818	-	0	overlapStart	0	AT1G06070.1	Symbols: | Basic-leucine zipper (bZIP) transcription factor family protein | chr1:1834829-1837648 REVERSE LENGTH=2820
1986	Chr04	5337121	5339031	1911	+	0	peak_2106	MD04G1046000	5332407	5334295	1889	-	2825	upstream	2825	AT4G37650.1	Symbols: SHR, SGR7 | GRAS family transcription factor | chr4:17691786-17693760 FORWARD LENGTH=1975
1987	Chr04	5551716	5554615	2900	+	0	peak_2107	MD04G1047700	5550158	5551289	1132	+	426	downstream	426	AT3G54420.1	Symbols: ATEP3, ATCHITIV, CHIV, EP3 | homolog of carrot EP3-3 chitinase | chr3:20145910-20147063 FORWARD LENGTH=1154
1988	Chr04	5551716	5554615	2900	+	0	peak_2107	MD04G1047800	5554929	5557037	2109	-	313	downstream	313	AT5G63670.1	Symbols: SPT42 | SPT4 homolog 2 | chr5:25487927-25489389 FORWARD LENGTH=1463
1989	Chr04	6976788	6979491	2704	+	0	peak_2110	MD04G1057000	6973948	6976920	2973	-	0	overlapStart	0	AT4G17100.1	Symbols: | EXPRESSED IN: 23 plant structures; EXPRESSED DURING: 13 growth stages; CONTAINS InterPro DOMAIN/s: Endoribonuclease XendoU (InterPro:IPR018998). | chr4:9610102-9612676 REVERSE LENGTH=2575
1992	Chr04	9215013	9215978	966	+	0	peak_2115	MD04G1067900	9216198	9216680	483	+	219	upstream	219	AT4G25470.1	Symbols: CBF2, DREB1C, FTQ4, ATCBF2 | C-repeat/DRE binding factor 2 | chr4:13015277-13016220 REVERSE LENGTH=944
1993	Chr04	11216916	11219263	2348	+	0	peak_2116	MD04G1081300	11215312	11218807	3496	+	0	overlapEnd	0
1994	Chr04	13574400	13576513	2114	+	0	peak_2119	MD04G1088200	13570573	13572567	1995	-	1832	upstream	1832
1995	Chr04	15410437	15413552	3116	+	0	peak_2120	MD04G1088900	15414960	15417693	2734	+	1407	upstream	1407	AT5G03530.1	Symbols: ATRAB ALPHA, ATRAB, ATRAB18B, ATRABC2A, RABC2A | RAB GTPase homolog C2A | chr5:885522-887390 REVERSE LENGTH=1869
1996	Chr04	15461712	15462609	898	+	0	peak_2121	MD04G1089100	15459619	15460614	996	-	1097	upstream	1097	AT5G03510.1	Symbols: | C2H2-type zinc finger family protein | chr5:880225-881305 FORWARD LENGTH=1081
1997	Chr04	16465567	16466849	1283	+	0	peak_2123	MD04G1092500	16467106	16471184	4079	-	256	downstream	256	AT2G36895.1	Symbols: | unknown protein; FUNCTIONS IN: molecular_function unknown; INVOLVED IN: biological_process unknown; LOCATED IN: chloroplast; Has 32 Blast hits to 32 proteins in 14 species: Archae - 0; Bacteria - 0; Metazoa - 0; Fungi - 0; Plants - 32; Viruses - 0; Other Eukaryotes - 0 (source: NCBI BLink). | chr2:15489028-15490347 REVERSE LENGTH=1320
1998	Chr04	18469804	18471844	2041	+	0	peak_2130	MD04G1099800	18471068	18475179	4112	+	0	overlapStart	0	AT3G09760.1	Symbols: | RING/U-box superfamily protein | chr3:2992654-2995634 REVERSE LENGTH=2981
2001	Chr04	19294399	19297988	3590	+	0	peak_2134	MD04G1105200	19291304	19294123	2820	-	275	upstream	275	AT2G28550.3	Symbols: RAP2.7 | related to AP2.7 | chr2:12225842-12228543 REVERSE LENGTH=2702
2003	Chr04	20108953	20111992	3040	+	0	peak_2136	MD04G1116300	20106042	20108687	2646	-	265	upstream	265	AT2G37360.1	Symbols: | ABC-2 type transporter family protein | chr2:15673442-15675920 REVERSE LENGTH=2479
2004	Chr04	20108953	20111992	3040	+	0	peak_2136	MD04G1116400	20111992	20118068	6077	-	0	overlapEnd	0	AT1G07670.1	Symbols: ATECA4, ECA4 | endomembrane-type CA-ATPase 4 | chr1:2370052-2374545 REVERSE LENGTH=4494
2008	Chr04	20915399	20917397	1999	+	0	peak_2138	MD04G1123600	20914814	20919358	4545	-	0	inside	0	AT2G37540.1	Symbols: | NAD(P)-binding Rossmann-fold superfamily protein | chr2:15751568-15753967 REVERSE LENGTH=2400
2009	Chr04	21219637	21222560	2924	+	0	peak_2139	MD04G1125700	21216871	21219352	2482	-	284	upstream	284	AT2G37570.1	Symbols: SLT1 | HSP20-like chaperones superfamily protein | chr2:15761300-15763373 REVERSE LENGTH=2074
2010	Chr04	21235925	21237797	1873	+	0	peak_2140	MD04G1125900	21234928	21235514	587	-	410	upstream	410
2015	Chr04	23515173	23516642	1470	+	0	peak_2149	MD04G1146800	23513897	23514223	327	-	949	upstream	949	AT3G09085.1	Symbols: | Protein of unknown function (DUF962) | chr3:2782133-2782740 FORWARD LENGTH=608
2016	Chr04	23515173	23516642	1470	+	0	peak_2149	MD04G1146900	23516338	23518944	2607	-	0	overlapEnd	0	AT2G38060.1	Symbols: PHT4;2 | phosphate transporter 4;2 | chr2:15922557-15925623 REVERSE LENGTH=3067
2017	Chr04	23552926	23555903	2978	+	0	peak_2150	MD04G1147200	23557770	23558594	825	+	1866	upstream	1866	AT3G09060.1	Symbols: | Pentatricopeptide repeat (PPR) superfamily protein | chr3:2766367-2768430 REVERSE LENGTH=2064
2018	Chr04	23552926	23555903	2978	+	0	peak_2150	MD04G1147300	23558617	23560560	1944	+	2713	upstream	2713	AT3G09060.1	Symbols: | Pentatricopeptide repeat (PPR) superfamily protein | chr3:2766367-2768430 REVERSE LENGTH=2064
2019	Chr04	23686333	23688660	2328	+	0	peak_2152	MD04G1148600	23683520	23683631	112	-	2701	upstream	2701
2020	Chr04	23704695	23707793	3099	+	0	peak_2153	MD04G1149000	23703094	23707704	4611	-	0	overlapStart	0
2021	Chr04	23791894	23793823	1930	+	0	peak_2154	MD04G1149300	23796239	23801564	5326	+	2415	upstream	2415	AT2G38120.1	Symbols: AUX1, WAV5, PIR1, MAP1 | Transmembrane amino acid transporter family protein | chr2:15972993-15977180 FORWARD LENGTH=4188
2022	Chr04	24112680	24113583	904	+	0	peak_2155	MD04G1151900	24108144	24112570	4427	-	109	upstream	109	AT2G38170.3	Symbols: CAX1, ATCAX1, RCI4 | cation exchanger 1 | chr2:15990045-15993278 REVERSE LENGTH=3234
2023	Chr04	24112680	24113583	904	+	0	peak_2155	MD04G1152000	24114318	24116667	2350	-	734	downstream	734	AT5G01470.2	Symbols: | S-adenosyl-L-methionine-dependent methyltransferases superfamily protein | chr5:190928-192517 FORWARD LENGTH=1590
2024	Chr04	24275877	24278188	2312	+	0	peak_2156	MD04G1154600	24278326	24279926	1601	+	137	upstream	137	AT2G38250.1	Symbols: | Homeodomain-like superfamily protein | chr2:16018357-16019500 FORWARD LENGTH=1144
2025	Chr04	25083650	25085321	1672	+	0	peak_2157	MD04G1160500	25081557	25085351	3795	+	0	inside	0	AT1G14400.2	Symbols: UBC1, ATUBC1 | ubiquitin carrier protein 1 | chr1:4927011-4928533 REVERSE LENGTH=1523
2026	Chr04	25083650	25085321	1672	+	0	peak_2157	MD04G1160600	25087426	25096656	9231	+	2104	upstream	2104	AT1G47890.1	Symbols: AtRLP7, RLP7 | receptor like protein 7 | chr1:17643976-17647035 FORWARD LENGTH=3060
2027	Chr04	25332455	25334498	2044	+	0	peak_2158	MD04G1162200	25331900	25336010	4111	-	0	inside	0	AT2G38290.1	Symbols: ATAMT2, AMT2;1, AMT2 | ammonium transporter 2 | chr2:16039475-16042383 REVERSE LENGTH=2909
2028	Chr04	25345882	25346900	1019	+	0	peak_2159	MD04G1162300	25342982	25343233	252	-	2648	upstream	2648	AT1G28960.2	Symbols: ATNUDT15, ATNUDX15, NUDX15 | nudix hydrolase homolog 15 | chr1:10109594-10111660 REVERSE LENGTH=2067
2034	Chr04	25586648	25588912	2265	+	0	peak_2163	MD04G1165300	25589042	25592748	3707	+	129	upstream	129	AT2G38330.1	Symbols: | MATE efflux family protein | chr2:16064503-16067437 FORWARD LENGTH=2935
2035	Chr04	25968554	25971585	3032	+	0	peak_2166	MD04G1169100	25965315	25966883	1569	-	1670	upstream	1670	AT2G38420.1	Symbols: | Pentatricopeptide repeat (PPR) superfamily protein | chr2:16091093-16092549 FORWARD LENGTH=1457
2036	Chr04	25968554	25971585	3032	+	0	peak_2166	MD04G1169200	25968356	25969714	1359	+	0	overlapEnd	0	AT5G01750.2	Symbols: | Protein of unknown function (DUF567) | chr5:289765-291326 FORWARD LENGTH=1562
2037	Chr04	25968554	25971585	3032	+	0	peak_2166	MD04G1169300	25970037	25971149	1113	-	0	includeFeature	0
2038	Chr04	26633308	26636903	3596	+	0	peak_2168	MD04G1175100	26628319	26634026	5708	-	0	overlapStart	0	AT3G52850.1	Symbols: VSR1, BP-80, ATELP, BP80, BP80B, ATELP1, ATVSR1, GFS1, VSR1;1, BP80-1;1 | vacuolar sorting receptor homolog 1 | chr3:19587821-19591947 FORWARD LENGTH=4127
2039	Chr04	26723763	26725065	1303	+	0	peak_2170	MD04G1176500	26720730	26723847	3118	-	0	overlapStart	0	AT3G08710.2	Symbols: ATH9, TRX H9, TH9 | thioredoxin H-type 9 | chr3:2645167-2646497 FORWARD LENGTH=1331
2040	Chr04	26733980	26736024	2045	+	0	peak_2171	MD04G1176600	26730983	26733053	2071	-	926	upstream	926	AT1G64230.2	Symbols: UBC28 | ubiquitin-conjugating enzyme 28 | chr1:23833551-23835536 FORWARD LENGTH=1986
2041	Chr04	26844072	26845793	1722	+	0	peak_2172	MD04G1177200	26841952	26843626	1675	+	445	downstream	445	AT1G32070.1	Symbols: ATNSI, NSI | nuclear shuttle interacting | chr1:11534682-11536316 REVERSE LENGTH=1635
2042	Chr04	26844072	26845793	1722	+	0	peak_2172	MD04G1177300	26843628	26844492	865	+	0	overlapEnd	0	AT1G32070.3	Symbols: ATNSI, NSI | nuclear shuttle interacting | chr1:11534682-11536316 REVERSE LENGTH=1635
2043	Chr04	26895768	26897084	1317	+	0	peak_2173	MD04G1177800	26888222	26893064	4843	-	2703	upstream	2703	AT2G38610.2	Symbols: | RNA-binding KH domain-containing protein | chr2:16147113-16149788 REVERSE LENGTH=2676
2044	Chr04	26895768	26897084	1317	+	0	peak_2173	MD04G1177900	26898391	26900781	2391	+	1306	upstream	1306	AT3G08610.1	Symbols: | unknown protein; Has 40 Blast hits to 40 proteins in 15 species: Archae - 0; Bacteria - 0; Metazoa - 0; Fungi - 0; Plants - 40; Viruses - 0; Other Eukaryotes - 0 (source: NCBI BLink). | chr3:2615426-2616803 REVERSE LENGTH=1378
2045	Chr04	27036489	27038004	1516	+	0	peak_2174	MD04G1179000	27036044	27036159	116	-	329	upstream	329
2046	Chr04	27036489	27038004	1516	+	0	peak_2174	MD04G1179100	27036410	27036527	118	-	0	overlapStart	0
2047	Chr04	27036489	27038004	1516	+	0	peak_2174	MD04G1179200	27038088	27039862	1775	+	83	upstream	83
2048	Chr04	27300204	27302476	2273	+	0	peak_2175	MD04G1182000	27300572	27302053	1482	-	0	includeFeature	0
2049	Chr04	27300204	27302476	2273	+	0	peak_2175	MD04G1182100	27303243	27305519	2277	-	766	downstream	766	AT5G20590.1	Symbols: TBL5 | TRICHOME BIREFRINGENCE-LIKE 5 | chr5:6963438-6966226 FORWARD LENGTH=2789
2050	Chr04	27668291	27670075	1785	+	0	peak_2176	MD04G1185700	27669693	27671731	2039	+	0	overlapStart	0
2051	Chr04	27944343	27945899	1557	+	0	peak_2177	MD04G1188800	27937051	27941517	4467	-	2825	upstream	2825	AT4G10710.1	Symbols: SPT16 | global transcription factor C | chr4:6601989-6606354 REVERSE LENGTH=4366
2052	Chr04	27944343	27945899	1557	+	0	peak_2177	MD04G1188900	27941759	27950838	9080	+	0	inside	0	AT3G07100.1	Symbols: ERMO2, SEC24A | Sec23/Sec24 protein transport family protein | chr3:2245164-2250699 REVERSE LENGTH=5536
2053	Chr04	27996071	27998444	2374	+	0	peak_2178	MD04G1189700	27991895	27996382	4488	-	0	overlapStart	0	AT1G56700.2	Symbols: | Peptidase C15, pyroglutamyl peptidase I-like | chr1:21256176-21257973 FORWARD LENGTH=1798
2054	Chr04	27996071	27998444	2374	+	0	peak_2178	MD04G1189800	28001289	28006244	4956	+	2844	upstream	2844	AT1G09420.1	Symbols: G6PD4 | glucose-6-phosphate dehydrogenase 4 | chr1:3038469-3041873 REVERSE LENGTH=3405
2055	Chr04	28054893	28057058	2166	+	0	peak_2179	MD04G1190600	28053163	28054632	1470	+	260	downstream	260	AT4G35350.2	Symbols: XCP1 | xylem cysteine peptidase 1 | chr4:16810482-16812004 FORWARD LENGTH=1523
2056	Chr04	28118378	28119333	956	+	0	peak_2180	MD04G1191800	28114053	28115619	1567	-	2758	upstream	2758	AT1G09300.1	Symbols: | Metallopeptidase M24 family protein | chr1:3003495-3008213 FORWARD LENGTH=4719
2057	Chr04	28118378	28119333	956	+	0	peak_2180	MD04G1191900	28119236	28120662	1427	-	0	overlapEnd	0	AT3G56880.1	Symbols: | VQ motif-containing protein | chr3:21059915-21060965 FORWARD LENGTH=1051
2058	Chr04	28374440	28377495	3056	+	0	peak_2182	MD04G1194500	28373829	28374128	300	-	311	upstream	311	AT1G06340.1	Symbols: | Plant Tudor-like protein | chr1:1933284-1934014 REVERSE LENGTH=731
2059	Chr04	28374440	28377495	3056	+	0	peak_2182	MD04G1194600	28376752	28378412	1661	-	0	overlapEnd	0	AT3G62550.1	Symbols: | Adenine nucleotide alpha hydrolases-like superfamily protein | chr3:23135984-23137173 FORWARD LENGTH=1190
2060	Chr04	28461955	28463617	1663	+	0	peak_2183	MD04G1196300	28458070	28461704	3635	-	250	upstream	250	AT3G05670.1	Symbols: | RING/U-box protein | chr3:1653264-1657159 FORWARD LENGTH=3896
2061	Chr04	28529038	28530991	1954	+	0	peak_2185	MD04G1197100	28527023	28530855	3833	-	0	overlapStart	0	AT5G27930.2	Symbols: | Protein phosphatase 2C family protein | chr5:9958090-9961264 REVERSE LENGTH=3175
2062	Chr04	28529038	28530991	1954	+	0	peak_2185	MD04G1197200	28532776	28532894	119	+	1784	upstream	1784
2064	Chr04	28877377	28879966	2590	+	0	peak_2188	MD04G1203100	28876435	28876825	391	-	551	upstream	551
2067	Chr04	29271121	29272358	1238	+	0	peak_2190	MD04G1207500	29269117	29271406	2290	-	0	overlapStart	0	AT1G08970.2	Symbols: HAP5C, NF-YC9 | nuclear factor Y, subunit C9 | chr1:2882524-2884337 FORWARD LENGTH=1814
2068	Chr04	29476127	29477964	1838	+	0	peak_2191	MD04G1210000	29475998	29476114	117	-	12	upstream	12
2069	Chr04	29476127	29477964	1838	+	0	peak_2191	MD04G1210100	29477953	29482337	4385	+	0	overlapStart	0	AT5G27380.1	Symbols: GSH2, GSHB | glutathione synthetase 2 | chr5:9667971-9670962 REVERSE LENGTH=2992
2070	Chr04	29494088	29496169	2082	+	0	peak_2192	MD04G1210300	29489510	29491787	2278	-	2300	upstream	2300	AT3G05170.1	Symbols: | Phosphoglycerate mutase family protein | chr3:1466573-1468400 FORWARD LENGTH=1828
2071	Chr04	29494088	29496169	2082	+	0	peak_2192	MD04G1210400	29494439	29494518	80	-	0	includeFeature	0
2072	Chr04	29494088	29496169	2082	+	0	peak_2192	MD04G1210500	29496148	29496231	84	+	0	overlapStart	0
2073	Chr04	29819406	29821234	1829	+	0	peak_2194	MD04G1215100	29818756	29818830	75	+	575	downstream	575
2074	Chr04	30083211	30085129	1919	+	0	peak_2195	MD04G1218300	30080255	30083687	3433	-	0	overlapStart	0	AT3G04940.1	Symbols: ATCYSD1, CYSD1 | cysteine synthase D1 | chr3:1365165-1367759 FORWARD LENGTH=2595
2075	Chr04	30083211	30085129	1919	+	0	peak_2195	MD04G1218400	30085999	30086160	162	+	869	upstream	869
2076	Chr04	30541360	30544456	3097	+	0	peak_2197	MD04G1225500	30543657	30548777	5121	+	0	overlapStart	0	AT2G30580.1	Symbols: DRIP2 | DREB2A-interacting protein 2 | chr2:13026000-13030661 FORWARD LENGTH=4662
2077	Chr04	30735743	30737763	2021	+	0	peak_2198	MD04G1227900	30730623	30734177	3555	-	1565	upstream	1565	AT5G28640.1	Symbols: AN3, GIF, GIF1, ATGIF1 | SSXT family protein | chr5:10647570-10649892 REVERSE LENGTH=2323
2078	Chr04	30992176	30995445	3270	+	0	peak_2200	MD04G1229700	30991533	30992141	609	+	34	downstream	34	AT5G28490.1	Symbols: LSH1 | Protein of unknown function (DUF640) | chr5:10454393-10455196 REVERSE LENGTH=804
2080	Chr04	31276990	31279430	2441	+	0	peak_2202	MD04G1233600	31274656	31280057	5402	-	0	inside	0	AT5G18460.1	Symbols: | Protein of Unknown Function (DUF239) | chr5:6122867-6126721 FORWARD LENGTH=3855
2082	Chr04	31967295	31969012	1718	+	0	peak_2204	MD04G1243200	31966652	31970626	3975	+	0	inside	0	AT5G20260.1	Symbols: | Exostosin family protein | chr5:6836806-6839532 REVERSE LENGTH=2727
2083	Chr04	32051223	32053314	2092	+	0	peak_2205	MD04G1244300	32053987	32055203	1217	+	672	upstream	672	AT5G16490.1	Symbols: RIC4 | ROP-interactive CRIB motif-containing protein 4 | chr5:5384305-5385213 REVERSE LENGTH=909
2085	Chr04	32216293	32218122	1830	+	0	peak_2207	MD04G1247500	32215092	32217002	1911	+	0	overlapEnd	0	AT3G59540.1	Symbols: | Ribosomal L38e protein family | chr3:21995677-21996836 REVERSE LENGTH=1160
2086	Chr04	32216293	32218122	1830	+	0	peak_2207	MD04G1247600	32217920	32222392	4473	+	0	overlapStart	0	AT3G03310.1	Symbols: ATLCAT3, LCAT3 | lecithin:cholesterol acyltransferase 3 | chr3:778568-781580 REVERSE LENGTH=3013
2088	Chr05	1383171	1385510	2340	+	0	peak_2210	MD05G1005200	1386060	1389722	3663	-	549	downstream	549
2089	Chr05	2877333	2879082	1750	+	0	peak_2213	MD05G1016200	2875268	2878212	2945	-	0	overlapStart	0	AT1G77130.1	Symbols: PGSIP2, GUX3 | plant glycogenin-like starch initiation protein 2 | chr1:28978894-28981345 REVERSE LENGTH=2452
2091	Chr05	3332998	3336133	3136	+	0	peak_2215	MD05G1018800	3333737	3336440	2704	-	0	overlapEnd	0
2093	Chr05	4678849	4680773	1925	+	0	peak_2218	MD05G1028500	4680956	4683817	2862	+	182	upstream	182
2094	Chr05	7109150	7111474	2325	+	0	peak_2222	MD05G1042200	7104257	7112985	8729	-	0	inside	0	AT1G71960.1	Symbols: ABCG25, ATABCG25 | ATP-binding casette family G25 | chr1:27082394-27088248 REVERSE LENGTH=5855
2095	Chr05	7302120	7303540	1421	+	0	peak_2223	MD05G1042900	7300835	7301716	882	-	403	upstream	403	AT5G64260.1	Symbols: EXL2 | EXORDIUM like 2 | chr5:25703929-25705316 FORWARD LENGTH=1388
2097	Chr05	9383089	9385265	2177	+	0	peak_2228	MD05G1054700	9385129	9388096	2968	+	0	overlapStart	0	AT2G16530.1	Symbols: | 3-oxo-5-alpha-steroid 4-dehydrogenase family protein | chr2:7162976-7165091 REVERSE LENGTH=2116
2098	Chr05	9392226	9394215	1990	+	0	peak_2229	MD05G1054800	9388132	9392145	4014	-	80	upstream	80	AT2G21250.1	Symbols: | NAD(P)-linked oxidoreductase superfamily protein | chr2:9103207-9105187 REVERSE LENGTH=1981
2100	Chr05	10374082	10377011	2930	+	0	peak_2232	MD05G1059400	10377671	10382638	4968	+	659	upstream	659	AT2G16405.1	Symbols: | Transducin/WD40 repeat-like superfamily protein | chr2:7105752-7108972 REVERSE LENGTH=3221
2101	Chr05	13131679	13133682	2004	+	0	peak_2234	MD05G1068600	13130624	13134676	4053	-	0	inside	0	AT3G18830.1	Symbols: ATPLT5, PMT5, ATPMT5 | polyol/monosaccharide transporter 5 | chr3:6488862-6491273 REVERSE LENGTH=2412
2102	Chr05	17411793	17413322	1530	+	0	peak_2238	MD05G1083300	17409860	17410592	733	-	1200	upstream	1200	AT1G49770.1	Symbols: RGE1, ZOU | basic helix-loop-helix (bHLH) DNA-binding superfamily protein | chr1:18424578-18426782 FORWARD LENGTH=2205
2103	Chr05	17719996	17721532	1537	+	0	peak_2239	MD05G1084400	17722641	17723528	888	+	1108	upstream	1108	AT3G49200.1	Symbols: | O-acyltransferase (WSD1-like) family protein | chr3:18235269-18237646 REVERSE LENGTH=2378
2104	Chr05	19756020	19757723	1704	+	0	peak_2243	MD05G1092900	19753185	19755519	2335	+	500	downstream	500	AT2G14960.1	Symbols: GH3.1 | Auxin-responsive GH3 family protein | chr2:6451372-6453670 REVERSE LENGTH=2299
2105	Chr05	20233998	20235694	1697	+	0	peak_2244	MD05G1096000	20230705	20231422	718	-	2575	upstream	2575	AT3G19550.1	Symbols: | unknown protein; FUNCTIONS IN: molecular_function unknown; INVOLVED IN: biological_process unknown; LOCATED IN: mitochondrion; EXPRESSED IN: 15 plant structures; EXPRESSED DURING: 9 growth stages; Has 36 Blast hits to 36 proteins in 8 species: Archae - 0; Bacteria - 0; Metazoa - 0; Fungi - 0; Plants - 36; Viruses - 0; Other Eukaryotes - 0 (source: NCBI BLink). | chr3:6787241-6788292 RE…
2107	Chr05	22037675	22039291	1617	+	0	peak_2248	MD05G1107000	22034949	22037365	2417	-	309	upstream	309
2108	Chr05	22037675	22039291	1617	+	0	peak_2248	MD05G1107100	22039608	22042184	2577	+	316	upstream	316
2109	Chr05	23070062	23071082	1021	+	0	peak_2250	MD05G1112200	23066012	23069192	3181	-	869	upstream	869	AT1G58440.1	Symbols: XF1, SQE1 | FAD/NAD(P)-binding oxidoreductase family protein | chr1:21713842-21717290 REVERSE LENGTH=3449
2110	Chr05	23309307	23311448	2142	+	0	peak_2251	MD05G1114300	23307187	23307981	795	-	1325	upstream	1325
2111	Chr05	23309307	23311448	2142	+	0	peak_2251	MD05G1114400	23313036	23316643	3608	+	1587	upstream	1587	AT4G38810.2	Symbols: | Calcium-binding EF-hand family protein | chr4:18115283-18119077 REVERSE LENGTH=3795
2112	Chr05	24117952	24120255	2304	+	0	peak_2252	MD05G1119400	24114220	24117701	3482	+	250	downstream	250	AT4G34960.1	Symbols: | Cyclophilin-like peptidyl-prolyl cis-trans isomerase family protein | chr4:16648605-16650897 FORWARD LENGTH=2293
2113	Chr05	24117952	24120255	2304	+	0	peak_2252	MD05G1119500	24122934	24126330	3397	+	2678	upstream	2678	AT4G38640.1	Symbols: | Plasma-membrane choline transporter family protein | chr4:18059653-18062289 REVERSE LENGTH=2637
2114	Chr05	24161656	24163515	1860	+	0	peak_2253	MD05G1120000	24158701	24158814	114	-	2841	upstream	2841
2115	Chr05	24161656	24163515	1860	+	0	peak_2253	MD05G1120100	24163537	24165894	2358	+	21	upstream	21	AT4G34980.1	Symbols: SLP2 | subtilisin-like serine protease 2 | chr4:16656691-16659339 REVERSE LENGTH=2649
2116	Chr05	24420185	24422519	2335	+	0	peak_2255	MD05G1121700	24415344	24418495	3152	-	1689	upstream	1689	AT4G35050.1	Symbols: MSI3, NFC3 | Transducin family protein / WD-40 repeat family protein | chr4:16682580-16684848 REVERSE LENGTH=2269
2117	Chr05	24420185	24422519	2335	+	0	peak_2255	MD05G1121800	24419118	24420508	1391	-	0	overlapStart	0	AT4G38580.1	Symbols: ATFP6, HIPP26, FP6 | farnesylated protein 6 | chr4:18034431-18035889 FORWARD LENGTH=1459
2118	Chr05	24476180	24478728	2549	+	0	peak_2256	MD05G1122100	24471991	24475932	3942	-	247	upstream	247	AT1G68010.1	Symbols: HPR | hydroxypyruvate reductase | chr1:25493196-25495783 FORWARD LENGTH=2588
2119	Chr05	24476180	24478728	2549	+	0	peak_2256	MD05G1122200	24478721	24481899	3179	+	0	overlapStart	0	AT2G16800.1	Symbols: | high-affinity nickel-transport family protein | chr2:7285736-7287365 FORWARD LENGTH=1630
2120	Chr05	24643360	24645232	1873	+	0	peak_2258	MD05G1124000	24642749	24642870	122	-	489	upstream	489
2121	Chr05	24643360	24645232	1873	+	0	peak_2258	MD05G1124100	24643099	24643212	114	-	147	upstream	147
2122	Chr05	24643360	24645232	1873	+	0	peak_2258	MD05G1124200	24645353	24650302	4950	+	120	upstream	120	AT4G38520.2	Symbols: | Protein phosphatase 2C family protein | chr4:18015736-18018273 REVERSE LENGTH=2538
2123	Chr05	24938541	24939604	1064	+	0	peak_2259	MD05G1126200	24937701	24937776	76	-	764	upstream	764
2125	Chr05	25256492	25258456	1965	+	0	peak_2261	MD05G1128800	25253402	25258668	5267	-	0	inside	0	AT1G76160.1	Symbols: sks5 | SKU5 similar 5 | chr1:28577942-28581133 REVERSE LENGTH=3192
2126	Chr05	25469456	25472227	2772	+	0	peak_2263	MD05G1130300	25467838	25469783	1946	+	0	overlapEnd	0	AT3G45970.1	Symbols: ATEXLA1, EXPL1, ATEXPL1, ATHEXP BETA 2.1, EXLA1 | expansin-like A1 | chr3:16896166-16897308 FORWARD LENGTH=1143
2128	Chr05	25807648	25811063	3416	+	0	peak_2265	MD05G1132200	25808820	25810627	1808	-	0	includeFeature	0
2129	Chr05	26347743	26351421	3679	+	0	peak_2266	MD05G1135300	26346834	26347583	750	-	159	upstream	159	AT2G23240.1	Symbols: | Plant EC metallothionein-like protein, family 15 | chr2:9895855-9896325 REVERSE LENGTH=471
2130	Chr05	26347743	26351421	3679	+	0	peak_2266	MD05G1135400	26352884	26354243	1360	+	1462	upstream	1462
2131	Chr05	27467625	27469992	2368	+	0	peak_2268	MD05G1143500	27469980	27472553	2574	+	0	overlapStart	0	AT1G76490.1	Symbols: HMG1, HMGR1, AtHMGR1 | hydroxy methylglutaryl CoA reductase 1 | chr1:28695760-28698793 FORWARD LENGTH=3034
2132	Chr05	27665753	27667570	1818	+	0	peak_2269	MD05G1145500	27667485	27668091	607	+	0	overlapStart	0	AT4G38140.1	Symbols: | RING/U-box superfamily protein | chr4:17899868-17900305 REVERSE LENGTH=438
2133	Chr05	27665753	27667570	1818	+	0	peak_2269	MD05G1145600	27669751	27671653	1903	+	2180	upstream	2180	AT4G35410.2	Symbols: | Clathrin adaptor complex small chain family protein | chr4:16832501-16834009 FORWARD LENGTH=1509
2134	Chr05	28469841	28473210	3370	+	0	peak_2271	MD05G1154600	28473248	28473348	101	+	37	upstream	37
2138	Chr05	28577694	28580229	2536	+	0	peak_2273	MD05G1155900	28581085	28581951	867	+	855	upstream	855	AT3G07510.2	Symbols: | unknown protein; FUNCTIONS IN: molecular_function unknown; INVOLVED IN: biological_process unknown; LOCATED IN: cellular_component unknown; EXPRESSED IN: 22 plant structures; EXPRESSED DURING: 13 growth stages; BEST Arabidopsis thaliana protein match is: unknown protein (TAIR:AT2G01580.1); Has 133 Blast hits to 133 proteins in 14 species: Archae - 0; Bacteria - 4; Metazoa - 0; Fungi - …
2139	Chr05	28748551	28751838	3288	+	0	peak_2274	MD05G1158300	28742829	28747156	4328	-	1394	upstream	1394	AT5G48450.1	Symbols: sks3 | SKU5 similar 3 | chr5:19632791-19635664 REVERSE LENGTH=2874
2140	Chr05	28748551	28751838	3288	+	0	peak_2274	MD05G1158400	28752398	28754153	1756	+	559	upstream	559	AT3G07460.1	Symbols: | Protein of unknown function, DUF538 | chr3:2384418-2385713 REVERSE LENGTH=1296
2144	Chr05	29180519	29182612	2094	+	0	peak_2280	MD05G1162700	29180543	29180657	115	-	0	includeFeature	0
2145	Chr05	29305468	29306904	1437	+	0	peak_2281	MD05G1164100	29308200	29308307	108	+	1295	upstream	1295
2146	Chr05	29305468	29306904	1437	+	0	peak_2281	MD05G1164200	29309480	29309680	201	+	2575	upstream	2575	AT4G14800.1	Symbols: PBD2 | 20S proteasome beta subunit D2 | chr4:8500266-8502240 FORWARD LENGTH=1975
2149	Chr05	29345802	29347734	1933	+	0	peak_2283	MD05G1164900	29348603	29350141	1539	-	868	downstream	868	AT3G25250.1	Symbols: AGC2-1, AGC2, OXI1, AtOXI1 | AGC (cAMP-dependent, cGMP-dependent and protein kinase C) kinase family protein | chr3:9195503-9197124 FORWARD LENGTH=1622
2150	Chr05	29819451	29822205	2755	+	0	peak_2284	MD05G1167800	29816261	29821501	5241	-	0	overlapStart	0
2151	Chr05	29819451	29822205	2755	+	0	peak_2284	MD05G1167900	29821541	29823870	2330	-	0	overlapEnd	0
2152	Chr05	29829413	29831330	1918	+	0	peak_2285	MD05G1168000	29832929	29833412	484	+	1598	upstream	1598	AT4G13010.1	Symbols: | Oxidoreductase, zinc-binding dehydrogenase family protein | chr4:7600551-7602729 FORWARD LENGTH=2179
2153	Chr05	29829413	29831330	1918	+	0	peak_2285	MD05G1168100	29833721	29833924	204	+	2390	upstream	2390	AT4G13010.1	Symbols: | Oxidoreductase, zinc-binding dehydrogenase family protein | chr4:7600551-7602729 FORWARD LENGTH=2179
2154	Chr05	30040769	30041998	1230	+	0	peak_2287	MD05G1170900	30041924	30043687	1764	+	0	overlapStart	0
2155	Chr05	30047224	30048541	1318	+	0	peak_2288	MD05G1171000	30048831	30048935	105	-	289	downstream	289
2156	Chr05	30047224	30048541	1318	+	0	peak_2288	MD05G1171100	30049194	30049311	118	-	652	downstream	652
2159	Chr05	30196223	30198034	1812	+	0	peak_2290	MD05G1173300	30196005	30199206	3202	-	0	inside	0	AT4G13090.1	Symbols: XTH2 | xyloglucan endotransglucosylase/hydrolase 2 | chr4:7631535-7632870 REVERSE LENGTH=1336
2160	Chr05	30480559	30482813	2255	+	0	peak_2292	MD05G1178100	30476390	30479300	2911	-	1258	upstream	1258	AT5G48850.1	Symbols: ATSDI1 | Tetratricopeptide repeat (TPR)-like superfamily protein | chr5:19805437-19807759 REVERSE LENGTH=2323
2161	Chr05	30480559	30482813	2255	+	0	peak_2292	MD05G1178200	30483756	30483872	117	-	942	downstream	942
2162	Chr05	30484875	30488004	3130	+	0	peak_2293	MD05G1178200	30483756	30483872	117	-	1002	upstream	1002
2163	Chr05	30484875	30488004	3130	+	0	peak_2293	MD05G1178300	30488620	30492636	4017	-	615	downstream	615	AT3G07030.1	Symbols: | Alba DNA/RNA-binding protein | chr3:2223001-2225254 REVERSE LENGTH=2254
2164	Chr05	31352446	31353902	1457	+	0	peak_2294	MD05G1185000	31353588	31356687	3100	-	0	overlapEnd	0	AT4G00026.1	Symbols: | FUNCTIONS IN: molecular_function unknown; INVOLVED IN: biological_process unknown; LOCATED IN: chloroplast; EXPRESSED IN: cultured cell; CONTAINS InterPro DOMAIN/s: Mitochondrial inner membrane translocase complex, subunit Tim21 (InterPro:IPR013261); Has 35333 Blast hits to 34131 proteins in 2444 species: Archae - 798; Bacteria - 22429; Metazoa - 974; Fungi - 991; Plants - 531; Viruses…
2165	Chr05	31593928	31597141	3214	+	0	peak_2296	MD05G1187900	31599891	31602346	2456	+	2749	upstream	2749	AT2G20370.1	Symbols: KAM1, MUR3 | Exostosin family protein | chr2:8791986-8794401 FORWARD LENGTH=2416
2166	Chr05	31657439	31661970	4532	+	0	peak_2297	MD05G1188800	31653742	31656640	2899	-	798	upstream	798	AT2G33310.2	Symbols: IAA13 | auxin-induced protein 13 | chr2:14113025-14116024 REVERSE LENGTH=3000
2167	Chr05	31657439	31661970	4532	+	0	peak_2297	MD05G1188900	31661769	31666859	5091	-	0	overlapEnd	0	AT2G20390.1	Symbols: | unknown protein; FUNCTIONS IN: molecular_function unknown; INVOLVED IN: biological_process unknown; LOCATED IN: cellular_component unknown; EXPRESSED IN: 22 plant structures; EXPRESSED DURING: 13 growth stages. | chr2:8796341-8798194 REVERSE LENGTH=1854
2168	Chr05	31701084	31705697	4614	+	0	peak_2298	MD05G1189100	31706933	31709156	2224	+	1235	upstream	1235	AT5G20190.1	Symbols: | Tetratricopeptide repeat (TPR)-like superfamily protein | chr5:6814093-6815379 FORWARD LENGTH=1287
2169	Chr05	32175166	32176496	1331	+	0	peak_2300	MD05G1193900	32171633	32174934	3302	-	231	upstream	231	AT1G03950.1	Symbols: VPS2.3 | vacuolar protein sorting-associated protein 2.3 | chr1:1011172-1013365 REVERSE LENGTH=2194
2170	Chr05	32175166	32176496	1331	+	0	peak_2300	MD05G1194000	32176846	32182681	5836	+	349	upstream	349	AT5G28900.1	Symbols: | Calcium-binding EF-hand family protein | chr5:10925635-10930338 FORWARD LENGTH=4704
2171	Chr05	32323014	32324728	1715	+	0	peak_2302	MD05G1195700	32319153	32320576	1424	-	2437	upstream	2437	AT2G31160.1	Symbols: LSH3 | Protein of unknown function (DUF640) | chr2:13277811-13278745 FORWARD LENGTH=935
2172	Chr05	32323014	32324728	1715	+	0	peak_2302	MD05G1195800	32322001	32322116	116	+	897	downstream	897
2173	Chr05	32323014	32324728	1715	+	0	peak_2302	MD05G1195900	32322364	32322478	115	+	535	downstream	535
2174	Chr05	32457851	32459083	1233	+	0	peak_2303	MD05G1197600	32455785	32457548	1764	-	302	upstream	302	AT2G31180.1	Symbols: ATMYB14, MYB14AT, MYB14 | myb domain protein 14 | chr2:13286721-13288176 REVERSE LENGTH=1456
2175	Chr05	33499816	33502135	2320	+	0	peak_2305	MD05G1205800	33498233	33502458	4226	-	0	inside	0	AT3G04730.1	Symbols: IAA16 | indoleacetic acid-induced protein 16 | chr3:1288612-1290602 REVERSE LENGTH=1991
2178	Chr05	34521163	34521934	772	+	0	peak_2312	MD05G1213900	34522675	34525893	3219	-	740	downstream	740	AT4G27290.1	Symbols: | S-locus lectin protein kinase family protein | chr4:13666281-13669202 FORWARD LENGTH=2922
2179	Chr05	34651327	34653510	2184	+	0	peak_2313	MD05G1215400	34648885	34650774	1890	-	552	upstream	552	AT5G43400.1	Symbols: | Uncharacterised conserved protein UCP015417, vWA | chr5:17425944-17428223 REVERSE LENGTH=2280
2180	Chr05	34651327	34653510	2184	+	0	peak_2313	MD05G1215500	34652127	34654898	2772	-	0	overlapEnd	0
2181	Chr05	34678882	34681294	2413	+	0	peak_2314	MD05G1215900	34677254	34678513	1260	+	368	downstream	368	AT1G79060.1	Symbols: | unknown protein; BEST Arabidopsis thaliana protein match is: unknown protein (TAIR:AT1G56020.1); Has 3399 Blast hits to 980 proteins in 195 species: Archae - 0; Bacteria - 839; Metazoa - 390; Fungi - 256; Plants - 154; Viruses - 9; Other Eukaryotes - 1751 (source: NCBI BLink). | chr1:29741748-29743600 FORWARD LENGTH=1853
2182	Chr05	34900936	34904251	3316	+	0	peak_2315	MD05G1218200	34898955	34900295	1341	-	640	upstream	640	AT3G26040.1	Symbols: | HXXXD-type acyl-transferase family protein | chr3:9519741-9521070 FORWARD LENGTH=1330
2183	Chr05	34900936	34904251	3316	+	0	peak_2315	MD05G1218300	34904135	34904265	131	-	0	overlapEnd	0
2184	Chr05	34900936	34904251	3316	+	0	peak_2315	MD05G1218400	34904901	34905022	122	-	649	downstream	649
2187	Chr05	36164126	36166089	1964	+	0	peak_2320	MD05G1227600	36159853	36163901	4049	-	224	upstream	224	AT3G16030.1	Symbols: CES101 | lectin protein kinase family protein | chr3:5439609-5442802 FORWARD LENGTH=3194
2188	Chr05	36164126	36166089	1964	+	0	peak_2320	MD05G1227700	36166377	36169333	2957	+	287	upstream	287	AT3G20730.1	Symbols: | Tetratricopeptide repeat (TPR)-like superfamily protein | chr3:7247095-7249145 FORWARD LENGTH=2051
2189	Chr05	36379561	36381450	1890	+	0	peak_2321	MD05G1230300	36369225	36382375	13151	-	0	inside	0	AT2G31970.1	Symbols: RAD50, ATRAD50 | DNA repair-recombination protein (RAD50) | chr2:13600491-13609069 FORWARD LENGTH=8579
2190	Chr05	36379561	36381450	1890	+	0	peak_2321	MD05G1230400	36384014	36389067	5054	+	2563	upstream	2563	AT4G13870.2	Symbols: WRNEXO | Werner syndrome-like exonuclease | chr4:8023319-8025582 REVERSE LENGTH=2264
2191	Chr05	36823636	36826867	3232	+	0	peak_2323	MD05G1237100	36809039	36827549	18511	+	0	inside	0	AT5G07440.3	Symbols: GDH2 | glutamate dehydrogenase 2 | chr5:2355962-2357977 FORWARD LENGTH=2016
2192	Chr05	37545344	37546806	1463	+	0	peak_2324	MD05G1242700	37545321	37547888	2568	+	0	inside	0	AT4G20190.1	Symbols: | unknown protein; BEST Arabidopsis thaliana protein match is: unknown protein (TAIR:AT5G44660.1); Has 271 Blast hits to 209 proteins in 52 species: Archae - 0; Bacteria - 15; Metazoa - 63; Fungi - 14; Plants - 48; Viruses - 3; Other Eukaryotes - 128 (source: NCBI BLink). | chr4:10906508-10907677 REVERSE LENGTH=1170
2193	Chr05	37575808	37578606	2799	+	0	peak_2325	MD05G1243000	37576760	37579361	2602	-	0	overlapEnd	0	AT5G44680.1	Symbols: | DNA glycosylase superfamily protein | chr5:18024215-18025991 REVERSE LENGTH=1777
2194	Chr05	37805241	37807071	1831	+	0	peak_2326	MD05G1246600	37802133	37802320	188	-	2920	upstream	2920
2195	Chr05	37805241	37807071	1831	+	0	peak_2326	MD05G1246700	37803768	37804957	1190	-	283	upstream	283	AT3G21760.1	Symbols: HYR1 | UDP-Glycosyltransferase superfamily protein | chr3:7667027-7668724 FORWARD LENGTH=1698
2196	Chr05	38411142	38413995	2854	+	0	peak_2327	MD05G1252700	38414923	38417213	2291	-	927	downstream	927	AT5G45040.1	Symbols: | Cytochrome c | chr5:18175371-18176888 REVERSE LENGTH=1518
2197	Chr05	38455380	38456652	1273	+	0	peak_2329	MD05G1253500	38453980	38455727	1748	+	0	overlapEnd	0	AT1G31190.1	Symbols: IMPL1 | myo-inositol monophosphatase like 1 | chr1:11144772-11146930 FORWARD LENGTH=2159
2198	Chr05	38660116	38663935	3820	+	0	peak_2332	MD05G1255800	38660345	38660548	204	-	0	includeFeature	0
2199	Chr05	38660116	38663935	3820	+	0	peak_2332	MD05G1255900	38663166	38667187	4022	+	0	overlapStart	0	AT4G19670.2	Symbols: | RING/U-box superfamily protein | chr4:10699238-10702040 REVERSE LENGTH=2803
2203	Chr05	39581266	39582612	1347	+	0	peak_2334	MD05G1260700	39578900	39589574	10675	-	0	inside	0	AT1G56130.1	Symbols: | Leucine-rich repeat transmembrane protein kinase | chr1:20994931-21000887 REVERSE LENGTH=5957
2204	Chr05	39732510	39735869	3360	+	0	peak_2335	MD05G1262300	39729391	39733637	4247	-	0	overlapStart	0	AT5G11720.1	Symbols: | Glycosyl hydrolases family 31 protein | chr5:3776814-3780146 FORWARD LENGTH=3333
2205	Chr05	39732510	39735869	3360	+	0	peak_2335	MD05G1262400	39735939	39740583	4645	+	69	upstream	69	AT5G44560.1	Symbols: VPS2.2 | SNF7 family protein | chr5:17945957-17948400 FORWARD LENGTH=2444
2206	Chr05	39758319	39763554	5236	+	0	peak_2336	MD05G1262700	39755570	39757278	1709	-	1040	upstream	1040	AT5G36110.1	Symbols: CYP716A1 | cytochrome P450, family 716, subfamily A, polypeptide 1 | chr5:14195377-14197613 FORWARD LENGTH=2237
2207	Chr05	40007642	40010490	2849	+	0	peak_2338	MD05G1265200	40011060	40015621	4562	+	569	upstream	569	AT1G30650.1	Symbols: WRKY14, ATWRKY14, AR411 | WRKY DNA-binding protein 14 | chr1:10868303-10871297 FORWARD LENGTH=2995
2209	Chr05	40413614	40415303	1690	+	0	peak_2340	MD05G1268700	40416059	40416892	834	+	755	upstream	755	AT5G44400.1	Symbols: | FAD-binding Berberine family protein | chr5:17886194-17888480 REVERSE LENGTH=2287
2210	Chr05	40452426	40455723	3298	+	0	peak_2341	MD05G1269300	40450355	40451833	1479	-	592	upstream	592	AT4G20880.1	Symbols: | ethylene-responsive nuclear protein / ethylene-regulated nuclear protein (ERT2) | chr4:11179115-11180799 REVERSE LENGTH=1685
2211	Chr05	40818885	40820820	1936	+	0	peak_2342	MD05G1273100	40814413	40817877	3465	-	1007	upstream	1007	AT4G05390.1	Symbols: RFNR1 | root FNR 1 | chr4:2738531-2740667 REVERSE LENGTH=2137
2212	Chr05	40846035	40848377	2343	+	0	peak_2343	MD05G1273500	40844224	40844345	122	-	1689	upstream	1689
2213	Chr05	40846035	40848377	2343	+	0	peak_2343	MD05G1273600	40844592	40844708	117	-	1326	upstream	1326
2214	Chr05	41078403	41081994	3592	+	0	peak_2344	MD05G1276300	41075782	41078144	2363	+	258	downstream	258	AT2G34650.1	Symbols: PID, ABR | Protein kinase superfamily protein | chr2:14589760-14591788 REVERSE LENGTH=2029
2216	Chr05	41109756	41112165	2410	+	0	peak_2346	MD05G1276500	41109258	41111391	2134	+	0	overlapEnd	0	AT1G66370.1	Symbols: MYB113, AtMYB113 | myb domain protein 113 | chr1:24753634-24754604 FORWARD LENGTH=971
2217	Chr05	41358196	41360029	1834	+	0	peak_2348	MD05G1279300	41354516	41357722	3207	-	473	upstream	473	AT1G30320.1	Symbols: | Remorin family protein | chr1:10680246-10682954 FORWARD LENGTH=2709
2218	Chr05	41367005	41369371	2367	+	0	peak_2349	MD05G1279400	41365088	41366796	1709	-	208	upstream	208
2219	Chr05	41367005	41369371	2367	+	0	peak_2349	MD05G1279500	41369893	41374243	4351	-	521	downstream	521	AT1G30300.1	Symbols: | Metallo-hydrolase/oxidoreductase superfamily protein | chr1:10672998-10675368 FORWARD LENGTH=2371
2220	Chr05	41505068	41508421	3354	+	0	peak_2350	MD05G1281100	41509298	41515345	6048	+	876	upstream	876	AT4G18390.2	Symbols: TCP2 | TEOSINTE BRANCHED 1, cycloidea and PCF transcription factor 2 | chr4:10162979-10165546 REVERSE LENGTH=2568
2221	Chr05	41853430	41855119	1690	+	0	peak_2353	MD05G1284600	41856335	41861637	5303	+	1215	upstream	1215	AT1G29980.1	Symbols: | Protein of unknown function, DUF642 | chr1:10503278-10506117 REVERSE LENGTH=2840
2224	Chr05	42418742	42421083	2342	+	0	peak_2356	MD05G1292700	42419984	42422615	2632	+	0	overlapStart	0	AT1G78550.1	Symbols: | 2-oxoglutarate (2OG) and Fe(II)-dependent oxygenase superfamily protein | chr1:29544927-29546487 REVERSE LENGTH=1561
2225	Chr05	43135165	43137882	2718	+	0	peak_2359	MD05G1297500	43130810	43134937	4128	-	227	upstream	227	AT4G18710.1	Symbols: BIN2 | Protein kinase superfamily protein | chr4:10296273-10301228 FORWARD LENGTH=4956
2226	Chr05	43135165	43137882	2718	+	0	peak_2359	MD05G1297600	43140814	43140895	82	+	2931	upstream	2931
2227	Chr05	43236949	43239181	2233	+	0	peak_2360	MD05G1298900	43234137	43235528	1392	-	1420	upstream	1420	AT5G45820.1	Symbols: CIPK20, SnRK3.6, PKS18 | CBL-interacting protein kinase 20 | chr5:18586980-18588543 REVERSE LENGTH=1564
2228	Chr05	43380354	43382701	2348	+	0	peak_2361	MD05G1300800	43376966	43380468	3503	-	0	overlapStart	0	AT2G42610.2	Symbols: LSH10 | Protein of unknown function (DUF640) | chr2:17747917-17750440 FORWARD LENGTH=2524
2229	Chr05	43610296	43611907	1612	+	0	peak_2362	MD05G1303600	43608334	43611706	3373	-	0	overlapStart	0	AT5G45910.1	Symbols: | GDSL-like Lipase/Acylhydrolase superfamily protein | chr5:18620299-18622301 REVERSE LENGTH=2003
2230	Chr05	43610296	43611907	1612	+	0	peak_2362	MD05G1303700	43611857	43614737	2881	+	0	overlapStart	0
2231	Chr05	43903339	43904527	1189	+	0	peak_2364	MD05G1307400	43904750	43908414	3665	+	222	upstream	222	AT5G45980.1	Symbols: WOX8, STPL | WUSCHEL related homeobox 8 | chr5:18648909-18650836 FORWARD LENGTH=1928
2232	Chr05	44019470	44021742	2273	+	0	peak_2365	MD05G1309500	44018871	44019293	423	+	176	downstream	176	AT1G28480.1	Symbols: GRX480, roxy19 | Thioredoxin superfamily protein | chr1:10013474-10014073 REVERSE LENGTH=600
2233	Chr05	44019470	44021742	2273	+	0	peak_2365	MD05G1309600	44023178	44029471	6294	+	1435	upstream	1435	AT5G46070.1	Symbols: | Guanylate-binding family protein | chr5:18683364-18688707 FORWARD LENGTH=5344
2234	Chr05	44053277	44055776	2500	+	0	peak_2366	MD05G1309900	44048006	44051708	3703	-	1568	upstream	1568	AT1G28440.1	Symbols: HSL1 | HAESA-like 1 | chr1:9996824-10000447 FORWARD LENGTH=3624
2235	Chr05	44152522	44156516	3995	+	0	peak_2367	MD05G1311500	44149607	44154358	4752	+	0	overlapEnd	0	AT5G53940.1	Symbols: | Yippee family putative zinc-binding protein | chr5:21896995-21898610 REVERSE LENGTH=1616
2236	Chr05	44348331	44351240	2910	+	0	peak_2369	MD05G1312800	44347183	44358866	11684	+	0	inside	0	AT2G44480.1	Symbols: BGLU17 | beta glucosidase 17 | chr2:18359734-18363088 FORWARD LENGTH=3355
2237	Chr05	44437872	44442024	4153	+	0	peak_2370	MD05G1314100	44434546	44439374	4829	-	0	overlapStart	0	AT4G04955.1	Symbols: ATALN, ALN | allantoinase | chr4:2522034-2525280 REVERSE LENGTH=3247
2238	Chr05	44437872	44442024	4153	+	0	peak_2370	MD05G1314200	44441357	44443684	2328	+	0	overlapStart	0	AT4G21720.1	Symbols: | unknown protein; FUNCTIONS IN: molecular_function unknown; INVOLVED IN: biological_process unknown; LOCATED IN: cellular_component unknown; EXPRESSED IN: leaf whorl, sepal, male gametophyte, root, flower; EXPRESSED DURING: M germinated pollen stage, 4 anthesis, petal differentiation and expansion stage. | chr4:11542490-11544608 FORWARD LENGTH=2119
2239	Chr05	44470886	44472792	1907	+	0	peak_2371	MD05G1314900	44469387	44470663	1277	-	222	upstream	222	AT5G53750.1	Symbols: | CBS domain-containing protein | chr5:21817366-21818843 FORWARD LENGTH=1478
2240	Chr05	44470886	44472792	1907	+	0	peak_2371	MD05G1315000	44473485	44473597	113	+	692	upstream	692
2241	Chr05	44550005	44555026	5022	+	0	peak_2372	MD05G1316300	44554851	44558003	3153	+	0	overlapStart	0	AT3G09010.1	Symbols: | Protein kinase superfamily protein | chr3:2749953-2752276 FORWARD LENGTH=2324
2242	Chr05	44635890	44638059	2170	+	0	peak_2373	MD05G1317800	44631477	44634658	3182	-	1231	upstream	1231
2243	Chr05	44635890	44638059	2170	+	0	peak_2373	MD05G1317900	44638373	44639794	1422	+	313	upstream	313	AT1G61050.1	Symbols: | alpha 1,4-glycosyltransferase family protein | chr1:22486736-22488284 FORWARD LENGTH=1549
2244	Chr05	44650545	44652979	2435	+	0	peak_2374	MD05G1318100	44644661	44647806	3146	-	2738	upstream	2738	AT2G20780.1	Symbols: | Major facilitator superfamily protein | chr2:8947242-8949413 REVERSE LENGTH=2172
2245	Chr05	44650545	44652979	2435	+	0	peak_2374	MD05G1318200	44649516	44654765	5250	+	0	inside	0	AT4G21660.1	Symbols: | proline-rich spliceosome-associated (PSP) family protein | chr4:11506014-11509842 REVERSE LENGTH=3829
2246	Chr05	45051550	45053534	1985	+	0	peak_2377	MD05G1323400	45055359	45056077	719	+	1824	upstream	1824
2247	Chr05	45226544	45228541	1998	+	0	peak_2379	MD05G1326100	45229747	45233118	3372	+	1205	upstream	1205	AT1G11260.1	Symbols: STP1, ATSTP1 | sugar transporter 1 | chr1:3777328-3780337 FORWARD LENGTH=3010
2248	Chr05	45239980	45243308	3329	+	0	peak_2380	MD05G1326200	45236905	45239467	2563	-	512	upstream	512	AT4G21450.1	Symbols: | PapD-like superfamily protein | chr4:11425957-11428386 FORWARD LENGTH=2430
2249	Chr05	45239980	45243308	3329	+	0	peak_2380	MD05G1326300	45241183	45242231	1049	-	0	includeFeature	0	AT4G21445.1	Symbols: | unknown protein; FUNCTIONS IN: molecular_function unknown; INVOLVED IN: biological_process unknown; LOCATED IN: chloroplast, chloroplast stroma; Has 30201 Blast hits to 17322 proteins in 780 species: Archae - 12; Bacteria - 1396; Metazoa - 17338; Fungi - 3422; Plants - 5037; Viruses - 0; Other Eukaryotes - 2996 (source: NCBI BLink). | chr4:11424710-11425767 FORWARD LENGTH=1058
2250	Chr05	45239980	45243308	3329	+	0	peak_2380	MD05G1326400	45244569	45247733	3165	+	1260	upstream	1260	AT4G05090.1	Symbols: | Inositol monophosphatase family protein | chr4:2609142-2611762 FORWARD LENGTH=2621
2251	Chr05	45407752	45409637	1886	+	0	peak_2382	MD05G1328900	45409746	45412118	2373	-	108	downstream	108	AT1G11380.1	Symbols: | PLAC8 family protein | chr1:3832623-3834191 FORWARD LENGTH=1569
2252	Chr05	45619528	45622772	3245	+	0	peak_2384	MD05G1332700	45624528	45626404	1877	+	1755	upstream	1755	AT1G11410.1	Symbols: | S-locus lectin protein kinase family protein | chr1:3841286-3844432 FORWARD LENGTH=3147
2253	Chr05	45746250	45749404	3155	+	0	peak_2385	MD05G1334300	45749837	45752725	2889	-	432	downstream	432	AT1G61660.1	Symbols: | basic helix-loop-helix (bHLH) DNA-binding superfamily protein | chr1:22753736-22756300 REVERSE LENGTH=2565
2254	Chr05	45906671	45908547	1877	+	0	peak_2387	MD05G1337400	45908000	45909727	1728	-	0	overlapEnd	0	AT3G22060.1	Symbols: | Receptor-like protein kinase-related family protein | chr3:7771016-7772340 FORWARD LENGTH=1325
2255	Chr05	46009315	46011440	2126	+	0	peak_2389	MD05G1338800	46013841	46017085	3245	+	2400	upstream	2400	AT1G28240.1	Symbols: | Protein of unknown function (DUF616) | chr1:9868316-9872211 REVERSE LENGTH=3896
2256	Chr05	46088846	46090308	1463	+	0	peak_2390	MD05G1340300	46090271	46091089	819	-	0	overlapEnd	0	AT4G05200.1	Symbols: CRK25 | cysteine-rich RLK (RECEPTOR-like protein kinase) 25 | chr4:2679723-2682309 REVERSE LENGTH=2587
2259	Chr05	46474672	46476167	1496	+	0	peak_2394	MD05G1344900	46473787	46479027	5241	-	0	inside	0	AT3G21690.1	Symbols: | MATE efflux family protein | chr3:7638663-7642205 FORWARD LENGTH=3543
2260	Chr05	46718047	46722212	4166	+	0	peak_2395	MD05G1349200	46722075	46723343	1269	-	0	overlapEnd	0	AT4G22030.1	Symbols: | F-box family protein with a domain of unknown function (DUF295) | chr4:11672396-11675575 FORWARD LENGTH=3180
2263	Chr05	46827220	46830564	3345	+	0	peak_2397	MD05G1351100	46822857	46826144	3288	-	1075	upstream	1075	AT4G04350.1	Symbols: EMB2369 | tRNA synthetase class I (I, L, M and V) family protein | chr4:2128090-2133150 FORWARD LENGTH=5061
2264	Chr05	46827220	46830564	3345	+	0	peak_2397	MD05G1351200	46826547	46826906	360	-	313	upstream	313	AT4G04350.1	Symbols: EMB2369 | tRNA synthetase class I (I, L, M and V) family protein | chr4:2128090-2133150 FORWARD LENGTH=5061
2265	Chr05	46862010	46865080	3071	+	0	peak_2398	MD05G1351700	46855755	46859688	3934	-	2321	upstream	2321	AT4G04320.2	Symbols: | malonyl-CoA decarboxylase family protein | chr4:2113530-2116693 FORWARD LENGTH=3164
2266	Chr05	46862010	46865080	3071	+	0	peak_2398	MD05G1351800	46866988	46867102	115	+	1907	upstream	1907
2270	Chr05	47665678	47668028	2351	+	0	peak_2401	MD05G1360700	47668085	47672367	4283	+	56	upstream	56	AT4G16370.1	Symbols: ATOPT3, OPT3 | oligopeptide transporter | chr4:9247302-9250091 REVERSE LENGTH=2790
2271	Chr05	47753205	47754887	1683	+	0	peak_2402	MD05G1362300	47747575	47751048	3474	-	2156	upstream	2156	AT5G47730.1	Symbols: | Sec14p-like phosphatidylinositol transfer family protein | chr5:19334250-19336390 REVERSE LENGTH=2141
2272	Chr05	47753205	47754887	1683	+	0	peak_2402	MD05G1362400	47755983	47758015	2033	+	1095	upstream	1095	AT5G47740.1	Symbols: | Adenine nucleotide alpha hydrolases-like superfamily protein | chr5:19338511-19339775 FORWARD LENGTH=1265
2273	Chr05	47756489	47758677	2189	+	0	peak_2403	MD05G1362400	47755983	47758015	2033	+	0	overlapEnd	0	AT5G47740.1	Symbols: | Adenine nucleotide alpha hydrolases-like superfamily protein | chr5:19338511-19339775 FORWARD LENGTH=1265
2274	Chr05	47758911	47761637	2727	+	0	peak_2404	MD05G1362400	47755983	47758015	2033	+	895	downstream	895	AT5G47740.1	Symbols: | Adenine nucleotide alpha hydrolases-like superfamily protein | chr5:19338511-19339775 FORWARD LENGTH=1265
2275	Chr05	47758911	47761637	2727	+	0	peak_2404	MD05G1362500	47762058	47766099	4042	+	420	upstream	420	AT5G47770.1	Symbols: FPS1 | farnesyl diphosphate synthase 1 | chr5:19345173-19347629 FORWARD LENGTH=2457
2276	Chr05	47856015	47857399	1385	+	0	peak_2405	MD05G1363700	47857491	47858098	608	+	91	upstream	91
2278	Chr06	171701	174368	2668	+	0	peak_2407	MD06G1001300	168802	171262	2461	-	438	upstream	438	AT1G21000.2	Symbols: | PLATZ transcription factor family protein | chr1:7337819-7339437 FORWARD LENGTH=1619
2279	Chr06	538476	540773	2298	+	0	peak_2408	MD06G1004900	536545	541413	4869	+	0	inside	0	AT1G76420.1	Symbols: CUC3, NAC368, ANAC031 | NAC (No Apical Meristem) domain transcriptional regulator superfamily protein | chr1:28672029-28673934 REVERSE LENGTH=1906
2283	Chr06	948001	949632	1632	+	0	peak_2410	MD06G1008600	942875	946933	4059	-	1067	upstream	1067	AT4G35090.1	Symbols: CAT2 | catalase 2 | chr4:16700342-16703286 REVERSE LENGTH=2945
2284	Chr06	948001	949632	1632	+	0	peak_2410	MD06G1008700	947004	952142	5139	-	0	inside	0	AT4G35090.1	Symbols: CAT2 | catalase 2 | chr4:16700342-16703286 REVERSE LENGTH=2945
2285	Chr06	1033000	1035887	2888	+	0	peak_2411	MD06G1009000	1028933	1032879	3947	-	120	upstream	120	AT4G35090.1	Symbols: CAT2 | catalase 2 | chr4:16700342-16703286 REVERSE LENGTH=2945
2286	Chr06	1033000	1035887	2888	+	0	peak_2411	MD06G1009100	1036360	1038508	2149	-	472	downstream	472	AT4G38280.1	Symbols: | BEST Arabidopsis thaliana protein match is: Integral membrane protein hemolysin-III homolog (TAIR:AT2G45250.1); Has 65 Blast hits to 65 proteins in 13 species: Archae - 0; Bacteria - 0; Metazoa - 0; Fungi - 2; Plants - 63; Viruses - 0; Other Eukaryotes - 0 (source: NCBI BLink). | chr4:17941796-17943363 FORWARD LENGTH=1568
2287	Chr06	1316531	1318900	2370	+	0	peak_2413	MD06G1010900	1314301	1317373	3073	+	0	overlapEnd	0	AT4G19230.1	Symbols: CYP707A1 | cytochrome P450, family 707, subfamily A, polypeptide 1 | chr4:10521379-10523961 FORWARD LENGTH=2583
2288	Chr06	2120712	2122074	1363	+	0	peak_2414	MD06G1017400	2122647	2123798	1152	+	572	upstream	572	AT1G31350.1	Symbols: KUF1 | KAR-UP F-box 1 | chr1:11221335-11222786 REVERSE LENGTH=1452
2295	Chr06	3230514	3233385	2872	+	0	peak_2418	MD06G1026200	3233291	3238628	5338	+	0	overlapStart	0	AT1G32240.1	Symbols: KAN2 | Homeodomain-like superfamily protein | chr1:11625700-11630626 REVERSE LENGTH=4927
2297	Chr06	3364503	3367772	3270	+	0	peak_2420	MD06G1027500	3362571	3364274	1704	+	228	downstream	228	AT1G52800.1	Symbols: | 2-oxoglutarate (2OG) and Fe(II)-dependent oxygenase superfamily protein | chr1:19664044-19665362 FORWARD LENGTH=1319
2298	Chr06	3364503	3367772	3270	+	0	peak_2420	MD06G1027600	3366424	3366697	274	-	0	includeFeature	0
2299	Chr06	3364503	3367772	3270	+	0	peak_2420	MD06G1027700	3366788	3367041	254	-	0	includeFeature	0
2300	Chr06	3400932	3404068	3137	+	0	peak_2421	MD06G1028300	3398507	3399648	1142	-	1283	upstream	1283	AT1G52800.1	Symbols: | 2-oxoglutarate (2OG) and Fe(II)-dependent oxygenase superfamily protein | chr1:19664044-19665362 FORWARD LENGTH=1319
2301	Chr06	3400932	3404068	3137	+	0	peak_2421	MD06G1028400	3402364	3402693	330	+	0	includeFeature	0	AT1G52790.1	Symbols: | 2-oxoglutarate (2OG) and Fe(II)-dependent oxygenase superfamily protein | chr1:19662194-19663301 REVERSE LENGTH=1108
2302	Chr06	3839067	3841366	2300	+	0	peak_2422	MD06G1031800	3837884	3839027	1144	-	39	upstream	39	AT1G32520.1	Symbols: | unknown protein; FUNCTIONS IN: molecular_function unknown; INVOLVED IN: biological_process unknown; LOCATED IN: chloroplast; EXPRESSED IN: 24 plant structures; EXPRESSED DURING: 15 growth stages; Has 143 Blast hits to 142 proteins in 34 species: Archae - 0; Bacteria - 0; Metazoa - 39; Fungi - 0; Plants - 56; Viruses - 0; Other Eukaryotes - 48 (source: NCBI BLink). | chr1:11758211-11759…
2303	Chr06	3839067	3841366	2300	+	0	peak_2422	MD06G1031900	3839656	3839729	74	+	0	includeFeature	0
2304	Chr06	3839067	3841366	2300	+	0	peak_2422	MD06G1032000	3841648	3844136	2489	-	281	downstream	281	AT4G17970.1	Symbols: ALMT12, ATALMT12 | aluminum-activated, malate transporter 12 | chr4:9975408-9977722 FORWARD LENGTH=2315
2305	Chr06	4139613	4141141	1529	+	0	peak_2423	MD06G1033800	4138779	4142517	3739	+	0	inside	0
2306	Chr06	4579759	4581455	1697	+	0	peak_2426	MD06G1035400	4577266	4577382	117	-	2376	upstream	2376
2307	Chr06	4579759	4581455	1697	+	0	peak_2426	MD06G1035500	4582147	4584370	2224	+	691	upstream	691	AT4G17900.1	Symbols: | PLATZ transcription factor family protein | chr4:9945870-9948078 FORWARD LENGTH=2209
2308	Chr06	4634707	4637261	2555	+	0	peak_2429	MD06G1035700	4633833	4636732	2900	+	0	overlapEnd	0	AT2G35410.1	Symbols: | RNA-binding (RRM/RBD/RNP motifs) family protein | chr2:14898324-14899750 FORWARD LENGTH=1427
2309	Chr06	4634707	4637261	2555	+	0	peak_2429	MD06G1035800	4639129	4641015	1887	+	1867	upstream	1867	AT3G03550.1	Symbols: | RING/U-box superfamily protein | chr3:850108-851590 REVERSE LENGTH=1483
2310	Chr06	4928623	4930898	2276	+	0	peak_2431	MD06G1038500	4931596	4948118	16523	+	697	upstream	697	AT5G53170.1	Symbols: FTSH11 | FTSH protease 11 | chr5:21562747-21568012 REVERSE LENGTH=5266
2311	Chr06	5204650	5206304	1655	+	0	peak_2432	MD06G1040400	5201301	5202452	1152	-	2197	upstream	2197	AT5G15770.1	Symbols: AtGNA1, GNA1 | glucose-6-phosphate acetyltransferase 1 | chr5:5144093-5144542 REVERSE LENGTH=450
2312	Chr06	5204650	5206304	1655	+	0	peak_2432	MD06G1040500	5202454	5202556	103	-	2093	upstream	2093
2313	Chr06	5204650	5206304	1655	+	0	peak_2432	MD06G1040600	5203073	5204630	1558	-	19	upstream	19	AT5G25780.1	Symbols: EIF3B-2, EIF3B, ATEIF3B-2 | eukaryotic translation initiation factor 3B-2 | chr5:8973267-8976869 REVERSE LENGTH=3603
2314	Chr06	5204650	5206304	1655	+	0	peak_2432	MD06G1040700	5206138	5209148	3011	-	0	overlapEnd	0	AT1G32410.5	Symbols: | Vacuolar protein sorting 55 (VPS55) family protein | chr1:11693828-11695566 FORWARD LENGTH=1739
2315	Chr06	5737624	5739401	1778	+	0	peak_2433	MD06G1043600	5739327	5741961	2635	+	0	overlapStart	0	AT1G32740.1	Symbols: | SBP (S-ribonuclease binding protein) family protein | chr1:11844877-11846347 FORWARD LENGTH=1471
2316	Chr06	5741579	5743982	2404	+	0	peak_2434	MD06G1043600	5739327	5741961	2635	+	0	overlapEnd	0	AT1G32740.1	Symbols: | SBP (S-ribonuclease binding protein) family protein | chr1:11844877-11846347 FORWARD LENGTH=1471
2317	Chr06	8042952	8046421	3470	+	0	peak_2436	MD06G1054700	8040321	8040426	106	-	2525	upstream	2525
2318	Chr06	8042952	8046421	3470	+	0	peak_2436	MD06G1054800	8047099	8049357	2259	+	677	upstream	677	AT4G16780.1	Symbols: ATHB-2, HAT4, ATHB2, HB-2 | homeobox protein 2 | chr4:9449114-9450743 FORWARD LENGTH=1630
2319	Chr06	14252194	14253440	1247	+	0	peak_2440	MD06G1067000	14241132	14252447	11316	-	0	overlapStart	0	AT1G12230.1	Symbols: | Aldolase superfamily protein | chr1:4147962-4151056 FORWARD LENGTH=3095
2320	Chr06	19001316	19003852	2537	+	0	peak_2442	MD06G1076700	18999289	19001290	2002	+	25	downstream	25	AT1G63220.1	Symbols: | Calcium-dependent lipid-binding (CaLB domain) family protein | chr1:23448919-23450452 FORWARD LENGTH=1534
2321	Chr06	21851149	21855043	3895	+	0	peak_2445	MD06G1090000	21847550	21849238	1689	-	1910	upstream	1910	AT1G63910.1	Symbols: AtMYB103, MYB103 | myb domain protein 103 | chr1:23719783-23721774 REVERSE LENGTH=1992
2322	Chr06	22599982	22602073	2092	+	0	peak_2448	MD06G1094300	22599069	22599716	648	+	265	downstream	265	AT2G46150.1	Symbols: | Late embryogenesis abundant (LEA) hydroxyproline-rich glycoprotein family | chr2:18961403-18962376 FORWARD LENGTH=974
2323	Chr06	22966890	22968823	1934	+	0	peak_2449	MD06G1095900	22959160	22964657	5498	-	2232	upstream	2232	AT4G23650.1	Symbols: CDPK6, CPK3 | calcium-dependent protein kinase 6 | chr4:12324758-12327459 REVERSE LENGTH=2702
2325	Chr06	24758703	24761384	2682	+	0	peak_2454	MD06G1107800	24756229	24759086	2858	+	0	overlapEnd	0	AT4G23900.1	Symbols: | Nucleoside diphosphate kinase family protein | chr4:12424451-12426528 FORWARD LENGTH=2078
2326	Chr06	24758703	24761384	2682	+	0	peak_2454	MD06G1107900	24761724	24762218	495	+	339	upstream	339	AT1G14610.1	Symbols: TWN2, VALRS | valyl-tRNA synthetase / valine--tRNA ligase (VALRS) | chr1:5008244-5014533 REVERSE LENGTH=6290
2327	Chr06	24758703	24761384	2682	+	0	peak_2454	MD06G1108000	24762729	24763094	366	+	1344	upstream	1344	AT5G44265.1	Symbols: | Bifunctional inhibitor/lipid-transfer protein/seed storage 2S albumin superfamily protein | chr5:17832779-17833316 REVERSE LENGTH=538
2328	Chr06	24758703	24761384	2682	+	0	peak_2454	MD06G1108100	24763599	24763970	372	+	2214	upstream	2214	AT5G44265.1	Symbols: | Bifunctional inhibitor/lipid-transfer protein/seed storage 2S albumin superfamily protein | chr5:17832779-17833316 REVERSE LENGTH=538
2329	Chr06	24804232	24807821	3590	+	0	peak_2455	MD06G1108500	24798955	24801467	2513	-	2764	upstream	2764	AT1G78910.1	Symbols: | Pseudouridine synthase family protein | chr1:29665218-29667656 FORWARD LENGTH=2439
2330	Chr06	24804232	24807821	3590	+	0	peak_2455	MD06G1108600	24807669	24811377	3709	+	0	overlapStart	0	AT4G10960.1	Symbols: UGE5 | UDP-D-glucose/UDP-D-galactose 4-epimerase 5 | chr4:6713557-6718550 REVERSE LENGTH=4994
2331	Chr06	24937826	24939827	2002	+	0	peak_2456	MD06G1110100	24936027	24936788	762	-	1037	upstream	1037
2332	Chr06	24963572	24965395	1824	+	0	peak_2457	MD06G1110600	24959875	24962922	3048	-	649	upstream	649	AT5G42050.1	Symbols: | DCD (Development and Cell Death) domain protein | chr5:16815489-16817301 FORWARD LENGTH=1813
2333	Chr06	24963572	24965395	1824	+	0	peak_2457	MD06G1110700	24966582	24968719	2138	+	1186	upstream	1186
2334	Chr06	25046362	25047807	1446	+	0	peak_2458	MD06G1111900	25048428	25053352	4925	+	620	upstream	620	AT4G24020.1	Symbols: NLP7 | NIN like protein 7 | chr4:12479752-12483993 FORWARD LENGTH=4242
2335	Chr06	25083437	25085240	1804	+	0	peak_2459	MD06G1112200	25079522	25080452	931	-	2984	upstream	2984
2336	Chr06	25083437	25085240	1804	+	0	peak_2459	MD06G1112300	25085713	25086842	1130	-	472	downstream	472
2337	Chr06	25398155	25400207	2053	+	0	peak_2460	MD06G1114500	25399531	25401769	2239	+	0	overlapStart	0	AT4G00910.1	Symbols: | Aluminium activated malate transporter family protein | chr4:389370-391287 REVERSE LENGTH=1918
2338	Chr06	25398155	25400207	2053	+	0	peak_2460	MD06G1114600	25402702	25405249	2548	+	2494	upstream	2494	AT5G63830.1	Symbols: | HIT-type Zinc finger family protein | chr5:25543550-25544802 REVERSE LENGTH=1253
2339	Chr06	25462520	25465239	2720	+	0	peak_2461	MD06G1115700	25458772	25460104	1333	-	2415	upstream	2415	AT4G27745.1	Symbols: | Yippee family putative zinc-binding protein | chr4:13840015-13841489 FORWARD LENGTH=1475
2340	Chr06	25666602	25669384	2783	+	0	peak_2463	MD06G1117800	25656276	25664528	8253	-	2073	upstream	2073	AT4G24100.1	Symbols: | Protein kinase superfamily protein | chr4:12515076-12519841 FORWARD LENGTH=4766
2341	Chr06	25666602	25669384	2783	+	0	peak_2463	MD06G1117900	25670105	25670860	756	-	720	downstream	720	AT4G24110.1	Symbols: | unknown protein; Has 76 Blast hits to 76 proteins in 13 species: Archae - 0; Bacteria - 0; Metazoa - 1; Fungi - 0; Plants - 75; Viruses - 0; Other Eukaryotes - 0 (source: NCBI BLink). | chr4:12519932-12520813 REVERSE LENGTH=882
2344	Chr06	26014552	26017159	2608	+	0	peak_2467	MD06G1120300	26017413	26021730	4318	-	253	downstream	253	AT4G24140.1	Symbols: | alpha/beta-Hydrolases superfamily protein | chr4:12529875-12533842 REVERSE LENGTH=3968
2346	Chr06	26419461	26421487	2027	+	0	peak_2474	MD06G1122500	26423821	26424132	312	+	2333	upstream	2333	AT5G59970.1	Symbols: | Histone superfamily protein | chr5:24146175-24146726 REVERSE LENGTH=552
2347	Chr06	26463288	26465342	2055	+	0	peak_2476	MD06G1123000	26462265	26462819	555	-	468	upstream	468	AT3G61460.1	Symbols: BRH1 | brassinosteroid-responsive RING-H2 | chr3:22741511-22742284 REVERSE LENGTH=774
2348	Chr06	26463288	26465342	2055	+	0	peak_2476	MD06G1123100	26466711	26466827	117	+	1368	upstream	1368
2349	Chr06	26492008	26493544	1537	+	0	peak_2477	MD06G1123400	26490443	26491000	558	-	1007	upstream	1007	AT3G61460.1	Symbols: BRH1 | brassinosteroid-responsive RING-H2 | chr3:22741511-22742284 REVERSE LENGTH=774
2350	Chr06	26544937	26546182	1246	+	0	peak_2478	MD06G1123900	26541655	26542550	896	-	2386	upstream	2386
2351	Chr06	26565139	26566755	1617	+	0	peak_2479	MD06G1124000	26558613	26563470	4858	-	1668	upstream	1668	AT4G10490.1	Symbols: | 2-oxoglutarate (2OG) and Fe(II)-dependent oxygenase superfamily protein | chr4:6483867-6485360 FORWARD LENGTH=1494
2352	Chr06	26690848	26693051	2204	+	0	peak_2480	MD06G1124700	26692794	26692985	192	-	0	includeFeature	0	AT1G33055.1	Symbols: | unknown protein; FUNCTIONS IN: molecular_function unknown; INVOLVED IN: anaerobic respiration; LOCATED IN: endomembrane system; EXPRESSED IN: 13 plant structures; EXPRESSED DURING: 6 growth stages; Has 20 Blast hits to 20 proteins in 8 species: Archae - 0; Bacteria - 0; Metazoa - 0; Fungi - 0; Plants - 20; Viruses - 0; Other Eukaryotes - 0 (source: NCBI BLink). | chr1:11971308-11972578…
2355	Chr06	27059968	27062566	2599	+	0	peak_2485	MD06G1128200	27060483	27065066	4584	+	0	overlapStart	0	AT4G10380.1	Symbols: NIP5;1, NLM6, NLM8 | NOD26-like intrinsic protein 5;1 | chr4:6431236-6434822 REVERSE LENGTH=3587
2356	Chr06	27346271	27347955	1685	+	0	peak_2486	MD06G1129800	27347504	27347615	112	+	0	includeFeature	0
2357	Chr06	27346271	27347955	1685	+	0	peak_2486	MD06G1129900	27349632	27350111	480	+	1676	upstream	1676
2359	Chr06	27802040	27809488	7449	+	0	peak_2492	MD06G1133700	27809804	27811468	1665	+	315	upstream	315	AT5G50900.1	Symbols: | ARM repeat superfamily protein | chr5:20704804-20706778 REVERSE LENGTH=1975
2360	Chr06	27880059	27882944	2886	+	0	peak_2493	MD06G1134400	27885755	27885872	118	+	2810	upstream	2810
2361	Chr06	27942303	27944962	2660	+	0	peak_2495	MD06G1134900	27934470	27946379	11910	-	0	inside	0
2362	Chr06	28058411	28060222	1812	+	0	peak_2496	MD06G1135600	28056120	28057763	1644	-	647	upstream	647
2363	Chr06	28158260	28160534	2275	+	0	peak_2497	MD06G1136600	28162839	28164846	2008	+	2304	upstream	2304	AT5G50790.1	Symbols: SWEET10, AtSWEET10 | Nodulin MtN3 family protein | chr5:20656253-20658001 REVERSE LENGTH=1749
2364	Chr06	28346761	28348572	1812	+	0	peak_2500	MD06G1138300	28349010	28355518	6509	+	437	upstream	437	AT3G02230.1	Symbols: RGP1, ATRGP1 | reversibly glycosylated polypeptide 1 | chr3:415393-417547 FORWARD LENGTH=2155
2365	Chr06	28477311	28478603	1293	+	0	peak_2501	MD06G1140900	28465260	28475358	10099	-	1952	upstream	1952	AT3G03910.1	Symbols: GDH3 | glutamate dehydrogenase 3 | chr3:1006842-1009018 FORWARD LENGTH=2177
2366	Chr06	28517445	28519778	2334	+	0	peak_2502	MD06G1141700	28516216	28518036	1821	+	0	overlapEnd	0	AT3G48540.1	Symbols: | Cytidine/deoxycytidylate deaminase family protein | chr3:17989798-17992015 REVERSE LENGTH=2218
2367	Chr06	28517445	28519778	2334	+	0	peak_2502	MD06G1141800	28519571	28521212	1642	-	0	overlapEnd	0	AT1G67340.1	Symbols: | HCP-like superfamily protein with MYND-type zinc finger | chr1:25230265-25231840 FORWARD LENGTH=1576
2368	Chr06	28620028	28623987	3960	+	0	peak_2503	MD06G1142500	28617382	28619360	1979	+	667	downstream	667
2369	Chr06	28650906	28652406	1501	+	0	peak_2504	MD06G1142900	28652241	28654178	1938	+	0	overlapStart	0	AT3G48520.1	Symbols: CYP94B3 | cytochrome P450, family 94, subfamily B, polypeptide 3 | chr3:17974977-17976670 REVERSE LENGTH=1694
[truncated: 700 more rows]

## Sheet: MdDAM4-MdSVPa
	Chr	start	end	width	strand	score	peak	feature	feature.ranges.start	feature.ranges.end	feature.ranges.width	feature.strand	distance	insideFeature	distanceToSite	TAIR	Annotation
[truncated: 3,079 more rows]

[truncated: 2 more sheets: MdFLC-MdSVPa, MdSVPa-MdSVPa]
