# Supplementary material for: Unraveling the role of MADS transcription factor complexes in apple tree dormancy
Source: New Phytol. 2021 Sep 23;232(5):2071–88. doi: 10.1111/nph.17710 (PMC9292984; doi:10.1111/nph.17710)
Supplement: Supplementary file 3 — Dataset S3 RNA‐seq result of the glucocorticoid receptor (GR) DEX‐inducible assay in apple calli for four MADS TFs. [file NPH-232-2071-s004.xlsx]

## Sheet: Title page
New Phytologist Supporting Information
Article title: Unraveling the role of MADS transcription factor complexes in apple tree dormancy
Authors: Vítor da Silveira Falavigna, Edouard Severing, Xuelei Lai, Joan Estevan, Isabelle Farrera, Véronique Hugouvieux, Luís Fernando Revers, Chloe Zubieta, George Coupland, Evelyne Costes and Fernando Andrés
Article acceptance date: 19 August 2021
Dataset S3. RNA-seq result of the GR DEX-inducible assay in apple calli for four MADS TFs.

## Sheet: MdDAM1-GR
Apple accession code	baseMean	log2FoldChange	lfcSE	stat	pvalue	padj	TAIR	Annotation
MD04G1154400	4044.42	-2.63571	0.0529777	-49.7514	0	0	AT3G11180.1	Symbols: | 2-oxoglutarate (2OG) and Fe(II)-dependent oxygenase superfamily protein | chr3:3504204-3507057 FORWARD LENGTH=2854
MD09G1065600	6548	-2.21642	0.0503774	-43.9964	0	0	AT3G10330.1	Symbols: | Cyclin-like family protein | chr3:3199770-3201855 FORWARD LENGTH=2086
MD11G1202100	9918.97	-2.77229	0.046133	-60.0935	0	0	AT3G13110.1	Symbols: ATSERAT2;2, SAT-1, SAT-A, SAT3, SAT-M, SERAT2;2 | serine acetyltransferase 2;2 | chr3:4214617-4216302 REVERSE LENGTH=1686
MD03G1222700	17657.9	-1.48608	0.03681	-40.3716	0	0	AT4G27410.2	Symbols: RD26 | NAC (No Apical Meristem) domain transcriptional regulator superfamily protein | chr4:13707900-13709013 REVERSE LENGTH=1114
MD16G1101000	1954.5	-4.00647	0.0795508	-50.3637	0	0
MD03G1152000	3087.19	-2.42217	0.0633417	-38.2397	0	0	AT3G44260.1	Symbols: | Polynucleotidyl transferase, ribonuclease H-like superfamily protein | chr3:15952045-15953084 REVERSE LENGTH=1040
MD15G1374300	1636.67	-3.0498	0.0811842	-37.5664	0	0	AT2G44450.1	Symbols: BGLU15 | beta glucosidase 15 | chr2:18340921-18343849 FORWARD LENGTH=2929
MD07G1221300	3089.77	-3.12739	0.0769338	-40.6503	0	0	AT2G40095.1	Symbols: | Alpha/beta hydrolase related protein | chr2:16743023-16745144 FORWARD LENGTH=2122
MD05G1360500	2435.65	3.53395	0.0747949	47.2486	0	0	AT4G16380.1	Symbols: | Heavy metal transport/detoxification superfamily protein | chr4:9254555-9256217 FORWARD LENGTH=1663
MD04G1208600	9012.39	-2.17602	0.0537206	-40.5062	0	0	AT3G05200.1	Symbols: ATL6 | RING/U-box superfamily protein | chr3:1476982-1478730 FORWARD LENGTH=1749
MD09G1033600	3390.93	-4.84187	0.0715616	-67.6602	0	0	AT1G23740.1	Symbols: | Oxidoreductase, zinc-binding dehydrogenase family protein | chr1:8398115-8399749 REVERSE LENGTH=1635
MD12G1240000	5239.8	-2.22512	0.057638	-38.6052	0	0	AT1G60680.1	Symbols: | NAD(P)-linked oxidoreductase superfamily protein | chr1:22347622-22349297 REVERSE LENGTH=1676
MD16G1201800	6933.6	-2.70532	0.0526678	-51.3657	0	0	AT3G22910.1	Symbols: | ATPase E1-E2 type family protein / haloacid dehalogenase-like hydrolase family protein | chr3:8116335-8119388 REVERSE LENGTH=3054
MD11G1116300	3560.02	-2.79684	0.0547247	-51.1074	0	0	AT5G59730.2	Symbols: ATEXO70H7, EXO70H7 | exocyst subunit exo70 family protein H7 | chr5:24063947-24066170 REVERSE LENGTH=2224
MD14G1207600	5870.17	-2.30802	0.0516999	-44.6426	0	0	AT3G19000.1	Symbols: | 2-oxoglutarate (2OG) and Fe(II)-dependent oxygenase superfamily protein | chr3:6553564-6555040 REVERSE LENGTH=1477
MD04G1093300	10801.3	-2.08447	0.0390938	-53.3197	0	0	AT5G03380.1	Symbols: | Heavy metal transport/detoxification superfamily protein | chr5:832104-834289 REVERSE LENGTH=2186
MD02G1028600	7682.42	-2.38505	0.0560257	-42.5707	0	0	AT5G20230.1	Symbols: ATBCB, BCB, SAG14 | blue-copper-binding protein | chr5:6826506-6827629 FORWARD LENGTH=1124
MD15G1308800	1510.74	-5.66645	0.113394	-49.9715	0	0	AT4G37980.1	Symbols: ELI3-1, ELI3, ATCAD7, CAD7 | elicitor-activated gene 3-1 | chr4:17852441-17854008 FORWARD LENGTH=1568
MD16G1189900	65653.9	-1.51013	0.0383904	-39.3362	0	0	AT5G26340.1	Symbols: MSS1, STP13, ATSTP13 | Major facilitator superfamily protein | chr5:9243511-9247066 REVERSE LENGTH=3556
MD15G1053800	1709.9	-4.13151	0.0911667	-45.3182	0	0	AT5G12020.1	Symbols: HSP17.6II | 17.6 kDa class II heat shock protein | chr5:3882237-3882938 REVERSE LENGTH=702
MD17G1140000	5573.81	2.26622	0.0490051	46.2447	0	0	AT3G23730.1	Symbols: XTH16 | xyloglucan endotransglucosylase/hydrolase 16 | chr3:8550110-8551335 FORWARD LENGTH=1226
MD05G1122600	2197.18	-2.91094	0.0661523	-44.0036	0	0	AT2G16850.1	Symbols: PIP3B, PIP2;8 | plasma membrane intrinsic protein 2;8 | chr2:7301581-7303437 FORWARD LENGTH=1857
MD11G1113500	11047.7	-3.18339	0.0575883	-55.2784	0	0	AT2G28710.1	Symbols: | C2H2-type zinc finger family protein | chr2:12322386-12323584 FORWARD LENGTH=1199
MD09G1021400	11376.1	-1.83427	0.0475538	-38.5725	0	0	AT5G14420.2	Symbols: RGLG2 | RING domain ligase2 | chr5:4648111-4651309 REVERSE LENGTH=3199
MD01G1195300	49163.4	-2.37326	0.038706	-61.3151	0	0	AT5G51970.2	Symbols: | GroES-like zinc-binding alcohol dehydrogenase family protein | chr5:21111594-21113403 FORWARD LENGTH=1810
MD14G1113800	18153.9	-1.70827	0.0367584	-46.4729	0	0	AT2G46150.1	Symbols: | Late embryogenesis abundant (LEA) hydroxyproline-rich glycoprotein family | chr2:18961403-18962376 FORWARD LENGTH=974
MD10G1190400	7724.78	-3.5971	0.0497383	-72.3205	0	0	AT5G63450.1	Symbols: CYP94B1 | cytochrome P450, family 94, subfamily B, polypeptide 1 | chr5:25408895-25410573 REVERSE LENGTH=1679
MD05G1129900	6003.78	1.8517	0.0463338	39.9644	0	0	AT1G47670.1	Symbols: | Transmembrane amino acid transporter family protein | chr1:17536667-17539538 REVERSE LENGTH=2872
MD08G1141400	11365.9	-2.7681	0.0465722	-59.4367	0	0	AT1G15520.1	Symbols: PDR12, ATPDR12, ABCG40, ATABCG40 | pleiotropic drug resistance 12 | chr1:5331858-5338326 REVERSE LENGTH=6469
MD02G1082300	10857.6	-1.56397	0.0410451	-38.1037	0	0	AT4G33050.3	Symbols: EDA39 | calmodulin-binding family protein | chr4:15944358-15947026 REVERSE LENGTH=2669
MD05G1164900	10711.5	-2.26002	0.0406911	-55.5409	0	0	AT3G25250.1	Symbols: AGC2-1, AGC2, OXI1, AtOXI1 | AGC (cAMP-dependent, cGMP-dependent and protein kinase C) kinase family protein | chr3:9195503-9197124 FORWARD LENGTH=1622
MD16G1161100	6435.06	-2.10297	0.0441945	-47.5845	0	0
MD12G1041800	4101.02	-2.34599	0.0542404	-43.2517	0	0	AT3G11820.2	Symbols: SYP121, AT-SYR1, ATSYP121, SYR1, ATSYR1, PEN1 | syntaxin of plants 121 | chr3:3729305-3731116 REVERSE LENGTH=1812
MD03G1136800	68341.3	-2.39435	0.0507807	-47.1507	0	0	AT2G36380.1	Symbols: PDR6, ATPDR6 | pleiotropic drug resistance 6 | chr2:15257583-15263766 FORWARD LENGTH=6184
MD16G1201400	7210.58	-3.17586	0.0500791	-63.4168	0	0	AT3G22890.1	Symbols: APS1 | ATP sulfurylase 1 | chr3:8112723-8114992 FORWARD LENGTH=2270
MD12G1181000	14553.2	-2.00703	0.0377702	-53.1379	0	0	AT2G38470.1	Symbols: WRKY33, ATWRKY33 | WRKY DNA-binding protein 33 | chr2:16108361-16110766 FORWARD LENGTH=2406
MD05G1325400	8776.32	-1.95953	0.0469144	-41.7683	0	0	AT4G21510.1	Symbols: | F-box family protein | chr4:11445849-11447163 REVERSE LENGTH=1315
MD05G1092300	5000.11	-2.81089	0.052261	-53.7856	0	0	AT2G14960.1	Symbols: GH3.1 | Auxin-responsive GH3 family protein | chr2:6451372-6453670 REVERSE LENGTH=2299
MD03G1188200	60127.2	-1.99611	0.0428253	-46.6106	0	0	AT3G13080.1	Symbols: ATMRP3, MRP3, ABCC3 | multidrug resistance-associated protein 3 | chr3:4195799-4201265 REVERSE LENGTH=5467
MD17G1226100	1889.18	-3.93577	0.0824053	-47.7611	0	0	AT3G12580.1	Symbols: HSP70, ATHSP70 | heat shock protein 70 | chr3:3991261-3993792 REVERSE LENGTH=2532
MD11G1012300	5152.19	-2.38526	0.0513924	-46.4128	0	0	AT1G55230.1	Symbols: | Family of unknown function (DUF716) | chr1:20602819-20603924 FORWARD LENGTH=1106
MD16G1178500	5711.5	-2.47733	0.0511029	-48.4773	0	0
MD11G1275800	9453.84	-1.87071	0.0473135	-39.5385	0	0	AT1G53590.1	Symbols: NTMC2TYPE6.1, NTMC2T6.1 | Calcium-dependent lipid-binding (CaLB domain) family protein | chr1:19996315-20000265 FORWARD LENGTH=3951
MD05G1168400	2893.92	-3.47657	0.0669889	-51.8977	0	0	AT4G13010.1	Symbols: | Oxidoreductase, zinc-binding dehydrogenase family protein | chr4:7600551-7602729 FORWARD LENGTH=2179
MD12G1168100	1514.67	-2.72831	0.0722503	-37.7618	0	0	AT3G11180.1	Symbols: | 2-oxoglutarate (2OG) and Fe(II)-dependent oxygenase superfamily protein | chr3:3504204-3507057 FORWARD LENGTH=2854
MD16G1236400	1653.25	-3.83119	0.0865065	-44.2879	0	0	AT5G64210.1	Symbols: AOX2 | alternative oxidase 2 | chr5:25683965-25685664 REVERSE LENGTH=1700
MD11G1217400	3359.59	-2.72792	0.0596922	-45.6997	0	0	AT5G54940.2	Symbols: | Translation initiation factor SUI1 family protein | chr5:22308271-22309410 REVERSE LENGTH=1140
MD11G1308400	33136.2	-1.56845	0.0412328	-38.0389	0	0
MD01G1208700	6823.05	-2.9766	0.0457024	-65.1299	0	0	AT5G52640.1	Symbols: HSP81-1, ATHS83, HSP81.1, HSP83, ATHSP90.1, AtHsp90-1, HSP90.1 | heat shock protein 90.1 | chr5:21352399-21355361 FORWARD LENGTH=2963
MD17G1260900	6551.55	-2.74485	0.0498779	-55.0315	0	0	AT3G17980.1	Symbols: | Calcium-dependent lipid-binding (CaLB domain) family protein | chr3:6152121-6153434 FORWARD LENGTH=1314
MD04G1019600	1717.04	-3.51384	0.0765392	-45.909	0	0	AT4G15550.1	Symbols: IAGLU | indole-3-acetate beta-D-glucosyltransferase | chr4:8877590-8879327 REVERSE LENGTH=1738
MD02G1005800	10798.8	-3.5733	0.0437751	-81.6285	0	0	AT1G16030.1	Symbols: Hsp70b | heat shock protein 70B | chr1:5502206-5504535 REVERSE LENGTH=2330
MD16G1148300	3932.75	-2.07783	0.0516141	-40.2571	0	0	AT5G49620.1	Symbols: MYB78 | myb domain protein 78 | chr5:20137396-20139529 REVERSE LENGTH=2134
MD13G1085600	31413.8	-2.47362	0.0548252	-45.1183	0	0
MD00G1112500	5587.79	2.24957	0.0559254	40.2245	0	0	AT5G67400.1	Symbols: RHS19 | root hair specific 19 | chr5:26894856-26896488 FORWARD LENGTH=1633
MD16G1047500	7527.68	-2.37206	0.0443802	-53.4486	0	0	AT1G13280.1	Symbols: AOC4 | allene oxide cyclase 4 | chr1:4547454-4548875 FORWARD LENGTH=1422
MD03G1289900	49320.9	-1.99976	0.0426246	-46.9157	0	0	AT4G02380.1	Symbols: SAG21 | senescence-associated gene 21 | chr4:1046343-1046993 REVERSE LENGTH=651
MD06G1212600	11340.8	-1.54102	0.041037	-37.552	0	0	AT5G13210.1	Symbols: | Uncharacterised conserved protein UCP015417, vWA | chr5:4214504-4216686 FORWARD LENGTH=2183
MD05G1117200	2105.67	2.62216	0.0683714	38.3517	0	0	AT4G34880.1	Symbols: | Amidase family protein | chr4:16615549-16617424 FORWARD LENGTH=1876
MD09G1052700	1522.83	-2.85015	0.0745498	-38.2315	0	0	AT5G39670.1	Symbols: | Calcium-binding EF-hand family protein | chr5:15883179-15884067 FORWARD LENGTH=889
MD08G1105500	6734.57	-3.30461	0.0525249	-62.9152	0	0	AT2G26560.1	Symbols: PLP2, PLA IIA, PLA2A | phospholipase A 2A | chr2:11293769-11295806 REVERSE LENGTH=2038
MD13G1129300	2185.26	3.194	0.0816087	39.1379	0	0	AT1G28100.2	Symbols: | unknown protein; FUNCTIONS IN: molecular_function unknown; INVOLVED IN: biological_process unknown; LOCATED IN: cellular_component unknown; EXPRESSED IN: 22 plant structures; EXPRESSED DURING: 13 growth stages; Has 64 Blast hits to 64 proteins in 27 species: Archae - 0; Bacteria - 14; Metazoa - 0; Fungi - 6; Plants - 42; Viruses - 0; Other Eukaryotes - 2 (source: NCBI BLink). | chr1:98…
MD14G1020200	7457.22	-1.98626	0.0499918	-39.7317	0	0	AT2G36320.1	Symbols: | A20/AN1-like zinc finger family protein | chr2:15228788-15230496 FORWARD LENGTH=1709
MD02G1319500	4599.02	-2.58784	0.0496519	-52.1198	0	0	AT2G31945.1	Symbols: | unknown protein; FUNCTIONS IN: molecular_function unknown; INVOLVED IN: biological_process unknown; LOCATED IN: endomembrane system; EXPRESSED IN: 8 plant structures; EXPRESSED DURING: 4 anthesis, petal differentiation and expansion stage; BEST Arabidopsis thaliana protein match is: unknown protein (TAIR:AT1G05575.1); Has 61 Blast hits to 61 proteins in 10 species: Archae - 0; Bacteria…
MD04G1194100	5878.68	2.03793	0.0511964	39.8061	0	0	AT1G15690.1	Symbols: AVP1, ATAVP3, AVP-3, AtVHP1;1 | Inorganic H pyrophosphatase family protein | chr1:5398990-5402733 FORWARD LENGTH=3744
MD04G1119600	10535.4	-2.12616	0.0500661	-42.4671	0	0	AT2G37430.1	Symbols: | C2H2 and C2HC zinc fingers superfamily protein | chr2:15706357-15707224 FORWARD LENGTH=868
MD11G1159100	26565.9	-2.15885	0.0521867	-41.3678	0	0	AT2G36380.1	Symbols: PDR6, ATPDR6 | pleiotropic drug resistance 6 | chr2:15257583-15263766 FORWARD LENGTH=6184
MD10G1069900	2016.05	-2.54339	0.0629679	-40.3919	0	0	AT1G75390.1	Symbols: AtbZIP44, bZIP44 | basic leucine-zipper 44 | chr1:28291698-28293008 FORWARD LENGTH=1311
MD04G1223200	7125.55	-2.16164	0.0474417	-45.5641	0	0	AT1G60750.1	Symbols: | NAD(P)-linked oxidoreductase superfamily protein | chr1:22362293-22363854 REVERSE LENGTH=1562
MD07G1196500	10257.2	-1.8593	0.0435238	-42.7191	0	0	AT3G12580.1	Symbols: HSP70, ATHSP70 | heat shock protein 70 | chr3:3991261-3993792 REVERSE LENGTH=2532
MD10G1132600	10946.6	-1.69158	0.0430824	-39.2638	0	0	AT4G13180.1	Symbols: | NAD(P)-binding Rossmann-fold superfamily protein | chr4:7657196-7658197 REVERSE LENGTH=1002
MD17G1125800	24008.6	-2.32603	0.0400446	-58.086	0	0	AT1G22400.1	Symbols: UGT85A1, ATUGT85A1 | UDP-Glycosyltransferase superfamily protein | chr1:7903660-7906673 REVERSE LENGTH=3014
MD11G1059400	6194.02	-2.0224	0.0482857	-41.884	0	0	AT2G38470.1	Symbols: WRKY33, ATWRKY33 | WRKY DNA-binding protein 33 | chr2:16108361-16110766 FORWARD LENGTH=2406
MD09G1108800	12910.9	-1.67471	0.0412452	-40.6037	0	0	AT2G05710.1	Symbols: ACO3 | aconitase 3 | chr2:2141399-2146678 FORWARD LENGTH=5280
MD06G1182600	4727.9	-2.36075	0.0495338	-47.6594	0	0	AT3G48080.1	Symbols: | alpha/beta-Hydrolases superfamily protein | chr3:17752938-17755190 REVERSE LENGTH=2253
MD14G1160800	3681.11	-3.19793	0.0558258	-57.2841	0	0	AT5G13930.1	Symbols: CHS, TT4, ATCHS | Chalcone and stilbene synthase family protein | chr5:4488688-4490264 FORWARD LENGTH=1577
MD16G1191500	25940	-2.02638	0.0414785	-48.8537	0	0	AT2G32150.1	Symbols: | Haloacid dehalogenase-like hydrolase (HAD) superfamily protein | chr2:13659006-13660764 FORWARD LENGTH=1759
MD08G1016600	14582.2	-2.82219	0.041119	-68.6348	0	0	AT1G75620.1	Symbols: | glyoxal oxidase-related protein | chr1:28394779-28396596 REVERSE LENGTH=1818
MD17G1119800	1010.35	-5.07988	0.119783	-42.409	0	0	AT1G72680.1	Symbols: ATCAD1, CAD1 | cinnamyl-alcohol dehydrogenase | chr1:27359232-27361016 REVERSE LENGTH=1785
MD07G1142400	2870.53	-2.86945	0.060315	-47.5744	0	0	AT1G21010.1	Symbols: | unknown protein; FUNCTIONS IN: molecular_function unknown; INVOLVED IN: N-terminal protein myristoylation; LOCATED IN: cellular_component unknown; EXPRESSED IN: 24 plant structures; EXPRESSED DURING: 14 growth stages; BEST Arabidopsis thaliana protein match is: unknown protein (TAIR:AT1G76600.1); Has 206 Blast hits to 206 proteins in 13 species: Archae - 0; Bacteria - 0; Metazoa - 0; F…
MD15G1012500	4175.92	2.64412	0.0645596	40.9563	0	0	AT1G75750.2	Symbols: GASA1 | GAST1 protein homolog 1 | chr1:28441645-28442429 REVERSE LENGTH=785
MD03G1190300	15256.1	-1.98588	0.0508562	-39.049	0	0	AT1G50590.1	Symbols: | RmlC-like cupins superfamily protein | chr1:18732378-18734053 REVERSE LENGTH=1676
MD04G1167700	22733.1	-1.84621	0.0353903	-52.1672	0	0	AT2G38470.1	Symbols: WRKY33, ATWRKY33 | WRKY DNA-binding protein 33 | chr2:16108361-16110766 FORWARD LENGTH=2406
MD13G1011000	1355.36	-3.07181	0.0759494	-40.4455	0	0	AT1G14540.1	Symbols: | Peroxidase superfamily protein | chr1:4974067-4975705 REVERSE LENGTH=1639
MD04G1190900	2232.24	-4.01366	0.0767555	-52.2914	0	0	AT1G56600.1	Symbols: AtGolS2, GolS2 | galactinol synthase 2 | chr1:21207537-21209596 FORWARD LENGTH=2060
MD15G1401300	19571	-2.28692	0.0400075	-57.1622	0	0	AT1G76690.1	Symbols: OPR2, ATOPR2 | 12-oxophytodienoate reductase 2 | chr1:28778890-28780483 FORWARD LENGTH=1594
MD03G1099300	7783.49	-2.20723	0.0455433	-48.4645	0	0	AT5G59820.1	Symbols: RHL41, ZAT12 | C2H2-type zinc finger family protein | chr5:24102972-24103787 FORWARD LENGTH=816
MD12G1213500	7996.19	-1.79636	0.0420246	-42.7454	0	0	AT3G05500.1	Symbols: | Rubber elongation factor protein (REF) | chr3:1593434-1595015 FORWARD LENGTH=1582
MD01G1202600	6372.56	-2.00856	0.0443553	-45.2835	0	0	AT5G52400.1	Symbols: CYP715A1 | cytochrome P450, family 715, subfamily A, polypeptide 1 | chr5:21272949-21275509 FORWARD LENGTH=2561
MD09G1032200	2441.03	-2.71566	0.0618914	-43.8779	0	0	AT5G62770.1	Symbols: | Protein of unknown function (DUF1645) | chr5:25210495-25211607 FORWARD LENGTH=1113
MD09G1181800	2748.59	-2.91341	0.0620019	-46.9891	0	0
MD00G1038400	4346.69	-1.7963	0.0469268	-38.2787	0	0	AT5G42650.1	Symbols: AOS, CYP74A, DDE2 | allene oxide synthase | chr5:17097595-17099395 REVERSE LENGTH=1801
MD02G1284500	4310.51	-2.51334	0.0525059	-47.8678	0	0	AT3G27890.1	Symbols: NQR | NADPH:quinone oxidoreductase | chr3:10350656-10352033 REVERSE LENGTH=1378
MD04G1142900	14944	-2.01993	0.0448938	-44.9935	0	0	AT3G09220.1	Symbols: LAC7 | laccase 7 | chr3:2827239-2830542 REVERSE LENGTH=3304
MD10G1154200	8102.8	-1.83711	0.0486148	-37.7891	0	0	AT3G25250.1	Symbols: AGC2-1, AGC2, OXI1, AtOXI1 | AGC (cAMP-dependent, cGMP-dependent and protein kinase C) kinase family protein | chr3:9195503-9197124 FORWARD LENGTH=1622
MD05G1013200	6749.58	2.05718	0.0452431	45.4696	0	0	AT1G77120.1	Symbols: ADH1, ADH, ATADH, ATADH1 | alcohol dehydrogenase 1 | chr1:28975394-28977417 FORWARD LENGTH=2024
MD03G1005600	7712.04	-1.67305	0.0424736	-39.3903	0	0	AT3G13600.1	Symbols: | calmodulin-binding family protein | chr3:4445102-4447383 FORWARD LENGTH=2282
MD06G1077500	3610.71	-3.01375	0.0567344	-53.1202	0	0	AT3G61220.2	Symbols: | NAD(P)-binding Rossmann-fold superfamily protein | chr3:22662953-22664356 FORWARD LENGTH=1404
MD10G1172100	2222.83	-3.01166	0.0761571	-39.5453	0	0	AT2G29420.1	Symbols: ATGSTU7, GST25, GSTU7 | glutathione S-transferase tau 7 | chr2:12617936-12618899 REVERSE LENGTH=964
MD15G1170400	19189.5	-1.69504	0.0367527	-46.1201	0	0	AT2G25060.1	Symbols: ENODL14, AtENODL14 | early nodulin-like protein 14 | chr2:10662241-10663103 FORWARD LENGTH=863
MD09G1137600	13290	-2.24	0.0429743	-52.1243	0	0	AT2G32190.1	Symbols: | unknown protein; FUNCTIONS IN: molecular_function unknown; INVOLVED IN: biological_process unknown; BEST Arabidopsis thaliana protein match is: unknown protein (TAIR:AT2G32210.1); Has 74 Blast hits to 74 proteins in 7 species: Archae - 0; Bacteria - 0; Metazoa - 0; Fungi - 0; Plants - 74; Viruses - 0; Other Eukaryotes - 0 (source: NCBI BLink). | chr2:13674498-13675286 FORWARD LENGTH=789
MD13G1127100	5381.5	-1.87589	0.0469465	-39.958	0	0	AT5G13220.1	Symbols: | jasmonate-zim-domain protein 10 | chr5:4218888-4220883 FORWARD LENGTH=1996
MD01G1095200	3552.41	-2.24907	0.0550084	-40.8859	0	0	AT5G54130.2	Symbols: | Calcium-binding endonuclease/exonuclease/phosphatase family | chr5:21962600-21965519 FORWARD LENGTH=2920
MD09G1141200	8812.43	-2.16879	0.0407312	-53.2464	0	0	AT3G21790.1	Symbols: | UDP-Glycosyltransferase superfamily protein | chr3:7676927-7678414 REVERSE LENGTH=1488
MD09G1117000	5967.98	-1.74603	0.045877	-38.059	0	0	AT5G35690.1	Symbols: | CONTAINS InterPro DOMAIN/s: WLM (InterPro:IPR013536), PUB domain (InterPro:IPR018997), PUG domain (InterPro:IPR006567); BEST Arabidopsis thaliana protein match is: zinc ion binding (TAIR:AT1G55915.1); Has 30201 Blast hits to 17322 proteins in 780 species: Archae - 12; Bacteria - 1396; Metazoa - 17338; Fungi - 3422; Plants - 5037; Viruses - 0; Other Eukaryotes - 2996 (source: NCBI BLink…
MD06G1232100	52334.6	-2.19986	0.0479841	-45.8456	0	0	AT1G10170.1	Symbols: ATNFXL1, NFXL1 | NF-X-like 1 | chr1:3333595-3337491 REVERSE LENGTH=3897
MD01G1144300	2484.76	-4.94583	0.091688	-53.942	0	0
MD13G1148300	24370.8	-2.41111	0.0369964	-65.1716	0	0	AT3G06500.1	Symbols: | Plant neutral invertase family protein | chr3:2012079-2015705 FORWARD LENGTH=3627
MD06G1048300	8003.52	-1.86045	0.0454566	-40.928	0	0	AT5G47120.1	Symbols: ATBI-1, BI-1, ATBI1, BI1 | BAX inhibitor 1 | chr5:19136023-19137942 FORWARD LENGTH=1920
MD06G1093400	8174.66	-1.88871	0.0486358	-38.8338	0	0	AT2G46150.1	Symbols: | Late embryogenesis abundant (LEA) hydroxyproline-rich glycoprotein family | chr2:18961403-18962376 FORWARD LENGTH=974
MD05G1311400	4902.62	-2.01738	0.0523649	-38.5255	0	0	AT5G44210.1	Symbols: ERF9, ATERF9, ATERF-9 | erf domain protein 9 | chr5:17806472-17807534 FORWARD LENGTH=1063
MD14G1084000	13259.6	-1.73559	0.0433097	-40.0738	0	0	AT2G41380.1	Symbols: | S-adenosyl-L-methionine-dependent methyltransferases superfamily protein | chr2:17251941-17253057 FORWARD LENGTH=1117
MD02G1120200	19125.4	-2.85963	0.0427481	-66.8951	0	0	AT3G12500.1	Symbols: ATHCHIB, PR3, PR-3, CHI-B, B-CHI, HCHIB | basic chitinase | chr3:3962382-3963984 REVERSE LENGTH=1603
MD06G1118700	7287.8	-3.72166	0.048043	-77.4651	0	0	AT1G64660.1	Symbols: ATMGL, MGL | methionine gamma-lyase | chr1:24028918-24030780 FORWARD LENGTH=1863
MD15G1136600	36701.2	-2.31399	0.0382305	-60.5274	0	0	AT1G01720.1	Symbols: ATAF1, ANAC002 | NAC (No Apical Meristem) domain transcriptional regulator superfamily protein | chr1:268330-269819 FORWARD LENGTH=1490
MD02G1001900	5145.17	-2.27003	0.0490778	-46.2537	0	0	AT3G03080.1	Symbols: | Zinc-binding dehydrogenase family protein | chr3:698530-700301 REVERSE LENGTH=1772
MD04G1056200	4404.47	-2.42192	0.0521354	-46.4544	0	0	AT4G17090.1	Symbols: CT-BMY, BAM3, BMY8 | chloroplast beta-amylase | chr4:9604962-9607334 REVERSE LENGTH=2373
MD13G1029500	1590.46	-3.03429	0.0730142	-41.5576	0	0	AT1G70670.1	Symbols: | Caleosin-related family protein | chr1:26644582-26646173 FORWARD LENGTH=1592
MD17G1274300	2651.68	-2.75749	0.0638802	-43.1666	0	0	AT5G36930.1	Symbols: | Disease resistance protein (TIR-NBS-LRR class) family | chr5:14567622-14572630 REVERSE LENGTH=5009
MD13G1253300	11945.9	-1.54599	0.039417	-39.2214	0	0	AT4G30210.2	Symbols: ATR2, AR2 | P450 reductase 2 | chr4:14796764-14800922 FORWARD LENGTH=4159
MD15G1170100	5309.28	-2.37047	0.0599716	-39.5266	0	0	AT5G20230.1	Symbols: ATBCB, BCB, SAG14 | blue-copper-binding protein | chr5:6826506-6827629 FORWARD LENGTH=1124
MD11G1232100	24988.8	-1.83897	0.0389427	-47.2225	0	0	AT5G23960.2	Symbols: TPS21 | terpene synthase 21 | chr5:8092969-8095285 FORWARD LENGTH=2317
MD02G1140100	1224.63	-3.62593	0.0880986	-41.1577	0	0	AT3G50980.1	Symbols: XERO1 | dehydrin xero 1 | chr3:18941925-18942865 FORWARD LENGTH=941
MD16G1175300	36045.6	-1.41357	0.0375648	-37.6302	0	0	AT5G18670.1	Symbols: BMY3, BAM9 | beta-amylase 3 | chr5:6225956-6228132 FORWARD LENGTH=2177
MD07G1200300	4402.03	-2.06864	0.0517456	-39.9771	0	0	AT2G39700.1	Symbols: ATEXPA4, ATEXP4, ATHEXP ALPHA 1.6, EXPA4 | expansin A4 | chr2:16543832-16545584 REVERSE LENGTH=1753
MD08G1017500	7251.7	-2.22492	0.0423685	-52.5135	0	0	AT4G24160.1	Symbols: | alpha/beta-Hydrolases superfamily protein | chr4:12539786-12542489 FORWARD LENGTH=2704
MD17G1151800	5737.47	-2.09004	0.0503984	-41.4704	0	0	AT5G40990.1	Symbols: GLIP1 | GDSL lipase 1 | chr5:16418920-16420400 FORWARD LENGTH=1481
MD17G1009200	6798.69	-2.27546	0.0591016	-38.5008	0	0	AT5G13200.1	Symbols: | GRAM domain family protein | chr5:4207004-4208289 FORWARD LENGTH=1286
MD16G1149300	12023	-1.64042	0.0399226	-41.09	0	0	AT1G47980.1	Symbols: | unknown protein; FUNCTIONS IN: molecular_function unknown; INVOLVED IN: biological_process unknown; LOCATED IN: endomembrane system; EXPRESSED IN: 6 plant structures; EXPRESSED DURING: 4 anthesis, F mature embryo stage, petal differentiation and expansion stage, E expanded cotyledon stage; BEST Arabidopsis thaliana protein match is: unknown protein (TAIR:AT3G62730.1); Has 169 Blast hit…
MD16G1135100	28062.4	-1.95875	0.0439193	-44.5989	0	0	AT1G02520.1	Symbols: PGP11 | P-glycoprotein 11 | chr1:523651-528745 FORWARD LENGTH=5095
MD13G1109000	21052.6	-2.17949	0.0465148	-46.8558	0	0	AT1G24430.1	Symbols: | HXXXD-type acyl-transferase family protein | chr1:8658003-8659506 REVERSE LENGTH=1504
MD05G1188600	2457.12	-3.11231	0.0636181	-48.9218	0	0	AT5G32470.1	Symbols: | Haem oxygenase-like, multi-helical | chr5:12084899-12088603 REVERSE LENGTH=3705
MD02G1026300	8814.5	-1.77909	0.0472315	-37.6675	0	0	AT5G20250.3	Symbols: DIN10 | Raffinose synthase family protein | chr5:6833659-6836782 FORWARD LENGTH=3124
MD15G1326800	9912.57	-2.22147	0.0412742	-53.8222	0	0	AT4G39780.1	Symbols: | Integrase-type DNA-binding superfamily protein | chr4:18457957-18459180 REVERSE LENGTH=1224
MD08G1068400	4957.05	-2.99205	0.0669223	-44.7094	0	0
MD13G1231500	27635.5	-2.21713	0.0404962	-54.749	0	0	AT5G64210.1	Symbols: AOX2 | alternative oxidase 2 | chr5:25683965-25685664 REVERSE LENGTH=1700
MD16G1093500	20403.1	-1.92526	0.0496045	-38.8121	0	0	AT1G70420.1	Symbols: | Protein of unknown function (DUF1645) | chr1:26539574-26540762 REVERSE LENGTH=1189
MD12G1216300	18161.4	-2.71708	0.0569483	-47.7114	0	0	AT1G09070.1	Symbols: SRC2, (AT)SRC2 | soybean gene regulated by cold-2 | chr1:2927703-2928968 FORWARD LENGTH=1266
MD09G1142300	33881.1	-1.83493	0.0388811	-47.1934	0	0	AT1G22380.1	Symbols: AtUGT85A3, UGT85A3 | UDP-glucosyl transferase 85A3 | chr1:7900387-7902332 REVERSE LENGTH=1946
MD05G1350300	2664.81	-4.15529	0.069536	-59.7574	0	0	AT1G11925.1	Symbols: | Stigma-specific Stig1 family protein | chr1:4025930-4026732 REVERSE LENGTH=803
MD02G1069100	2557.24	-2.52352	0.0616022	-40.9647	0	0	AT4G29210.1	Symbols: GGT4 | gamma-glutamyl transpeptidase 4 | chr4:14400920-14403519 FORWARD LENGTH=2600
MD15G1428100	7876.61	-1.91988	0.0468587	-40.9717	0	0	AT1G22930.1	Symbols: | T-complex protein 11 | chr1:8117732-8122127 FORWARD LENGTH=4396
MD16G1010900	7723.49	-2.50581	0.0587694	-42.638	0	0	AT4G17260.1	Symbols: | Lactate/malate dehydrogenase family protein | chr4:9673991-9675448 FORWARD LENGTH=1458
MD14G1149200	5572.89	-1.85646	0.0476603	-38.9519	0	0	AT3G48850.1	Symbols: PHT3;2 | phosphate transporter 3;2 | chr3:18114526-18116499 REVERSE LENGTH=1974
MD06G1212900	1748.34	3.81127	0.0996878	38.2321	0	0	AT1G49030.1	Symbols: | PLAC8 family protein | chr1:18136705-18137946 FORWARD LENGTH=1242
MD15G1170000	2996.24	-5.75699	0.0871753	-66.0392	0	0	AT5G20230.1	Symbols: ATBCB, BCB, SAG14 | blue-copper-binding protein | chr5:6826506-6827629 FORWARD LENGTH=1124
MD15G1211600	8234.59	-1.94303	0.0456222	-42.5897	0	0	AT4G29780.1	Symbols: | unknown protein; BEST Arabidopsis thaliana protein match is: unknown protein (TAIR:AT5G12010.1); Has 945 Blast hits to 944 proteins in 87 species: Archae - 0; Bacteria - 0; Metazoa - 519; Fungi - 43; Plants - 365; Viruses - 0; Other Eukaryotes - 18 (source: NCBI BLink). | chr4:14579704-14581700 FORWARD LENGTH=1997
MD10G1266400	2809.33	-2.77171	0.0567145	-48.8713	0	0	AT4G18170.1	Symbols: WRKY28, ATWRKY28 | WRKY DNA-binding protein 28 | chr4:10061373-10062841 FORWARD LENGTH=1469
MD13G1284800	27236.6	-1.60884	0.0345041	-46.6274	0	0	AT5G36110.1	Symbols: CYP716A1 | cytochrome P450, family 716, subfamily A, polypeptide 1 | chr5:14195377-14197613 FORWARD LENGTH=2237
MD12G1129400	7978.82	-1.76676	0.0466992	-37.8327	0	0	AT5G02790.1	Symbols: GSTL3 | Glutathione S-transferase family protein | chr5:632796-635125 FORWARD LENGTH=2330
MD17G1164400	4935.86	-1.6727	0.0445197	-37.5721	0	0	AT1G74950.1	Symbols: JAZ2, TIFY10B | TIFY domain/Divergent CCT motif family protein | chr1:28148575-28150444 REVERSE LENGTH=1870
MD11G1218000	6977.45	-3.30442	0.0533662	-61.9196	0	0
MD07G1261900	25153.4	-1.91581	0.0390433	-49.0688	0	0	AT5G51970.2	Symbols: | GroES-like zinc-binding alcohol dehydrogenase family protein | chr5:21111594-21113403 FORWARD LENGTH=1810
MD06G1027300	8802.31	-2.31739	0.0526664	-44.0012	0	0	AT1G32170.1	Symbols: XTR4, XTH30 | xyloglucan endotransglucosylase/hydrolase 30 | chr1:11575320-11577927 FORWARD LENGTH=2608
MD10G1221000	3294	-3.51557	0.0615998	-57.0711	0	0	AT4G20320.2	Symbols: | CTP synthase family protein | chr4:10974463-10979464 FORWARD LENGTH=5002
MD09G1248700	3432.95	-3.40994	0.056153	-60.7259	0	0	AT4G03510.2	Symbols: RMA1, ATRMA1 | RING membrane-anchor 1 | chr4:1557768-1559376 REVERSE LENGTH=1609
MD02G1207900	14585.6	-1.87493	0.0426973	-43.9121	0	0	AT2G45220.1	Symbols: | Plant invertase/pectin methylesterase inhibitor superfamily | chr2:18644084-18646447 REVERSE LENGTH=2364
MD06G1051800	6439.81	-2.07833	0.0460783	-45.1044	0	0	AT4G17500.1	Symbols: ATERF-1, ERF-1 | ethylene responsive element binding factor 1 | chr4:9759325-9760340 FORWARD LENGTH=1016
MD00G1136300	17600.1	-3.15966	0.0465217	-67.918	0	0	AT2G29420.1	Symbols: ATGSTU7, GST25, GSTU7 | glutathione S-transferase tau 7 | chr2:12617936-12618899 REVERSE LENGTH=964
MD12G1120700	6030.68	-1.8335	0.0474678	-38.6261	0	0	AT5G03240.3	Symbols: UBQ3 | polyubiquitin 3 | chr5:771725-773515 REVERSE LENGTH=1791
MD05G1267900	5277.65	-2.8448	0.0483413	-58.8484	0	0	AT5G44400.1	Symbols: | FAD-binding Berberine family protein | chr5:17886194-17888480 REVERSE LENGTH=2287
MD01G1042500	9556.71	-2.71569	0.0457085	-59.4134	0	0	AT4G37980.1	Symbols: ELI3-1, ELI3, ATCAD7, CAD7 | elicitor-activated gene 3-1 | chr4:17852441-17854008 FORWARD LENGTH=1568
MD14G1167000	1276.21	-3.6209	0.090877	-39.8439	0	0	AT5G63160.1	Symbols: BT1 | BTB and TAZ domain protein 1 | chr5:25333263-25335485 REVERSE LENGTH=2223
MD07G1198700	14848.8	-2.5499	0.0479118	-53.2207	0	0	AT3G55430.1	Symbols: | O-Glycosyl hydrolases family 17 protein | chr3:20549599-20552215 REVERSE LENGTH=2617
MD17G1119700	8644.59	-3.9385	0.0503341	-78.2473	0	0	AT1G72680.1	Symbols: ATCAD1, CAD1 | cinnamyl-alcohol dehydrogenase | chr1:27359232-27361016 REVERSE LENGTH=1785
MD11G1070200	3984.26	-2.10656	0.0489191	-43.0622	0	0	AT1G07150.1	Symbols: MAPKKK13 | mitogen-activated protein kinase kinase kinase 13 | chr1:2193941-2195798 REVERSE LENGTH=1858
MD05G1266200	13459.2	-3.0577	0.0440238	-69.4556	0	0	AT1G30700.1	Symbols: | FAD-binding Berberine family protein | chr1:10892570-10894572 FORWARD LENGTH=2003
MD00G1075300	4579.74	-2.85363	0.0545159	-52.345	0	0	AT2G27480.1	Symbols: | Calcium-binding EF-hand family protein | chr2:11746720-11748051 FORWARD LENGTH=1332
MD06G1002100	11443.1	-1.65543	0.0392969	-42.1263	0	0	AT1G42990.1	Symbols: ATBZIP60, BZIP60 | basic region/leucine zipper motif 60 | chr1:16135852-16137463 REVERSE LENGTH=1612
MD14G1062500	76749.2	1.69058	0.0424631	39.813	0	0	AT5G06860.1	Symbols: PGIP1, ATPGIP1 | polygalacturonase inhibiting protein 1 | chr5:2132350-2133587 FORWARD LENGTH=1238
MD13G1092800	9621.97	-1.88663	0.0441575	-42.725	0	0	AT1G23550.1	Symbols: SRO2 | similar to RCD one 2 | chr1:8350793-8352791 FORWARD LENGTH=1999
MD05G1203100	8728.88	-2.64876	0.0423713	-62.5131	0	0	AT5G63450.1	Symbols: CYP94B1 | cytochrome P450, family 94, subfamily B, polypeptide 1 | chr5:25408895-25410573 REVERSE LENGTH=1679
MD03G1010400	19426.9	-2.10618	0.0415904	-50.6411	0	0	AT1G55230.1	Symbols: | Family of unknown function (DUF716) | chr1:20602819-20603924 FORWARD LENGTH=1106
MD01G1052700	10561.3	-2.04083	0.0458675	-44.4941	0	0	AT3G61220.1	Symbols: | NAD(P)-binding Rossmann-fold superfamily protein | chr3:22662953-22664356 FORWARD LENGTH=1404
MD17G1030100	3401.31	-2.30561	0.0595287	-38.731	0	0	AT5G40390.1	Symbols: SIP1 | Raffinose synthase family protein | chr5:16161515-16165357 FORWARD LENGTH=3843
MD13G1151300	9113.81	-2.57861	0.0572865	-45.0126	0	0	AT5G49480.1	Symbols: ATCP1, CP1 | Ca2+-binding protein 1 | chr5:20070743-20071638 FORWARD LENGTH=896
MD16G1010800	6462.56	-2.08461	0.0470753	-44.2824	0	0	AT2G02010.1	Symbols: GAD4 | glutamate decarboxylase 4 | chr2:474165-476594 REVERSE LENGTH=2430
MD01G1042800	3076.85	-2.66046	0.0540508	-49.2215	0	0	AT4G37980.1	Symbols: ELI3-1, ELI3, ATCAD7, CAD7 | elicitor-activated gene 3-1 | chr4:17852441-17854008 FORWARD LENGTH=1568
MD05G1092900	11655	-2.52231	0.0438468	-57.5254	0	0	AT2G14960.1	Symbols: GH3.1 | Auxin-responsive GH3 family protein | chr2:6451372-6453670 REVERSE LENGTH=2299
MD16G1136100	6759.82	-2.23608	0.0487748	-45.845	0	0	AT3G17510.1	Symbols: CIPK1, SnRK3.16 | CBL-interacting protein kinase 1 | chr3:5988991-5992912 REVERSE LENGTH=3922
MD04G1100900	27605.2	-2.08508	0.0414788	-50.2686	0	0	AT4G05320.4	Symbols: UBQ10 | polyubiquitin 10 | chr4:2718187-2719988 FORWARD LENGTH=1802
MD15G1104100	5451.15	-2.13411	0.0510218	-41.8275	0	0	AT4G31290.1	Symbols: | ChaC-like family protein | chr4:15185886-15188484 FORWARD LENGTH=2599
MD13G1123300	1521.28	-3.76901	0.0854565	-44.1044	0	0	AT1G12060.1	Symbols: ATBAG5, BAG5 | BCL-2-associated athanogene 5 | chr1:4076334-4076981 FORWARD LENGTH=648
MD10G1296300	9852.84	-2.00776	0.0433902	-46.2723	0	0	AT5G53750.1	Symbols: | CBS domain-containing protein | chr5:21817366-21818843 FORWARD LENGTH=1478
MD08G1007800	11343.4	-1.68841	0.0417508	-40.4401	0	0	AT4G11530.1	Symbols: CRK34 | cysteine-rich RLK (RECEPTOR-like protein kinase) 34 | chr4:6987093-6989599 FORWARD LENGTH=2507
MD11G1099000	9613.85	-2.37247	0.0549934	-43.1409	0	0	AT1G07530.1	Symbols: SCL14, ATGRAS2, GRAS2 | SCARECROW-like 14 | chr1:2313582-2316469 REVERSE LENGTH=2888
MD04G1011700	10009.6	-3.05206	0.0455342	-67.028	0	0	AT5G36930.2	Symbols: | Disease resistance protein (TIR-NBS-LRR class) family | chr5:14567622-14572630 REVERSE LENGTH=5009
MD01G1144400	3864.08	-3.34269	0.0656728	-50.8991	0	0	AT1G53540.1	Symbols: | HSP20-like chaperones superfamily protein | chr1:19980462-19981109 FORWARD LENGTH=648
MD10G1085800	4463.12	-3.04129	0.0537089	-56.6254	0	0	AT5G42650.1	Symbols: AOS, CYP74A, DDE2 | allene oxide synthase | chr5:17097595-17099395 REVERSE LENGTH=1801
MD02G1095700	8602.81	-1.85354	0.0454067	-40.8208	0	0	AT1G55850.1	Symbols: ATCSLE1, CSLE1 | cellulose synthase like E1 | chr1:20876699-20879482 FORWARD LENGTH=2784
MD02G1150100	7180.91	-2.12806	0.0456554	-46.6112	0	0	AT5G07610.1	Symbols: | F-box family protein | chr5:2406068-2407330 FORWARD LENGTH=1263
MD11G1267500	11122.2	-2.25158	0.0430856	-52.2583	0	0	AT1G53440.1	Symbols: | Leucine-rich repeat transmembrane protein kinase | chr1:19945959-19951562 FORWARD LENGTH=5604
MD17G1180700	13852.8	-1.83052	0.0413422	-44.2772	0	0	AT4G26270.1	Symbols: PFK3 | phosphofructokinase 3 | chr4:13300795-13304347 REVERSE LENGTH=3553
MD17G1127900	16274.1	-1.98311	0.0480267	-41.2918	0	0	AT2G32190.1	Symbols: | unknown protein; FUNCTIONS IN: molecular_function unknown; INVOLVED IN: biological_process unknown; BEST Arabidopsis thaliana protein match is: unknown protein (TAIR:AT2G32210.1); Has 74 Blast hits to 74 proteins in 7 species: Archae - 0; Bacteria - 0; Metazoa - 0; Fungi - 0; Plants - 74; Viruses - 0; Other Eukaryotes - 0 (source: NCBI BLink). | chr2:13674498-13675286 FORWARD LENGTH=789
MD11G1097900	3849.67	-2.05115	0.0524048	-39.1405	0	0	AT5G59450.1	Symbols: | GRAS family transcription factor | chr5:23974668-23976791 FORWARD LENGTH=2124
MD08G1240600	29185	-1.71234	0.0398423	-42.9779	0	0	AT1G60750.1	Symbols: | NAD(P)-linked oxidoreductase superfamily protein | chr1:22362293-22363854 REVERSE LENGTH=1562
MD08G1072900	3911.26	-2.19485	0.0514062	-42.6961	0	0	AT2G26310.1	Symbols: | Chalcone-flavanone isomerase family protein | chr2:11201896-11204153 FORWARD LENGTH=2258
MD13G1092700	25643.4	-2.47303	0.0464493	-53.2415	0	0	AT1G70420.1	Symbols: | Protein of unknown function (DUF1645) | chr1:26539574-26540762 REVERSE LENGTH=1189
MD03G1065400	11647.7	-2.58858	0.0586481	-44.1375	0	0	AT2G30040.1	Symbols: MAPKKK14 | mitogen-activated protein kinase kinase kinase 14 | chr2:12821710-12823169 FORWARD LENGTH=1460
MD01G1238700	2824.53	-2.24954	0.0571164	-39.3853	0	0	AT1G22430.2	Symbols: | GroES-like zinc-binding dehydrogenase family protein | chr1:7919172-7921832 FORWARD LENGTH=2661
MD11G1229600	15367	-2.8733	0.049856	-57.6319	0	0	AT5G48150.2	Symbols: PAT1 | GRAS family transcription factor | chr5:19522255-19524698 REVERSE LENGTH=2444
MD06G1223300	6509.92	-4.0135	0.055906	-71.7902	0	0	AT1G15125.1	Symbols: | S-adenosyl-L-methionine-dependent methyltransferases superfamily protein | chr1:5204625-5205912 FORWARD LENGTH=1288
MD03G1281500	63133.9	-2.45019	0.0400313	-61.2068	0	0	AT4G37370.1	Symbols: CYP81D8 | cytochrome P450, family 81, subfamily D, polypeptide 8 | chr4:17569828-17571704 REVERSE LENGTH=1877
MD11G1231700	4607.43	-3.17021	0.051092	-62.0491	0	0	AT5G05320.1	Symbols: | FAD/NAD(P)-binding oxidoreductase family protein | chr5:1575006-1576731 REVERSE LENGTH=1726
MD06G1060300	5836.52	-2.11447	0.0558038	-37.8912	0	0	AT4G25200.1	Symbols: ATHSP23.6-MITO, HSP23.6-MITO | mitochondrion-localized small heat shock protein 23.6 | chr4:12917017-12918053 FORWARD LENGTH=1037
MD08G1175700	14146.3	-2.05139	0.0519855	-39.4609	0	0
MD17G1045500	3437.13	-3.54836	0.0592093	-59.9291	0	0	AT5G40010.1	Symbols: AATP1 | AAA-ATPase 1 | chr5:16020218-16021762 REVERSE LENGTH=1545
MD16G1257600	9605.5	-1.75256	0.042561	-41.1777	0	0	AT4G30210.1	Symbols: ATR2, AR2 | P450 reductase 2 | chr4:14796764-14800922 FORWARD LENGTH=4159
MD13G1122100	11603.9	-1.96279	0.0434836	-45.1386	0	0	AT5G13080.1	Symbols: WRKY75, ATWRKY75 | WRKY DNA-binding protein 75 | chr5:4149740-4151150 REVERSE LENGTH=1411
MD10G1299300	2096.46	-2.94825	0.0637855	-46.2213	0	0
MD11G1113200	13404.7	-2.84528	0.0452233	-62.9163	0	0	AT2G28710.1	Symbols: | C2H2-type zinc finger family protein | chr2:12322386-12323584 FORWARD LENGTH=1199
MD02G1048700	3626.96	-2.24399	0.0541777	-41.419	0	0	AT2G46330.1	Symbols: AGP16, ATAGP16 | arabinogalactan protein 16 | chr2:19018509-19019255 REVERSE LENGTH=747
MD05G1323400	4901.62	-2.73964	0.0577848	-47.411	0	0
MD06G1077700	4425.37	-3.07931	0.0552032	-55.7814	0	0	AT3G61220.2	Symbols: | NAD(P)-binding Rossmann-fold superfamily protein | chr3:22662953-22664356 FORWARD LENGTH=1404
MD03G1057400	12523.3	-1.85767	0.0422767	-43.9408	0	0	AT2G38470.1	Symbols: WRKY33, ATWRKY33 | WRKY DNA-binding protein 33 | chr2:16108361-16110766 FORWARD LENGTH=2406
MD15G1344900	22049.5	-2.12853	0.0425341	-50.0429	0	0	AT1G01720.1	Symbols: ATAF1, ANAC002 | NAC (No Apical Meristem) domain transcriptional regulator superfamily protein | chr1:268330-269819 FORWARD LENGTH=1490
MD17G1088900	1878.98	-2.9507	0.0767526	-38.4444	0	0	AT5G54490.1	Symbols: PBP1 | pinoid-binding protein 1 | chr5:22121404-22121931 FORWARD LENGTH=528
MD17G1125900	3640.19	-2.11803	0.0537256	-39.4231	0	0	AT1G22380.1	Symbols: AtUGT85A3, UGT85A3 | UDP-glucosyl transferase 85A3 | chr1:7900387-7902332 REVERSE LENGTH=1946
MD13G1226400	1896.14	-2.99193	0.076351	-39.1865	0	0	AT3G23920.1	Symbols: BAM1, BMY7, TR-BAMY | beta-amylase 1 | chr3:8641569-8644449 FORWARD LENGTH=2881
MD12G1072600	5218.85	-2.24067	0.0478152	-46.8611	0	0	AT5G19450.2	Symbols: CDPK19, CPK8 | calcium-dependent protein kinase 19 | chr5:6558426-6562000 REVERSE LENGTH=3575
MD05G1349800	17263	-1.98632	0.0523702	-37.9284	0	0	AT1G62300.1	Symbols: WRKY6, ATWRKY6 | WRKY family transcription factor | chr1:23016683-23019279 REVERSE LENGTH=2597
MD14G1069700	17252.2	-1.78198	0.0387758	-45.9558	0	0	AT5G19450.2	Symbols: CDPK19, CPK8 | calcium-dependent protein kinase 19 | chr5:6558426-6562000 REVERSE LENGTH=3575
MD07G1210400	4307.48	-2.53543	0.0638245	-39.725	0	0	AT1G53540.1	Symbols: | HSP20-like chaperones superfamily protein | chr1:19980462-19981109 FORWARD LENGTH=648
MD14G1145500	24690.2	-1.5288	0.0403167	-37.9196	0	0	AT5G61820.1	Symbols: | FUNCTIONS IN: molecular_function unknown; INVOLVED IN: biological_process unknown; LOCATED IN: vacuole; EXPRESSED IN: 24 plant structures; EXPRESSED DURING: 15 growth stages; CONTAINS InterPro DOMAIN/s: Stress up-regulated Nod 19 (InterPro:IPR011692); Has 30201 Blast hits to 17322 proteins in 780 species: Archae - 12; Bacteria - 1396; Metazoa - 17338; Fungi - 3422; Plants - 5037; Virus…
MD09G1204300	25819	-1.70191	0.0426133	-39.9384	0	0	AT1G59870.1	Symbols: PEN3, PDR8, ATPDR8, ABCG36, ATABCG36 | ABC-2 and Plant PDR ABC-type transporter family protein | chr1:22034506-22040038 FORWARD LENGTH=5533
MD03G1090900	7211.67	-1.8968	0.0468963	-40.4466	0	0	AT1G73050.1	Symbols: | Glucose-methanol-choline (GMC) oxidoreductase family protein | chr1:27476565-27478534 REVERSE LENGTH=1970
MD02G1036200	1315.82	4.2716	0.10659	40.0751	0	0	AT5G25940.1	Symbols: | early nodulin-related | chr5:9054122-9055251 REVERSE LENGTH=1130
MD07G1177700	6063.73	-2.73992	0.0502371	-54.5397	0	0
MD14G1107400	8596.51	-2.01015	0.0435582	-46.1486	0	0	AT5G41330.1	Symbols: | BTB/POZ domain with WD40/YVTN repeat-like protein | chr5:16535339-16537903 REVERSE LENGTH=2565
MD03G1214700	9864.01	-2.20982	0.0403663	-54.7443	0	0	AT5G48150.2	Symbols: PAT1 | GRAS family transcription factor | chr5:19522255-19524698 REVERSE LENGTH=2444
MD02G1273000	15104.9	-2.3993	0.0445765	-53.8244	0	0	AT3G26040.1	Symbols: | HXXXD-type acyl-transferase family protein | chr3:9519741-9521070 FORWARD LENGTH=1330
MD06G1201600	1651.21	-3.76802	0.0812052	-46.4012	0	0	AT1G74310.1	Symbols: ATHSP101, HSP101, HOT1 | heat shock protein 101 | chr1:27936508-27940190 REVERSE LENGTH=3683
MD16G1084900	4511.85	-3.09199	0.067883	-45.5488	0	0	AT3G48180.1	Symbols: | unknown protein; BEST Arabidopsis thaliana protein match is: unknown protein (TAIR:AT1G19020.1); Has 84 Blast hits to 84 proteins in 15 species: Archae - 0; Bacteria - 0; Metazoa - 0; Fungi - 0; Plants - 84; Viruses - 0; Other Eukaryotes - 0 (source: NCBI BLink). | chr3:17790465-17790919 REVERSE LENGTH=455
MD02G1226500	6031.58	-1.72055	0.0455172	-37.8	0	0	AT3G60190.1	Symbols: ADL4, ADLP2, EDR3, DRP1E, ADL1E, DL1E | DYNAMIN-like 1E | chr3:22244169-22247833 REVERSE LENGTH=3665
MD13G1181800	4548.05	-2.49229	0.0489802	-50.8837	0	0	AT3G23600.1	Symbols: | alpha/beta-Hydrolases superfamily protein | chr3:8473775-8475888 FORWARD LENGTH=2114
MD04G1224400	6992.88	-1.77708	0.043438	-40.9107	0	0	AT5G28770.2	Symbols: BZO2H3 | bZIP transcription factor family protein | chr5:10796459-10798160 REVERSE LENGTH=1702
MD08G1038600	10037.8	-2.47842	0.0419602	-59.0659	0	0	AT5G42650.1	Symbols: AOS, CYP74A, DDE2 | allene oxide synthase | chr5:17097595-17099395 REVERSE LENGTH=1801
MD13G1180800	2003.13	-2.64636	0.0685695	-38.5939	0	0	AT5G18980.1	Symbols: | ARM repeat superfamily protein | chr5:6334832-6338100 REVERSE LENGTH=3269
MD08G1057400	5334.41	-2.66576	0.0579945	-45.9658	0	0	AT5G10870.1	Symbols: ATCM2, CM2 | chorismate mutase 2 | chr5:3430546-3432462 REVERSE LENGTH=1917
MD14G1162200	9848.67	-1.7973	0.0424602	-42.329	0	0	AT5G63320.1	Symbols: NPX1 | nuclear protein X1 | chr5:25377096-25379297 REVERSE LENGTH=2202
MD06G1010900	3559.42	2.53544	0.056219	45.0994	0	0	AT4G19230.1	Symbols: CYP707A1 | cytochrome P450, family 707, subfamily A, polypeptide 1 | chr4:10521379-10523961 FORWARD LENGTH=2583
MD01G1126500	10522.4	-2.30683	0.0418321	-55.1449	0	0	AT3G12580.1	Symbols: HSP70, ATHSP70 | heat shock protein 70 | chr3:3991261-3993792 REVERSE LENGTH=2532
MD03G1091900	13698.4	-2.13087	0.038769	-54.9632	0	0	AT1G73050.1	Symbols: | Glucose-methanol-choline (GMC) oxidoreductase family protein | chr1:27476565-27478534 REVERSE LENGTH=1970
MD00G1145300	2533.23	-3.19558	0.0690306	-46.2923	0	0	AT2G44480.1	Symbols: BGLU17 | beta glucosidase 17 | chr2:18359734-18363088 FORWARD LENGTH=3355
MD03G1295200	4163.38	-2.10776	0.053027	-39.7488	0	0	AT3G62420.1	Symbols: ATBZIP53, BZIP53 | basic region/leucine zipper motif 53 | chr3:23091586-23092850 REVERSE LENGTH=1265
MD16G1127400	8093.85	-2.6589	0.0416747	-63.8013	0	0	AT5G13220.1	Symbols: | jasmonate-zim-domain protein 10 | chr5:4218888-4220883 FORWARD LENGTH=1996
MD17G1014200	3202.56	-2.26072	0.055706	-40.5831	0	0	AT1G76650.3	Symbols: CML38 | calmodulin-like 38 | chr1:28766807-28768138 REVERSE LENGTH=1332
MD09G1141700	16578.2	-1.58698	0.0371265	-42.7453	0	0	AT3G21780.1	Symbols: UGT71B6 | UDP-glucosyl transferase 71B6 | chr3:7675004-7676494 REVERSE LENGTH=1491
MD10G1022900	9827.82	-2.11891	0.0448225	-47.2734	0	0	AT3G05950.1	Symbols: | RmlC-like cupins superfamily protein | chr3:1781067-1782007 REVERSE LENGTH=941
MD15G1039600	2945.86	-4.79824	0.0721831	-66.4732	0	0	AT1G80840.1	Symbols: WRKY40, ATWRKY40 | WRKY DNA-binding protein 40 | chr1:30383691-30385499 FORWARD LENGTH=1809
MD15G1016400	22067.2	-2.47093	0.0395822	-62.4252	0	0	AT4G24160.1	Symbols: | alpha/beta-Hydrolases superfamily protein | chr4:12539786-12542489 FORWARD LENGTH=2704
MD10G1143400	22201.1	-2.06587	0.0398519	-51.8386	0	0	AT1G76490.1	Symbols: HMG1, HMGR1, AtHMGR1 | hydroxy methylglutaryl CoA reductase 1 | chr1:28695760-28698793 FORWARD LENGTH=3034
MD15G1020900	10527.3	-2.40172	0.0454622	-52.829	0	0	AT3G51030.1	Symbols: ATTRX1, ATTRX H1, TRX1 | thioredoxin H-type 1 | chr3:18950996-18952050 REVERSE LENGTH=1055
MD05G1348200	12903.3	-3.99469	0.0465958	-85.7307	0	0	AT4G21990.1	Symbols: APR3 | APS reductase 3 | chr4:11657008-11659167 REVERSE LENGTH=2160
MD12G1178500	884.602	-4.25909	0.109567	-38.8722	0	0	AT5G01600.1	Symbols: ATFER1, FER1 | ferretin 1 | chr5:227953-230051 REVERSE LENGTH=2099
MD14G1145600	6767.17	-1.65242	0.0441345	-37.4405	8.56e-307	1.15e-304	AT5G61820.1	Symbols: | FUNCTIONS IN: molecular_function unknown; INVOLVED IN: biological_process unknown; LOCATED IN: vacuole; EXPRESSED IN: 24 plant structures; EXPRESSED DURING: 15 growth stages; CONTAINS InterPro DOMAIN/s: Stress up-regulated Nod 19 (InterPro:IPR011692); Has 30201 Blast hits to 17322 proteins in 780 species: Archae - 12; Bacteria - 1396; Metazoa - 17338; Fungi - 3422; Plants - 5037; Virus…
MD03G1050000	15169	-1.56906	0.0420034	-37.3555	2.06e-305	2.75e-303	AT5G20920.2	Symbols: EIF2 BETA | eukaryotic translation initiation factor 2 beta subunit | chr5:7094718-7097074 REVERSE LENGTH=2357
MD10G1062500	24093.6	-2.09151	0.0560299	-37.3285	5.66e-305	7.53e-303	AT4G34710.2	Symbols: ADC2, SPE2, ATADC2 | arginine decarboxylase 2 | chr4:16560062-16562931 REVERSE LENGTH=2870
MD06G1161300	4368.97	-1.83573	0.0492007	-37.311	1.09e-304	1.44e-302	AT5G63160.1	Symbols: BT1 | BTB and TAZ domain protein 1 | chr5:25333263-25335485 REVERSE LENGTH=2223
MD05G1240300	960.457	-4.46401	0.119686	-37.2977	1.79e-304	2.36e-302	AT1G07400.1	Symbols: | HSP20-like chaperones superfamily protein | chr1:2274943-2275758 FORWARD LENGTH=816
MD05G1362500	10485.8	-1.68167	0.0452531	-37.1614	2.87e-302	3.77e-300	AT5G47770.1	Symbols: FPS1 | farnesyl diphosphate synthase 1 | chr5:19345173-19347629 FORWARD LENGTH=2457
MD03G1286300	4144.16	-2.05925	0.0554451	-37.1403	6.29e-302	8.24e-300	AT2G47800.1	Symbols: ATMRP4, EST3, MRP4, ABCC4 | multidrug resistance-associated protein 4 | chr2:19574864-19580599 FORWARD LENGTH=5736
MD15G1401100	1774.24	-2.78009	0.0748714	-37.1315	8.73e-302	1.14e-299	AT1G76690.1	Symbols: OPR2, ATOPR2 | 12-oxophytodienoate reductase 2 | chr1:28778890-28780483 FORWARD LENGTH=1594
MD11G1207100	11592.6	1.59328	0.042993	37.059	1.29e-300	1.67e-298	AT4G26690.1	Symbols: SHV3, MRH5, GPDL2 | PLC-like phosphodiesterase family protein | chr4:13456434-13460060 REVERSE LENGTH=3627
MD03G1137000	58130.7	-1.85189	0.0500031	-37.0355	3.07e-300	3.98e-298	AT2G36380.1	Symbols: PDR6, ATPDR6 | pleiotropic drug resistance 6 | chr2:15257583-15263766 FORWARD LENGTH=6184
MD13G1042900	2270.28	-2.41364	0.0653167	-36.9528	6.56e-299	8.47e-297	AT1G13360.1	Symbols: | unknown protein; FUNCTIONS IN: molecular_function unknown; INVOLVED IN: biological_process unknown; LOCATED IN: cellular_component unknown; BEST Arabidopsis thaliana protein match is: unknown protein (TAIR:AT3G25870.1). | chr1:4576967-4577967 REVERSE LENGTH=1001
MD11G1231900	8758.03	-1.57215	0.0425891	-36.9144	2.72e-298	3.49e-296	AT5G05320.1	Symbols: | FAD/NAD(P)-binding oxidoreductase family protein | chr5:1575006-1576731 REVERSE LENGTH=1726
MD03G1065600	5104.44	-1.82876	0.0495416	-36.9137	2.79e-298	3.57e-296	AT2G30020.1	Symbols: | Protein phosphatase 2C family protein | chr2:12814410-12816088 FORWARD LENGTH=1679
MD02G1249300	3500.62	-1.86996	0.0506753	-36.9008	4.48e-298	5.72e-296	AT5G38260.1	Symbols: | Protein kinase superfamily protein | chr5:15283692-15285837 REVERSE LENGTH=2146
MD15G1113700	1540.87	-2.71774	0.0736747	-36.8883	7.11e-298	9.03e-296	AT5G11460.1	Symbols: | Protein of unknown function (DUF581) | chr5:3656811-3658931 REVERSE LENGTH=2121
MD08G1085900	9999.33	-1.58036	0.0428462	-36.8845	8.2e-298	1.04e-295
MD15G1087600	7887.02	-1.79517	0.048813	-36.7766	4.38e-296	5.52e-294	AT2G15760.1	Symbols: | Protein of unknown function (DUF1645) | chr2:6865610-6866877 REVERSE LENGTH=1268
MD11G1232700	8685.23	-1.67859	0.0457391	-36.6992	7.52e-295	9.45e-293	AT5G23960.2	Symbols: TPS21 | terpene synthase 21 | chr5:8092969-8095285 FORWARD LENGTH=2317
MD15G1189900	4047.98	-1.90429	0.0519499	-36.6564	3.62e-294	4.53e-292
MD01G1213100	44660.8	-1.93246	0.0528137	-36.5902	4.1e-293	5.12e-291	AT5G24090.1	Symbols: ATCHIA, CHIA | chitinase A | chr5:8143699-8145252 REVERSE LENGTH=1554
MD06G1026100	5681.66	-1.96024	0.053576	-36.588	4.44e-293	5.52e-291	AT5G46910.1	Symbols: | Transcription factor jumonji (jmj) family protein / zinc finger (C5HC2 type) family protein | chr5:19046858-19050880 FORWARD LENGTH=4023
MD14G1018700	15362.9	-1.44547	0.0395591	-36.5395	2.61e-292	3.24e-290	AT3G52880.1	Symbols: ATMDAR1, MDAR1 | monodehydroascorbate reductase 1 | chr3:19601213-19604454 REVERSE LENGTH=3242
MD11G1171500	3460.04	-2.23353	0.0611929	-36.4998	1.12e-291	1.38e-289	AT4G10490.1	Symbols: | 2-oxoglutarate (2OG) and Fe(II)-dependent oxygenase superfamily protein | chr4:6483867-6485360 FORWARD LENGTH=1494
MD15G1328900	3062.65	-2.04731	0.0561272	-36.4762	2.65e-291	3.25e-289	AT4G39830.1	Symbols: | Cupredoxin superfamily protein | chr4:18478929-18481343 FORWARD LENGTH=2415
MD07G1234700	1720.21	-2.75028	0.0754867	-36.4339	1.24e-290	1.51e-288	AT3G56400.1	Symbols: WRKY70, ATWRKY70 | WRKY DNA-binding protein 70 | chr3:20908928-20910481 REVERSE LENGTH=1554
MD11G1226300	12210.1	-1.62104	0.0445324	-36.4014	4.04e-290	4.93e-288	AT4G05320.4	Symbols: UBQ10 | polyubiquitin 10 | chr4:2718187-2719988 FORWARD LENGTH=1802
MD08G1195600	13350	1.62343	0.0446834	36.332	5.07e-289	6.16e-287	AT4G02330.1	Symbols: ATPMEPCRB | Plant invertase/pectin methylesterase inhibitor superfamily | chr4:1032413-1035037 FORWARD LENGTH=2625
MD11G1246800	1017.82	-3.46803	0.0954567	-36.3309	5.27e-289	6.39e-287	AT3G15353.1	Symbols: MT3 | metallothionein 3 | chr3:5180642-5181586 REVERSE LENGTH=945
MD00G1099500	1098.02	-3.05395	0.0841699	-36.2832	2.98e-288	3.6e-286
MD13G1139700	5765.7	-1.72596	0.0477434	-36.1508	3.62e-286	4.35e-284	AT3G17510.1	Symbols: CIPK1, SnRK3.16 | CBL-interacting protein kinase 1 | chr3:5988991-5992912 REVERSE LENGTH=3922
MD13G1160500	55310.6	-1.50548	0.0416536	-36.1428	4.83e-286	5.79e-284
MD06G1094200	11184.6	-1.44694	0.0401102	-36.0741	5.79e-285	6.92e-283	AT2G46150.1	Symbols: | Late embryogenesis abundant (LEA) hydroxyproline-rich glycoprotein family | chr2:18961403-18962376 FORWARD LENGTH=974
MD13G1132800	8937.85	-1.89232	0.0524843	-36.055	1.15e-284	1.37e-282	AT3G26690.2	Symbols: ATNUDT13, ATNUDX13, NUDX13 | nudix hydrolase homolog 13 | chr3:9804253-9805715 REVERSE LENGTH=1463
MD09G1178600	19162.5	-1.5839	0.0439698	-36.0224	3.73e-284	4.43e-282	AT1G72450.1	Symbols: JAZ6, TIFY11B | jasmonate-zim-domain protein 6 | chr1:27274065-27276317 REVERSE LENGTH=2253
MD08G1106900	8578.56	-1.51801	0.0421596	-36.0062	6.69e-284	7.92e-282	AT2G26530.2	Symbols: AR781 | Protein of unknown function (DUF1645) | chr2:11282775-11284211 REVERSE LENGTH=1437
MD08G1086500	5014.14	-1.71355	0.0476019	-35.9976	9.13e-284	1.08e-281	AT1G27730.1	Symbols: STZ, ZAT10 | salt tolerance zinc finger | chr1:9648141-9649073 REVERSE LENGTH=933
MD04G1178900	1758.87	-3.00172	0.0834624	-35.965	2.95e-283	3.47e-281	AT4G20780.1	Symbols: CML42 | calmodulin like 42 | chr4:11133186-11133970 REVERSE LENGTH=785
MD08G1127800	2519.15	-2.83895	0.0790348	-35.9203	1.47e-282	1.73e-280	AT5G10700.1	Symbols: | Peptidyl-tRNA hydrolase II (PTH2) family protein | chr5:3378053-3378867 REVERSE LENGTH=815
MD10G1290000	2512.84	-2.19691	0.061215	-35.8884	4.63e-282	5.4e-280	AT5G26990.1	Symbols: | Drought-responsive family protein | chr5:9491072-9493920 FORWARD LENGTH=2849
MD01G1142300	10703.3	-1.79704	0.0501654	-35.8224	4.95e-281	5.75e-279
MD12G1087300	947.516	-3.29984	0.0923012	-35.7508	6.43e-280	7.46e-278	AT3G10190.1	Symbols: | Calcium-binding EF-hand family protein | chr3:3155298-3156143 FORWARD LENGTH=846
MD05G1141700	1342.87	-2.76213	0.0773065	-35.7296	1.37e-279	1.58e-277	AT5G17680.1	Symbols: | disease resistance protein (TIR-NBS-LRR class), putative | chr5:5822999-5827153 FORWARD LENGTH=4155
MD03G1291900	46663.4	-1.38803	0.0388518	-35.7262	1.55e-279	1.78e-277
MD16G1098200	1928.06	-2.23036	0.0626597	-35.5948	1.68e-277	1.93e-275	AT1G10740.2	Symbols: | alpha/beta-Hydrolases superfamily protein | chr1:3567905-3570838 REVERSE LENGTH=2934
MD09G1065500	2582.84	-2.22499	0.0625706	-35.5597	5.89e-277	6.74e-275	AT3G10330.1	Symbols: | Cyclin-like family protein | chr3:3199770-3201855 FORWARD LENGTH=2086
MD15G1155500	1751.62	-2.8203	0.0793479	-35.5435	1.05e-276	1.19e-274	AT5G58070.1	Symbols: ATTIL, TIL | temperature-induced lipocalin | chr5:23500061-23501209 REVERSE LENGTH=1149
MD17G1118500	2616.29	-2.03461	0.0573682	-35.4659	1.65e-275	1.88e-273	AT2G04350.2	Symbols: LACS8 | AMP-dependent synthetase and ligase family protein | chr2:1515828-1519307 FORWARD LENGTH=3480
MD04G1058000	5331.38	-2.11805	0.0597622	-35.4413	3.95e-275	4.48e-273	AT4G17500.1	Symbols: ATERF-1, ERF-1 | ethylene responsive element binding factor 1 | chr4:9759325-9760340 FORWARD LENGTH=1016
MD13G1213100	9130.71	-1.41972	0.0400877	-35.4155	9.87e-275	1.11e-272	AT3G23240.1	Symbols: ERF1, ATERF1 | ethylene response factor 1 | chr3:8295644-8296604 FORWARD LENGTH=961
MD11G1174700	7483.26	-1.64066	0.0463791	-35.3749	4.15e-274	4.67e-272	AT5G22060.1	Symbols: ATJ2, J2 | DNAJ homologue 2 | chr5:7303622-7305797 REVERSE LENGTH=2176
MD06G1199700	8416.46	-1.66929	0.0472069	-35.3612	6.75e-274	7.57e-272	AT5G61210.1	Symbols: SNAP33, ATSNAP33, SNP33, ATSNAP33B | soluble N-ethylmaleimide-sensitive factor adaptor protein 33 | chr5:24623299-24625631 FORWARD LENGTH=2333
MD11G1171100	6342.19	-1.73303	0.0490233	-35.3511	9.63e-274	1.08e-271	AT2G27690.1	Symbols: CYP94C1 | cytochrome P450, family 94, subfamily C, polypeptide 1 | chr2:11809306-11811215 FORWARD LENGTH=1910
MD02G1012300	1109.85	-3.08177	0.0873033	-35.2996	5.96e-273	6.64e-271	AT4G02040.1	Symbols: | unknown protein; FUNCTIONS IN: molecular_function unknown; INVOLVED IN: biological_process unknown; LOCATED IN: chloroplast; Has 30 Blast hits to 30 proteins in 6 species: Archae - 0; Bacteria - 0; Metazoa - 0; Fungi - 0; Plants - 30; Viruses - 0; Other Eukaryotes - 0 (source: NCBI BLink). | chr4:897547-898370 FORWARD LENGTH=824
MD13G1085700	2504.94	-2.14321	0.0607171	-35.2983	6.23e-273	6.92e-271	AT1G70170.1	Symbols: MMP | matrix metalloproteinase | chr1:26423874-26425356 FORWARD LENGTH=1483
MD13G1040500	5662.59	-1.74487	0.0496018	-35.1775	4.41e-271	4.88e-269	AT1G68440.1	Symbols: | unknown protein; BEST Arabidopsis thaliana protein match is: unknown protein (TAIR:AT1G25400.2); Has 86 Blast hits to 86 proteins in 29 species: Archae - 0; Bacteria - 6; Metazoa - 27; Fungi - 11; Plants - 24; Viruses - 0; Other Eukaryotes - 18 (source: NCBI BLink). | chr1:25658033-25659273 FORWARD LENGTH=1241
MD14G1246200	3161.86	-1.82249	0.0518302	-35.1628	7.42e-271	8.18e-269	AT5G23370.1	Symbols: | GRAM domain-containing protein / ABA-responsive protein-related | chr5:7863331-7864271 REVERSE LENGTH=941
MD10G1335000	14399	-1.76202	0.0501779	-35.1154	3.92e-270	4.31e-268	AT5G47530.1	Symbols: | Auxin-responsive family protein | chr5:19281374-19283061 FORWARD LENGTH=1688
MD05G1122800	4483.05	-1.81804	0.0517884	-35.1052	5.62e-270	6.16e-268	AT2G16900.3	Symbols: | Arabidopsis phospholipase-like protein (PEARLI 4) family | chr2:7323707-7325659 REVERSE LENGTH=1953
MD11G1098900	2831.85	-2.59089	0.0740203	-35.0023	2.07e-268	2.26e-266	AT2G29065.1	Symbols: | GRAS family transcription factor | chr2:12484843-12486983 FORWARD LENGTH=2141
MD14G1158700	1852.43	-2.44473	0.0699034	-34.973	5.8e-268	6.31e-266	AT1G76640.1	Symbols: | Calcium-binding EF-hand family protein | chr1:28765324-28765803 REVERSE LENGTH=480
MD10G1053100	7800.73	-1.66147	0.047703	-34.8296	8.68e-266	9.43e-264	AT2G36690.1	Symbols: | 2-oxoglutarate (2OG) and Fe(II)-dependent oxygenase superfamily protein | chr2:15379694-15381987 FORWARD LENGTH=2294
MD02G1121700	25417.8	-1.57408	0.0452174	-34.8114	1.63e-265	1.77e-263	AT1G47670.1	Symbols: | Transmembrane amino acid transporter family protein | chr1:17536667-17539538 REVERSE LENGTH=2872
MD14G1232200	4357.71	-1.66691	0.0478991	-34.8005	2.39e-265	2.58e-263	AT2G29420.1	Symbols: ATGSTU7, GST25, GSTU7 | glutathione S-transferase tau 7 | chr2:12617936-12618899 REVERSE LENGTH=964
MD15G1107300	2638.65	-2.63481	0.0758255	-34.7484	1.47e-264	1.58e-262	AT5G10695.1	Symbols: | unknown protein; INVOLVED IN: biological_process unknown; LOCATED IN: cellular_component unknown; EXPRESSED IN: 23 plant structures; EXPRESSED DURING: 12 growth stages. | chr5:3377663-3378221 FORWARD LENGTH=559
MD15G1180000	2775.49	-1.9936	0.0574801	-34.6832	1.41e-263	1.51e-261	AT5G36930.2	Symbols: | Disease resistance protein (TIR-NBS-LRR class) family | chr5:14567622-14572630 REVERSE LENGTH=5009
MD07G1215700	18153.9	-1.50205	0.0433276	-34.6673	2.45e-263	2.62e-261	AT2G40000.1	Symbols: HSPRO2, ATHSPRO2 | ortholog of sugar beet HS1 PRO-1 2 | chr2:16700510-16702028 REVERSE LENGTH=1519
MD16G1078400	16078.6	-1.57816	0.0457369	-34.5052	6.71e-261	7.15e-259	AT1G69840.7	Symbols: | SPFH/Band 7/PHB domain-containing membrane-associated protein family | chr1:26293601-26295849 REVERSE LENGTH=2249
MD11G1076600	6552.6	-1.49055	0.0432419	-34.4701	2.25e-260	2.39e-258	AT2G29730.1	Symbols: UGT71D1 | UDP-glucosyl transferase 71D1 | chr2:12703537-12705181 FORWARD LENGTH=1645
MD04G1049800	2722.51	-1.99356	0.0578362	-34.469	2.34e-260	2.48e-258	AT4G16820.1	Symbols: PLA-I{beta]2 | alpha/beta-Hydrolases superfamily protein | chr4:9467563-9469116 FORWARD LENGTH=1554
MD04G1046200	2177.88	-2.3022	0.0668855	-34.42	1.27e-259	1.34e-257	AT5G67550.1	Symbols: | unknown protein; FUNCTIONS IN: molecular_function unknown; INVOLVED IN: biological_process unknown; LOCATED IN: endomembrane system; EXPRESSED IN: flower; EXPRESSED DURING: 4 anthesis; BEST Arabidopsis thaliana protein match is: unknown protein (TAIR:AT1G71110.1); Has 161 Blast hits to 154 proteins in 16 species: Archae - 0; Bacteria - 0; Metazoa - 0; Fungi - 0; Plants - 161; Viruses -…
MD09G1201500	2227.7	-2.22437	0.0646523	-34.4051	2.11e-259	2.22e-257	AT5G56550.1	Symbols: OXS3, ATOXS3 | oxidative stress 3 | chr5:22895616-22896653 REVERSE LENGTH=1038
MD09G1079800	23799.3	-1.2409	0.0361266	-34.3488	1.47e-258	1.54e-256	AT3G02470.4	Symbols: | S-adenosylmethionine decarboxylase | chr3:508886-511462 FORWARD LENGTH=2577
MD17G1023100	2560.76	-2.18899	0.0637602	-34.3316	2.65e-258	2.78e-256	AT3G01600.1	Symbols: anac044, NAC044 | NAC domain containing protein 44 | chr3:229171-231105 FORWARD LENGTH=1935
MD12G1208500	12689	-1.4062	0.0410428	-34.2619	2.9e-257	3.03e-255	AT5G57580.1	Symbols: | Calmodulin-binding protein | chr5:23314716-23318125 REVERSE LENGTH=3410
MD17G1225700	1573.91	-2.49931	0.0729758	-34.2485	4.6e-257	4.78e-255	AT5G02500.2	Symbols: HSC70-1, HSP70-1, AT-HSC70-1, HSC70 | heat shock cognate protein 70-1 | chr5:553745-556442 REVERSE LENGTH=2698
MD05G1179100	17605.1	-1.35289	0.0396472	-34.1233	3.33e-255	3.46e-253	AT2G33150.1	Symbols: PKT3, PED1, KAT2 | peroxisomal 3-ketoacyl-CoA thiolase 3 | chr2:14047478-14051140 REVERSE LENGTH=3663
MD16G1126200	3977.11	-1.9368	0.0568527	-34.0669	2.28e-254	2.36e-252	AT2G33490.1	Symbols: | hydroxyproline-rich glycoprotein family protein | chr2:14183552-14187869 FORWARD LENGTH=4318
MD16G1168800	2311.45	-1.98506	0.0582718	-34.0656	2.38e-254	2.46e-252	AT5G49030.3	Symbols: OVA2 | tRNA synthetase class I (I, L, M and V) family protein | chr5:19874944-19883297 REVERSE LENGTH=8354
MD16G1043800	7877.64	-1.6036	0.0472173	-33.962	8.1e-253	8.32e-251	AT1G13360.1	Symbols: | unknown protein; FUNCTIONS IN: molecular_function unknown; INVOLVED IN: biological_process unknown; LOCATED IN: cellular_component unknown; BEST Arabidopsis thaliana protein match is: unknown protein (TAIR:AT3G25870.1). | chr1:4576967-4577967 REVERSE LENGTH=1001
MD06G1035500	12174.3	-1.32463	0.03911	-33.8693	1.89e-251	1.94e-249	AT4G17900.1	Symbols: | PLATZ transcription factor family protein | chr4:9945870-9948078 FORWARD LENGTH=2209
MD15G1158100	1080.62	-3.30659	0.0976884	-33.8483	3.84e-251	3.92e-249	AT4G02040.1	Symbols: | unknown protein; FUNCTIONS IN: molecular_function unknown; INVOLVED IN: biological_process unknown; LOCATED IN: chloroplast; Has 30 Blast hits to 30 proteins in 6 species: Archae - 0; Bacteria - 0; Metazoa - 0; Fungi - 0; Plants - 30; Viruses - 0; Other Eukaryotes - 0 (source: NCBI BLink). | chr4:897547-898370 FORWARD LENGTH=824
MD14G1114000	7800.18	-1.75125	0.0517685	-33.8285	7.51e-251	7.65e-249	AT2G46150.1	Symbols: | Late embryogenesis abundant (LEA) hydroxyproline-rich glycoprotein family | chr2:18961403-18962376 FORWARD LENGTH=974
MD02G1139900	27198	-1.59539	0.0472354	-33.7753	4.55e-250	4.62e-248	AT3G50980.1	Symbols: XERO1 | dehydrin xero 1 | chr3:18941925-18942865 FORWARD LENGTH=941
MD12G1240300	11338	-1.43298	0.0424468	-33.7594	7.79e-250	7.89e-248	AT1G60690.1	Symbols: | NAD(P)-linked oxidoreductase superfamily protein | chr1:22349892-22351668 REVERSE LENGTH=1777
MD04G1142600	55422	-1.59355	0.0472173	-33.7493	1.09e-249	1.1e-247	AT3G09220.1	Symbols: LAC7 | laccase 7 | chr3:2827239-2830542 REVERSE LENGTH=3304
MD14G1126800	1474.63	-2.4623	0.073029	-33.7168	3.28e-249	3.3e-247	AT1G64660.1	Symbols: ATMGL, MGL | methionine gamma-lyase | chr1:24028918-24030780 FORWARD LENGTH=1863
MD11G1195500	1170.56	3.15776	0.0936698	33.7116	3.91e-249	3.93e-247	AT2G45220.1	Symbols: | Plant invertase/pectin methylesterase inhibitor superfamily | chr2:18644084-18646447 REVERSE LENGTH=2364
MD10G1275500	3266.21	-2.11717	0.0628863	-33.6667	1.78e-248	1.78e-246	AT1G29290.1	Symbols: | unknown protein; FUNCTIONS IN: molecular_function unknown; INVOLVED IN: biological_process unknown; LOCATED IN: endomembrane system; Has 18 Blast hits to 18 proteins in 5 species: Archae - 0; Bacteria - 0; Metazoa - 0; Fungi - 0; Plants - 18; Viruses - 0; Other Eukaryotes - 0 (source: NCBI BLink). | chr1:10244966-10245572 FORWARD LENGTH=607
MD10G1288100	6084.29	-1.78444	0.0530729	-33.6224	7.89e-248	7.87e-246	AT1G28480.1	Symbols: GRX480, roxy19 | Thioredoxin superfamily protein | chr1:10013474-10014073 REVERSE LENGTH=600
MD14G1128200	5243.45	1.55554	0.0463269	33.5776	3.56e-247	3.54e-245	AT4G23850.1	Symbols: LACS4 | AMP-dependent synthetase and ligase family protein | chr4:12403454-12408335 REVERSE LENGTH=4882
MD08G1072700	4104.36	-1.87144	0.0558283	-33.5214	2.35e-246	2.33e-244	AT5G21940.1	Symbols: | unknown protein; BEST Arabidopsis thaliana protein match is: unknown protein (TAIR:AT3G43850.1); Has 30201 Blast hits to 17322 proteins in 780 species: Archae - 12; Bacteria - 1396; Metazoa - 17338; Fungi - 3422; Plants - 5037; Viruses - 0; Other Eukaryotes - 2996 (source: NCBI BLink). | chr5:7249268-7250539 REVERSE LENGTH=1272
MD07G1204100	861.874	-3.22135	0.0961151	-33.5155	2.86e-246	2.83e-244	AT3G55580.1	Symbols: | Regulator of chromosome condensation (RCC1) family protein | chr3:20612700-20615920 FORWARD LENGTH=3221
MD09G1005200	5076.58	-1.82981	0.0546325	-33.493	6.1e-246	6.01e-244	AT5G13200.1	Symbols: | GRAM domain family protein | chr5:4207004-4208289 FORWARD LENGTH=1286
MD00G1141700	6240.87	-1.80257	0.0540217	-33.3675	4.07e-244	4e-242	AT2G37790.1	Symbols: | NAD(P)-linked oxidoreductase superfamily protein | chr2:15838764-15840932 FORWARD LENGTH=2169
MD02G1131800	3527.92	-1.71439	0.0514093	-33.3478	7.85e-244	7.7e-242	AT4G36040.1	Symbols: | Chaperone DnaJ-domain superfamily protein | chr4:17049171-17050274 REVERSE LENGTH=1104
MD03G1251400	32176.7	-1.40128	0.0420721	-33.3067	3.09e-243	3.02e-241	AT1G17860.1	Symbols: | Kunitz family trypsin and protease inhibitor protein | chr1:6149301-6150038 FORWARD LENGTH=738
MD10G1287500	1103.4	-2.74236	0.0824982	-33.2414	2.72e-242	2.65e-240	AT5G65360.1	Symbols: | Histone superfamily protein | chr5:26119859-26120581 REVERSE LENGTH=723
MD13G1028000	2853	-1.87758	0.0564931	-33.2355	3.31e-242	3.22e-240	AT2G01290.1	Symbols: RPI2 | ribose-5-phosphate isomerase 2 | chr2:148919-150382 REVERSE LENGTH=1464
MD17G1021400	8878.07	-1.78453	0.0537099	-33.2254	4.63e-242	4.49e-240	AT5G14420.2	Symbols: RGLG2 | RING domain ligase2 | chr5:4648111-4651309 REVERSE LENGTH=3199
MD02G1105700	2898	-1.85669	0.0558837	-33.2243	4.81e-242	4.65e-240
MD17G1226000	796.317	-3.24968	0.0978529	-33.2099	7.76e-242	7.48e-240	AT3G12580.1	Symbols: HSP70, ATHSP70 | heat shock protein 70 | chr3:3991261-3993792 REVERSE LENGTH=2532
MD15G1222400	4233.29	1.77686	0.0537829	33.0376	2.34e-239	2.25e-237	AT1G19250.1	Symbols: FMO1 | flavin-dependent monooxygenase 1 | chr1:6650529-6653078 REVERSE LENGTH=2550
MD02G1171800	2976.99	-2.02378	0.0613054	-33.0114	5.58e-239	5.34e-237	AT4G36990.1	Symbols: HSF4, HSFB1, AT-HSFB1, ATHSF4 | heat shock factor 4 | chr4:17440177-17442151 FORWARD LENGTH=1975
MD03G1282700	21708.7	-1.28815	0.0390328	-33.0018	7.65e-239	7.31e-237	AT2G47730.1	Symbols: ATGSTF8, ATGSTF5, GST6, GSTF8 | glutathione S-transferase phi 8 | chr2:19556326-19559463 FORWARD LENGTH=3138
MD00G1005300	1209.05	-2.76155	0.083796	-32.9556	3.51e-238	3.35e-236	AT4G25433.1	Symbols: | peptidoglycan-binding LysM domain-containing protein | chr4:13001198-13001870 REVERSE LENGTH=673
MD05G1341400	35658.8	-1.20192	0.0364865	-32.9416	5.58e-238	5.3e-236	AT4G05320.6	Symbols: UBQ10 | polyubiquitin 10 | chr4:2718187-2719988 FORWARD LENGTH=1802
MD16G1105400	1048.94	-2.76796	0.0840567	-32.9297	8.26e-238	7.82e-236	AT1G24530.1	Symbols: | Transducin/WD40 repeat-like superfamily protein | chr1:8693227-8694705 FORWARD LENGTH=1479
MD06G1110600	12102.5	-1.57243	0.0477931	-32.9007	2.14e-237	2.03e-235	AT5G42050.1	Symbols: | DCD (Development and Cell Death) domain protein | chr5:16815489-16817301 FORWARD LENGTH=1813
MD02G1096100	24295.3	-1.28703	0.0391673	-32.8599	8.23e-237	7.76e-235	AT1G19180.1	Symbols: TIFY10A | jasmonate-zim-domain protein 1 | chr1:6622114-6623620 FORWARD LENGTH=1507
MD15G1070600	1432.69	-2.59911	0.0791406	-32.8417	1.49e-236	1.4e-234	AT3G01400.1	Symbols: | ARM repeat superfamily protein | chr3:151762-153217 FORWARD LENGTH=1456
MD04G1222300	4875.26	-1.63261	0.0497165	-32.8384	1.67e-236	1.56e-234	AT4G14746.1	Symbols: | CONTAINS InterPro DOMAIN/s: EGF-like (InterPro:IPR006210); Has 259 Blast hits to 234 proteins in 55 species: Archae - 0; Bacteria - 0; Metazoa - 184; Fungi - 0; Plants - 69; Viruses - 0; Other Eukaryotes - 6 (source: NCBI BLink). | chr4:8462614-8464326 REVERSE LENGTH=1713
MD11G1061100	848.102	4.86402	0.14828	32.8029	5.35e-236	5.01e-234	AT5G05340.1	Symbols: | Peroxidase superfamily protein | chr5:1578951-1580875 REVERSE LENGTH=1925
MD11G1206900	9755.33	-1.4247	0.0434349	-32.8007	5.75e-236	5.36e-234	AT1G50590.1	Symbols: | RmlC-like cupins superfamily protein | chr1:18732378-18734053 REVERSE LENGTH=1676
MD09G1079600	611.009	-4.65012	0.141987	-32.7503	3e-235	2.79e-233	AT5G38760.1	Symbols: | Late embryogenesis abundant protein (LEA) family protein | chr5:15524178-15524977 FORWARD LENGTH=800
MD03G1224800	712.747	-4.34974	0.132817	-32.7499	3.05e-235	2.83e-233	AT3G14620.1	Symbols: CYP72A8 | cytochrome P450, family 72, subfamily A, polypeptide 8 | chr3:4914914-4917078 FORWARD LENGTH=2165
MD11G1145400	5957.38	-1.52612	0.0466264	-32.7308	5.7e-235	5.27e-233	AT5G60790.1	Symbols: ATGCN1, GCN1 | ABC transporter family protein | chr5:24453258-24455970 REVERSE LENGTH=2713
MD03G1226000	1710.41	-2.2741	0.0695329	-32.7054	1.31e-234	1.21e-232	AT4G03510.2	Symbols: RMA1, ATRMA1 | RING membrane-anchor 1 | chr4:1557768-1559376 REVERSE LENGTH=1609
MD15G1145600	979.735	-3.05892	0.093592	-32.6836	2.67e-234	2.46e-232	AT5G37980.1	Symbols: | Zinc-binding dehydrogenase family protein | chr5:15131360-15133085 FORWARD LENGTH=1726
MD15G1205100	4473.93	1.86022	0.0569252	32.6783	3.18e-234	2.91e-232	AT2G19590.1	Symbols: ACO1, ATACO1 | ACC oxidase 1 | chr2:8475966-8477502 REVERSE LENGTH=1537
MD00G1204100	7443.09	-1.36766	0.0419326	-32.6156	2.46e-233	2.25e-231	AT5G38210.1	Symbols: | Protein kinase family protein | chr5:15261005-15265630 FORWARD LENGTH=4626
MD14G1062600	2068.64	2.33911	0.0718075	32.5748	9.33e-233	8.52e-231	AT5G06860.1	Symbols: PGIP1, ATPGIP1 | polygalacturonase inhibiting protein 1 | chr5:2132350-2133587 FORWARD LENGTH=1238
MD05G1184700	6082.2	-1.51537	0.0465219	-32.5733	9.78e-233	8.9e-231	AT4G28730.1	Symbols: | Glutaredoxin family protein | chr4:14199096-14200901 FORWARD LENGTH=1806
MD00G1186900	603.375	-4.76745	0.146609	-32.518	5.93e-232	5.39e-230	AT1G23740.1	Symbols: | Oxidoreductase, zinc-binding dehydrogenase family protein | chr1:8398115-8399749 REVERSE LENGTH=1635
MD02G1205700	1859.97	-2.06796	0.0637484	-32.4394	7.65e-231	6.93e-229	AT3G60690.1	Symbols: | SAUR-like auxin-responsive protein family | chr3:22435121-22435949 FORWARD LENGTH=829
MD08G1127700	4545.97	-1.6086	0.0496444	-32.4024	2.54e-230	2.29e-228	AT5G24890.1	Symbols: | unknown protein; FUNCTIONS IN: molecular_function unknown; INVOLVED IN: biological_process unknown; LOCATED IN: cellular_component unknown; EXPRESSED IN: 24 plant structures; EXPRESSED DURING: 13 growth stages; BEST Arabidopsis thaliana protein match is: unknown protein (TAIR:AT2G24550.1); Has 1807 Blast hits to 1807 proteins in 277 species: Archae - 0; Bacteria - 0; Metazoa - 736; Fun…
MD12G1139800	3603.58	-2.4422	0.0754256	-32.379	5.43e-230	4.89e-228	AT5G59970.1	Symbols: | Histone superfamily protein | chr5:24146175-24146726 REVERSE LENGTH=552
MD06G1043200	6899.92	-1.52067	0.047007	-32.3498	1.4e-229	1.25e-227	AT5G47040.1	Symbols: LON2 | lon protease 2 | chr5:19093152-19098715 REVERSE LENGTH=5564
MD03G1175000	1808.12	-2.29001	0.07079	-32.3494	1.42e-229	1.27e-227	AT5G19855.1	Symbols: | Chaperonin-like RbcX protein | chr5:6711972-6713636 REVERSE LENGTH=1665
MD05G1208000	3806.74	-1.75399	0.0542279	-32.3449	1.64e-229	1.46e-227	AT1G18720.1	Symbols: | Protein of unknown function (DUF962) | chr1:6457821-6459751 REVERSE LENGTH=1931
MD13G1208400	1646.1	-2.67885	0.0831218	-32.228	7.15e-228	6.37e-226	AT5G43580.1	Symbols: | Serine protease inhibitor, potato inhibitor I-type family protein | chr5:17507883-17508668 REVERSE LENGTH=786
MD16G1149400	4528.11	-1.67339	0.0519332	-32.2219	8.71e-228	7.74e-226	AT1G47980.1	Symbols: | unknown protein; FUNCTIONS IN: molecular_function unknown; INVOLVED IN: biological_process unknown; LOCATED IN: endomembrane system; EXPRESSED IN: 6 plant structures; EXPRESSED DURING: 4 anthesis, F mature embryo stage, petal differentiation and expansion stage, E expanded cotyledon stage; BEST Arabidopsis thaliana protein match is: unknown protein (TAIR:AT3G62730.1); Has 169 Blast hit…
MD15G1372900	3096.3	-2.20433	0.0684449	-32.206	1.46e-227	1.29e-225	AT1G68090.1	Symbols: ANNAT5, ANN5 | annexin 5 | chr1:25519442-25520774 REVERSE LENGTH=1333
MD01G1213300	42537	-1.45403	0.0452726	-32.1172	2.54e-226	2.24e-224	AT5G24090.1	Symbols: ATCHIA, CHIA | chitinase A | chr5:8143699-8145252 REVERSE LENGTH=1554
MD01G1195400	24694.4	-1.18135	0.0368087	-32.0943	5.29e-226	4.67e-224	AT5G51970.2	Symbols: | GroES-like zinc-binding alcohol dehydrogenase family protein | chr5:21111594-21113403 FORWARD LENGTH=1810
MD14G1010300	2131.12	2.13371	0.0665335	32.0697	1.17e-225	1.03e-223	AT5G17820.1	Symbols: | Peroxidase superfamily protein | chr5:5887906-5890193 REVERSE LENGTH=2288
MD09G1141100	10745.2	-1.30807	0.0408513	-32.0203	5.69e-225	4.99e-223	AT3G21780.1	Symbols: UGT71B6 | UDP-glucosyl transferase 71B6 | chr3:7675004-7676494 REVERSE LENGTH=1491
MD02G1140200	955.875	-3.38849	0.105957	-31.9798	2.08e-224	1.82e-222
MD12G1239400	9691.79	-1.5311	0.0479614	-31.9236	1.26e-223	1.1e-221	AT1G60710.1	Symbols: ATB2 | NAD(P)-linked oxidoreductase superfamily protein | chr1:22354753-22356761 REVERSE LENGTH=2009
MD01G1035300	6892.34	-1.37827	0.0431882	-31.913	1.76e-223	1.54e-221	AT5G10980.1	Symbols: | Histone superfamily protein | chr5:3472405-3473466 REVERSE LENGTH=1062
MD06G1094100	2968.13	-1.71651	0.053887	-31.8538	1.17e-222	1.01e-220	AT2G46150.1	Symbols: | Late embryogenesis abundant (LEA) hydroxyproline-rich glycoprotein family | chr2:18961403-18962376 FORWARD LENGTH=974
MD08G1186700	2455.05	-1.89336	0.0595147	-31.8133	4.23e-222	3.67e-220	AT1G22410.1	Symbols: | Class-II DAHP synthetase family protein | chr1:7912046-7915003 FORWARD LENGTH=2958
MD03G1246200	2229.8	-1.92597	0.0606776	-31.741	4.23e-221	3.65e-219	AT1G78700.1	Symbols: BEH4 | BES1/BZR1 homolog 4 | chr1:29599349-29601682 FORWARD LENGTH=2334
MD07G1279200	1310.29	-2.7589	0.0869972	-31.7125	1.05e-220	9.01e-219	AT5G52640.1	Symbols: HSP81-1, ATHS83, HSP81.1, HSP83, ATHSP90.1, AtHsp90-1, HSP90.1 | heat shock protein 90.1 | chr5:21352399-21355361 FORWARD LENGTH=2963
MD17G1224600	11075.6	-1.40292	0.0442548	-31.701	1.51e-220	1.3e-218	AT1G80920.1	Symbols: J8 | Chaperone DnaJ-domain superfamily protein | chr1:30403644-30404690 REVERSE LENGTH=1047
MD05G1108800	1835.19	2.14548	0.0677541	31.6656	4.62e-220	3.97e-218	AT4G33720.1	Symbols: | CAP (Cysteine-rich secretory proteins, Antigen 5, and Pathogenesis-related 1 protein) superfamily protein | chr4:16182752-16183533 FORWARD LENGTH=782
MD09G1220200	1182.64	-2.94849	0.0932954	-31.6038	3.27e-219	2.8e-217
MD04G1154600	3694.57	-1.61041	0.0509926	-31.5812	6.68e-219	5.7e-217	AT2G38250.1	Symbols: | Homeodomain-like superfamily protein | chr2:16018357-16019500 FORWARD LENGTH=1144
MD16G1070600	1018.77	3.12237	0.0989995	31.5392	2.52e-218	2.15e-216	AT1G69530.2	Symbols: EXPA1 | expansin A1 | chr1:26141836-26143500 FORWARD LENGTH=1665
MD02G1173600	6500.83	-1.6334	0.0518144	-31.5241	4.06e-218	3.45e-216	AT5G67080.1	Symbols: MAPKKK19 | mitogen-activated protein kinase kinase kinase 19 | chr5:26772726-26773760 FORWARD LENGTH=1035
MD17G1241200	1960.89	-2.00474	0.0636228	-31.5097	6.4e-218	5.42e-216	AT4G03510.2	Symbols: RMA1, ATRMA1 | RING membrane-anchor 1 | chr4:1557768-1559376 REVERSE LENGTH=1609
MD03G1287400	1224.03	3.0404	0.0965496	31.4906	1.17e-217	9.89e-216	AT4G02440.1	Symbols: EID1 | F-box family protein | chr4:1072481-1073779 FORWARD LENGTH=1299
MD02G1028700	14008.6	-1.87134	0.0594849	-31.459	3.16e-217	2.66e-215	AT5G20230.1	Symbols: ATBCB, BCB, SAG14 | blue-copper-binding protein | chr5:6826506-6827629 FORWARD LENGTH=1124
MD13G1050400	7879.06	-1.7534	0.0557609	-31.445	4.91e-217	4.13e-215	AT1G68710.1	Symbols: | ATPase E1-E2 type family protein / haloacid dehalogenase-like hydrolase family protein | chr1:25793207-25798257 REVERSE LENGTH=5051
MD10G1286300	3573.65	-1.63673	0.0520937	-31.4189	1.12e-216	9.38e-215	AT5G47220.1	Symbols: ATERF2, ATERF-2, ERF2 | ethylene responsive element binding factor 2 | chr5:19171862-19172823 REVERSE LENGTH=962
MD09G1043700	9177.49	-1.28523	0.0409987	-31.3482	1.03e-215	8.61e-214	AT5G40010.1	Symbols: AATP1 | AAA-ATPase 1 | chr5:16020218-16021762 REVERSE LENGTH=1545
MD01G1168600	1354.15	-2.29999	0.0734222	-31.3255	2.1e-215	1.75e-213	AT3G56400.1	Symbols: WRKY70, ATWRKY70 | WRKY DNA-binding protein 70 | chr3:20908928-20910481 REVERSE LENGTH=1554
MD09G1039300	1401.06	-2.76813	0.0884471	-31.297	5.12e-215	4.27e-213	AT3G28210.1	Symbols: PMZ, SAP12 | zinc finger (AN1-like) family protein | chr3:10520509-10521532 FORWARD LENGTH=1024
MD16G1285900	748.769	4.56192	0.14597	31.2525	2.07e-214	1.72e-212	AT4G19230.1	Symbols: CYP707A1 | cytochrome P450, family 707, subfamily A, polypeptide 1 | chr4:10521379-10523961 FORWARD LENGTH=2583
MD11G1051200	5830.54	-1.44011	0.046237	-31.1462	5.71e-213	4.73e-211	AT1G26910.1	Symbols: RPL10B | Ribosomal protein L16p/L10e family protein | chr1:9321650-9322965 FORWARD LENGTH=1316
MD05G1055300	10918.3	-1.88889	0.0607231	-31.1066	1.96e-212	1.62e-210	AT4G34710.2	Symbols: ADC2, SPE2, ATADC2 | arginine decarboxylase 2 | chr4:16560062-16562931 REVERSE LENGTH=2870
MD01G1225700	5119.04	-1.47847	0.0475378	-31.1009	2.34e-212	1.93e-210	AT2G46620.1	Symbols: | P-loop containing nucleoside triphosphate hydrolases superfamily protein | chr2:19138801-19140747 REVERSE LENGTH=1947
MD13G1045700	7078.66	-1.33741	0.0430453	-31.0699	6.15e-212	5.06e-210	AT1G25550.1	Symbols: | myb-like transcription factor family protein | chr1:8976434-8978093 FORWARD LENGTH=1660
MD10G1194200	847.597	-3.17567	0.102383	-31.0176	3.12e-211	2.56e-209	AT3G14440.1	Symbols: NCED3, ATNCED3, STO1, SIS7 | nine-cis-epoxycarotenoid dioxygenase 3 | chr3:4831288-4833599 REVERSE LENGTH=2312
MD12G1263800	2700.59	-1.68817	0.0545397	-30.9531	2.31e-210	1.89e-208	AT3G24090.1	Symbols: | glutamine-fructose-6-phosphate transaminase (isomerizing)s;sugar binding;transaminases | chr3:8697838-8700971 REVERSE LENGTH=3134
MD05G1119300	2515.77	-1.8712	0.0604662	-30.9462	2.86e-210	2.34e-208	AT4G34950.1	Symbols: | Major facilitator superfamily protein | chr4:16642316-16644818 REVERSE LENGTH=2503
MD06G1010300	5089.63	1.62375	0.0524858	30.9369	3.81e-210	3.1e-208	AT4G38260.1	Symbols: | Protein of unknown function (DUF833) | chr4:17936921-17938728 REVERSE LENGTH=1808
MD13G1033800	4623.32	-1.49706	0.0484029	-30.9291	4.86e-210	3.95e-208
MD06G1035300	2191.61	-2.2191	0.0717537	-30.9267	5.23e-210	4.25e-208	AT1G32690.1	Symbols: | unknown protein; FUNCTIONS IN: molecular_function unknown; INVOLVED IN: biological_process unknown; LOCATED IN: plasma membrane; EXPRESSED IN: 21 plant structures; EXPRESSED DURING: 11 growth stages; BEST Arabidopsis thaliana protein match is: unknown protein (TAIR:AT2G35200.1); Has 45 Blast hits to 45 proteins in 8 species: Archae - 0; Bacteria - 0; Metazoa - 0; Fungi - 0; Plants - 45…
MD08G1109700	7705.99	-1.356	0.0438553	-30.92	6.44e-210	5.21e-208	AT4G26270.1	Symbols: PFK3 | phosphofructokinase 3 | chr4:13300795-13304347 REVERSE LENGTH=3553
MD07G1228900	8613.29	-1.6128	0.0521831	-30.9066	9.74e-210	7.86e-208	AT3G10985.1	Symbols: SAG20, WI12, ATWI-12 | senescence associated gene 20 | chr3:3442528-3443445 FORWARD LENGTH=918
MD11G1152200	15138.5	-1.24432	0.0402811	-30.8909	1.58e-209	1.28e-207	AT2G27880.1	Symbols: AGO5 | Argonaute family protein | chr2:11871488-11876894 FORWARD LENGTH=5407
MD15G1402400	1846.97	-2.42347	0.0785595	-30.8489	5.8e-209	4.66e-207	AT1G76690.1	Symbols: OPR2, ATOPR2 | 12-oxophytodienoate reductase 2 | chr1:28778890-28780483 FORWARD LENGTH=1594
MD09G1287100	2215.32	-1.92115	0.0623529	-30.8109	1.87e-208	1.5e-206	AT3G62260.1	Symbols: | Protein phosphatase 2C family protein | chr3:23038290-23040584 REVERSE LENGTH=2295
MD02G1317300	9817.22	-1.93621	0.0629061	-30.7793	4.95e-208	3.96e-206
MD08G1084400	1875.31	-1.89997	0.0617407	-30.7734	5.95e-208	4.75e-206	AT3G01400.1	Symbols: | ARM repeat superfamily protein | chr3:151762-153217 FORWARD LENGTH=1456
MD05G1087200	3836.18	-1.92416	0.0625392	-30.7672	7.21e-208	5.74e-206	AT4G34150.1	Symbols: | Calcium-dependent lipid-binding (CaLB domain) family protein | chr4:16354946-16357293 FORWARD LENGTH=2348
MD09G1172100	2293.53	-1.77404	0.0576886	-30.7521	1.15e-207	9.11e-206	AT1G72310.1	Symbols: ATL3 | RING/U-box superfamily protein | chr1:27225897-27227545 FORWARD LENGTH=1649
MD07G1281600	634.809	-3.71305	0.120786	-30.7408	1.62e-207	1.29e-205	AT2G46150.1	Symbols: | Late embryogenesis abundant (LEA) hydroxyproline-rich glycoprotein family | chr2:18961403-18962376 FORWARD LENGTH=974
MD02G1189300	1001.6	-2.50896	0.0817145	-30.704	5.04e-207	3.98e-205	AT4G37730.1	Symbols: AtbZIP7, bZIP7 | basic leucine-zipper 7 | chr4:17723666-17724915 FORWARD LENGTH=1250
MD11G1245000	5431.83	-1.63544	0.0532816	-30.6943	6.78e-207	5.34e-205	AT4G03510.2	Symbols: RMA1, ATRMA1 | RING membrane-anchor 1 | chr4:1557768-1559376 REVERSE LENGTH=1609
MD09G1181600	4444.39	-1.76672	0.0575644	-30.6911	7.47e-207	5.88e-205	AT1G54130.1	Symbols: RSH3, AT-RSH3, ATRSH3 | RELA/SPOT homolog 3 | chr1:20210873-20213942 FORWARD LENGTH=3070
MD05G1184600	3982.57	-1.66037	0.0541612	-30.656	2.2e-206	1.73e-204	AT2G29420.1	Symbols: ATGSTU7, GST25, GSTU7 | glutathione S-transferase tau 7 | chr2:12617936-12618899 REVERSE LENGTH=964
MD10G1111300	6639.89	-1.30906	0.0427644	-30.6109	8.76e-206	6.86e-204	AT1G05680.1	Symbols: UGT74E2 | Uridine diphosphate glycosyltransferase 74E2 | chr1:1703092-1704691 REVERSE LENGTH=1600
MD05G1069100	8740.75	-1.47538	0.0482234	-30.5948	1.44e-205	1.12e-203	AT3G18830.1	Symbols: ATPLT5, PMT5, ATPMT5 | polyol/monosaccharide transporter 5 | chr3:6488862-6491273 REVERSE LENGTH=2412
MD03G1054700	4011.34	-1.82187	0.0596944	-30.52	1.41e-204	1.1e-202	AT2G30360.1	Symbols: CIPK11, PKS5, SIP4, SNRK3.22 | SOS3-interacting protein 4 | chr2:12936979-12938834 REVERSE LENGTH=1856
MD05G1295700	5750.94	-1.39321	0.0456567	-30.5149	1.66e-204	1.29e-202	AT1G29280.1	Symbols: WRKY65, ATWRKY65 | WRKY DNA-binding protein 65 | chr1:10236367-10237467 FORWARD LENGTH=1101
MD08G1111500	2394.35	-1.73468	0.0569078	-30.4823	4.48e-204	3.48e-202	AT5G25880.1	Symbols: ATNADP-ME3, NADP-ME3 | NADP-malic enzyme 3 | chr5:9024549-9028377 FORWARD LENGTH=3829
MD02G1068900	6487.8	-1.39282	0.045767	-30.4329	2.02e-203	1.56e-201	AT4G26270.1	Symbols: PFK3 | phosphofructokinase 3 | chr4:13300795-13304347 REVERSE LENGTH=3553
MD10G1014200	1777.58	2.32598	0.0764682	30.4176	3.21e-203	2.48e-201	AT1G77120.1	Symbols: ADH1, ADH, ATADH, ATADH1 | alcohol dehydrogenase 1 | chr1:28975394-28977417 FORWARD LENGTH=2024
MD07G1022600	25984.5	-1.53006	0.0503852	-30.3672	1.49e-202	1.15e-200	AT1G01550.2	Symbols: BPS1 | Protein of unknown function (DUF793) | chr1:199791-201775 FORWARD LENGTH=1985
MD15G1164000	5242.56	-1.47527	0.048618	-30.3441	3.01e-202	2.31e-200	AT2G46150.1	Symbols: | Late embryogenesis abundant (LEA) hydroxyproline-rich glycoprotein family | chr2:18961403-18962376 FORWARD LENGTH=974
MD14G1069200	3259.58	-1.89011	0.0622938	-30.3418	3.22e-202	2.48e-200	AT3G10190.1	Symbols: | Calcium-binding EF-hand family protein | chr3:3155298-3156143 FORWARD LENGTH=846
MD02G1266200	7551.84	-1.52465	0.0502892	-30.3176	6.72e-202	5.15e-200	AT3G20770.1	Symbols: EIN3, AtEIN3 | Ethylene insensitive 3 family protein | chr3:7260432-7263352 REVERSE LENGTH=2921
MD02G1296500	820.703	-2.82416	0.0932727	-30.2785	2.2e-201	1.68e-199	AT3G51930.1	Symbols: | Transducin/WD40 repeat-like superfamily protein | chr3:19271624-19273064 FORWARD LENGTH=1441
MD06G1212200	2102.11	-2.07629	0.0685744	-30.2779	2.24e-201	1.71e-199	AT1G73920.1	Symbols: | alpha/beta-Hydrolases superfamily protein | chr1:27790876-27794914 FORWARD LENGTH=4039
MD00G1034500	7655.75	-1.29926	0.0429386	-30.2585	4.03e-201	3.06e-199	AT1G64720.1	Symbols: CP5 | Polyketide cyclase/dehydrase and lipid transport superfamily protein | chr1:24046553-24048622 REVERSE LENGTH=2070
MD15G1319800	1869.05	2.28987	0.0758455	30.1912	3.09e-200	2.35e-198	AT2G22430.1	Symbols: ATHB6, HB6 | homeobox protein 6 | chr2:9526095-9527830 REVERSE LENGTH=1736
MD07G1172700	9328.71	-1.32614	0.0439555	-30.1702	5.83e-200	4.41e-198	AT3G53260.1	Symbols: PAL2, ATPAL2 | phenylalanine ammonia-lyase 2 | chr3:19744051-19746780 REVERSE LENGTH=2730
MD11G1098400	7776.92	-1.66168	0.0550775	-30.1698	5.9e-200	4.46e-198	AT1G07530.1	Symbols: SCL14, ATGRAS2, GRAS2 | SCARECROW-like 14 | chr1:2313582-2316469 REVERSE LENGTH=2888
MD11G1074000	3813.5	-1.67902	0.055689	-30.1499	1.07e-199	8.11e-198	AT1G53570.4	Symbols: MAP3KA | mitogen-activated protein kinase kinase kinase 3 | chr1:19987191-19991113 FORWARD LENGTH=3923
MD02G1030000	2469.42	-1.8763	0.0623667	-30.0849	7.63e-199	5.74e-197	AT5G20190.1	Symbols: | Tetratricopeptide repeat (TPR)-like superfamily protein | chr5:6814093-6815379 FORWARD LENGTH=1287
MD09G1018600	12463.2	-1.52856	0.050821	-30.0773	9.61e-199	7.22e-197	AT5G40690.1	Symbols: | CONTAINS InterPro DOMAIN/s: EF-Hand 1, calcium-binding site (InterPro:IPR018247); BEST Arabidopsis thaliana protein match is: unknown protein (TAIR:AT2G41730.1); Has 1807 Blast hits to 1807 proteins in 277 species: Archae - 0; Bacteria - 0; Metazoa - 736; Fungi - 347; Plants - 385; Viruses - 0; Other Eukaryotes - 339 (source: NCBI BLink). | chr5:16290711-16291583 FORWARD LENGTH=873
MD13G1126800	5940.87	-1.434	0.0476823	-30.0741	1.06e-198	7.93e-197	AT5G13210.1	Symbols: | Uncharacterised conserved protein UCP015417, vWA | chr5:4214504-4216686 FORWARD LENGTH=2183
MD02G1122200	2314.09	-1.93393	0.0643603	-30.0485	2.29e-198	1.71e-196	AT4G35750.1	Symbols: | SEC14 cytosolic factor family protein / phosphoglyceride transfer family protein | chr4:16940507-16941862 REVERSE LENGTH=1356
MD15G1050700	14819.4	-1.17883	0.0393209	-29.9797	1.8e-197	1.35e-195	AT3G14610.1	Symbols: CYP72A7 | cytochrome P450, family 72, subfamily A, polypeptide 7 | chr3:4912466-4914652 FORWARD LENGTH=2187
MD12G1148500	4206.33	-1.55612	0.0519236	-29.9695	2.45e-197	1.83e-195	AT2G29360.1	Symbols: | NAD(P)-binding Rossmann-fold superfamily protein | chr2:12603803-12605271 FORWARD LENGTH=1469
MD15G1068500	6493.39	-1.43389	0.0478568	-29.9622	3.05e-197	2.27e-195	AT1G59590.1	Symbols: ZCF37 | ZCF37 | chr1:21887752-21888792 FORWARD LENGTH=1041
MD11G1210800	1271.33	-3.11867	0.104091	-29.9612	3.15e-197	2.33e-195	AT5G55180.1	Symbols: | O-Glycosyl hydrolases family 17 protein | chr5:22388782-22390714 FORWARD LENGTH=1933
MD02G1166300	538.832	-5.97262	0.199828	-29.8888	2.75e-196	2.03e-194	AT5G66900.1	Symbols: | Disease resistance protein (CC-NBS-LRR class) family | chr5:26714764-26717788 REVERSE LENGTH=3025
MD03G1091100	2335.72	-1.95004	0.0652716	-29.8758	4.06e-196	3e-194	AT1G73050.1	Symbols: | Glucose-methanol-choline (GMC) oxidoreductase family protein | chr1:27476565-27478534 REVERSE LENGTH=1970
MD13G1007200	1590.08	-2.31617	0.0775749	-29.8572	7.08e-196	5.22e-194	AT1G68040.1	Symbols: | S-adenosyl-L-methionine-dependent methyltransferases superfamily protein | chr1:25502876-25505232 FORWARD LENGTH=2357
MD11G1097400	9793.82	-1.24453	0.0417095	-29.8379	1.26e-195	9.25e-194	AT1G07510.1	Symbols: ftsh10 | FTSH protease 10 | chr1:2305378-2309544 FORWARD LENGTH=4167
MD06G1081300	20513.5	-1.52018	0.0509491	-29.8373	1.28e-195	9.42e-194	AT4G11600.1	Symbols: ATGPX6, PHGPX, LSC803, GPX6 | glutathione peroxidase 6 | chr4:7009769-7011375 REVERSE LENGTH=1607
MD09G1024800	930.457	-2.55104	0.0855528	-29.8183	2.26e-195	1.65e-193	AT5G40510.1	Symbols: | Sucrase/ferredoxin-like family protein | chr5:16229188-16231098 FORWARD LENGTH=1911
MD02G1185000	4148.15	-1.80285	0.0604801	-29.809	2.99e-195	2.18e-193	AT4G37640.1	Symbols: ACA2 | calcium ATPase 2 | chr4:17682977-17686941 REVERSE LENGTH=3965
MD15G1012300	3923.3	1.98373	0.0665739	29.7975	4.21e-195	3.07e-193	AT1G75750.2	Symbols: GASA1 | GAST1 protein homolog 1 | chr1:28441645-28442429 REVERSE LENGTH=785
MD09G1145900	2196.54	-1.88087	0.0631726	-29.7735	8.61e-195	6.26e-193	AT2G43020.1	Symbols: ATPAO2, PAO2 | polyamine oxidase 2 | chr2:17891503-17894635 FORWARD LENGTH=3133
MD07G1068400	7926.48	-1.52025	0.0510698	-29.768	1.01e-194	7.35e-193	AT2G38790.1	Symbols: | unknown protein; Has 21 Blast hits to 21 proteins in 5 species: Archae - 0; Bacteria - 0; Metazoa - 0; Fungi - 0; Plants - 19; Viruses - 0; Other Eukaryotes - 2 (source: NCBI BLink). | chr2:16214189-16215264 REVERSE LENGTH=1076
MD11G1275200	1147.94	2.80514	0.0942657	29.7578	1.37e-194	9.95e-193	AT1G52800.1	Symbols: | 2-oxoglutarate (2OG) and Fe(II)-dependent oxygenase superfamily protein | chr1:19664044-19665362 FORWARD LENGTH=1319
MD05G1143500	41437.5	-1.23406	0.0414873	-29.7454	1.99e-194	1.43e-192	AT1G76490.1	Symbols: HMG1, HMGR1, AtHMGR1 | hydroxy methylglutaryl CoA reductase 1 | chr1:28695760-28698793 FORWARD LENGTH=3034
MD07G1033800	11660.2	-1.15304	0.0388135	-29.7073	6.19e-194	4.46e-192	AT3G26618.1	Symbols: ERF1-3 | eukaryotic release factor 1-3 | chr3:9788605-9790351 FORWARD LENGTH=1747
MD07G1249700	2512.57	-1.69346	0.0570304	-29.694	9.17e-194	6.6e-192	AT4G25160.1	Symbols: | U-box domain-containing protein kinase family protein | chr4:12903191-12907338 REVERSE LENGTH=4148
MD12G1096800	1273.6	2.35166	0.0792676	29.6674	2.02e-193	1.45e-191	AT3G10040.1	Symbols: | sequence-specific DNA binding transcription factors | chr3:3096415-3098071 REVERSE LENGTH=1657
MD11G1070800	3148.29	-1.80729	0.0610461	-29.6054	1.27e-192	9.12e-191	AT3G47340.1	Symbols: ASN1, DIN6, AT-ASN1 | glutamine-dependent asparagine synthase 1 | chr3:17437884-17441242 REVERSE LENGTH=3359
MD15G1055200	5923	-1.61743	0.0546879	-29.5757	3.07e-192	2.2e-190	AT5G12010.1	Symbols: | unknown protein; INVOLVED IN: response to salt stress; LOCATED IN: chloroplast, plasma membrane, membrane; EXPRESSED IN: 23 plant structures; EXPRESSED DURING: 13 growth stages; BEST Arabidopsis thaliana protein match is: unknown protein (TAIR:AT4G29780.1); Has 1807 Blast hits to 1807 proteins in 277 species: Archae - 0; Bacteria - 0; Metazoa - 736; Fungi - 347; Plants - 385; Viruses -…
MD11G1099200	3401.12	-1.49376	0.0505398	-29.5561	5.48e-192	3.91e-190	AT1G07540.1	Symbols: TRFL2 | TRF-like 2 | chr1:2318433-2321048 REVERSE LENGTH=2616
MD07G1262300	1328.87	-2.46532	0.0834848	-29.5302	1.18e-191	8.4e-190	AT5G51970.2	Symbols: | GroES-like zinc-binding alcohol dehydrogenase family protein | chr5:21111594-21113403 FORWARD LENGTH=1810
MD15G1016500	594.754	-6.53207	0.22128	-29.5195	1.62e-191	1.15e-189	AT4G36180.1	Symbols: | Leucine-rich receptor-like protein kinase family protein | chr4:17120085-17123841 REVERSE LENGTH=3757
MD11G1306500	32322.7	-1.16783	0.0395923	-29.4964	3.2e-191	2.27e-189	AT2G47520.1	Symbols: HRE2 | Integrase-type DNA-binding superfamily protein | chr2:19502802-19503569 REVERSE LENGTH=768
MD13G1225400	4601.77	-1.77834	0.0603097	-29.4868	4.25e-191	3e-189	AT4G13510.1	Symbols: AMT1;1, ATAMT1, ATAMT1;1 | ammonium transporter 1;1 | chr4:7858183-7859918 FORWARD LENGTH=1736
MD05G1192900	776.695	-2.99857	0.101762	-29.4664	7.76e-191	5.48e-189	AT5G44060.1	Symbols: | unknown protein; BEST Arabidopsis thaliana protein match is: unknown protein (TAIR:AT1G04000.1); Has 1807 Blast hits to 1807 proteins in 277 species: Archae - 0; Bacteria - 0; Metazoa - 736; Fungi - 347; Plants - 385; Viruses - 0; Other Eukaryotes - 339 (source: NCBI BLink). | chr5:17731005-17731905 FORWARD LENGTH=901
MD10G1098800	914.623	-2.55632	0.0867899	-29.4541	1.12e-190	7.86e-189	AT2G15220.1	Symbols: | Plant basic secretory protein (BSP) family protein | chr2:6608659-6609506 FORWARD LENGTH=848
MD11G1088300	898.99	-2.91388	0.0990226	-29.4264	2.52e-190	1.77e-188	AT1G07400.1	Symbols: | HSP20-like chaperones superfamily protein | chr1:2274943-2275758 FORWARD LENGTH=816
MD12G1238500	516.623	-3.72865	0.126764	-29.4142	3.62e-190	2.54e-188	AT4G14746.1	Symbols: | CONTAINS InterPro DOMAIN/s: EGF-like (InterPro:IPR006210); Has 259 Blast hits to 234 proteins in 55 species: Archae - 0; Bacteria - 0; Metazoa - 184; Fungi - 0; Plants - 69; Viruses - 0; Other Eukaryotes - 6 (source: NCBI BLink). | chr4:8462614-8464326 REVERSE LENGTH=1713
MD15G1242300	1226.61	-2.28989	0.0778727	-29.4056	4.66e-190	3.26e-188
MD12G1239800	3072.7	-1.72216	0.0587236	-29.3264	4.77e-189	3.34e-187	AT1G60690.1	Symbols: | NAD(P)-linked oxidoreductase superfamily protein | chr1:22349892-22351668 REVERSE LENGTH=1777
MD05G1252900	3889.35	-1.51853	0.051791	-29.3204	5.71e-189	3.98e-187
MD15G1196000	859.976	-2.60172	0.0888002	-29.2986	1.08e-188	7.52e-187	AT3G28345.1	Symbols: | ABC transporter family protein | chr3:10593753-10598775 REVERSE LENGTH=5023
MD05G1095000	2984.7	-1.61055	0.0550176	-29.2733	2.27e-188	1.58e-186	AT4G33920.1	Symbols: | Protein phosphatase 2C family protein | chr4:16260663-16262981 FORWARD LENGTH=2319
MD02G1314600	4940.04	-1.7193	0.0587454	-29.2671	2.72e-188	1.89e-186	AT3G12630.1	Symbols: | A20/AN1-like zinc finger family protein | chr3:4012608-4013583 FORWARD LENGTH=976
MD06G1023500	2831.17	1.84918	0.0631932	29.2624	3.12e-188	2.16e-186	AT1G32060.1	Symbols: PRK | phosphoribulokinase | chr1:11532533-11534639 FORWARD LENGTH=2107
MD05G1076000	4616.01	-1.34825	0.0461095	-29.2402	5.99e-188	4.13e-186	AT3G19130.1	Symbols: ATRBP47B, RBP47B | RNA-binding protein 47B | chr3:6611198-6614044 REVERSE LENGTH=2847
MD17G1087800	1451.25	-2.47141	0.0846919	-29.1812	3.36e-187	2.32e-185
MD13G1030000	3440.88	1.58869	0.0544593	29.1721	4.38e-187	3.01e-185	AT3G17860.1	Symbols: JAZ3, JAI3, TIFY6B | jasmonate-zim-domain protein 3 | chr3:6120902-6123012 FORWARD LENGTH=2111
MD03G1268700	566.168	-3.91106	0.134129	-29.159	6.43e-187	4.41e-185	AT3G63060.1	Symbols: EDL3 | EID1-like 3 | chr3:23300290-23301473 REVERSE LENGTH=1184
MD17G1007300	2832.64	-1.57499	0.0540165	-29.1576	6.7e-187	4.59e-185	AT5G14060.2	Symbols: CARAB-AK-LYS | Aspartate kinase family protein | chr5:4535401-4539193 FORWARD LENGTH=3793
MD17G1179900	3803.46	-2.02278	0.0693919	-29.15	8.34e-187	5.7e-185
MD04G1131900	1630.71	-2.00957	0.0689403	-29.1495	8.49e-187	5.79e-185	AT3G09350.1	Symbols: Fes1A | Fes1A | chr3:2871045-2873312 FORWARD LENGTH=2268
MD02G1253600	1750.31	-2.62721	0.0902321	-29.1161	2.24e-186	1.53e-184	AT1G70250.1	Symbols: | receptor serine/threonine kinase, putative | chr1:26452965-26456088 FORWARD LENGTH=3124
MD07G1018100	1655.28	-2.01424	0.0692219	-29.0983	3.77e-186	2.56e-184	AT5G24080.1	Symbols: | Protein kinase superfamily protein | chr5:8139253-8141122 REVERSE LENGTH=1870
MD15G1402800	3154.62	-1.87784	0.0645897	-29.0733	7.81e-186	5.3e-184	AT1G76690.1	Symbols: OPR2, ATOPR2 | 12-oxophytodienoate reductase 2 | chr1:28778890-28780483 FORWARD LENGTH=1594
MD09G1038500	5834.28	-1.39019	0.0478403	-29.0589	1.19e-185	8.03e-184	AT5G14930.2	Symbols: SAG101 | senescence-associated gene 101 | chr5:4828640-4830857 FORWARD LENGTH=2218
MD05G1210200	5481.33	-1.74547	0.0600693	-29.0577	1.23e-185	8.32e-184	AT1G78380.1	Symbols: ATGSTU19, GST8, GSTU19 | glutathione S-transferase TAU 19 | chr1:29486413-29487906 REVERSE LENGTH=1494
MD17G1042500	3175.66	-1.76597	0.0608104	-29.0406	2.02e-185	1.36e-183	AT3G28340.1	Symbols: GATL10 | galacturonosyltransferase-like 10 | chr3:10588947-10590552 REVERSE LENGTH=1606
MD09G1261900	1106.11	-2.39422	0.0825706	-28.9961	7.38e-185	4.96e-183	AT3G03440.1	Symbols: | ARM repeat superfamily protein | chr3:815644-818834 FORWARD LENGTH=3191
MD13G1081700	4911.46	-1.40432	0.0484368	-28.9928	8.11e-185	5.45e-183	AT1G27100.1	Symbols: | Actin cross-linking protein | chr1:9407125-9411172 REVERSE LENGTH=4048
MD11G1192000	8755.18	-1.21711	0.0419912	-28.9849	1.02e-184	6.83e-183	AT5G04590.1	Symbols: SIR | sulfite reductase | chr5:1319356-1322526 FORWARD LENGTH=3171
MD15G1153500	1797.02	-2.25206	0.0777642	-28.9601	2.09e-184	1.4e-182	AT4G30960.1	Symbols: CIPK6, SIP3, SNRK3.14, ATCIPK6 | SOS3-interacting protein 3 | chr4:15067053-15069010 FORWARD LENGTH=1958
MD02G1028300	1459.5	-2.2228	0.076794	-28.945	3.25e-184	2.17e-182	AT5G20230.1	Symbols: ATBCB, BCB, SAG14 | blue-copper-binding protein | chr5:6826506-6827629 FORWARD LENGTH=1124
MD10G1296500	38494.2	-1.10362	0.0381338	-28.9408	3.67e-184	2.44e-182	AT4G27450.1	Symbols: | Aluminium induced protein with YGL and LRDR motifs | chr4:13727484-13728886 REVERSE LENGTH=1403
MD06G1132100	2288.92	-2.04038	0.0705292	-28.9296	5.07e-184	3.37e-182	AT5G62000.3	Symbols: ARF2 | auxin response factor 2 | chr5:24910358-24915210 FORWARD LENGTH=4853
MD15G1206800	1449.33	-1.97415	0.0682566	-28.9225	6.22e-184	4.13e-182	AT4G26140.1	Symbols: BGAL12 | beta-galactosidase 12 | chr4:13243076-13247926 REVERSE LENGTH=4851
MD11G1062500	1919.06	-1.89248	0.0655486	-28.8714	2.73e-183	1.81e-181	AT2G30150.1	Symbols: | UDP-Glycosyltransferase superfamily protein | chr2:12874706-12876122 FORWARD LENGTH=1417
MD04G1142300	16190.7	-1.25312	0.0434102	-28.8669	3.11e-183	2.06e-181	AT3G09220.1	Symbols: LAC7 | laccase 7 | chr3:2827239-2830542 REVERSE LENGTH=3304
MD12G1039700	1913.68	-1.74932	0.060617	-28.8585	3.96e-183	2.61e-181
MD13G1161000	936.5	-2.65428	0.0921133	-28.8154	1.38e-182	9.07e-181
MD02G1026200	3018.98	-1.59539	0.0554565	-28.7683	5.34e-182	3.51e-180	AT5G20250.3	Symbols: DIN10 | Raffinose synthase family protein | chr5:6833659-6836782 FORWARD LENGTH=3124
MD07G1126500	3910.44	-1.59314	0.0554176	-28.748	9.59e-182	6.29e-180	AT2G45760.1	Symbols: BAP2, BAL | BON association protein 2 | chr2:18847007-18847821 REVERSE LENGTH=815
MD12G1120600	25992.2	-1.09439	0.0380854	-28.7351	1.39e-181	9.11e-180	AT4G05320.4	Symbols: UBQ10 | polyubiquitin 10 | chr4:2718187-2719988 FORWARD LENGTH=1802
MD12G1143300	10432.9	-1.18715	0.0413444	-28.7137	2.57e-181	1.68e-179	AT5G02100.1	Symbols: UNE18, ORP3A | Oxysterol-binding family protein | chr5:413520-416225 FORWARD LENGTH=2706
MD17G1019100	7285.51	-1.36443	0.0475289	-28.7073	3.09e-181	2.02e-179	AT5G40690.1	Symbols: | CONTAINS InterPro DOMAIN/s: EF-Hand 1, calcium-binding site (InterPro:IPR018247); BEST Arabidopsis thaliana protein match is: unknown protein (TAIR:AT2G41730.1); Has 1807 Blast hits to 1807 proteins in 277 species: Archae - 0; Bacteria - 0; Metazoa - 736; Fungi - 347; Plants - 385; Viruses - 0; Other Eukaryotes - 339 (source: NCBI BLink). | chr5:16290711-16291583 FORWARD LENGTH=873
MD17G1226500	10494.3	-1.25279	0.0436415	-28.7063	3.18e-181	2.07e-179	AT2G24100.1	Symbols: | unknown protein; BEST Arabidopsis thaliana protein match is: unknown protein (TAIR:AT4G30780.1); Has 101 Blast hits to 101 proteins in 16 species: Archae - 0; Bacteria - 0; Metazoa - 0; Fungi - 0; Plants - 95; Viruses - 0; Other Eukaryotes - 6 (source: NCBI BLink). | chr2:10244886-10246919 FORWARD LENGTH=2034
MD04G1058200	8678.76	-1.33462	0.0465041	-28.699	3.93e-181	2.55e-179	AT5G47230.1	Symbols: ERF5, ATERF-5, ATERF5 | ethylene responsive element binding factor 5 | chr5:19179939-19181129 FORWARD LENGTH=1191
MD05G1251900	4716.32	-1.61396	0.0562861	-28.6743	7.99e-181	5.18e-179	AT4G19880.1	Symbols: | Glutathione S-transferase family protein | chr4:10784391-10786439 REVERSE LENGTH=2049
MD07G1297400	2951.14	-1.60342	0.0559907	-28.6372	2.32e-180	1.5e-178	AT2G46690.1	Symbols: | SAUR-like auxin-responsive protein family | chr2:19180730-19181467 FORWARD LENGTH=738
MD10G1276400	1725.97	-1.91729	0.06698	-28.6248	3.3e-180	2.14e-178	AT2G42760.1	Symbols: | unknown protein; CONTAINS InterPro DOMAIN/s: Protein of unknown function DUF1685 (InterPro:IPR012881); Has 170 Blast hits to 164 proteins in 34 species: Archae - 0; Bacteria - 1; Metazoa - 26; Fungi - 10; Plants - 107; Viruses - 0; Other Eukaryotes - 26 (source: NCBI BLink). | chr2:17795984-17797231 REVERSE LENGTH=1248
MD05G1268400	1347.68	-2.05558	0.0718658	-28.603	6.17e-180	3.98e-178	AT2G34790.1	Symbols: MEE23, EDA28 | FAD-binding Berberine family protein | chr2:14673840-14677270 REVERSE LENGTH=3431
MD15G1249600	1149.65	2.33692	0.0817106	28.6	6.73e-180	4.33e-178	AT4G36220.1	Symbols: FAH1, CYP84A1 | ferulic acid 5-hydroxylase 1 | chr4:17137344-17139635 REVERSE LENGTH=2292
MD17G1131600	2726.62	-1.64791	0.0576311	-28.5942	7.94e-180	5.1e-178	AT1G16130.1	Symbols: WAKL2 | wall associated kinase-like 2 | chr1:5525491-5528212 FORWARD LENGTH=2722
MD13G1043300	2625.64	-1.61553	0.056574	-28.5561	2.36e-179	1.51e-177	AT4G39670.1	Symbols: | Glycolipid transfer protein (GLTP) family protein | chr4:18410172-18411000 FORWARD LENGTH=829
MD04G1124800	1785.26	-2.51404	0.0881092	-28.5332	4.54e-179	2.91e-177	AT5G59970.1	Symbols: | Histone superfamily protein | chr5:24146175-24146726 REVERSE LENGTH=552
MD16G1092000	470.168	-3.93924	0.138204	-28.5031	1.07e-178	6.85e-177	AT5G40270.1	Symbols: | HD domain-containing metal-dependent phosphohydrolase family protein | chr5:16093172-16097232 REVERSE LENGTH=4061
MD14G1014600	2255.38	1.7003	0.0596675	28.4963	1.3e-178	8.3e-177	AT2G36530.1	Symbols: LOS2, ENO2 | Enolase | chr2:15320756-15323869 REVERSE LENGTH=3114
MD17G1040300	4918.27	-1.46896	0.0515521	-28.4947	1.36e-178	8.68e-177	AT3G28210.1	Symbols: PMZ, SAP12 | zinc finger (AN1-like) family protein | chr3:10520509-10521532 FORWARD LENGTH=1024
MD11G1063200	677.924	3.444	0.121295	28.3936	2.42e-177	1.54e-175	AT2G30130.1	Symbols: ASL5, LBD12, PCK1 | Lateral organ boundaries (LOB) domain family protein | chr2:12868630-12869724 FORWARD LENGTH=1095
MD13G1169800	1285.61	-2.24312	0.0790962	-28.3594	6.41e-177	4.06e-175	AT1G09070.1	Symbols: SRC2, (AT)SRC2 | soybean gene regulated by cold-2 | chr1:2927703-2928968 FORWARD LENGTH=1266
MD02G1294000	823.656	-2.80798	0.0991989	-28.3065	2.87e-176	1.82e-174
MD14G1001200	5287.25	-1.43933	0.0508523	-28.3041	3.08e-176	1.94e-174	AT5G18270.1	Symbols: ANAC087 | Arabidopsis NAC domain containing protein 87 | chr5:6040919-6042938 REVERSE LENGTH=2020
MD06G1143500	2179.58	-1.88993	0.0668021	-28.2914	4.41e-176	2.78e-174	AT1G76650.3	Symbols: CML38 | calmodulin-like 38 | chr1:28766807-28768138 REVERSE LENGTH=1332
MD00G1129500	7209.06	-1.27134	0.0449611	-28.2765	6.72e-176	4.23e-174	AT5G61820.1	Symbols: | FUNCTIONS IN: molecular_function unknown; INVOLVED IN: biological_process unknown; LOCATED IN: vacuole; EXPRESSED IN: 24 plant structures; EXPRESSED DURING: 15 growth stages; CONTAINS InterPro DOMAIN/s: Stress up-regulated Nod 19 (InterPro:IPR011692); Has 30201 Blast hits to 17322 proteins in 780 species: Archae - 12; Bacteria - 1396; Metazoa - 17338; Fungi - 3422; Plants - 5037; Virus…
MD15G1003500	5502.42	-1.41957	0.0502846	-28.2308	2.45e-175	1.54e-173	AT1G20510.1	Symbols: OPCL1 | OPC-8:0 CoA ligase1 | chr1:7103459-7105869 REVERSE LENGTH=2411
MD12G1255500	2869.45	-1.66656	0.0591045	-28.1968	6.4e-175	4.01e-173	AT2G02360.1	Symbols: AtPP2-B10, PP2-B10 | phloem protein 2-B10 | chr2:619406-620768 REVERSE LENGTH=1363
MD06G1094500	3057.08	-1.66288	0.0590908	-28.1411	3.08e-174	1.93e-172	AT2G46150.1	Symbols: | Late embryogenesis abundant (LEA) hydroxyproline-rich glycoprotein family | chr2:18961403-18962376 FORWARD LENGTH=974
MD04G1069600	4592.8	-1.43402	0.0509761	-28.1312	4.07e-174	2.54e-172	AT2G42010.1	Symbols: PLDBETA1, PLDBETA | phospholipase D beta 1 | chr2:17532813-17538400 REVERSE LENGTH=5588
MD01G1154000	8220.12	-1.4793	0.0526172	-28.1144	6.53e-174	4.07e-172	AT2G40140.2	Symbols: CZF1, ZFAR1, SZF2, ATSZF2 | zinc finger (CCCH-type) family protein | chr2:16772203-16774657 FORWARD LENGTH=2455
MD15G1378100	1593.93	-1.944	0.0692236	-28.0829	1.58e-173	9.86e-172	AT4G40080.1	Symbols: | ENTH/ANTH/VHS superfamily protein | chr4:18579314-18580717 FORWARD LENGTH=1404
MD03G1204600	3229.03	-1.87525	0.0668664	-28.0448	4.63e-173	2.88e-171	AT5G44640.1	Symbols: BGLU13 | beta glucosidase 13 | chr5:18011146-18012882 FORWARD LENGTH=1737
MD05G1080700	2250.95	-1.87125	0.0667464	-28.0352	6.05e-173	3.75e-171	AT3G19240.1	Symbols: | Vacuolar import/degradation, Vid27-related protein | chr3:6664250-6666558 FORWARD LENGTH=2309
MD01G1112500	2413.84	1.65612	0.0590903	28.027	7.63e-173	4.72e-171	AT3G54970.1	Symbols: | D-aminoacid aminotransferase-like PLP-dependent enzymes superfamily protein | chr3:20368222-20370098 REVERSE LENGTH=1877
MD16G1160000	21128.7	-1.08654	0.0387983	-28.0048	1.42e-172	8.77e-171
MD02G1084600	5783.71	-1.33832	0.0478292	-27.9812	2.75e-172	1.7e-170	AT5G57050.2	Symbols: ABI2, AtABI2 | Protein phosphatase 2C family protein | chr5:23087235-23089627 FORWARD LENGTH=2393
MD05G1086900	1801.35	-1.81703	0.0649719	-27.9664	4.16e-172	2.56e-170	AT5G43060.1	Symbols: | Granulin repeat cysteine protease family protein | chr5:17269507-17272164 REVERSE LENGTH=2658
MD11G1289800	2671.97	-1.99614	0.0714062	-27.9547	5.78e-172	3.55e-170	AT2G48110.1	Symbols: REF4, MED33B | reduced epidermal fluorescence 4 | chr2:19673293-19679711 FORWARD LENGTH=6419
MD01G1117200	2341.79	-1.6941	0.0606152	-27.9484	6.89e-172	4.23e-170	AT5G13590.1	Symbols: | unknown protein; Has 150 Blast hits to 121 proteins in 42 species: Archae - 0; Bacteria - 8; Metazoa - 80; Fungi - 5; Plants - 17; Viruses - 0; Other Eukaryotes - 40 (source: NCBI BLink). | chr5:4373239-4379356 REVERSE LENGTH=6118
MD16G1174700	2254.11	2.17082	0.0776789	27.946	7.37e-172	4.52e-170	AT3G06390.1	Symbols: | Uncharacterised protein family (UPF0497) | chr3:1938732-1939779 REVERSE LENGTH=1048
MD16G1191900	1160.19	-2.06942	0.074058	-27.9433	7.96e-172	4.87e-170	AT1G31690.1	Symbols: | Copper amine oxidase family protein | chr1:11343980-11347767 FORWARD LENGTH=3788
MD03G1191400	551.652	-3.16488	0.113431	-27.9013	2.58e-171	1.57e-169	AT5G55380.1	Symbols: | MBOAT (membrane bound O-acyl transferase) family protein | chr5:22446624-22447898 REVERSE LENGTH=1275
MD02G1250800	941.69	-2.56353	0.0918811	-27.9005	2.63e-171	1.6e-169	AT1G70250.1	Symbols: | receptor serine/threonine kinase, putative | chr1:26452965-26456088 FORWARD LENGTH=3124
MD03G1242500	3305.9	1.65782	0.0594605	27.8811	4.52e-171	2.75e-169	AT1G75980.1	Symbols: | Single hybrid motif superfamily protein | chr1:28522554-28524337 REVERSE LENGTH=1784
MD15G1152600	1149.45	-2.18174	0.0784029	-27.8272	2.03e-170	1.23e-168	AT2G24240.1	Symbols: | BTB/POZ domain with WD40/YVTN repeat-like protein | chr2:10310648-10312328 FORWARD LENGTH=1681
MD00G1067900	761.749	2.92708	0.105245	27.8119	3.11e-170	1.89e-168	AT1G08080.1	Symbols: ATACA7, ACA7 | alpha carbonic anhydrase 7 | chr1:2516991-2518546 REVERSE LENGTH=1556
MD07G1230200	1008.69	2.53121	0.0910241	27.8081	3.46e-170	2.09e-168	AT3G05550.1	Symbols: | Hypoxia-responsive family protein | chr3:1612860-1613748 FORWARD LENGTH=889
MD10G1125400	10626.5	-1.16732	0.0420478	-27.7619	1.25e-169	7.57e-168	AT2G16900.3	Symbols: | Arabidopsis phospholipase-like protein (PEARLI 4) family | chr2:7323707-7325659 REVERSE LENGTH=1953
MD15G1187300	36416.7	-1.08487	0.0390863	-27.7557	1.49e-169	8.96e-168	AT3G24503.1	Symbols: ALDH2C4, ALDH1A, REF1 | aldehyde dehydrogenase 2C4 | chr3:8919560-8923073 REVERSE LENGTH=3514
MD05G1187100	46516.9	-1.10379	0.0398077	-27.7282	3.19e-169	1.92e-167	AT1G15520.1	Symbols: PDR12, ATPDR12, ABCG40, ATABCG40 | pleiotropic drug resistance 12 | chr1:5331858-5338326 REVERSE LENGTH=6469
MD11G1307000	30258.4	0.975169	0.0351744	27.7238	3.6e-169	2.17e-167	AT4G02280.1	Symbols: SUS3, ATSUS3 | sucrose synthase 3 | chr4:994927-998967 FORWARD LENGTH=4041
MD11G1196000	8082.56	-1.4422	0.0520284	-27.7195	4.06e-169	2.44e-167	AT5G51460.2	Symbols: ATTPPA | Haloacid dehalogenase-like hydrolase (HAD) superfamily protein | chr5:20900977-20904539 FORWARD LENGTH=3563
MD06G1198600	2662.71	-1.64294	0.0594238	-27.6478	2.97e-168	1.78e-166	AT1G74360.1	Symbols: | Leucine-rich repeat protein kinase family protein | chr1:27954231-27958114 FORWARD LENGTH=3884
MD01G1219500	10664.2	-1.40711	0.0509113	-27.6384	3.85e-168	2.3e-166	AT5G53460.3	Symbols: GLT1 | NADH-dependent glutamate synthase 1 | chr5:21700202-21709736 FORWARD LENGTH=9535
MD15G1107100	11816	-1.35097	0.0488897	-27.633	4.46e-168	2.66e-166	AT5G24890.1	Symbols: | unknown protein; FUNCTIONS IN: molecular_function unknown; INVOLVED IN: biological_process unknown; LOCATED IN: cellular_component unknown; EXPRESSED IN: 24 plant structures; EXPRESSED DURING: 13 growth stages; BEST Arabidopsis thaliana protein match is: unknown protein (TAIR:AT2G24550.1); Has 1807 Blast hits to 1807 proteins in 277 species: Archae - 0; Bacteria - 0; Metazoa - 736; Fun…
MD11G1173500	3421.2	-1.52297	0.055119	-27.6306	4.78e-168	2.84e-166	AT2G35930.1	Symbols: PUB23 | plant U-box 23 | chr2:15082855-15084473 REVERSE LENGTH=1619
MD01G1194700	11199.5	-1.19955	0.0434188	-27.6275	5.2e-168	3.09e-166	AT5G51970.2	Symbols: | GroES-like zinc-binding alcohol dehydrogenase family protein | chr5:21111594-21113403 FORWARD LENGTH=1810
MD12G1161200	2852.83	-2.06066	0.0746612	-27.6002	1.11e-167	6.57e-166	AT5G57510.1	Symbols: | unknown protein; Has 27 Blast hits to 27 proteins in 9 species: Archae - 0; Bacteria - 0; Metazoa - 0; Fungi - 0; Plants - 27; Viruses - 0; Other Eukaryotes - 0 (source: NCBI BLink). | chr5:23289164-23289556 REVERSE LENGTH=393
MD17G1067800	4713.25	-1.34757	0.0488421	-27.5902	1.46e-167	8.64e-166	AT3G30390.2	Symbols: | Transmembrane amino acid transporter family protein | chr3:11976837-11979621 REVERSE LENGTH=2785
MD13G1025600	1319.98	-2.19784	0.0797451	-27.5608	3.28e-167	1.94e-165	AT1G71000.1	Symbols: | Chaperone DnaJ-domain superfamily protein | chr1:26769336-26770111 REVERSE LENGTH=776
MD06G1182800	990.853	-2.46555	0.089473	-27.5564	3.71e-167	2.19e-165	AT3G48090.1	Symbols: EDS1, ATEDS1 | alpha/beta-Hydrolases superfamily protein | chr3:17755374-17757757 REVERSE LENGTH=2384
MD04G1154100	499.317	-4.01639	0.145786	-27.5499	4.43e-167	2.61e-165	AT3G08910.1	Symbols: | DNAJ heat shock family protein | chr3:2710154-2711895 REVERSE LENGTH=1742
MD15G1187000	3470.84	-1.96199	0.0712326	-27.5434	5.31e-167	3.13e-165	AT2G46330.1	Symbols: AGP16, ATAGP16 | arabinogalactan protein 16 | chr2:19018509-19019255 REVERSE LENGTH=747
MD02G1006600	4617.15	-1.47754	0.0536675	-27.5314	7.39e-167	4.34e-165	AT4G30600.1	Symbols: | signal recognition particle receptor alpha subunit family protein | chr4:14937840-14941018 REVERSE LENGTH=3179
MD04G1160100	715.941	3.01818	0.109828	27.4809	2.97e-166	1.74e-164	AT5G01320.1	Symbols: | Thiamine pyrophosphate dependent pyruvate decarboxylase family protein | chr5:129302-131625 REVERSE LENGTH=2324
MD15G1176400	1908.13	1.78629	0.0650709	27.4514	6.68e-166	3.91e-164	AT5G25940.1	Symbols: | early nodulin-related | chr5:9054122-9055251 REVERSE LENGTH=1130
MD04G1222400	14240.3	-1.164	0.0424289	-27.4342	1.07e-165	6.28e-164	AT4G14746.1	Symbols: | CONTAINS InterPro DOMAIN/s: EGF-like (InterPro:IPR006210); Has 259 Blast hits to 234 proteins in 55 species: Archae - 0; Bacteria - 0; Metazoa - 184; Fungi - 0; Plants - 69; Viruses - 0; Other Eukaryotes - 6 (source: NCBI BLink). | chr4:8462614-8464326 REVERSE LENGTH=1713
MD13G1134500	10154.2	-1.22303	0.0446101	-27.4159	1.77e-165	1.03e-163	AT5G47910.1	Symbols: RBOHD, ATRBOHD | respiratory burst oxidase homologue D | chr5:19397443-19402061 FORWARD LENGTH=4619
MD02G1249500	792.04	-2.54069	0.0927304	-27.3987	2.84e-165	1.66e-163	AT5G38280.1	Symbols: PR5K | PR5-like receptor kinase | chr5:15293121-15297323 REVERSE LENGTH=4203
MD09G1153300	645.966	-2.8867	0.105398	-27.3887	3.74e-165	2.18e-163	AT4G08850.1	Symbols: | Leucine-rich repeat receptor-like protein kinase family protein | chr4:5637338-5640636 REVERSE LENGTH=3299
MD11G1310900	628.088	3.53383	0.129026	27.3885	3.76e-165	2.18e-163	AT2G47710.1	Symbols: | Adenine nucleotide alpha hydrolases-like superfamily protein | chr2:19554834-19556065 REVERSE LENGTH=1232
MD07G1154700	2769.79	-1.58812	0.0580419	-27.3616	7.86e-165	4.55e-163	AT4G00900.1	Symbols: ECA2, ATECA2 | ER-type Ca2+-ATPase 2 | chr4:382663-386529 REVERSE LENGTH=3867
MD10G1014500	31086.2	0.976936	0.0357679	27.3132	2.96e-164	1.71e-162	AT1G77120.1	Symbols: ADH1, ADH, ATADH, ATADH1 | alcohol dehydrogenase 1 | chr1:28975394-28977417 FORWARD LENGTH=2024
MD02G1136100	1990.74	-1.9813	0.0725919	-27.2937	5.04e-164	2.91e-162
MD09G1292500	2498.78	-1.60885	0.0589621	-27.2861	6.19e-164	3.57e-162	AT2G47060.4	Symbols: | Protein kinase superfamily protein | chr2:19333177-19335031 REVERSE LENGTH=1855
MD06G1130400	15037.4	-1.16094	0.0425622	-27.2763	8.11e-164	4.67e-162	AT5G61890.1	Symbols: | Integrase-type DNA-binding superfamily protein | chr5:24852639-24853910 REVERSE LENGTH=1272
MD09G1128400	7307.4	-1.19568	0.0438375	-27.2752	8.35e-164	4.8e-162	AT5G47720.4	Symbols: | Thiolase family protein | chr5:19331657-19334427 FORWARD LENGTH=2771
MD17G1085200	737.321	3.09236	0.113398	27.2699	9.65e-164	5.54e-162	AT4G10265.1	Symbols: | Wound-responsive family protein | chr4:6373097-6373536 REVERSE LENGTH=440
MD06G1214800	1294.98	-1.90698	0.0699468	-27.2634	1.15e-163	6.61e-162	AT3G18440.1	Symbols: AtALMT9, ALMT9 | aluminum-activated malate transporter 9 | chr3:6328115-6330794 FORWARD LENGTH=2680
MD12G1080700	2775.15	-1.87328	0.0688589	-27.2047	5.72e-163	3.27e-161	AT2G41560.1	Symbols: ACA4 | autoinhibited Ca(2+)-ATPase, isoform 4 | chr2:17332084-17337269 REVERSE LENGTH=5186
MD16G1096300	19690.5	-0.975124	0.0358465	-27.2028	6.02e-163	3.44e-161	AT1G10670.4	Symbols: ACLA-1 | ATP-citrate lyase A-1 | chr1:3535383-3538439 FORWARD LENGTH=3057
MD15G1283700	10632.3	-1.45296	0.0534765	-27.1701	1.47e-162	8.36e-161	AT4G36990.1	Symbols: HSF4, HSFB1, AT-HSFB1, ATHSF4 | heat shock factor 4 | chr4:17440177-17442151 FORWARD LENGTH=1975
MD11G1234200	3976.05	-1.8279	0.0673133	-27.1551	2.2e-162	1.25e-160
MD02G1141800	1645.86	-1.88602	0.0694921	-27.14	3.32e-162	1.89e-160	AT2G18193.1	Symbols: | P-loop containing nucleoside triphosphate hydrolases superfamily protein | chr2:7917505-7919277 REVERSE LENGTH=1773
MD00G1007000	4676.78	-1.29175	0.047641	-27.1141	6.71e-162	3.81e-160	AT1G29750.1	Symbols: RKF1 | receptor-like kinase in flowers 1 | chr1:10413881-10420524 REVERSE LENGTH=6644
MD12G1178200	494.086	-3.55779	0.131251	-27.1068	8.2e-162	4.64e-160	AT5G01600.1	Symbols: ATFER1, FER1 | ferretin 1 | chr5:227953-230051 REVERSE LENGTH=2099
MD09G1140700	3791.66	-1.40076	0.051684	-27.1024	9.23e-162	5.22e-160	AT3G21760.1	Symbols: HYR1 | UDP-Glycosyltransferase superfamily protein | chr3:7667027-7668724 FORWARD LENGTH=1698
MD15G1140100	6875.56	-1.13426	0.0418596	-27.0968	1.07e-161	6.06e-160	AT4G24290.2	Symbols: | MAC/Perforin domain-containing protein | chr4:12594282-12598028 FORWARD LENGTH=3747
MD13G1041500	3125.26	-1.42562	0.0526355	-27.0847	1.49e-161	8.4e-160	AT1G68490.1	Symbols: | unknown protein; FUNCTIONS IN: molecular_function unknown; INVOLVED IN: biological_process unknown; LOCATED IN: chloroplast; EXPRESSED IN: 22 plant structures; EXPRESSED DURING: 13 growth stages; BEST Arabidopsis thaliana protein match is: unknown protein (TAIR:AT1G13390.2); Has 125 Blast hits to 125 proteins in 18 species: Archae - 0; Bacteria - 0; Metazoa - 0; Fungi - 0; Plants - 125…
MD15G1253700	1961.39	1.87777	0.0693825	27.064	2.61e-161	1.47e-159	AT2G18170.1	Symbols: ATMPK7, MPK7 | MAP kinase 7 | chr2:7907804-7909923 REVERSE LENGTH=2120
MD17G1201200	12874.9	-0.99997	0.0369558	-27.0586	3.03e-161	1.7e-159	AT5G09590.1	Symbols: MTHSC70-2, HSC70-5 | mitochondrial HSO70 2 | chr5:2975548-2978750 FORWARD LENGTH=3203
MD06G1147900	8694.53	-1.13917	0.0421083	-27.0534	3.48e-161	1.95e-159	AT5G63320.1	Symbols: NPX1 | nuclear protein X1 | chr5:25377096-25379297 REVERSE LENGTH=2202
MD04G1069200	30761.1	-1.032	0.0381529	-27.0491	3.92e-161	2.19e-159	AT4G11820.2	Symbols: MVA1, FKP1 | hydroxymethylglutaryl-CoA synthase / HMG-CoA synthase / 3-hydroxy-3-methylglutaryl coenzyme A synthase | chr4:7108915-7112030 REVERSE LENGTH=3116
MD13G1017300	6502	-1.14538	0.0424034	-27.0116	1.08e-160	6.04e-159	AT5G37490.1	Symbols: | ARM repeat superfamily protein | chr5:14887478-14889151 FORWARD LENGTH=1674
MD10G1053000	9070.33	-1.18758	0.0439742	-27.0063	1.25e-160	6.96e-159	AT2G36690.1	Symbols: | 2-oxoglutarate (2OG) and Fe(II)-dependent oxygenase superfamily protein | chr2:15379694-15381987 FORWARD LENGTH=2294
MD06G1086200	2941.08	-1.44485	0.0535171	-26.9979	1.57e-160	8.72e-159	AT5G41330.1	Symbols: | BTB/POZ domain with WD40/YVTN repeat-like protein | chr5:16535339-16537903 REVERSE LENGTH=2565
MD02G1025500	14124.2	-1.65397	0.061286	-26.9878	2.06e-160	1.14e-158	AT5G20250.4	Symbols: DIN10 | Raffinose synthase family protein | chr5:6833659-6836782 FORWARD LENGTH=3124
MD09G1119100	931.891	3.03929	0.112618	26.9876	2.07e-160	1.15e-158	AT2G04780.2	Symbols: FLA7 | FASCICLIN-like arabinoogalactan 7 | chr2:1676999-1678455 FORWARD LENGTH=1457
MD00G1148200	49661	-1.04769	0.0390138	-26.8545	7.48e-159	4.15e-157	AT3G22370.1	Symbols: AOX1A, ATAOX1A | alternative oxidase 1A | chr3:7906791-7908740 FORWARD LENGTH=1950
MD06G1002300	16105.9	1.09109	0.0406829	26.8193	1.93e-158	1.07e-156	AT1G20950.1	Symbols: | Phosphofructokinase family protein | chr1:7297239-7301415 REVERSE LENGTH=4177
MD13G1161100	10078.4	-1.17936	0.0440324	-26.7839	4.97e-158	2.75e-156
MD08G1190600	5007.43	-1.30903	0.0488958	-26.7719	6.86e-158	3.78e-156	AT1G72200.1	Symbols: | RING/U-box superfamily protein | chr1:27169795-27171321 REVERSE LENGTH=1527
MD05G1088400	2944.59	1.59648	0.0596376	26.7697	7.28e-158	4.01e-156	AT4G34200.1	Symbols: EDA9 | D-3-phosphoglycerate dehydrogenase | chr4:16373819-16376622 REVERSE LENGTH=2804
MD13G1212900	450.623	-4.17871	0.156125	-26.7651	8.23e-158	4.53e-156	AT3G23230.1	Symbols: | Integrase-type DNA-binding superfamily protein | chr3:8289647-8290066 REVERSE LENGTH=420
MD10G1052800	13907.9	-1.11343	0.0416522	-26.7317	2.02e-157	1.11e-155	AT2G36690.1	Symbols: | 2-oxoglutarate (2OG) and Fe(II)-dependent oxygenase superfamily protein | chr2:15379694-15381987 FORWARD LENGTH=2294
MD15G1425900	880.373	-2.30986	0.0864093	-26.7316	2.02e-157	1.11e-155	AT3G22910.1	Symbols: | ATPase E1-E2 type family protein / haloacid dehalogenase-like hydrolase family protein | chr3:8116335-8119388 REVERSE LENGTH=3054
MD10G1035800	9092.93	-1.22645	0.0459039	-26.7177	2.93e-157	1.6e-155	AT1G34060.1	Symbols: | Pyridoxal phosphate (PLP)-dependent transferases superfamily protein | chr1:12396420-12398369 REVERSE LENGTH=1950
MD06G1070000	3845.22	-1.49487	0.0561274	-26.6335	2.78e-156	1.52e-154	AT4G11820.2	Symbols: MVA1, FKP1 | hydroxymethylglutaryl-CoA synthase / HMG-CoA synthase / 3-hydroxy-3-methylglutaryl coenzyme A synthase | chr4:7108915-7112030 REVERSE LENGTH=3116
MD01G1169200	790.84	-2.55096	0.0957926	-26.6301	3.04e-156	1.66e-154	AT5G05220.1	Symbols: | unknown protein; Has 30201 Blast hits to 17322 proteins in 780 species: Archae - 12; Bacteria - 1396; Metazoa - 17338; Fungi - 3422; Plants - 5037; Viruses - 0; Other Eukaryotes - 2996 (source: NCBI BLink). | chr5:1550267-1550928 FORWARD LENGTH=662
MD15G1280300	3945.54	-1.39546	0.0524596	-26.6007	6.67e-156	3.63e-154	AT3G50520.1	Symbols: | Phosphoglycerate mutase family protein | chr3:18748023-18749593 FORWARD LENGTH=1571
MD13G1115700	546.405	-3.30845	0.124391	-26.5972	7.32e-156	3.98e-154	AT2G45550.1	Symbols: CYP76C4 | cytochrome P450, family 76, subfamily C, polypeptide 4 | chr2:18773541-18775654 REVERSE LENGTH=2114
MD12G1156500	1954.68	-1.85653	0.0698201	-26.5901	8.83e-156	4.79e-154	AT2G37940.1	Symbols: AtIPCS2 | Arabidopsis Inositol phosphorylceramide synthase 2 | chr2:15876750-15879655 FORWARD LENGTH=2906
MD03G1200300	941.217	-2.47381	0.0930443	-26.5875	9.48e-156	5.14e-154	AT4G08240.1	Symbols: | unknown protein; Has 30201 Blast hits to 17322 proteins in 780 species: Archae - 12; Bacteria - 1396; Metazoa - 17338; Fungi - 3422; Plants - 5037; Viruses - 0; Other Eukaryotes - 2996 (source: NCBI BLink). | chr4:5194671-5195925 FORWARD LENGTH=1255
MD07G1300500	1423.09	1.91345	0.072038	26.5617	1.88e-155	1.02e-153	AT5G54160.1	Symbols: ATOMT1, OMT1 | O-methyltransferase 1 | chr5:21981996-21984363 FORWARD LENGTH=2368
MD11G1293500	1010.75	-2.2841	0.0860215	-26.5527	2.39e-155	1.29e-153	AT2G48010.1	Symbols: RKF3 | receptor-like kinase in in flowers 3 | chr2:19641377-19643491 FORWARD LENGTH=2115
MD13G1161200	8423.57	-1.18803	0.0447601	-26.5422	3.16e-155	1.7e-153
MD14G1023600	1753.81	-1.93722	0.0730359	-26.5242	5.09e-155	2.74e-153	AT3G52710.1	Symbols: | unknown protein; FUNCTIONS IN: molecular_function unknown; INVOLVED IN: biological_process unknown; LOCATED IN: plasma membrane; EXPRESSED IN: 19 plant structures; EXPRESSED DURING: 9 growth stages; BEST Arabidopsis thaliana protein match is: unknown protein (TAIR:AT2G36220.1); Has 64 Blast hits to 64 proteins in 10 species: Archae - 0; Bacteria - 0; Metazoa - 0; Fungi - 0; Plants - 64…
MD03G1262000	2231.81	1.60799	0.0606434	26.5155	6.42e-155	3.45e-153	AT3G22550.1	Symbols: | Protein of unknown function (DUF581) | chr3:7991646-7993454 REVERSE LENGTH=1809
MD02G1178100	2872.72	-1.84553	0.0696665	-26.4909	1.23e-154	6.63e-153	AT5G67250.1	Symbols: SKIP2, VFB4 | SKP1/ASK1-interacting protein 2 | chr5:26831373-26833333 REVERSE LENGTH=1961
MD16G1181500	466.431	-3.63287	0.137193	-26.48	1.65e-154	8.83e-153	AT5G18980.1	Symbols: | ARM repeat superfamily protein | chr5:6334832-6338100 REVERSE LENGTH=3269
MD12G1157300	10756.9	-1.10281	0.0416472	-26.4799	1.65e-154	8.84e-153	AT3G54040.1	Symbols: | PAR1 protein | chr3:20013761-20015437 REVERSE LENGTH=1677
MD14G1075400	4068.97	-1.42789	0.0539779	-26.4533	3.34e-154	1.79e-152	AT2G41690.1	Symbols: AT-HSFB3, HSFB3 | heat shock transcription factor B3 | chr2:17381723-17382577 FORWARD LENGTH=855
MD13G1072100	7171.47	-1.43399	0.0542722	-26.4221	7.63e-154	4.07e-152	AT2G02960.3	Symbols: | RING/FYVE/PHD zinc finger superfamily protein | chr2:862087-864364 REVERSE LENGTH=2278
MD13G1038800	1880.01	-1.64752	0.0623725	-26.4142	9.41e-154	5.01e-152	AT1G68390.1	Symbols: | Core-2/I-branching beta-1,6-N-acetylglucosaminyltransferase family protein | chr1:25642734-25645607 FORWARD LENGTH=2874
MD03G1152100	4013.5	-1.53682	0.0581823	-26.4138	9.51e-154	5.06e-152	AT3G44260.1	Symbols: | Polynucleotidyl transferase, ribonuclease H-like superfamily protein | chr3:15952045-15953084 REVERSE LENGTH=1040
MD02G1107000	3432.35	-1.33957	0.0507551	-26.3929	1.65e-153	8.78e-152	AT1G14130.1	Symbols: | 2-oxoglutarate (2OG) and Fe(II)-dependent oxygenase superfamily protein | chr1:4835724-4837616 REVERSE LENGTH=1893
MD15G1277200	16106.6	-1.20296	0.0456095	-26.3752	2.64e-153	1.4e-151	AT5G66900.1	Symbols: | Disease resistance protein (CC-NBS-LRR class) family | chr5:26714764-26717788 REVERSE LENGTH=3025
MD10G1156100	891.157	2.54087	0.0964234	26.3512	4.97e-153	2.63e-151	AT3G07340.1	Symbols: | basic helix-loop-helix (bHLH) DNA-binding superfamily protein | chr3:2340899-2343470 REVERSE LENGTH=2572
MD10G1152100	808.097	-2.37785	0.09025	-26.3473	5.5e-153	2.91e-151	AT5G48480.1	Symbols: | Lactoylglutathione lyase / glyoxalase I family protein | chr5:19644675-19645889 FORWARD LENGTH=1215
MD02G1251800	957.872	-2.46875	0.0937237	-26.3407	6.55e-153	3.46e-151	AT5G38280.1	Symbols: PR5K | PR5-like receptor kinase | chr5:15293121-15297323 REVERSE LENGTH=4203
MD05G1210000	7246.15	-1.18115	0.0448472	-26.3373	7.18e-153	3.79e-151	AT1G78380.1	Symbols: ATGSTU19, GST8, GSTU19 | glutathione S-transferase TAU 19 | chr1:29486413-29487906 REVERSE LENGTH=1494
MD07G1150000	2075.55	-1.74135	0.0661196	-26.3363	7.37e-153	3.88e-151	AT2G46500.2	Symbols: PI4K GAMMA 4 | phosphoinositide 4-kinase gamma 4 | chr2:19087063-19089027 REVERSE LENGTH=1965
MD05G1184200	3357.91	-1.4133	0.0536692	-26.3336	7.91e-153	4.16e-151	AT2G29420.1	Symbols: ATGSTU7, GST25, GSTU7 | glutathione S-transferase tau 7 | chr2:12617936-12618899 REVERSE LENGTH=964
MD13G1090900	426.294	-3.77396	0.143381	-26.3212	1.1e-152	5.75e-151	AT1G10560.1	Symbols: PUB18, ATPUB18 | plant U-box 18 | chr1:3484580-3486965 FORWARD LENGTH=2386
MD04G1101000	1010.7	2.28406	0.0868334	26.3039	1.73e-152	9.06e-151	AT1G61560.1	Symbols: MLO6 | Seven transmembrane MLO family protein | chr1:22708604-22712210 REVERSE LENGTH=3607
MD06G1091500	2826.98	-1.57684	0.0599614	-26.2976	2.04e-152	1.07e-150	AT2G46150.1	Symbols: | Late embryogenesis abundant (LEA) hydroxyproline-rich glycoprotein family | chr2:18961403-18962376 FORWARD LENGTH=974
MD15G1340700	34726	-1.53211	0.0582682	-26.2941	2.24e-152	1.17e-150	AT4G15093.1	Symbols: | catalytic LigB subunit of aromatic ring-opening dioxygenase family | chr4:8618343-8619646 FORWARD LENGTH=1304
MD07G1054900	4338.93	-1.59477	0.0606613	-26.2898	2.51e-152	1.31e-150	AT5G04930.1	Symbols: ALA1 | aminophospholipid ATPase 1 | chr5:1444870-1449817 FORWARD LENGTH=4948
MD04G1112000	6002.62	-1.37992	0.0525459	-26.2613	5.31e-152	2.76e-150	AT5G02790.1	Symbols: GSTL3 | Glutathione S-transferase family protein | chr5:632796-635125 FORWARD LENGTH=2330
MD02G1025600	4058.05	-1.39129	0.052997	-26.2522	6.75e-152	3.51e-150	AT5G20250.4	Symbols: DIN10 | Raffinose synthase family protein | chr5:6833659-6836782 FORWARD LENGTH=3124
MD02G1249800	2013.08	-1.74164	0.06644	-26.2138	1.85e-151	9.61e-150	AT1G66920.2	Symbols: | Protein kinase superfamily protein | chr1:24965304-24967522 REVERSE LENGTH=2219
MD15G1086000	1347.93	-2.06466	0.0788198	-26.1946	3.06e-151	1.59e-149	AT2G26560.1	Symbols: PLP2, PLA IIA, PLA2A | phospholipase A 2A | chr2:11293769-11295806 REVERSE LENGTH=2038
MD03G1205900	1209.19	-1.97179	0.0753277	-26.1762	4.96e-151	2.57e-149
MD01G1174400	9445.61	-1.15814	0.0442739	-26.1585	7.9e-151	4.08e-149	AT5G07440.2	Symbols: GDH2 | glutamate dehydrogenase 2 | chr5:2355962-2357977 FORWARD LENGTH=2016
MD15G1073400	402.92	-3.63442	0.139024	-26.1424	1.2e-150	6.2e-149	AT4G24220.1	Symbols: VEP1, AWI31 | NAD(P)-binding Rossmann-fold superfamily protein | chr4:12564945-12566755 FORWARD LENGTH=1811
MD12G1001200	5846.9	-1.16646	0.0446513	-26.1237	1.96e-150	1.01e-148	AT5G18270.1	Symbols: ANAC087 | Arabidopsis NAC domain containing protein 87 | chr5:6040919-6042938 REVERSE LENGTH=2020
MD02G1276600	594.932	-3.12213	0.119758	-26.0704	7.9e-150	4.07e-148	AT5G16080.1	Symbols: AtCXE17, CXE17 | carboxyesterase 17 | chr5:5252315-5253618 REVERSE LENGTH=1304
MD09G1141500	7415.3	-1.16545	0.0447314	-26.0544	1.2e-149	6.16e-148	AT3G21760.1	Symbols: HYR1 | UDP-Glycosyltransferase superfamily protein | chr3:7667027-7668724 FORWARD LENGTH=1698
MD03G1048400	12482.3	-1.11729	0.0428993	-26.0445	1.55e-149	7.97e-148	AT1G26910.1	Symbols: RPL10B | Ribosomal protein L16p/L10e family protein | chr1:9321650-9322965 FORWARD LENGTH=1316
MD04G1081900	3374.84	-1.35356	0.0519977	-26.0312	2.19e-149	1.12e-147	AT4G12400.2	Symbols: Hop3 | stress-inducible protein, putative | chr4:7338659-7341361 REVERSE LENGTH=2703
MD15G1140000	6223.76	-1.1145	0.0428307	-26.0211	2.86e-149	1.46e-147	AT1G34320.1	Symbols: | Protein of unknown function (DUF668) | chr1:12520179-12524370 FORWARD LENGTH=4192
MD13G1097200	952.558	-2.19714	0.0844385	-26.0206	2.9e-149	1.48e-147	AT1G10740.4	Symbols: | alpha/beta-Hydrolases superfamily protein | chr1:3567905-3570838 REVERSE LENGTH=2934
MD01G1134200	657.96	-7.62976	0.29322	-26.0206	2.9e-149	1.48e-147	AT3G55430.1	Symbols: | O-Glycosyl hydrolases family 17 protein | chr3:20549599-20552215 REVERSE LENGTH=2617
MD05G1267800	797.519	-2.45396	0.0943556	-26.0076	4.06e-149	2.07e-147	AT5G44440.1	Symbols: | FAD-binding Berberine family protein | chr5:17910557-17912312 REVERSE LENGTH=1756
MD03G1224900	396.591	-4.88029	0.187677	-26.0037	4.49e-149	2.28e-147	AT3G14610.1	Symbols: CYP72A7 | cytochrome P450, family 72, subfamily A, polypeptide 7 | chr3:4912466-4914652 FORWARD LENGTH=2187
MD05G1074200	1420.3	-1.92001	0.0739531	-25.9626	1.31e-148	6.65e-147	AT3G19000.1	Symbols: | 2-oxoglutarate (2OG) and Fe(II)-dependent oxygenase superfamily protein | chr3:6553564-6555040 REVERSE LENGTH=1477
MD10G1306300	387.13	-3.83121	0.1476	-25.9566	1.53e-148	7.75e-147	AT4G24540.1	Symbols: AGL24 | AGAMOUS-like 24 | chr4:12670965-12674072 REVERSE LENGTH=3108
MD03G1130700	2238.35	-1.64954	0.0635874	-25.9412	2.28e-148	1.16e-146	AT5G22850.1	Symbols: | Eukaryotic aspartyl protease family protein | chr5:7633437-7636567 REVERSE LENGTH=3131
MD14G1187200	4860.97	-1.43904	0.055552	-25.9044	5.94e-148	3e-146	AT3G48180.1	Symbols: | unknown protein; BEST Arabidopsis thaliana protein match is: unknown protein (TAIR:AT1G19020.1); Has 84 Blast hits to 84 proteins in 15 species: Archae - 0; Bacteria - 0; Metazoa - 0; Fungi - 0; Plants - 84; Viruses - 0; Other Eukaryotes - 0 (source: NCBI BLink). | chr3:17790465-17790919 REVERSE LENGTH=455
MD15G1011300	5553.69	-1.24923	0.0482289	-25.902	6.32e-148	3.19e-146	AT1G30755.1	Symbols: | Protein of unknown function (DUF668) | chr1:10905817-10908892 REVERSE LENGTH=3076
MD05G1013400	23888.5	1.04747	0.040441	25.9012	6.45e-148	3.25e-146	AT1G77120.1	Symbols: ADH1, ADH, ATADH, ATADH1 | alcohol dehydrogenase 1 | chr1:28975394-28977417 FORWARD LENGTH=2024
MD10G1195200	9187.92	-1.04853	0.0405139	-25.8808	1.1e-147	5.52e-146	AT1G52800.1	Symbols: | 2-oxoglutarate (2OG) and Fe(II)-dependent oxygenase superfamily protein | chr1:19664044-19665362 FORWARD LENGTH=1319
MD15G1039500	4439.08	-1.26171	0.0487867	-25.8619	1.79e-147	8.99e-146	AT4G31800.1	Symbols: WRKY18 | WRKY DNA-binding protein 18 | chr4:15383201-15385029 FORWARD LENGTH=1829
MD12G1239000	6184.52	-1.18532	0.0458849	-25.8325	3.83e-147	1.92e-145	AT1G60710.1	Symbols: ATB2 | NAD(P)-linked oxidoreductase superfamily protein | chr1:22354753-22356761 REVERSE LENGTH=2009
MD13G1189100	8936.13	-1.14126	0.0441839	-25.8298	4.11e-147	2.06e-145	AT5G26340.1	Symbols: MSS1, STP13, ATSTP13 | Major facilitator superfamily protein | chr5:9243511-9247066 REVERSE LENGTH=3556
MD15G1436200	934.785	-2.27536	0.0881227	-25.8204	5.23e-147	2.62e-145	AT5G49910.1	Symbols: CPHSC70-2EAT SHOCK PROTEIN 70-2, HSC70-7, cpHsc70-2 | chloroplast heat shock protein 70-2 | chr5:20303414-20306469 FORWARD LENGTH=3056
MD15G1365500	3019.3	-1.61239	0.0624648	-25.8127	6.38e-147	3.19e-145	AT1G78080.1	Symbols: RAP2.4 | related to AP2 4 | chr1:29364249-29366073 FORWARD LENGTH=1825
MD16G1170100	1597.98	-1.95675	0.0758329	-25.8035	8.11e-147	4.04e-145	AT1G74875.1	Symbols: | FUNCTIONS IN: molecular_function unknown; INVOLVED IN: biological_process unknown; LOCATED IN: cellular_component unknown; BEST Arabidopsis thaliana protein match is: F-box family protein (TAIR:AT1G67623.1); Has 36 Blast hits to 36 proteins in 8 species: Archae - 0; Bacteria - 0; Metazoa - 0; Fungi - 0; Plants - 36; Viruses - 0; Other Eukaryotes - 0 (source: NCBI BLink). | chr1:2812847…
MD15G1049100	8613.29	-1.07417	0.0416599	-25.7843	1.33e-146	6.63e-145	AT5G21940.1	Symbols: | unknown protein; BEST Arabidopsis thaliana protein match is: unknown protein (TAIR:AT3G43850.1); Has 30201 Blast hits to 17322 proteins in 780 species: Archae - 12; Bacteria - 1396; Metazoa - 17338; Fungi - 3422; Plants - 5037; Viruses - 0; Other Eukaryotes - 2996 (source: NCBI BLink). | chr5:7249268-7250539 REVERSE LENGTH=1272
MD04G1030300	1218.26	2.0114	0.0780332	25.7762	1.64e-146	8.15e-145	AT1G05850.1	Symbols: POM1, ERH2, ELP1, CTL1, ELP, HOT2, ATCTL1 | Chitinase family protein | chr1:1766503-1768695 REVERSE LENGTH=2193
MD11G1291700	952.206	-2.39834	0.0930827	-25.7657	2.15e-146	1.07e-144	AT4G02940.1	Symbols: | oxidoreductase, 2OG-Fe(II) oxygenase family protein | chr4:1306503-1310946 FORWARD LENGTH=4444
MD08G1092400	1756.62	-1.8362	0.0712724	-25.7631	2.3e-146	1.14e-144
MD12G1010100	4621.54	-1.22472	0.0475654	-25.7482	3.38e-146	1.67e-144	AT5G17680.1	Symbols: | disease resistance protein (TIR-NBS-LRR class), putative | chr5:5822999-5827153 FORWARD LENGTH=4155
MD16G1274200	6162.71	-1.45447	0.056495	-25.7451	3.66e-146	1.81e-144
MD09G1143700	579.258	3.57143	0.138763	25.7376	4.44e-146	2.19e-144
MD00G1039200	3119.24	-1.47947	0.0575536	-25.7059	1e-145	4.95e-144
MD06G1142300	1258.48	-2.2757	0.0886246	-25.678	2.06e-145	1.01e-143	AT5G50400.1	Symbols: ATPAP27, PAP27 | purple acid phosphatase 27 | chr5:20523575-20526469 REVERSE LENGTH=2895
MD04G1166700	875.786	-2.48473	0.0967855	-25.6726	2.37e-145	1.16e-143	AT5G01650.2	Symbols: | Tautomerase/MIF superfamily protein | chr5:242579-244111 REVERSE LENGTH=1533
MD06G1079100	10638.5	-1.16466	0.0454065	-25.6497	4.26e-145	2.09e-143	AT3G48990.1	Symbols: | AMP-dependent synthetase and ligase family protein | chr3:18158747-18161379 REVERSE LENGTH=2633
MD05G1322200	6137.27	-1.3677	0.0533512	-25.6358	6.08e-145	2.98e-143	AT1G61140.1	Symbols: EDA16 | SNF2 domain-containing protein / helicase domain-containing protein / zinc finger protein-related | chr1:22534717-22540850 REVERSE LENGTH=6134
MD02G1301100	801.134	2.60599	0.101672	25.6312	6.85e-145	3.35e-143	AT2G02100.1	Symbols: LCR69, PDF2.2 | low-molecular-weight cysteine-rich 69 | chr2:528350-529108 FORWARD LENGTH=759
MD03G1087100	3873.65	-1.28911	0.0503864	-25.5845	2.27e-144	1.11e-142	AT3G46620.1	Symbols: | zinc finger (C3HC4-type RING finger) family protein | chr3:17178697-17180067 REVERSE LENGTH=1371
MD06G1108600	3889.75	-1.26989	0.0496381	-25.5829	2.36e-144	1.15e-142	AT4G10960.1	Symbols: UGE5 | UDP-D-glucose/UDP-D-galactose 4-epimerase 5 | chr4:6713557-6718550 REVERSE LENGTH=4994
MD10G1303600	4755.84	-1.16329	0.0454908	-25.5719	3.13e-144	1.53e-142	AT4G05020.1	Symbols: NDB2 | NAD(P)H dehydrogenase B2 | chr4:2572621-2576595 FORWARD LENGTH=3975
MD12G1210900	3961.7	-1.28978	0.0504619	-25.5595	4.31e-144	2.1e-142	AT3G05580.1	Symbols: | Calcineurin-like metallo-phosphoesterase superfamily protein | chr3:1617847-1620120 REVERSE LENGTH=2274
MD13G1027500	1310.98	-2.02471	0.0792221	-25.5574	4.55e-144	2.21e-142	AT2G01300.1	Symbols: | unknown protein; BEST Arabidopsis thaliana protein match is: unknown protein (TAIR:AT1G15010.1); Has 73 Blast hits to 73 proteins in 12 species: Archae - 0; Bacteria - 0; Metazoa - 0; Fungi - 0; Plants - 73; Viruses - 0; Other Eukaryotes - 0 (source: NCBI BLink). | chr2:151057-151729 REVERSE LENGTH=673
MD02G1062300	2408.61	-1.52568	0.0597034	-25.5544	4.9e-144	2.38e-142	AT4G13395.1	Symbols: DVL10, RTFL12 | ROTUNDIFOLIA like 12 | chr4:7785687-7786113 REVERSE LENGTH=427
MD05G1065200	817.97	-2.41432	0.0945186	-25.5433	6.52e-144	3.16e-142	AT2G18360.1	Symbols: | alpha/beta-Hydrolases superfamily protein | chr2:7976712-7979377 REVERSE LENGTH=2666
MD10G1323000	679.035	-2.61041	0.102219	-25.5375	7.56e-144	3.66e-142	AT4G21990.1	Symbols: APR3 | APS reductase 3 | chr4:11657008-11659167 REVERSE LENGTH=2160
MD05G1238200	8347.45	-1.19419	0.0467629	-25.5371	7.64e-144	3.69e-142	AT1G54320.1	Symbols: | LEM3 (ligand-effect modulator 3) family protein / CDC50 family protein | chr1:20275534-20277957 REVERSE LENGTH=2424
MD06G1003700	3475.88	1.45288	0.0569314	25.5199	1.19e-143	5.72e-142	AT2G33590.1	Symbols: | NAD(P)-binding Rossmann-fold superfamily protein | chr2:14224268-14226602 FORWARD LENGTH=2335
MD05G1046000	19802	-1.13282	0.0444518	-25.4841	2.96e-143	1.42e-141	AT2G36690.1	Symbols: | 2-oxoglutarate (2OG) and Fe(II)-dependent oxygenase superfamily protein | chr2:15379694-15381987 FORWARD LENGTH=2294
MD07G1184000	395.354	-4.47669	0.175704	-25.4786	3.4e-143	1.64e-141	AT5G53130.1	Symbols: CNGC1, ATCNGC1 | cyclic nucleotide gated channel 1 | chr5:21537721-21541029 REVERSE LENGTH=3309
MD05G1129600	645.398	-2.84484	0.111708	-25.4667	4.62e-143	2.22e-141	AT1G47670.1	Symbols: | Transmembrane amino acid transporter family protein | chr1:17536667-17539538 REVERSE LENGTH=2872
MD17G1113500	515.681	-3.6195	0.142157	-25.4612	5.31e-143	2.55e-141	AT3G63380.1	Symbols: | ATPase E1-E2 type family protein / haloacid dehalogenase-like hydrolase family protein | chr3:23406611-23410360 REVERSE LENGTH=3750
MD09G1039000	1170.55	-2.02366	0.0795388	-25.4424	8.57e-143	4.11e-141	AT5G14930.2	Symbols: SAG101 | senescence-associated gene 101 | chr5:4828640-4830857 FORWARD LENGTH=2218
MD07G1282000	8573.05	-1.25246	0.0492414	-25.435	1.03e-142	4.95e-141	AT4G28000.1	Symbols: | P-loop containing nucleoside triphosphate hydrolases superfamily protein | chr4:13925456-13929280 FORWARD LENGTH=3825
MD11G1132700	2741.3	-1.50337	0.0591103	-25.4333	1.08e-142	5.17e-141	AT1G61560.1	Symbols: MLO6 | Seven transmembrane MLO family protein | chr1:22708604-22712210 REVERSE LENGTH=3607
MD13G1274600	5862.89	-1.63845	0.0644338	-25.4285	1.22e-142	5.83e-141	AT4G30440.1	Symbols: GAE1 | UDP-D-glucuronate 4-epimerase 1 | chr4:14881855-14883480 REVERSE LENGTH=1626
MD00G1143500	6516.46	-1.17681	0.0462897	-25.4227	1.41e-142	6.74e-141	AT1G80840.1	Symbols: WRKY40, ATWRKY40 | WRKY DNA-binding protein 40 | chr1:30383691-30385499 FORWARD LENGTH=1809
MD01G1195500	751.921	-2.5801	0.101521	-25.4144	1.75e-142	8.31e-141	AT5G51970.2	Symbols: | GroES-like zinc-binding alcohol dehydrogenase family protein | chr5:21111594-21113403 FORWARD LENGTH=1810
MD11G1221500	4269.8	-1.73818	0.0684734	-25.3848	3.71e-142	1.76e-140
MD07G1022700	11023.9	-1.40326	0.0552989	-25.3759	4.65e-142	2.21e-140	AT1G01550.2	Symbols: BPS1 | Protein of unknown function (DUF793) | chr1:199791-201775 FORWARD LENGTH=1985
MD10G1290400	1970.48	-1.75567	0.0691926	-25.3736	4.93e-142	2.34e-140	AT3G15210.1	Symbols: ATERF-4, ERF4, RAP2.5, ATERF4 | ethylene responsive element binding factor 4 | chr3:5121422-5122562 FORWARD LENGTH=1141
MD03G1178100	685.097	3.61636	0.142563	25.3667	5.88e-142	2.78e-140
MD16G1134200	4028.65	-1.32011	0.0520605	-25.3573	7.47e-142	3.53e-140	AT3G16780.1	Symbols: | Ribosomal protein L19e family protein | chr3:5708925-5710579 FORWARD LENGTH=1655
MD17G1184100	3430.23	-1.61422	0.0636625	-25.3559	7.73e-142	3.65e-140	AT3G16350.1	Symbols: | Homeodomain-like superfamily protein | chr3:5547718-5549660 FORWARD LENGTH=1943
MD04G1008600	1045.28	-2.00319	0.0790695	-25.3346	1.33e-141	6.26e-140	AT2G32800.1	Symbols: AP4.3A | protein kinase family protein | chr2:13916452-13919179 FORWARD LENGTH=2728
MD05G1334200	20936.3	-0.980597	0.0387252	-25.3219	1.83e-141	8.62e-140	AT5G54500.1	Symbols: FQR1 | flavodoxin-like quinone reductase 1 | chr5:22124511-22126504 FORWARD LENGTH=1994
MD15G1346800	1454.35	-1.97456	0.0779867	-25.3192	1.96e-141	9.22e-140	AT1G44350.1	Symbols: ILL6 | IAA-leucine resistant (ILR)-like gene 6 | chr1:16834210-16838286 REVERSE LENGTH=4077
MD02G1064800	3911.78	1.29462	0.0512055	25.2828	4.94e-141	2.32e-139	AT5G25880.1	Symbols: ATNADP-ME3, NADP-ME3 | NADP-malic enzyme 3 | chr5:9024549-9028377 FORWARD LENGTH=3829
MD11G1092600	22880.7	-1.0121	0.0400321	-25.2821	5.02e-141	2.35e-139	AT1G52800.1	Symbols: | 2-oxoglutarate (2OG) and Fe(II)-dependent oxygenase superfamily protein | chr1:19664044-19665362 FORWARD LENGTH=1319
MD08G1063700	1394.2	-1.79579	0.0710451	-25.2767	5.76e-141	2.7e-139	AT5G56450.1	Symbols: | Mitochondrial substrate carrier family protein | chr5:22858509-22860062 REVERSE LENGTH=1554
MD02G1142200	1524.81	-1.99477	0.0790613	-25.2307	1.84e-140	8.61e-139	AT2G18193.1	Symbols: | P-loop containing nucleoside triphosphate hydrolases superfamily protein | chr2:7917505-7919277 REVERSE LENGTH=1773
MD15G1061700	2491.24	-1.48609	0.0589524	-25.2083	3.25e-140	1.52e-138	AT5G26030.2	Symbols: FC1, FC-I, ATFC-I | ferrochelatase 1 | chr5:9096460-9099185 FORWARD LENGTH=2726
MD16G1161400	1163.36	-2.10528	0.0835381	-25.2015	3.86e-140	1.8e-138	AT1G24020.2	Symbols: MLP423 | MLP-like protein 423 | chr1:8500400-8502065 REVERSE LENGTH=1666
MD04G1019400	20566.8	-0.964615	0.0382937	-25.1899	5.17e-140	2.41e-138	AT4G15550.1	Symbols: IAGLU | indole-3-acetate beta-D-glucosyltransferase | chr4:8877590-8879327 REVERSE LENGTH=1738
MD09G1187500	9502.8	-1.11002	0.0440705	-25.1873	5.52e-140	2.57e-138	AT5G36970.1	Symbols: NHL25 | NDR1/HIN1-like 25 | chr5:14604367-14605194 REVERSE LENGTH=828
MD07G1248600	1734.52	1.77008	0.0702769	25.1872	5.53e-140	2.57e-138	AT5G51190.1	Symbols: | Integrase-type DNA-binding superfamily protein | chr5:20800584-20801416 REVERSE LENGTH=833
MD07G1246000	2698.64	-1.69303	0.0673165	-25.1504	1.4e-139	6.49e-138	AT5G45060.1	Symbols: | Disease resistance protein (TIR-NBS-LRR class) family | chr5:18182038-18186495 FORWARD LENGTH=4458
MD11G1211800	751.633	-2.48212	0.0987358	-25.139	1.86e-139	8.63e-138	AT4G26850.1	Symbols: VTC2 | mannose-1-phosphate guanylyltransferase (GDP)s;GDP-galactose:mannose-1-phosphate guanylyltransferases;GDP-galactose:glucose-1-phosphate guanylyltransferases;GDP-galactose:myoinositol-1-phosphate guanylyltransferases;glucose-1-phosphate guanylyltransferase | chr4:13499010-13501648 REVERSE LENGTH=2639
MD01G1136700	2076.25	-1.74193	0.0693139	-25.1311	2.27e-139	1.05e-137	AT2G39720.1	Symbols: RHC2A | RING-H2 finger C2A | chr2:16567209-16568822 REVERSE LENGTH=1614
MD09G1286900	680.789	2.73113	0.108731	25.1181	3.15e-139	1.46e-137	AT2G47190.1	Symbols: ATMYB2, MYB2 | myb domain protein 2 | chr2:19376202-19377531 FORWARD LENGTH=1330
MD00G1107000	1714.49	-1.73029	0.0688979	-25.1139	3.51e-139	1.62e-137
MD14G1037300	5787.74	-1.74323	0.0695216	-25.0746	9.4e-139	4.33e-137	AT2G35980.1	Symbols: YLS9, NHL10, ATNHL10 | Late embryogenesis abundant (LEA) hydroxyproline-rich glycoprotein family | chr2:15110588-15111471 FORWARD LENGTH=884
MD01G1152300	2471.38	-1.55376	0.0619792	-25.069	1.08e-138	4.99e-137	AT2G40095.1	Symbols: | Alpha/beta hydrolase related protein | chr2:16743023-16745144 FORWARD LENGTH=2122
MD17G1257900	1085.22	-2.31802	0.0924832	-25.0643	1.22e-138	5.6e-137	AT1G18210.2	Symbols: | Calcium-binding EF-hand family protein | chr1:6266609-6268828 REVERSE LENGTH=2220
MD05G1197200	334.047	-4.50088	0.180269	-24.9676	1.38e-137	6.31e-136
MD12G1215400	802.577	-2.53823	0.10167	-24.9654	1.45e-137	6.65e-136	AT5G27670.1	Symbols: HTA7 | histone H2A 7 | chr5:9792561-9793456 REVERSE LENGTH=896
MD08G1191700	2342.04	-1.84378	0.0739803	-24.9226	4.23e-137	1.93e-135	AT4G24380.1	Symbols: | CONTAINS InterPro DOMAIN/s: Serine hydrolase (InterPro:IPR005645); BEST Arabidopsis thaliana protein match is: alpha/beta-Hydrolases superfamily protein (TAIR:AT5G65400.1); Has 35333 Blast hits to 34131 proteins in 2444 species: Archae - 798; Bacteria - 22429; Metazoa - 974; Fungi - 991; Plants - 531; Viruses - 0; Other Eukaryotes - 9610 (source: NCBI BLink). | chr4:12612535-12613717 F…
MD06G1218900	2712.13	-1.35619	0.0544544	-24.9051	6.54e-137	2.99e-135	AT1G18390.2	Symbols: | Protein kinase superfamily protein | chr1:6327463-6330098 FORWARD LENGTH=2636
MD12G1243700	2740.61	-1.88692	0.0757951	-24.895	8.44e-137	3.85e-135	AT2G30620.1	Symbols: | winged-helix DNA-binding transcription factor family protein | chr2:13044931-13046663 FORWARD LENGTH=1733
MD05G1256100	3195.17	-1.33974	0.0538276	-24.8895	9.67e-137	4.41e-135	AT1G31280.1	Symbols: AGO2 | Argonaute family protein | chr1:11181711-11185344 FORWARD LENGTH=3634
MD13G1160700	7275.75	-1.20051	0.0482614	-24.8752	1.38e-136	6.28e-135
MD03G1144700	751.006	-2.87549	0.11562	-24.8702	1.56e-136	7.1e-135	AT2G27480.1	Symbols: | Calcium-binding EF-hand family protein | chr2:11746720-11748051 FORWARD LENGTH=1332
MD15G1290900	3809.88	-1.53207	0.0616651	-24.845	2.93e-136	1.33e-134	AT2G14960.1	Symbols: GH3.1 | Auxin-responsive GH3 family protein | chr2:6451372-6453670 REVERSE LENGTH=2299
MD07G1213300	7781.82	-1.01858	0.0410165	-24.8333	3.92e-136	1.78e-134	AT2G38080.1	Symbols: IRX12, LAC4, ATLMCO4, LMCO4 | Laccase/Diphenol oxidase family protein | chr2:15934460-15937616 FORWARD LENGTH=3157
MD05G1029400	1897.73	1.74353	0.0702222	24.8287	4.39e-136	1.99e-134	AT5G64740.1	Symbols: CESA6, IXR2, E112, PRC1 | cellulose synthase 6 | chr5:25881066-25886694 FORWARD LENGTH=5629
MD07G1226000	661.121	2.8886	0.116366	24.8233	5.02e-136	2.27e-134	AT2G40280.1	Symbols: | S-adenosyl-L-methionine-dependent methyltransferases superfamily protein | chr2:16825500-16828398 REVERSE LENGTH=2899
MD00G1007800	1089.84	-1.97557	0.0796256	-24.8107	6.87e-136	3.1e-134	AT4G18880.1	Symbols: AT-HSFA4A, HSF A4A | heat shock transcription factor A4A | chr4:10347582-10349562 REVERSE LENGTH=1981
MD13G1137900	1018.79	-2.13965	0.0862667	-24.8027	8.38e-136	3.78e-134
MD10G1014800	4068.94	1.29158	0.0521024	24.7893	1.17e-135	5.26e-134	AT1G43800.1	Symbols: | Plant stearoyl-acyl-carrier-protein desaturase family protein | chr1:16577610-16579722 FORWARD LENGTH=2113
MD05G1011000	4840.21	-1.22369	0.0493751	-24.7835	1.35e-135	6.07e-134	AT1G31130.1	Symbols: | unknown protein; FUNCTIONS IN: molecular_function unknown; INVOLVED IN: biological_process unknown; LOCATED IN: cellular_component unknown; EXPRESSED IN: 23 plant structures; EXPRESSED DURING: 13 growth stages; BEST Arabidopsis thaliana protein match is: unknown protein (TAIR:AT4G19950.1); Has 246 Blast hits to 244 proteins in 29 species: Archae - 2; Bacteria - 16; Metazoa - 0; Fungi -…
MD05G1310900	2134.74	-1.53785	0.062054	-24.7824	1.39e-135	6.23e-134	AT3G05700.1	Symbols: | Drought-responsive family protein | chr3:1682088-1684572 REVERSE LENGTH=2485
MD10G1304000	13266.4	0.957388	0.0386328	24.7817	1.41e-135	6.33e-134	AT1G11260.1	Symbols: STP1, ATSTP1 | sugar transporter 1 | chr1:3777328-3780337 FORWARD LENGTH=3010
MD15G1373700	11829.4	-1.32978	0.0536892	-24.7681	1.98e-135	8.87e-134	AT5G10980.1	Symbols: | Histone superfamily protein | chr5:3472405-3473466 REVERSE LENGTH=1062
MD12G1185400	787.097	-2.20461	0.0891551	-24.7278	5.38e-135	2.41e-133	AT2G30360.1	Symbols: CIPK11, PKS5, SIP4, SNRK3.22 | SOS3-interacting protein 4 | chr2:12936979-12938834 REVERSE LENGTH=1856
MD05G1048900	3370.73	-1.44275	0.0583468	-24.7272	5.45e-135	2.44e-133	AT5G09570.1	Symbols: | Cox19-like CHCH family protein | chr5:2970669-2972181 FORWARD LENGTH=1513
MD13G1148200	2200.73	-1.55475	0.0629099	-24.7139	7.59e-135	3.38e-133	AT3G06490.1	Symbols: MYB108, AtMYB108, BOS1 | myb domain protein 108 | chr3:2003393-2006624 FORWARD LENGTH=3232
MD04G1087300	498.531	3.52408	0.142928	24.6564	3.14e-134	1.4e-132	AT4G12510.1	Symbols: | Bifunctional inhibitor/lipid-transfer protein/seed storage 2S albumin superfamily protein | chr4:7417236-7417803 REVERSE LENGTH=568
MD08G1186800	3709.04	-1.29293	0.0524461	-24.6526	3.45e-134	1.54e-132	AT1G78280.1	Symbols: | transferases, transferring glycosyl groups | chr1:29452555-29457373 FORWARD LENGTH=4819
MD01G1177300	1086.1	-1.98571	0.0805919	-24.6391	4.82e-134	2.14e-132	AT5G61580.1	Symbols: PFK4 | phosphofructokinase 4 | chr5:24761091-24764014 FORWARD LENGTH=2924
MD06G1186000	3803.5	-1.19386	0.0484839	-24.6239	7e-134	3.11e-132	AT1G18890.1	Symbols: ATCDPK1, CPK10, CDPK1, AtCPK10 | calcium-dependent protein kinase 1 | chr1:6522764-6525962 REVERSE LENGTH=3199
MD08G1040300	8065.44	-1.29987	0.0528223	-24.6083	1.03e-133	4.57e-132	AT1G06870.1	Symbols: | Peptidase S24/S26A/S26B/S26C family protein | chr1:2108593-2110986 FORWARD LENGTH=2394
MD08G1198200	1905.6	-1.67477	0.0681727	-24.5666	2.87e-133	1.27e-131	AT4G38060.2	Symbols: | unknown protein; BEST Arabidopsis thaliana protein match is: unknown protein (TAIR:AT5G65480.1); Has 63 Blast hits to 63 proteins in 13 species: Archae - 0; Bacteria - 0; Metazoa - 0; Fungi - 0; Plants - 63; Viruses - 0; Other Eukaryotes - 0 (source: NCBI BLink). | chr4:17873837-17874804 REVERSE LENGTH=968
MD09G1089800	2552.33	1.4215	0.0578673	24.5648	3.01e-133	1.33e-131	AT4G35160.1	Symbols: | O-methyltransferase family protein | chr4:16730760-16732811 REVERSE LENGTH=2052
MD01G1111400	1237.36	-2.25599	0.091866	-24.5573	3.61e-133	1.59e-131
MD05G1198800	1668.19	-1.69403	0.0690342	-24.5391	5.66e-133	2.5e-131	AT3G23230.1	Symbols: | Integrase-type DNA-binding superfamily protein | chr3:8289647-8290066 REVERSE LENGTH=420
MD16G1041500	4500.97	-1.62827	0.0663625	-24.536	6.09e-133	2.68e-131	AT1G68440.1	Symbols: | unknown protein; BEST Arabidopsis thaliana protein match is: unknown protein (TAIR:AT1G25400.2); Has 86 Blast hits to 86 proteins in 29 species: Archae - 0; Bacteria - 6; Metazoa - 27; Fungi - 11; Plants - 24; Viruses - 0; Other Eukaryotes - 18 (source: NCBI BLink). | chr1:25658033-25659273 FORWARD LENGTH=1241
MD10G1086000	467.563	-3.54791	0.144796	-24.5029	1.37e-132	6.05e-131	AT2G26490.1	Symbols: | Transducin/WD40 repeat-like superfamily protein | chr2:11267942-11269623 FORWARD LENGTH=1682
MD07G1151100	415.015	-3.6102	0.147444	-24.4852	2.12e-132	9.33e-131
MD10G1029800	2540.49	1.74472	0.0713594	24.4498	5.06e-132	2.22e-130	AT2G21770.1	Symbols: CESA9, CESA09 | cellulose synthase A9 | chr2:9284837-9289536 FORWARD LENGTH=4700
MD15G1235300	11637.1	-1.06181	0.0435015	-24.4086	1.39e-131	6.07e-130	AT1G47670.1	Symbols: | Transmembrane amino acid transporter family protein | chr1:17536667-17539538 REVERSE LENGTH=2872
MD15G1055300	4698.76	-1.77732	0.072819	-24.4073	1.43e-131	6.26e-130
MD13G1169000	5737.73	-1.2433	0.0509457	-24.4043	1.54e-131	6.72e-130	AT3G16565.2	Symbols: | alanine-tRNA ligases;nucleic acid binding;ligases, forming aminoacyl-tRNA and related compounds;nucleotide binding;ATP binding | chr3:5639839-5642737 REVERSE LENGTH=2899
MD07G1008900	3847.29	-1.28498	0.0526545	-24.404	1.55e-131	6.76e-130	AT5G13490.2	Symbols: AAC2 | ADP/ATP carrier 2 | chr5:4335639-4337680 FORWARD LENGTH=2042
MD04G1226600	2153.14	-1.94317	0.0796673	-24.3911	2.13e-131	9.27e-130	AT2G30620.1	Symbols: | winged-helix DNA-binding transcription factor family protein | chr2:13044931-13046663 FORWARD LENGTH=1733
MD04G1244500	4913.96	-1.30119	0.0533574	-24.3863	2.39e-131	1.04e-129	AT3G02800.1	Symbols: | Tyrosine phosphatase family protein | chr3:606471-607886 REVERSE LENGTH=1416
MD09G1149300	1885.27	-1.50224	0.0616657	-24.3611	4.42e-131	1.92e-129	AT3G59080.1	Symbols: | Eukaryotic aspartyl protease family protein | chr3:21836579-21838620 FORWARD LENGTH=2042
MD09G1032900	25711.3	-1.16654	0.0479658	-24.3202	1.2e-130	5.21e-129	AT1G60730.1	Symbols: | NAD(P)-linked oxidoreductase superfamily protein | chr1:22358231-22360184 REVERSE LENGTH=1954
MD17G1279100	1546.04	1.75213	0.0720707	24.3112	1.49e-130	6.47e-129	AT1G02400.1	Symbols: ATGA2OX4, ATGA2OX6, DTA1, GA2OX6 | gibberellin 2-oxidase 6 | chr1:486801-489577 FORWARD LENGTH=2777
MD04G1205900	4183.85	-1.23037	0.0506388	-24.2969	2.11e-130	9.15e-129	AT3G05290.1	Symbols: PNC1 | peroxisomal adenine nucleotide carrier 1 | chr3:1505890-1507702 REVERSE LENGTH=1813
MD12G1121200	2087.46	-1.48131	0.0609873	-24.2888	2.58e-130	1.11e-128	AT3G45290.1	Symbols: MLO3, ATMLO3 | Seven transmembrane MLO family protein | chr3:16617544-16621370 FORWARD LENGTH=3827
MD02G1249400	2383.01	-1.36106	0.0560408	-24.287	2.69e-130	1.16e-128	AT1G66920.2	Symbols: | Protein kinase superfamily protein | chr1:24965304-24967522 REVERSE LENGTH=2219
MD00G1171800	18249.7	-1.07796	0.0443852	-24.2864	2.73e-130	1.18e-128	AT1G60140.1	Symbols: ATTPS10, TPS10 | trehalose phosphate synthase | chr1:22176934-22180875 REVERSE LENGTH=3942
MD13G1057000	808.386	-2.13185	0.0877942	-24.2824	3.01e-130	1.3e-128	AT2G26710.1	Symbols: BAS1, CYP734A1, CYP72B1 | Cytochrome P450 superfamily protein | chr2:11380492-11383612 FORWARD LENGTH=3121
MD15G1296400	4349.96	-1.30824	0.053908	-24.2681	4.26e-130	1.83e-128	AT4G37640.1	Symbols: ACA2 | calcium ATPase 2 | chr4:17682977-17686941 REVERSE LENGTH=3965
MD11G1162800	2294.43	-1.51756	0.0626136	-24.237	9.07e-130	3.9e-128	AT2G27580.2	Symbols: | A20/AN1-like zinc finger family protein | chr2:11776411-11777529 REVERSE LENGTH=1119
MD01G1227100	4933.97	-1.21918	0.050332	-24.2228	1.28e-129	5.5e-128	AT2G46690.1	Symbols: | SAUR-like auxin-responsive protein family | chr2:19180730-19181467 FORWARD LENGTH=738
MD06G1181300	1650.77	-1.78513	0.0737826	-24.1944	2.55e-129	1.09e-127	AT3G48180.1	Symbols: | unknown protein; BEST Arabidopsis thaliana protein match is: unknown protein (TAIR:AT1G19020.1); Has 84 Blast hits to 84 proteins in 15 species: Archae - 0; Bacteria - 0; Metazoa - 0; Fungi - 0; Plants - 84; Viruses - 0; Other Eukaryotes - 0 (source: NCBI BLink). | chr3:17790465-17790919 REVERSE LENGTH=455
MD02G1109200	1400.13	-1.96911	0.0814358	-24.1798	3.63e-129	1.55e-127	AT5G51630.1	Symbols: | Disease resistance protein (TIR-NBS-LRR class) family | chr5:20969443-20974916 FORWARD LENGTH=5474
MD07G1077900	5343.4	-1.09375	0.0452624	-24.1647	5.23e-129	2.24e-127	AT5G09760.1	Symbols: | Plant invertase/pectin methylesterase inhibitor superfamily | chr5:3032375-3034543 FORWARD LENGTH=2169
MD07G1188700	563.231	-2.85401	0.118149	-24.1559	6.47e-129	2.76e-127	AT2G39420.1	Symbols: | alpha/beta-Hydrolases superfamily protein | chr2:16460364-16463061 FORWARD LENGTH=2698
MD02G1177500	1855.91	-1.64678	0.06818	-24.1534	6.88e-129	2.93e-127	AT4G24240.1	Symbols: WRKY7, ATWRKY7 | WRKY DNA-binding protein 7 | chr4:12571766-12573725 FORWARD LENGTH=1960
MD16G1077700	2949.13	1.33063	0.0551079	24.146	8.23e-129	3.51e-127	AT5G15130.1	Symbols: WRKY72, ATWRKY72 | WRKY DNA-binding protein 72 | chr5:4904347-4907094 FORWARD LENGTH=2748
MD01G1154600	3293.26	-1.42198	0.0590144	-24.0955	2.79e-128	1.19e-126	AT2G30020.1	Symbols: | Protein phosphatase 2C family protein | chr2:12814410-12816088 FORWARD LENGTH=1679
MD13G1160600	3698.75	-1.29204	0.0536459	-24.0847	3.62e-128	1.54e-126
MD10G1123700	2488.03	-1.31986	0.0548024	-24.0841	3.67e-128	1.56e-126	AT2G17840.1	Symbols: ERD7 | Senescence/dehydration-associated protein-related | chr2:7755605-7757852 REVERSE LENGTH=2248
MD02G1117900	820.051	-2.28444	0.0948591	-24.0824	3.82e-128	1.62e-126	AT2G17220.2	Symbols: | Protein kinase superfamily protein | chr2:7487675-7490176 REVERSE LENGTH=2502
MD17G1227400	644.805	-2.51964	0.104645	-24.078	4.25e-128	1.8e-126	AT4G12560.2	Symbols: CPR30 | F-box and associated interaction domains-containing protein | chr4:7441764-7443754 FORWARD LENGTH=1991
MD04G1167500	2185.98	-1.45818	0.0605613	-24.0778	4.27e-128	1.81e-126	AT5G01710.1	Symbols: | methyltransferases | chr5:263511-265633 REVERSE LENGTH=2123
MD04G1202300	3828.62	-1.63916	0.0680883	-24.0741	4.67e-128	1.97e-126	AT1G09070.1	Symbols: SRC2, (AT)SRC2 | soybean gene regulated by cold-2 | chr1:2927703-2928968 FORWARD LENGTH=1266
MD07G1298000	340.461	-4.32375	0.179632	-24.07	5.15e-128	2.17e-126	AT4G27670.1	Symbols: HSP21 | heat shock protein 21 | chr4:13818870-13819971 REVERSE LENGTH=1102
MD08G1210600	5071.91	1.32579	0.0551121	24.0561	7.2e-128	3.03e-126	AT1G50010.1	Symbols: TUA2 | tubulin alpha-2 chain | chr1:18517586-18520000 FORWARD LENGTH=2415
MD00G1006700	2934.35	-1.38286	0.0574897	-24.054	7.58e-128	3.19e-126	AT1G29750.2	Symbols: RKF1 | receptor-like kinase in flowers 1 | chr1:10413881-10420524 REVERSE LENGTH=6644
MD12G1024700	8284.63	-1.29819	0.0539869	-24.0465	9.09e-128	3.82e-126	AT3G52710.1	Symbols: | unknown protein; FUNCTIONS IN: molecular_function unknown; INVOLVED IN: biological_process unknown; LOCATED IN: plasma membrane; EXPRESSED IN: 19 plant structures; EXPRESSED DURING: 9 growth stages; BEST Arabidopsis thaliana protein match is: unknown protein (TAIR:AT2G36220.1); Has 64 Blast hits to 64 proteins in 10 species: Archae - 0; Bacteria - 0; Metazoa - 0; Fungi - 0; Plants - 64…
MD13G1078700	1327.77	-1.71206	0.0712135	-24.0412	1.03e-127	4.33e-126	AT3G01280.1	Symbols: VDAC1, ATVDAC1 | voltage dependent anion channel 1 | chr3:85601-87858 FORWARD LENGTH=2258
MD03G1200400	4618.94	-1.35294	0.056292	-24.0343	1.22e-127	5.11e-126	AT5G54940.2	Symbols: | Translation initiation factor SUI1 family protein | chr5:22308271-22309410 REVERSE LENGTH=1140
MD07G1146800	641.678	-2.42856	0.101179	-24.0026	2.61e-127	1.09e-125	AT4G01070.1	Symbols: GT72B1 | UDP-Glycosyltransferase superfamily protein | chr4:461592-463556 REVERSE LENGTH=1965
MD01G1169800	1888	-1.69076	0.0704435	-24.0017	2.67e-127	1.12e-125	AT5G05190.1	Symbols: | Protein of unknown function (DUF3133) | chr5:1541521-1544137 FORWARD LENGTH=2617
MD10G1302900	992.081	-2.02076	0.0842277	-23.9916	3.4e-127	1.42e-125	AT5G57580.1	Symbols: | Calmodulin-binding protein | chr5:23314716-23318125 REVERSE LENGTH=3410
MD01G1102600	2827.37	-1.37532	0.0573376	-23.9863	3.86e-127	1.61e-125	AT3G10410.1	Symbols: SCPL49, CPY | SERINE CARBOXYPEPTIDASE-LIKE 49 | chr3:3235291-3238113 REVERSE LENGTH=2823
MD14G1083200	7341.6	-1.19812	0.0499508	-23.986	3.9e-127	1.62e-125	AT3G10190.1	Symbols: | Calcium-binding EF-hand family protein | chr3:3155298-3156143 FORWARD LENGTH=846
MD17G1160500	11012.2	-1.04744	0.0436825	-23.9785	4.66e-127	1.94e-125	AT1G78950.1	Symbols: | Terpenoid cyclases family protein | chr1:29684432-29688673 REVERSE LENGTH=4242
MD05G1351400	3226.67	-1.43817	0.0599987	-23.9701	5.71e-127	2.37e-125	AT4G22120.6	Symbols: | ERD (early-responsive to dehydration stress) family protein | chr4:11715781-11719797 REVERSE LENGTH=4017
MD08G1152200	4327.33	-1.17957	0.0492282	-23.9613	7.05e-127	2.93e-125
MD01G1205900	1480.95	-1.88882	0.078882	-23.9449	1.04e-126	4.33e-125	AT5G23950.1	Symbols: | Calcium-dependent lipid-binding (CaLB domain) family protein | chr5:8082744-8083604 FORWARD LENGTH=861
MD02G1099000	3308.35	-1.4011	0.0585416	-23.9333	1.38e-126	5.71e-125	AT5G17680.1	Symbols: | disease resistance protein (TIR-NBS-LRR class), putative | chr5:5822999-5827153 FORWARD LENGTH=4155
MD11G1219500	3787.21	-1.229	0.0513512	-23.9332	1.38e-126	5.72e-125	AT4G27000.1	Symbols: ATRBP45C | RNA-binding (RRM/RBD/RNP motifs) family protein | chr4:13554604-13557854 REVERSE LENGTH=3251
MD15G1193400	1850.81	1.67791	0.0701216	23.9285	1.55e-126	6.4e-125	AT1G77210.2	Symbols: STP14 | sugar transporter 14 | chr1:29008939-29011090 REVERSE LENGTH=2152
MD16G1273500	739.54	-2.76544	0.11571	-23.8998	3.07e-126	1.27e-124	AT2G35200.1	Symbols: | unknown protein; BEST Arabidopsis thaliana protein match is: unknown protein (TAIR:AT1G32690.1); Has 36 Blast hits to 36 proteins in 8 species: Archae - 0; Bacteria - 0; Metazoa - 0; Fungi - 0; Plants - 36; Viruses - 0; Other Eukaryotes - 0 (source: NCBI BLink). | chr2:14833848-14834624 FORWARD LENGTH=777
MD16G1021400	2099.07	-1.52286	0.063771	-23.8801	4.93e-126	2.03e-124	AT1G14870.1	Symbols: PCR2 | PLANT CADMIUM RESISTANCE 2 | chr1:5128375-5129523 REVERSE LENGTH=1149
MD10G1228800	7774.16	-1.31259	0.0549742	-23.8764	5.38e-126	2.22e-124	AT5G44790.1	Symbols: RAN1, HMA7 | copper-exporting ATPase / responsive-to-antagonist 1 / copper-transporting ATPase (RAN1) | chr5:18075610-18079988 REVERSE LENGTH=4379
MD01G1087400	741.941	-2.6556	0.111253	-23.87	6.27e-126	2.58e-124	AT1G01120.1	Symbols: KCS1 | 3-ketoacyl-CoA synthase 1 | chr1:57269-59167 REVERSE LENGTH=1899
MD04G1053100	3936.26	-1.20292	0.0504173	-23.8593	8.12e-126	3.34e-124	AT5G47070.1	Symbols: | Protein kinase superfamily protein | chr5:19118543-19120909 REVERSE LENGTH=2367
MD16G1030200	2010.83	-1.4484	0.0607218	-23.853	9.43e-126	3.87e-124	AT1G71070.1	Symbols: | Core-2/I-branching beta-1,6-N-acetylglucosaminyltransferase family protein | chr1:26807188-26809504 REVERSE LENGTH=2317
MD16G1071900	1257.64	-2.03	0.0851732	-23.8338	1.49e-125	6.11e-124	AT1G26800.1	Symbols: | RING/U-box superfamily protein | chr1:9285099-9286324 REVERSE LENGTH=1226
MD13G1008300	2990.14	-1.22668	0.0514846	-23.8263	1.79e-125	7.31e-124	AT1G01550.2	Symbols: BPS1 | Protein of unknown function (DUF793) | chr1:199791-201775 FORWARD LENGTH=1985
MD04G1117800	380.834	-3.58976	0.150726	-23.8165	2.25e-125	9.21e-124	AT3G09520.1	Symbols: ATEXO70H4, EXO70H4 | exocyst subunit exo70 family protein H4 | chr3:2923743-2925629 FORWARD LENGTH=1887
MD09G1147500	662.165	-2.41479	0.101402	-23.814	2.39e-125	9.76e-124	AT2G43000.1	Symbols: anac042, NAC042 | NAC domain containing protein 42 | chr2:17880615-17882636 REVERSE LENGTH=2022
MD15G1434600	1488.82	-1.93574	0.08129	-23.8127	2.46e-125	1.01e-123	AT3G02430.1	Symbols: | Protein of unknown function (DUF679) | chr3:499345-500174 FORWARD LENGTH=830
MD09G1190200	8739.88	-1.26203	0.0530005	-23.8117	2.53e-125	1.03e-123	AT1G72700.1	Symbols: | ATPase E1-E2 type family protein / haloacid dehalogenase-like hydrolase family protein | chr1:27365896-27371733 FORWARD LENGTH=5838
MD09G1099500	784.763	-2.32667	0.0977277	-23.8077	2.78e-125	1.13e-123	AT4G27310.1	Symbols: | B-box type zinc finger family protein | chr4:13675638-13676910 FORWARD LENGTH=1273
MD15G1267100	10344.3	-1.30469	0.0548368	-23.7922	4.02e-125	1.64e-123
MD07G1223100	10231.7	-1.09851	0.0461803	-23.7874	4.51e-125	1.83e-123	AT5G05580.1	Symbols: FAD8 | fatty acid desaturase 8 | chr5:1664085-1666531 FORWARD LENGTH=2447
MD09G1168300	329.974	-4.91834	0.206796	-23.7835	4.95e-125	2.01e-123	AT1G78950.1	Symbols: | Terpenoid cyclases family protein | chr1:29684432-29688673 REVERSE LENGTH=4242
MD17G1227600	507.936	3.15957	0.132964	23.7626	8.14e-125	3.3e-123
MD01G1231600	401.57	-3.97431	0.167268	-23.7602	8.62e-125	3.49e-123	AT5G24660.1	Symbols: LSU2 | response to low sulfur 2 | chr5:8443279-8443834 REVERSE LENGTH=556
MD10G1007900	2860.3	-1.55326	0.0653861	-23.7551	9.72e-125	3.93e-123	AT1G76980.2	Symbols: | FUNCTIONS IN: molecular_function unknown; INVOLVED IN: biological_process unknown; LOCATED IN: cellular_component unknown; BEST Arabidopsis thaliana protein match is: embryo defective 2170 (TAIR:AT1G21390.1); Has 61 Blast hits to 61 proteins in 18 species: Archae - 0; Bacteria - 8; Metazoa - 8; Fungi - 2; Plants - 40; Viruses - 3; Other Eukaryotes - 0 (source: NCBI BLink). | chr1:28925…
MD10G1081600	2598.67	-1.50834	0.0635117	-23.7491	1.12e-124	4.53e-123	AT4G34320.1	Symbols: | Protein of unknown function (DUF677) | chr4:16422166-16423948 FORWARD LENGTH=1783
MD07G1175100	1322.5	-2.53019	0.106705	-23.7121	2.71e-124	1.09e-122	AT2G39220.1	Symbols: PLP6, PLA IIB | PATATIN-like protein 6 | chr2:16374896-16377020 REVERSE LENGTH=2125
MD02G1250000	890.189	-2.28446	0.0964416	-23.6875	4.85e-124	1.95e-122	AT1G70250.1	Symbols: | receptor serine/threonine kinase, putative | chr1:26452965-26456088 FORWARD LENGTH=3124
MD07G1184600	1879.28	-1.63014	0.0688579	-23.6739	6.7e-124	2.69e-122	AT5G13590.1	Symbols: | unknown protein; Has 150 Blast hits to 121 proteins in 42 species: Archae - 0; Bacteria - 8; Metazoa - 80; Fungi - 5; Plants - 17; Viruses - 0; Other Eukaryotes - 40 (source: NCBI BLink). | chr5:4373239-4379356 REVERSE LENGTH=6118
MD10G1133200	5515.9	1.08072	0.0456591	23.6693	7.47e-124	3e-122	AT3G45970.1	Symbols: ATEXLA1, EXPL1, ATEXPL1, ATHEXP BETA 2.1, EXLA1 | expansin-like A1 | chr3:16896166-16897308 FORWARD LENGTH=1143
MD03G1108500	8713.56	-1.02381	0.0432721	-23.6598	9.35e-124	3.75e-122	AT3G45640.1	Symbols: ATMPK3, MPK3, ATMAPK3 | mitogen-activated protein kinase 3 | chr3:16756770-16758698 FORWARD LENGTH=1929
MD04G1180200	685.845	-2.57322	0.10889	-23.6314	1.83e-123	7.35e-122	AT2G38640.1	Symbols: | Protein of unknown function (DUF567) | chr2:16157604-16158561 REVERSE LENGTH=958
MD11G1199600	1120.81	-1.87098	0.0791827	-23.6286	1.96e-123	7.84e-122	AT1G63440.1	Symbols: HMA5 | heavy metal atpase 5 | chr1:23527655-23531109 FORWARD LENGTH=3455
MD01G1036200	1999.64	1.7029	0.0720878	23.6226	2.26e-123	9.03e-122	AT4G40060.1	Symbols: ATHB16, ATHB-16, HB16 | homeobox protein 16 | chr4:18571359-18573084 REVERSE LENGTH=1726
MD11G1315500	1606.39	-1.68625	0.0713843	-23.6221	2.28e-123	9.12e-122	AT1G02610.1	Symbols: | RING/FYVE/PHD zinc finger superfamily protein | chr1:553050-555994 REVERSE LENGTH=2945
MD09G1233700	4468.86	-1.17449	0.049727	-23.6187	2.48e-123	9.89e-122	AT5G45710.1	Symbols: AT-HSFA4C, RHA1, HSFA4C | winged-helix DNA-binding transcription factor family protein | chr5:18540850-18542863 FORWARD LENGTH=2014
MD01G1050100	4523.25	-1.25704	0.0532357	-23.6128	2.85e-123	1.14e-121	AT4G00720.1	Symbols: ATSK32, ASKTHETA, SK32 | shaggy-like protein kinase 32 | chr4:293641-297314 REVERSE LENGTH=3674
MD11G1229700	1775.41	-1.4996	0.063539	-23.6012	3.74e-123	1.49e-121	AT3G20660.1	Symbols: AtOCT4, 4-Oct | organic cation/carnitine transporter4 | chr3:7225135-7228595 REVERSE LENGTH=3461
MD11G1214900	2649.88	-1.38613	0.05875	-23.5937	4.47e-123	1.78e-121
MD08G1118000	1723.02	-1.60077	0.0678684	-23.5864	5.32e-123	2.11e-121	AT2G25737.1	Symbols: | Sulfite exporter TauE/SafE family protein | chr2:10976936-10979900 FORWARD LENGTH=2965
MD10G1261700	484.244	-2.72836	0.115725	-23.5762	6.76e-123	2.68e-121	AT1G30080.1	Symbols: | Glycosyl hydrolase superfamily protein | chr1:10550947-10553215 REVERSE LENGTH=2269
MD13G1126300	1112.19	-1.82138	0.0773053	-23.5609	9.71e-123	3.85e-121	AT5G13190.1	Symbols: | CONTAINS InterPro DOMAIN/s: LPS-induced tumor necrosis factor alpha factor (InterPro:IPR006629); Has 30201 Blast hits to 17322 proteins in 780 species: Archae - 12; Bacteria - 1396; Metazoa - 17338; Fungi - 3422; Plants - 5037; Viruses - 0; Other Eukaryotes - 2996 (source: NCBI BLink). | chr5:4204817-4206405 REVERSE LENGTH=1589
MD11G1274100	3032.56	-1.36578	0.0580306	-23.5355	1.77e-122	7e-121	AT3G14690.1	Symbols: CYP72A15 | cytochrome P450, family 72, subfamily A, polypeptide 15 | chr3:4937317-4939465 FORWARD LENGTH=2149
MD13G1084100	948.907	-2.21548	0.0941458	-23.5324	1.9e-122	7.51e-121	AT1G70000.2	Symbols: | myb-like transcription factor family protein | chr1:26363093-26364759 REVERSE LENGTH=1667
MD13G1043900	7266.16	-1.13567	0.0483047	-23.5106	3.18e-122	1.26e-120	AT1G13340.1	Symbols: | Regulator of Vps4 activity in the MVB pathway protein | chr1:4569448-4571118 REVERSE LENGTH=1671
MD09G1240700	1686.35	-1.87617	0.0798375	-23.4999	4.09e-122	1.61e-120	AT2G42360.1	Symbols: | RING/U-box superfamily protein | chr2:17640798-17641790 FORWARD LENGTH=993
MD17G1109300	1980.66	1.86285	0.079326	23.4835	6.01e-122	2.37e-120	AT2G44310.1	Symbols: | Calcium-binding EF-hand family protein | chr2:18309212-18309826 FORWARD LENGTH=615
MD00G1190900	1214.37	-2.30406	0.0981199	-23.4821	6.21e-122	2.44e-120	AT2G44480.2	Symbols: BGLU17 | beta glucosidase 17 | chr2:18359734-18363088 FORWARD LENGTH=3355
MD11G1058600	2517.31	-1.37049	0.0583794	-23.4755	7.26e-122	2.85e-120	AT2G24560.1	Symbols: | GDSL-like Lipase/Acylhydrolase family protein | chr2:10431537-10432933 FORWARD LENGTH=1397
MD04G1225400	19357.7	-0.998556	0.0425572	-23.4638	9.55e-122	3.75e-120	AT3G04720.1	Symbols: PR4, HEL, PR-4 | pathogenesis-related 4 | chr3:1285524-1286562 REVERSE LENGTH=1039
MD03G1029100	758.017	2.64968	0.113015	23.4454	1.47e-121	5.77e-120	AT1G55850.1	Symbols: ATCSLE1, CSLE1 | cellulose synthase like E1 | chr1:20876699-20879482 FORWARD LENGTH=2784
MD02G1165600	1425.69	-1.87791	0.0801151	-23.4402	1.66e-121	6.52e-120	AT5G66900.1	Symbols: | Disease resistance protein (CC-NBS-LRR class) family | chr5:26714764-26717788 REVERSE LENGTH=3025
MD15G1364600	5502.37	1.21603	0.0518971	23.4315	2.04e-121	7.98e-120	AT4G08685.1	Symbols: SAH7 | Pollen Ole e 1 allergen and extensin family protein | chr4:5550429-5551370 FORWARD LENGTH=942
MD07G1139900	4843.86	-1.37386	0.0586501	-23.4247	2.4e-121	9.36e-120	AT4G11610.1	Symbols: | C2 calcium/lipid-binding plant phosphoribosyltransferase family protein | chr4:7013729-7018049 REVERSE LENGTH=4321
MD11G1124700	2718.92	1.52948	0.0653415	23.4075	3.58e-121	1.4e-119	AT3G47730.1	Symbols: ATATH1, ATH1, ABCA2 | ATP-binding cassette A2 | chr3:17594060-17598896 REVERSE LENGTH=4837
MD10G1137700	1319.93	-1.62685	0.0695467	-23.3922	5.13e-121	2e-119	AT5G17680.1	Symbols: | disease resistance protein (TIR-NBS-LRR class), putative | chr5:5822999-5827153 FORWARD LENGTH=4155
MD07G1282800	664.916	2.59659	0.111013	23.39	5.4e-121	2.1e-119	AT5G24090.1	Symbols: ATCHIA, CHIA | chitinase A | chr5:8143699-8145252 REVERSE LENGTH=1554
MD17G1039600	1591.28	-1.74408	0.0745737	-23.3873	5.75e-121	2.24e-119	AT5G14930.2	Symbols: SAG101 | senescence-associated gene 101 | chr5:4828640-4830857 FORWARD LENGTH=2218
MD10G1274200	1735.96	-1.56606	0.0670989	-23.3396	1.76e-120	6.84e-119	AT1G78700.1	Symbols: BEH4 | BES1/BZR1 homolog 4 | chr1:29599349-29601682 FORWARD LENGTH=2334
MD15G1162100	10784.8	-1.01314	0.0434864	-23.2979	4.66e-120	1.81e-118	AT2G12550.1	Symbols: | ubiquitin-associated (UBA)/TS-N domain-containing protein | chr2:5114868-5118747 FORWARD LENGTH=3880
MD03G1098800	1753.73	-1.50327	0.0645275	-23.2966	4.8e-120	1.86e-118	AT3G45980.1	Symbols: H2B, HTB9 | Histone superfamily protein | chr3:16897287-16898013 REVERSE LENGTH=727
MD00G1187000	284.592	-4.72192	0.202772	-23.2869	6.02e-120	2.33e-118
MD13G1025200	1045.18	-1.80794	0.0776563	-23.2813	6.86e-120	2.65e-118	AT2G01430.1	Symbols: ATHB17, ATHB-17, HB17 | homeobox-leucine zipper protein 17 | chr2:187798-190369 REVERSE LENGTH=2572
MD13G1174000	1522.58	-1.64001	0.0705393	-23.2497	1.43e-119	5.54e-118	AT5G18670.1	Symbols: BMY3, BAM9 | beta-amylase 3 | chr5:6225956-6228132 FORWARD LENGTH=2177
MD12G1038600	15409.2	-1.23711	0.0532131	-23.2482	1.48e-119	5.73e-118	AT2G35980.1	Symbols: YLS9, NHL10, ATNHL10 | Late embryogenesis abundant (LEA) hydroxyproline-rich glycoprotein family | chr2:15110588-15111471 FORWARD LENGTH=884
MD10G1313400	1452.93	1.76991	0.0763164	23.1917	5.52e-119	2.13e-117	AT4G23180.1	Symbols: CRK10, RLK4 | cysteine-rich RLK (RECEPTOR-like protein kinase) 10 | chr4:12138137-12140921 FORWARD LENGTH=2785
MD02G1140000	1104.04	-1.98373	0.0855925	-23.1764	7.88e-119	3.03e-117	AT3G50980.1	Symbols: XERO1 | dehydrin xero 1 | chr3:18941925-18942865 FORWARD LENGTH=941
MD10G1228000	676.216	-2.64458	0.11413	-23.1716	8.81e-119	3.39e-117	AT2G34930.1	Symbols: | disease resistance family protein / LRR family protein | chr2:14737066-14739904 REVERSE LENGTH=2839
MD02G1021100	2011.49	-1.44756	0.0625353	-23.1479	1.53e-118	5.87e-117
MD02G1189200	2440.82	-1.52923	0.0661252	-23.1263	2.52e-118	9.66e-117	AT4G37720.1	Symbols: ATPSK6, PSK6 | phytosulfokine 6 precursor | chr4:17718961-17719318 REVERSE LENGTH=358
MD14G1081500	33049.1	-1.10928	0.0479739	-23.1227	2.74e-118	1.05e-116	AT2G41430.5	Symbols: ERD15 | dehydration-induced protein (ERD15) | chr2:17269232-17270542 FORWARD LENGTH=1311
MD13G1134300	4190.82	-1.09939	0.0475979	-23.0975	4.9e-118	1.88e-116	AT1G28190.1	Symbols: | unknown protein; BEST Arabidopsis thaliana protein match is: unknown protein (TAIR:AT5G12340.1); Has 166 Blast hits to 162 proteins in 36 species: Archae - 0; Bacteria - 2; Metazoa - 15; Fungi - 5; Plants - 124; Viruses - 0; Other Eukaryotes - 20 (source: NCBI BLink). | chr1:9846884-9847923 REVERSE LENGTH=1040
MD06G1015000	2016.76	1.57447	0.0681788	23.0932	5.41e-118	2.07e-116	AT4G19120.2	Symbols: ERD3 | S-adenosyl-L-methionine-dependent methyltransferases superfamily protein | chr4:10460295-10463102 REVERSE LENGTH=2808
MD15G1277400	4468.03	-1.36915	0.0593835	-23.0561	1.28e-117	4.89e-116	AT5G66900.1	Symbols: | Disease resistance protein (CC-NBS-LRR class) family | chr5:26714764-26717788 REVERSE LENGTH=3025
MD05G1080900	1723.73	-1.50949	0.0655582	-23.0251	2.61e-117	9.96e-116	AT4G34410.1	Symbols: RRTF1 | redox responsive transcription factor 1 | chr4:16451876-16453260 FORWARD LENGTH=1385
MD15G1438500	565.212	-2.47939	0.107734	-23.014	3.37e-117	1.29e-115	AT2G20370.1	Symbols: KAM1, MUR3 | Exostosin family protein | chr2:8791986-8794401 FORWARD LENGTH=2416
MD04G1019300	5601.83	-1.10738	0.0481422	-23.0022	4.44e-117	1.69e-115	AT4G15550.1	Symbols: IAGLU | indole-3-acetate beta-D-glucosyltransferase | chr4:8877590-8879327 REVERSE LENGTH=1738
MD04G1002500	34637.5	-0.817486	0.0355474	-22.9971	4.99e-117	1.9e-115	AT5G36110.1	Symbols: CYP716A1 | cytochrome P450, family 716, subfamily A, polypeptide 1 | chr5:14195377-14197613 FORWARD LENGTH=2237
MD02G1082400	2903.4	-1.31259	0.0570933	-22.9902	5.84e-117	2.22e-115	AT4G26100.1	Symbols: CK1, CKL1 | casein kinase 1 | chr4:13227450-13230797 REVERSE LENGTH=3348
MD12G1158500	1168.67	-1.66799	0.0725939	-22.9769	7.93e-117	3.01e-115	AT3G54100.1	Symbols: | O-fucosyltransferase family protein | chr3:20034071-20037953 REVERSE LENGTH=3883
MD15G1131400	3373.66	-1.64341	0.0715404	-22.9718	8.93e-117	3.38e-115	AT4G32020.1	Symbols: | unknown protein; FUNCTIONS IN: molecular_function unknown; INVOLVED IN: biological_process unknown; LOCATED IN: chloroplast; EXPRESSED IN: 24 plant structures; EXPRESSED DURING: 15 growth stages; BEST Arabidopsis thaliana protein match is: unknown protein (TAIR:AT2G25250.1); Has 65 Blast hits to 65 proteins in 19 species: Archae - 0; Bacteria - 0; Metazoa - 3; Fungi - 8; Plants - 54; V…
MD12G1022900	4946.2	-1.23518	0.053827	-22.9472	1.57e-116	5.95e-115	AT2G36310.1	Symbols: URH1 | uridine-ribohydrolase 1 | chr2:15224497-15226872 REVERSE LENGTH=2376
MD01G1177100	6542.78	1.01727	0.0443315	22.9469	1.58e-116	5.99e-115	AT5G51190.1	Symbols: | Integrase-type DNA-binding superfamily protein | chr5:20800584-20801416 REVERSE LENGTH=833
MD14G1131300	6893.09	-0.981631	0.0428028	-22.9338	2.14e-116	8.08e-115	AT5G42050.1	Symbols: | DCD (Development and Cell Death) domain protein | chr5:16815489-16817301 FORWARD LENGTH=1813
MD07G1251200	4166.79	-1.55537	0.067825	-22.9321	2.22e-116	8.39e-115	AT5G43470.2	Symbols: RPP8, HRT, RCY1 | Disease resistance protein (CC-NBS-LRR class) family | chr5:17462547-17467448 REVERSE LENGTH=4902
MD13G1027400	738.723	-2.57851	0.112487	-22.9228	2.75e-116	1.04e-114	AT2G01300.1	Symbols: | unknown protein; BEST Arabidopsis thaliana protein match is: unknown protein (TAIR:AT1G15010.1); Has 73 Blast hits to 73 proteins in 12 species: Archae - 0; Bacteria - 0; Metazoa - 0; Fungi - 0; Plants - 73; Viruses - 0; Other Eukaryotes - 0 (source: NCBI BLink). | chr2:151057-151729 REVERSE LENGTH=673
MD12G1086800	4805.34	-1.13778	0.0496599	-22.9115	3.57e-116	1.34e-114	AT5G16440.1	Symbols: IPP1 | isopentenyl diphosphate isomerase 1 | chr5:5371627-5373735 FORWARD LENGTH=2109
MD01G1000200	2818.47	-1.25669	0.0548584	-22.9079	3.88e-116	1.46e-114	AT2G01170.1	Symbols: BAT1 | bidirectional amino acid transporter 1 | chr2:102194-104549 REVERSE LENGTH=2356
MD11G1189000	309.149	-3.93901	0.171956	-22.9071	3.95e-116	1.48e-114	AT4G16260.1	Symbols: | Glycosyl hydrolase superfamily protein | chr4:9200010-9201552 REVERSE LENGTH=1543
MD14G1024500	330.098	-3.81609	0.166686	-22.8939	5.34e-116	2.01e-114	AT3G12580.1	Symbols: HSP70, ATHSP70 | heat shock protein 70 | chr3:3991261-3993792 REVERSE LENGTH=2532
MD03G1160600	5291.4	-1.10357	0.0482055	-22.8931	5.45e-116	2.04e-114	AT5G21990.1	Symbols: TPR7 | Tetratricopeptide repeat (TPR)-like superfamily protein | chr5:7273169-7276563 FORWARD LENGTH=3395
MD11G1070500	2069.49	-1.42198	0.0621373	-22.8845	6.63e-116	2.48e-114	AT2G30020.1	Symbols: | Protein phosphatase 2C family protein | chr2:12814410-12816088 FORWARD LENGTH=1679
MD16G1017500	319.144	-5.28613	0.231059	-22.8778	7.73e-116	2.89e-114	AT1G14790.1	Symbols: RDR1, ATRDRP1 | RNA-dependent RNA polymerase 1 | chr1:5093961-5098032 REVERSE LENGTH=4072
MD07G1203700	1871.08	-1.89995	0.0830519	-22.8766	7.94e-116	2.97e-114	AT3G11410.1	Symbols: ATPP2CA, AHG3, PP2CA | protein phosphatase 2CA | chr3:3583883-3585790 REVERSE LENGTH=1908
MD15G1226500	3008.64	-1.3176	0.0576197	-22.8673	9.84e-116	3.68e-114	AT5G06740.1	Symbols: | Concanavalin A-like lectin protein kinase family protein | chr5:2084094-2086052 FORWARD LENGTH=1959
MD08G1175900	624.218	-2.42316	0.106023	-22.8549	1.31e-115	4.87e-114	AT5G36930.1	Symbols: | Disease resistance protein (TIR-NBS-LRR class) family | chr5:14567622-14572630 REVERSE LENGTH=5009
MD05G1026700	3679.75	-1.50491	0.0659263	-22.8272	2.46e-115	9.18e-114	AT1G18740.1	Symbols: | Protein of unknown function (DUF793) | chr1:6463922-6465476 FORWARD LENGTH=1555
MD15G1132000	1695.98	1.74	0.076252	22.8191	2.96e-115	1.1e-113	AT5G13930.1	Symbols: CHS, TT4, ATCHS | Chalcone and stilbene synthase family protein | chr5:4488688-4490264 FORWARD LENGTH=1577
MD04G1138900	1478.16	-1.74961	0.0768353	-22.771	8.89e-115	3.31e-113
MD08G1123100	1923.97	-1.58307	0.0695431	-22.7638	1.05e-114	3.89e-113	AT5G24810.1	Symbols: | ABC1 family protein | chr5:8516815-8522679 REVERSE LENGTH=5865
MD16G1145200	1531.62	1.63366	0.0717717	22.762	1.09e-114	4.05e-113	AT5G13870.1	Symbols: EXGT-A4, XTH5 | xyloglucan endotransglucosylase/hydrolase 5 | chr5:4474976-4477045 REVERSE LENGTH=2070
MD17G1283600	2494.18	-1.42608	0.062737	-22.7311	2.21e-114	8.18e-113	AT3G62220.1	Symbols: | Protein kinase superfamily protein | chr3:23029100-23031155 REVERSE LENGTH=2056
MD09G1061700	577.732	-2.40375	0.105836	-22.712	3.41e-114	1.26e-112	AT5G15450.1	Symbols: APG6, CLPB3, CLPB-P | casein lytic proteinase B3 | chr5:5014212-5018347 REVERSE LENGTH=4136
MD01G1135700	2565.22	-1.27216	0.0560296	-22.7052	3.98e-114	1.47e-112	AT3G12560.1	Symbols: TRFL9, ATTBP2 | TRF-like 9 | chr3:3981983-3985550 REVERSE LENGTH=3568
MD10G1303400	1556.32	-1.54143	0.0679203	-22.6947	5.06e-114	1.87e-112	AT4G21510.1	Symbols: | F-box family protein | chr4:11445849-11447163 REVERSE LENGTH=1315
MD00G1005700	1626.17	1.5627	0.0688918	22.6834	6.54e-114	2.41e-112	AT5G51970.2	Symbols: | GroES-like zinc-binding alcohol dehydrogenase family protein | chr5:21111594-21113403 FORWARD LENGTH=1810
MD15G1289400	4626.73	-1.17976	0.0520415	-22.6695	8.96e-114	3.3e-112	AT2G23270.1	Symbols: | unknown protein; FUNCTIONS IN: molecular_function unknown; INVOLVED IN: biological_process unknown; LOCATED IN: endomembrane system; EXPRESSED IN: stem, sperm cell, root, stamen; EXPRESSED DURING: 4 anthesis; BEST Arabidopsis thaliana protein match is: unknown protein (TAIR:AT4G37290.1); Has 36 Blast hits to 35 proteins in 6 species: Archae - 0; Bacteria - 0; Metazoa - 0; Fungi - 0; Pl…
MD16G1073500	1334.45	1.6228	0.0716314	22.6549	1.25e-113	4.59e-112	AT1G26850.2	Symbols: | S-adenosyl-L-methionine-dependent methyltransferases superfamily protein | chr1:9300873-9304328 REVERSE LENGTH=3456
MD08G1154000	1233.53	-1.90693	0.0842508	-22.634	2.01e-113	7.38e-112	AT1G15800.1	Symbols: | unknown protein; BEST Arabidopsis thaliana protein match is: unknown protein (TAIR:AT1G80610.1); Has 56 Blast hits to 52 proteins in 9 species: Archae - 0; Bacteria - 0; Metazoa - 0; Fungi - 0; Plants - 56; Viruses - 0; Other Eukaryotes - 0 (source: NCBI BLink). | chr1:5441082-5443684 REVERSE LENGTH=2603
MD09G1192100	16289.1	0.873108	0.0385804	22.6309	2.15e-113	7.9e-112	AT3G13790.1	Symbols: ATBFRUCT1 | Glycosyl hydrolases family 32 protein | chr3:4532913-4535867 REVERSE LENGTH=2955
MD05G1205200	783.359	-2.11585	0.0936752	-22.5871	5.81e-113	2.13e-111	AT3G54660.1	Symbols: GR, EMB2360, ATGR2 | glutathione reductase | chr3:20229744-20233182 REVERSE LENGTH=3439
MD02G1123500	2209.76	-1.55926	0.069082	-22.5712	8.32e-113	3.05e-111	AT2G17705.1	Symbols: | unknown protein; FUNCTIONS IN: molecular_function unknown; INVOLVED IN: biological_process unknown; LOCATED IN: plasma membrane; EXPRESSED IN: cultured cell; BEST Arabidopsis thaliana protein match is: unknown protein (TAIR:AT4G08330.1); Has 135 Blast hits to 135 proteins in 32 species: Archae - 5; Bacteria - 29; Metazoa - 0; Fungi - 0; Plants - 91; Viruses - 0; Other Eukaryotes - 10 (…
MD16G1152300	672.876	-2.14144	0.0948962	-22.5661	9.33e-113	3.42e-111	AT5G49480.1	Symbols: ATCP1, CP1 | Ca2+-binding protein 1 | chr5:20070743-20071638 FORWARD LENGTH=896
MD03G1049900	2075.99	-1.30499	0.0578495	-22.5584	1.11e-112	4.06e-111	AT4G27950.1	Symbols: CRF4 | cytokinin response factor 4 | chr4:13909569-13910859 REVERSE LENGTH=1291
MD05G1055800	818.732	-2.16308	0.0959237	-22.55	1.34e-112	4.9e-111	AT5G66320.2	Symbols: GATA5 | GATA transcription factor 5 | chr5:26495955-26497677 REVERSE LENGTH=1723
MD00G1149300	711.787	-2.18607	0.0969832	-22.5407	1.66e-112	6.05e-111	AT3G04350.1	Symbols: | Plant protein of unknown function (DUF946) | chr3:1153727-1156776 REVERSE LENGTH=3050
MD02G1037500	3120.17	-1.30282	0.0578724	-22.512	3.17e-112	1.16e-110	AT5G55190.1	Symbols: RAN3, ATRAN3 | RAN GTPase 3 | chr5:22392176-22394172 FORWARD LENGTH=1997
MD08G1012800	698.217	2.2582	0.100326	22.5086	3.42e-112	1.24e-110	AT1G75780.1	Symbols: TUB1 | tubulin beta-1 chain | chr1:28451141-28453640 REVERSE LENGTH=2500
MD11G1110600	5248.24	-1.03715	0.0461035	-22.4961	4.53e-112	1.65e-110	AT2G28840.1	Symbols: XBAT31 | XB3 ortholog 1 in Arabidopsis thaliana | chr2:12378555-12380674 FORWARD LENGTH=2120
MD02G1263000	2699.85	-1.54522	0.0687158	-22.4871	5.55e-112	2.02e-110	AT5G04930.1	Symbols: ALA1 | aminophospholipid ATPase 1 | chr5:1444870-1449817 FORWARD LENGTH=4948
MD05G1056800	16026.2	-0.856955	0.038128	-22.4757	7.17e-112	2.6e-110	AT4G34640.1	Symbols: SQS1, ERG9 | squalene synthase 1 | chr4:16538282-16541926 FORWARD LENGTH=3645
MD13G1076100	3629.25	-1.14106	0.05081	-22.4573	1.09e-111	3.94e-110	AT2G02800.2	Symbols: APK2B | protein kinase 2B | chr2:795515-799442 REVERSE LENGTH=3928
MD12G1040900	13306.3	-0.88949	0.0396446	-22.4366	1.73e-111	6.27e-110	AT2G35930.1	Symbols: PUB23 | plant U-box 23 | chr2:15082855-15084473 REVERSE LENGTH=1619
MD15G1132300	388.923	-2.99801	0.133679	-22.4269	2.15e-111	7.79e-110	AT5G13930.1	Symbols: CHS, TT4, ATCHS | Chalcone and stilbene synthase family protein | chr5:4488688-4490264 FORWARD LENGTH=1577
MD16G1201100	2557.26	-1.22979	0.0548456	-22.4227	2.37e-111	8.55e-110	AT1G76490.1	Symbols: HMG1, HMGR1, AtHMGR1 | hydroxy methylglutaryl CoA reductase 1 | chr1:28695760-28698793 FORWARD LENGTH=3034
MD15G1251100	2126.27	1.64245	0.0732502	22.4224	2.38e-111	8.6e-110	AT4G36360.1	Symbols: BGAL3 | beta-galactosidase 3 | chr4:17176342-17181261 REVERSE LENGTH=4920
MD07G1201700	1188.66	-1.95568	0.0872261	-22.4209	2.46e-111	8.89e-110	AT2G39720.1	Symbols: RHC2A | RING-H2 finger C2A | chr2:16567209-16568822 REVERSE LENGTH=1614
MD14G1015300	1041.82	-1.82784	0.0815787	-22.4059	3.45e-111	1.24e-109	AT5G04560.1	Symbols: DME | HhH-GPD base excision DNA repair family protein | chr5:1309202-1318401 FORWARD LENGTH=9200
MD01G1134400	7834.65	-1.20149	0.0537207	-22.3656	8.52e-111	3.07e-109	AT2G39650.1	Symbols: | Protein of unknown function (DUF506) | chr2:16527792-16529407 REVERSE LENGTH=1616
MD07G1201900	948.895	1.94073	0.0868059	22.3572	1.03e-110	3.7e-109	AT2G29190.2	Symbols: PUM2 | pumilio 2 | chr2:12543839-12548563 REVERSE LENGTH=4725
MD03G1296900	1225.85	-1.71997	0.0769884	-22.3406	1.49e-110	5.35e-109	AT1G02660.1	Symbols: | alpha/beta-Hydrolases superfamily protein | chr1:571955-574981 REVERSE LENGTH=3027
MD10G1172300	24127.5	-1.1527	0.0516072	-22.336	1.65e-110	5.93e-109	AT3G09270.1	Symbols: ATGSTU8, GSTU8 | glutathione S-transferase TAU 8 | chr3:2848289-2849289 REVERSE LENGTH=1001
MD06G1100000	639.791	-2.19048	0.0980791	-22.3338	1.74e-110	6.22e-109	AT3G61610.1	Symbols: | Galactose mutarotase-like superfamily protein | chr3:22799027-22801205 FORWARD LENGTH=2179
MD13G1208500	4082.7	-1.40991	0.0631468	-22.3275	2e-110	7.15e-109	AT2G38870.1	Symbols: | Serine protease inhibitor, potato inhibitor I-type family protein | chr2:16236381-16237280 REVERSE LENGTH=900
MD10G1234000	1869.75	-1.87431	0.084063	-22.2965	4e-110	1.43e-108
MD15G1113800	22096.8	-0.976489	0.0437985	-22.2951	4.13e-110	1.47e-108	AT1G74630.1	Symbols: | Tetratricopeptide repeat (TPR)-like superfamily protein | chr1:28030521-28032452 FORWARD LENGTH=1932
MD04G1169500	2915.51	-1.17558	0.0527785	-22.2739	6.61e-110	2.36e-108	AT2G38410.1	Symbols: | ENTH/VHS/GAT family protein | chr2:16086630-16090208 REVERSE LENGTH=3579
MD17G1010200	2970.02	-1.20194	0.0540023	-22.2572	9.61e-110	3.43e-108	AT2G33490.1	Symbols: | hydroxyproline-rich glycoprotein family protein | chr2:14183552-14187869 FORWARD LENGTH=4318
MD10G1298700	298.181	-3.64119	0.163937	-22.2109	2.69e-109	9.59e-108
MD03G1134500	5166.96	-1.34061	0.0603886	-22.1997	3.46e-109	1.23e-107	AT2G27830.1	Symbols: | unknown protein; BEST Arabidopsis thaliana protein match is: unknown protein (TAIR:AT4G22758.1); Has 131 Blast hits to 131 proteins in 17 species: Archae - 0; Bacteria - 0; Metazoa - 0; Fungi - 0; Plants - 131; Viruses - 0; Other Eukaryotes - 0 (source: NCBI BLink). | chr2:11860218-11861475 FORWARD LENGTH=1258
MD17G1154500	1903.64	1.41313	0.0637077	22.1814	5.19e-109	1.85e-107	AT3G14310.1	Symbols: ATPME3, PME3 | pectin methylesterase 3 | chr3:4771902-4775119 REVERSE LENGTH=3218
MD11G1254600	466.871	-2.99754	0.135266	-22.1604	8.29e-109	2.94e-107	AT5G10530.1	Symbols: | Concanavalin A-like lectin protein kinase family protein | chr5:3324978-3326933 REVERSE LENGTH=1956
MD13G1028700	1708.51	-1.43256	0.06468	-22.1484	1.08e-108	3.84e-107	AT3G03280.1	Symbols: | unknown protein; FUNCTIONS IN: molecular_function unknown; INVOLVED IN: N-terminal protein myristoylation; LOCATED IN: cellular_component unknown; BEST Arabidopsis thaliana protein match is: unknown protein (TAIR:AT5G17350.1); Has 137 Blast hits to 137 proteins in 11 species: Archae - 0; Bacteria - 0; Metazoa - 0; Fungi - 0; Plants - 137; Viruses - 0; Other Eukaryotes - 0 (source: NCBI…
MD14G1064600	1065.06	2.17779	0.0983389	22.1457	1.15e-108	4.07e-107	AT2G42320.2	Symbols: | nucleolar protein gar2-related | chr2:17627342-17630797 FORWARD LENGTH=3456
MD09G1146700	556.424	-2.39044	0.107956	-22.1426	1.23e-108	4.35e-107	AT1G31300.2	Symbols: | TRAM, LAG1 and CLN8 (TLC) lipid-sensing domain containing protein | chr1:11193635-11196312 FORWARD LENGTH=2678
MD12G1069000	2945.33	-1.25053	0.0564877	-22.138	1.36e-108	4.81e-107	AT3G57550.2	Symbols: AGK2, GK-2 | guanylate kinase | chr3:21306723-21309464 FORWARD LENGTH=2742
MD16G1124300	875.342	2.22443	0.100489	22.1361	1.42e-108	5.02e-107	AT5G50760.1	Symbols: | SAUR-like auxin-responsive protein family | chr5:20644661-20645469 FORWARD LENGTH=809
MD01G1126100	1331.79	-1.60067	0.0723169	-22.1341	1.48e-108	5.24e-107	AT3G12570.4	Symbols: FYD | FYD | chr3:3988714-3991079 FORWARD LENGTH=2366
MD17G1281200	24501.3	-1.14821	0.0518796	-22.1321	1.55e-108	5.47e-107	AT4G01870.1	Symbols: | tolB protein-related | chr4:808376-810446 REVERSE LENGTH=2071
MD05G1286900	284.008	-3.96362	0.179238	-22.1137	2.33e-108	8.22e-107
MD07G1042400	10827.8	-1.18146	0.0535111	-22.0788	5.06e-108	1.78e-106	AT3G12490.1	Symbols: ATCYSB, ATCYS6, CYSB | cystatin B | chr3:3960401-3961911 REVERSE LENGTH=1511
MD14G1112200	1847.63	1.36805	0.0620626	22.0431	1.11e-107	3.91e-106	AT4G23550.1	Symbols: WRKY29, ATWRKY29 | WRKY family transcription factor | chr4:12291820-12293096 FORWARD LENGTH=1277
MD03G1240900	2030.89	-1.33149	0.0604358	-22.0315	1.44e-107	5.04e-106	AT1G16670.1	Symbols: | Protein kinase superfamily protein | chr1:5697324-5699769 FORWARD LENGTH=2446
MD05G1074000	882.045	-1.84604	0.0841303	-21.9426	1.02e-106	3.58e-105	AT3G19000.1	Symbols: | 2-oxoglutarate (2OG) and Fe(II)-dependent oxygenase superfamily protein | chr3:6553564-6555040 REVERSE LENGTH=1477
MD01G1036500	9186.37	-0.989708	0.0451384	-21.9261	1.46e-106	5.13e-105	AT5G64300.1	Symbols: ATGCH, GCH, ATRIBA1, RFD1 | GTP cyclohydrolase II | chr5:25718404-25721162 FORWARD LENGTH=2759
MD08G1011000	2130.17	-1.31176	0.0598423	-21.9202	1.67e-106	5.83e-105	AT5G64920.1	Symbols: CIP8 | COP1-interacting protein 8 | chr5:25943888-25945442 REVERSE LENGTH=1555
MD13G1137800	1130.86	-2.07827	0.0948124	-21.9198	1.68e-106	5.88e-105
MD13G1147300	1979.48	-1.36345	0.0622212	-21.9129	1.96e-106	6.84e-105	AT1G48040.1	Symbols: | Protein phosphatase 2C family protein | chr1:17719740-17721841 REVERSE LENGTH=2102
MD02G1086700	4318.85	-1.13558	0.0518503	-21.901	2.54e-106	8.86e-105	AT2G06530.1	Symbols: VPS2.1 | SNF7 family protein | chr2:2588545-2590453 REVERSE LENGTH=1909
MD11G1262300	566.251	2.52013	0.115084	21.8982	2.7e-106	9.42e-105	AT1G78860.1	Symbols: | D-mannose binding lectin protein with Apple-like carbohydrate-binding domain | chr1:29646168-29647499 REVERSE LENGTH=1332
MD15G1024900	551.459	-2.37817	0.10863	-21.8923	3.08e-106	1.07e-104	AT1G75280.1	Symbols: | NmrA-like negative transcriptional regulator family protein | chr1:28251960-28253619 FORWARD LENGTH=1660
MD16G1011600	3272.5	-1.51195	0.0691181	-21.8748	4.51e-106	1.57e-104	AT3G09270.1	Symbols: ATGSTU8, GSTU8 | glutathione S-transferase TAU 8 | chr3:2848289-2849289 REVERSE LENGTH=1001
MD16G1000300	1843.97	-1.44646	0.0661386	-21.8702	5e-106	1.74e-104	AT3G19830.2	Symbols: NTMC2TYPE5.2, NTMC2T5.2 | Calcium-dependent lipid-binding (CaLB domain) family protein | chr3:6886189-6890064 REVERSE LENGTH=3876
MD06G1166000	588.282	-2.6619	0.121768	-21.8605	6.18e-106	2.15e-104	AT4G24690.1	Symbols: | ubiquitin-associated (UBA)/TS-N domain-containing protein / octicosapeptide/Phox/Bemp1 (PB1) domain-containing protein | chr4:12741033-12744533 FORWARD LENGTH=3501
MD14G1186000	3364.64	-1.22022	0.0558678	-21.8413	9.41e-106	3.27e-104	AT5G65200.1	Symbols: PUB38, ATPUB38 | plant U-box 38 | chr5:26048065-26049952 REVERSE LENGTH=1888
MD01G1139200	3984.77	-1.41168	0.064763	-21.7976	2.44e-105	8.47e-104	AT3G11410.1	Symbols: ATPP2CA, AHG3, PP2CA | protein phosphatase 2CA | chr3:3583883-3585790 REVERSE LENGTH=1908
MD03G1245500	1153.17	1.71491	0.0787394	21.7796	3.62e-105	1.25e-103
MD02G1100500	10374.8	-0.897803	0.0412343	-21.7732	4.17e-105	1.44e-103	AT3G43190.1	Symbols: SUS4, ATSUS4 | sucrose synthase 4 | chr3:15179020-15183989 REVERSE LENGTH=4970
MD05G1256300	2099.03	-1.29358	0.0594144	-21.7722	4.26e-105	1.47e-103	AT5G45110.1	Symbols: NPR3, ATNPR3 | NPR1-like protein 3 | chr5:18228910-18231522 FORWARD LENGTH=2613
MD11G1282500	1513.3	-1.72983	0.0794627	-21.7691	4.56e-105	1.57e-103	AT3G63220.1	Symbols: | Galactose oxidase/kelch repeat superfamily protein | chr3:23357392-23359148 REVERSE LENGTH=1757
MD16G1170900	2387.13	-1.38084	0.0634498	-21.7627	5.24e-105	1.81e-103	AT1G09070.1	Symbols: SRC2, (AT)SRC2 | soybean gene regulated by cold-2 | chr1:2927703-2928968 FORWARD LENGTH=1266
MD12G1185000	914.59	-1.90908	0.0877396	-21.7585	5.74e-105	1.98e-103	AT5G58380.1	Symbols: CIPK10, PKS2, SIP1, SNRK3.8 | SOS3-interacting protein 1 | chr5:23596962-23599242 REVERSE LENGTH=2281
MD10G1058000	3706.5	-1.08176	0.0497444	-21.7463	7.48e-105	2.57e-103	AT1G58290.1	Symbols: HEMA1 | Glutamyl-tRNA reductase family protein | chr1:21623726-21626200 REVERSE LENGTH=2475
MD07G1199800	3306.83	-1.14556	0.0527944	-21.6985	2.12e-104	7.28e-103	AT3G55470.2	Symbols: | Calcium-dependent lipid-binding (CaLB domain) family protein | chr3:20564239-20566329 FORWARD LENGTH=2091
MD01G1102500	1663.29	-1.48326	0.0684442	-21.6711	3.84e-104	1.32e-102	AT5G22950.1	Symbols: VPS24.1 | SNF7 family protein | chr5:7681305-7682903 FORWARD LENGTH=1599
MD04G1048100	1890.95	-1.35803	0.0627543	-21.6405	7.47e-104	2.56e-102	AT2G30000.1	Symbols: | PHF5-like protein | chr2:12803853-12804977 REVERSE LENGTH=1125
MD14G1015900	679.629	-2.18765	0.101133	-21.6313	9.11e-104	3.12e-102	AT5G03720.1	Symbols: AT-HSFA3, HSFA3 | heat shock transcription factor A3 | chr5:971786-973683 REVERSE LENGTH=1898
MD05G1358600	3456.87	-1.23071	0.0569215	-21.6211	1.14e-103	3.89e-102	AT5G47560.1	Symbols: ATTDT, ATSDAT, TDT | tonoplast dicarboxylate transporter | chr5:19287369-19290465 REVERSE LENGTH=3097
MD04G1011300	11457.9	-0.967706	0.0447953	-21.6028	1.69e-103	5.78e-102	AT5G60390.3	Symbols: | GTP binding Elongation factor Tu family protein | chr5:24288664-24290856 FORWARD LENGTH=2193
MD11G1170400	547.439	2.48565	0.11508	21.5992	1.83e-103	6.24e-102
MD08G1105300	981.778	1.90896	0.0883964	21.5955	1.98e-103	6.76e-102	AT2G26560.1	Symbols: PLP2, PLA IIA, PLA2A | phospholipase A 2A | chr2:11293769-11295806 REVERSE LENGTH=2038
MD16G1085000	1987.64	-1.44487	0.0669439	-21.5834	2.58e-103	8.78e-102	AT1G70170.1	Symbols: MMP | matrix metalloproteinase | chr1:26423874-26425356 FORWARD LENGTH=1483
MD06G1034300	9029.26	-1.28877	0.0597343	-21.5751	3.08e-103	1.05e-101
MD05G1189100	1366.4	-1.63265	0.075686	-21.5713	3.34e-103	1.14e-101	AT5G20190.1	Symbols: | Tetratricopeptide repeat (TPR)-like superfamily protein | chr5:6814093-6815379 FORWARD LENGTH=1287
MD02G1232500	2838.26	-1.46969	0.0682255	-21.5417	6.34e-103	2.16e-101
MD05G1303400	8233.61	-0.976764	0.0453504	-21.5382	6.83e-103	2.32e-101	AT1G29050.1	Symbols: TBL38 | TRICHOME BIREFRINGENCE-LIKE 38 | chr1:10136230-10139208 REVERSE LENGTH=2979
MD10G1324500	7946.32	-1.03839	0.0482191	-21.5348	7.35e-103	2.49e-101	AT1G62300.1	Symbols: WRKY6, ATWRKY6 | WRKY family transcription factor | chr1:23016683-23019279 REVERSE LENGTH=2597
MD06G1147600	2207.29	-1.22495	0.0568897	-21.5319	7.82e-103	2.65e-101	AT1G67580.2	Symbols: | Protein kinase superfamily protein | chr1:25327284-25331379 REVERSE LENGTH=4096
MD04G1004900	3177.01	-1.12726	0.0524002	-21.5126	1.19e-102	4.02e-101	AT3G24170.3	Symbols: ATGR1, GR1 | glutathione-disulfide reductase | chr3:8729510-8734562 REVERSE LENGTH=5053
MD01G1198700	252.871	-5.61716	0.26116	-21.5085	1.3e-102	4.39e-101	AT5G62020.1	Symbols: AT-HSFB2A, HSFB2A | heat shock transcription factor B2A | chr5:24916089-24917643 FORWARD LENGTH=1555
MD01G1040700	1552.84	1.62942	0.0758694	21.4766	2.57e-102	8.7e-101	AT5G10510.2	Symbols: AIL6 | AINTEGUMENTA-like 6 | chr5:3315529-3320202 FORWARD LENGTH=4674
MD09G1069500	2402	1.35838	0.0632715	21.469	3.03e-102	1.02e-100	AT1G55020.1	Symbols: LOX1, ATLOX1 | lipoxygenase 1 | chr1:20525708-20530273 FORWARD LENGTH=4566
MD05G1359500	6162.64	-0.965653	0.0449793	-21.4689	3.04e-102	1.03e-100	AT5G47530.1	Symbols: | Auxin-responsive family protein | chr5:19281374-19283061 FORWARD LENGTH=1688
MD16G1127300	2099.8	-1.33616	0.0622656	-21.4591	3.76e-102	1.27e-100	AT5G13210.1	Symbols: | Uncharacterised conserved protein UCP015417, vWA | chr5:4214504-4216686 FORWARD LENGTH=2183
MD16G1263500	1803.83	-1.44983	0.0676232	-21.4398	5.69e-102	1.92e-100	AT2G18690.1	Symbols: | unknown protein; FUNCTIONS IN: molecular_function unknown; INVOLVED IN: biological_process unknown; LOCATED IN: membrane; EXPRESSED IN: 16 plant structures; EXPRESSED DURING: 9 growth stages; CONTAINS InterPro DOMAIN/s: Protein of unknown function DUF975 (InterPro:IPR010380); BEST Arabidopsis thaliana protein match is: unknown protein (TAIR:AT2G18680.1); Has 186 Blast hits to 184 prote…
MD09G1171600	1046.08	1.91113	0.0891729	21.4318	6.76e-102	2.27e-100	AT1G53730.1	Symbols: SRF6 | STRUBBELIG-receptor family 6 | chr1:20061701-20065713 FORWARD LENGTH=4013
MD17G1039700	1591.22	-1.54176	0.0719559	-21.4264	7.57e-102	2.55e-100	AT5G14930.2	Symbols: SAG101 | senescence-associated gene 101 | chr5:4828640-4830857 FORWARD LENGTH=2218
MD10G1309900	1109.52	1.69087	0.078925	21.4238	8.02e-102	2.69e-100	AT1G61680.1	Symbols: TPS14 | terpene synthase 14 | chr1:22772315-22774720 REVERSE LENGTH=2406
MD15G1377900	3211.73	-1.38957	0.064883	-21.4165	9.38e-102	3.15e-100	AT3G05200.1	Symbols: ATL6 | RING/U-box superfamily protein | chr3:1476982-1478730 FORWARD LENGTH=1749
MD12G1008100	4173.76	1.14849	0.0536318	21.4144	9.81e-102	3.29e-100	AT5G17920.2	Symbols: ATCIMS | Cobalamin-independent synthase family protein | chr5:5935274-5939468 FORWARD LENGTH=4195
MD16G1015600	3350.27	-1.13419	0.05302	-21.3916	1.6e-101	5.35e-100	AT1G34300.1	Symbols: | lectin protein kinase family protein | chr1:12503406-12506048 FORWARD LENGTH=2643
MD05G1098300	5613.4	-1.55854	0.0728815	-21.3846	1.86e-101	6.22e-100	AT1G27730.1	Symbols: STZ, ZAT10 | salt tolerance zinc finger | chr1:9648141-9649073 REVERSE LENGTH=933
MD09G1029800	5356.77	-1.00206	0.0468843	-21.373	2.38e-101	7.96e-100	AT5G14610.2	Symbols: | DEAD box RNA helicase family protein | chr5:4710564-4715069 FORWARD LENGTH=4506
MD15G1320600	4651.14	-1.25075	0.0585612	-21.358	3.28e-101	1.1e-99	AT5G10980.1	Symbols: | Histone superfamily protein | chr5:3472405-3473466 REVERSE LENGTH=1062
MD12G1113000	13097	-0.917124	0.0429478	-21.3544	3.55e-101	1.18e-99	AT5G03380.1	Symbols: | Heavy metal transport/detoxification superfamily protein | chr5:832104-834289 REVERSE LENGTH=2186
MD06G1082600	701.493	-2.0892	0.0979216	-21.3354	5.33e-101	1.78e-99	AT4G11570.2	Symbols: | Haloacid dehalogenase-like hydrolase (HAD) superfamily protein | chr4:7004335-7006081 FORWARD LENGTH=1747
MD03G1059000	359.125	3.88963	0.182661	21.2943	1.28e-100	4.27e-99	AT5G05340.1	Symbols: | Peroxidase superfamily protein | chr5:1578951-1580875 REVERSE LENGTH=1925
MD11G1195900	448.829	-2.46972	0.115982	-21.2941	1.29e-100	4.28e-99
MD04G1201000	3899.23	-1.23959	0.0582466	-21.2818	1.67e-100	5.56e-99	AT3G05500.1	Symbols: | Rubber elongation factor protein (REF) | chr3:1593434-1595015 FORWARD LENGTH=1582
MD11G1004100	3565.11	1.18761	0.0558893	21.2493	3.34e-100	1.11e-98	AT5G05340.1	Symbols: | Peroxidase superfamily protein | chr5:1578951-1580875 REVERSE LENGTH=1925
MD00G1110100	1057.99	1.73074	0.0814791	21.2415	3.95e-100	1.31e-98
MD06G1051900	612.624	-2.12055	0.0999224	-21.2219	5.99e-100	1.98e-98	AT5G47230.1	Symbols: ERF5, ATERF-5, ATERF5 | ethylene responsive element binding factor 5 | chr5:19179939-19181129 FORWARD LENGTH=1191
MD06G1184300	24516.2	-0.850754	0.040112	-21.2094	7.81e-100	2.59e-98	AT1G79990.5	Symbols: | structural molecules | chr1:30085781-30092238 FORWARD LENGTH=6458
MD14G1209700	1313.15	1.52209	0.0718024	21.1984	9.89e-100	3.27e-98	AT5G15490.1	Symbols: | UDP-glucose 6-dehydrogenase family protein | chr5:5027639-5030194 REVERSE LENGTH=2556
MD15G1081200	533.902	2.60188	0.122765	21.194	1.09e-99	3.58e-98	AT5G42930.1	Symbols: | alpha/beta-Hydrolases superfamily protein | chr5:17210546-17214220 REVERSE LENGTH=3675
MD15G1187400	1368.18	-1.95791	0.0924186	-21.1853	1.31e-99	4.31e-98	AT3G24500.1	Symbols: MBF1C | multiprotein bridging factor 1C | chr3:8918679-8919683 FORWARD LENGTH=1005
MD03G1257500	3171.29	-1.72427	0.0814002	-21.1827	1.38e-99	4.55e-98
MD12G1023200	3387.65	-1.0946	0.0516916	-21.1756	1.6e-99	5.28e-98	AT2G36320.1	Symbols: | A20/AN1-like zinc finger family protein | chr2:15228788-15230496 FORWARD LENGTH=1709
MD02G1162800	1418.32	-1.45061	0.0685222	-21.1699	1.81e-99	5.95e-98	AT2G23610.1	Symbols: ATMES3, MES3 | methyl esterase 3 | chr2:10044179-10046532 REVERSE LENGTH=2354
MD15G1199200	1821.82	-1.50187	0.0709489	-21.1683	1.87e-99	6.15e-98	AT5G56550.1	Symbols: OXS3, ATOXS3 | oxidative stress 3 | chr5:22895616-22896653 REVERSE LENGTH=1038
MD10G1079900	2217.64	-1.39002	0.0657115	-21.1534	2.57e-99	8.44e-98	AT3G18830.1	Symbols: ATPLT5, PMT5, ATPMT5 | polyol/monosaccharide transporter 5 | chr3:6488862-6491273 REVERSE LENGTH=2412
MD16G1164700	1999.98	-1.51196	0.0715238	-21.1393	3.46e-99	1.13e-97	AT3G16720.1	Symbols: ATL2, TL2 | TOXICOS EN LEVADURA 2 | chr3:5692738-5694127 FORWARD LENGTH=1390
MD04G1013800	2003.33	-1.35994	0.0643382	-21.1374	3.6e-99	1.18e-97	AT3G07200.2	Symbols: | RING/U-box superfamily protein | chr3:2290820-2292492 FORWARD LENGTH=1673
MD14G1030800	730.504	-1.87797	0.0888692	-21.1318	4.06e-99	1.33e-97	AT5G22380.1	Symbols: anac090, NAC090 | NAC domain containing protein 90 | chr5:7408777-7410102 REVERSE LENGTH=1326
MD03G1036600	8746.98	-0.880386	0.0416929	-21.116	5.67e-99	1.86e-97	AT5G56000.1	Symbols: Hsp81.4, AtHsp90.4 | HEAT SHOCK PROTEIN 81.4 | chr5:22677451-22680152 REVERSE LENGTH=2702
MD15G1402700	651.623	-2.21462	0.104883	-21.1152	5.77e-99	1.88e-97	AT1G76690.1	Symbols: OPR2, ATOPR2 | 12-oxophytodienoate reductase 2 | chr1:28778890-28780483 FORWARD LENGTH=1594
MD17G1059400	1132.91	-1.66332	0.078787	-21.1116	6.22e-99	2.03e-97	AT3G29400.1	Symbols: ATEXO70E1, EXO70E1 | exocyst subunit exo70 family protein E1 | chr3:11297283-11299620 REVERSE LENGTH=2338
MD04G1139000	7694.86	-1.14884	0.0545545	-21.0586	1.91e-98	6.22e-97	AT5G02020.1	Symbols: SIS | Encodes a protein involved in salt tolerance, names SIS (Salt Induced Serine rich). | chr5:386082-388123 REVERSE LENGTH=2042
MD08G1130200	27388.9	-0.917006	0.0435647	-21.0493	2.32e-98	7.56e-97	AT2G24520.1	Symbols: AHA5, HA5 | H(+)-ATPase 5 | chr2:10415432-10419783 FORWARD LENGTH=4352
MD15G1064300	1197.36	-1.71343	0.0814719	-21.031	3.42e-98	1.11e-96	AT3G30390.2	Symbols: | Transmembrane amino acid transporter family protein | chr3:11976837-11979621 REVERSE LENGTH=2785
MD10G1124400	1197.47	-2.00985	0.0956571	-21.011	5.2e-98	1.69e-96	AT4G38580.1	Symbols: ATFP6, HIPP26, FP6 | farnesylated protein 6 | chr4:18034431-18035889 FORWARD LENGTH=1459
MD09G1145500	1801.89	-1.32144	0.0628947	-21.0104	5.27e-98	1.71e-96	AT1G16130.1	Symbols: WAKL2 | wall associated kinase-like 2 | chr1:5525491-5528212 FORWARD LENGTH=2722
MD13G1009500	1666.74	-1.47779	0.070348	-21.0068	5.69e-98	1.85e-96	AT2G37790.1	Symbols: | NAD(P)-linked oxidoreductase superfamily protein | chr2:15838764-15840932 FORWARD LENGTH=2169
MD07G1007300	6476.1	-1.47145	0.0700878	-20.9944	7.38e-98	2.39e-96	AT3G12630.1	Symbols: | A20/AN1-like zinc finger family protein | chr3:4012608-4013583 FORWARD LENGTH=976
MD01G1121400	2628.67	-1.15717	0.0551277	-20.9908	7.96e-98	2.58e-96	AT3G55320.1	Symbols: PGP20 | P-glycoprotein 20 | chr3:20506992-20513393 REVERSE LENGTH=6402
MD01G1052800	1686.08	-1.35176	0.0644202	-20.9834	9.3e-98	3.01e-96	AT3G61220.1	Symbols: | NAD(P)-binding Rossmann-fold superfamily protein | chr3:22662953-22664356 FORWARD LENGTH=1404
MD04G1172000	1428	-1.4046	0.0669515	-20.9793	1.01e-97	3.28e-96	AT3G51650.1	Symbols: | unknown protein; BEST Arabidopsis thaliana protein match is: unknown protein (TAIR:AT3G51640.1); Has 27645 Blast hits to 15097 proteins in 1246 species: Archae - 44; Bacteria - 3367; Metazoa - 10036; Fungi - 2690; Plants - 1205; Viruses - 196; Other Eukaryotes - 10107 (source: NCBI BLink). | chr3:19158971-19162379 FORWARD LENGTH=3409
MD00G1094100	2057.69	-1.27006	0.0605392	-20.9791	1.02e-97	3.29e-96	AT5G41610.1	Symbols: ATCHX18, CHX18 | cation/H+ exchanger 18 | chr5:16638370-16641728 REVERSE LENGTH=3359
MD03G1089700	1933.61	-1.47407	0.070276	-20.9755	1.1e-97	3.55e-96	AT1G07530.1	Symbols: SCL14, ATGRAS2, GRAS2 | SCARECROW-like 14 | chr1:2313582-2316469 REVERSE LENGTH=2888
MD15G1145500	347.959	3.64265	0.17373	20.9673	1.3e-97	4.21e-96	AT3G06240.1	Symbols: | F-box family protein | chr3:1887043-1888750 FORWARD LENGTH=1708
MD02G1179000	2497.39	-1.29586	0.0618358	-20.9564	1.64e-97	5.28e-96	AT4G37260.1	Symbols: MYB73, ATMYB73 | myb domain protein 73 | chr4:17540490-17541799 FORWARD LENGTH=1310
MD11G1215000	2902.05	-1.30772	0.0624283	-20.9475	1.98e-97	6.37e-96
MD08G1008400	721.134	-2.16453	0.10335	-20.9436	2.15e-97	6.9e-96	AT1G60420.1	Symbols: | DC1 domain-containing protein | chr1:22261888-22264408 FORWARD LENGTH=2521
MD02G1123800	972.221	-2.27164	0.10848	-20.9406	2.28e-97	7.34e-96	AT4G35840.1	Symbols: | RING/U-box superfamily protein | chr4:16980961-16982365 FORWARD LENGTH=1405
MD07G1157500	5661.8	-1.0707	0.0511695	-20.9246	3.2e-97	1.03e-95	AT1G01140.1	Symbols: CIPK9, PKS6 | CBL-interacting protein kinase 9 | chr1:64167-67625 REVERSE LENGTH=3459
MD09G1044800	2737.8	-1.17396	0.0561747	-20.8984	5.54e-97	1.78e-95	AT5G36930.2	Symbols: | Disease resistance protein (TIR-NBS-LRR class) family | chr5:14567622-14572630 REVERSE LENGTH=5009
MD02G1252600	655.317	-2.34875	0.1124	-20.8964	5.77e-97	1.85e-95	AT1G70250.1	Symbols: | receptor serine/threonine kinase, putative | chr1:26452965-26456088 FORWARD LENGTH=3124
MD13G1125000	3901.13	-1.10856	0.0530851	-20.8827	7.69e-97	2.46e-95	AT5G13180.1	Symbols: ANAC083, VNI2, NAC083 | NAC domain containing protein 83 | chr5:4196572-4197848 FORWARD LENGTH=1277
MD07G1195500	3032.55	-1.10325	0.0528403	-20.8789	8.33e-97	2.66e-95	AT5G59300.1	Symbols: UBC7, ATUBC7 | ubiquitin carrier protein 7 | chr5:23919597-23921304 REVERSE LENGTH=1708
MD06G1199300	1136.44	-1.59897	0.0766723	-20.8546	1.39e-96	4.43e-95	AT5G39380.1	Symbols: | Plant calmodulin-binding protein-related | chr5:15758717-15760686 REVERSE LENGTH=1970
MD13G1071300	990.099	-1.83115	0.0878375	-20.8471	1.62e-96	5.17e-95	AT1G26810.1	Symbols: GALT1 | galactosyltransferase1 | chr1:9286643-9289969 REVERSE LENGTH=3327
MD05G1135100	1542.7	-1.36218	0.0653458	-20.8457	1.67e-96	5.31e-95	AT1G20670.1	Symbols: | DNA-binding bromodomain-containing protein | chr1:7164190-7168021 REVERSE LENGTH=3832
MD11G1144100	812.171	-1.84255	0.0883897	-20.8457	1.67e-96	5.31e-95	AT3G45980.1	Symbols: H2B, HTB9 | Histone superfamily protein | chr3:16897287-16898013 REVERSE LENGTH=727
MD12G1246300	313.451	-3.73633	0.179308	-20.8376	1.98e-96	6.29e-95
MD05G1262700	14231	-0.877597	0.0421259	-20.8327	2.19e-96	6.96e-95	AT5G36110.1	Symbols: CYP716A1 | cytochrome P450, family 716, subfamily A, polypeptide 1 | chr5:14195377-14197613 FORWARD LENGTH=2237
MD17G1250000	7943.4	-0.926039	0.0444717	-20.8231	2.67e-96	8.49e-95	AT1G20030.2	Symbols: | Pathogenesis-related thaumatin superfamily protein | chr1:6945695-6947344 FORWARD LENGTH=1650
MD11G1156800	1559	-1.55672	0.0747965	-20.8127	3.32e-96	1.05e-94	AT2G27830.1	Symbols: | unknown protein; BEST Arabidopsis thaliana protein match is: unknown protein (TAIR:AT4G22758.1); Has 131 Blast hits to 131 proteins in 17 species: Archae - 0; Bacteria - 0; Metazoa - 0; Fungi - 0; Plants - 131; Viruses - 0; Other Eukaryotes - 0 (source: NCBI BLink). | chr2:11860218-11861475 FORWARD LENGTH=1258
MD17G1274200	488.9	-2.70603	0.130029	-20.8109	3.45e-96	1.09e-94	AT5G36930.1	Symbols: | Disease resistance protein (TIR-NBS-LRR class) family | chr5:14567622-14572630 REVERSE LENGTH=5009
MD06G1185900	1664.92	-1.4375	0.0691001	-20.8032	4.05e-96	1.28e-94	AT1G18900.2	Symbols: | Pentatricopeptide repeat (PPR) superfamily protein | chr1:6528984-6532614 FORWARD LENGTH=3631
MD15G1372200	2699.7	1.2618	0.0607084	20.7847	5.96e-96	1.89e-94	AT4G08950.1	Symbols: EXO | Phosphate-responsive 1 family protein | chr4:5740297-5741524 FORWARD LENGTH=1228
MD12G1041700	3999.41	-1.39907	0.0673135	-20.7844	5.99e-96	1.89e-94	AT3G11820.1	Symbols: SYP121, AT-SYR1, ATSYP121, SYR1, ATSYR1, PEN1 | syntaxin of plants 121 | chr3:3729305-3731116 REVERSE LENGTH=1812
MD04G1061300	674.588	-2.00901	0.0967574	-20.7634	9.29e-96	2.93e-94	AT4G16790.1	Symbols: | hydroxyproline-rich glycoprotein family protein | chr4:9451585-9453254 REVERSE LENGTH=1670
MD05G1033400	6466.88	-1.15607	0.0556975	-20.7562	1.08e-95	3.4e-94	AT1G22770.1	Symbols: GI, FB | gigantea protein (GI) | chr1:8061844-8067716 FORWARD LENGTH=5873
MD09G1195100	1918.2	1.44357	0.0696	20.741	1.48e-95	4.66e-94	AT3G21250.2	Symbols: MRP6, ABCC8 | multidrug resistance-associated protein 6 | chr3:7457433-7463525 REVERSE LENGTH=6093
MD04G1201800	763.607	-2.62441	0.126714	-20.7113	2.74e-95	8.64e-94	AT5G27670.1	Symbols: HTA7 | histone H2A 7 | chr5:9792561-9793456 REVERSE LENGTH=896
MD01G1043300	245.803	-4.0566	0.196095	-20.6869	4.54e-95	1.43e-93	AT2G22620.1	Symbols: | Rhamnogalacturonate lyase family protein | chr2:9604772-9610595 REVERSE LENGTH=5824
MD02G1129900	654.55	-2.20661	0.106681	-20.6842	4.81e-95	1.51e-93	AT4G10770.1	Symbols: ATOPT7, OPT7 | oligopeptide transporter 7 | chr4:6628404-6632599 REVERSE LENGTH=4196
MD16G1047300	2163.44	-1.24767	0.0603407	-20.6771	5.57e-95	1.75e-93	AT1G25550.1	Symbols: | myb-like transcription factor family protein | chr1:8976434-8978093 FORWARD LENGTH=1660
MD12G1189700	972.993	-1.79745	0.0869321	-20.6764	5.65e-95	1.77e-93	AT3G56400.1	Symbols: WRKY70, ATWRKY70 | WRKY DNA-binding protein 70 | chr3:20908928-20910481 REVERSE LENGTH=1554
MD05G1281900	1438.28	1.4878	0.0720679	20.6444	1.1e-94	3.44e-93	AT4G18360.1	Symbols: | Aldolase-type TIM barrel family protein | chr4:10145919-10148682 REVERSE LENGTH=2764
MD07G1019600	1256.73	-1.61768	0.078388	-20.6369	1.28e-94	4.01e-93	AT1G69550.1	Symbols: | disease resistance protein (TIR-NBS-LRR class) | chr1:26148021-26153555 REVERSE LENGTH=5535
MD17G1204100	2268.66	-1.16966	0.0566803	-20.6361	1.3e-94	4.08e-93	AT3G25910.1	Symbols: | Protein of unknown function (DUF1644) | chr3:9489221-9491130 FORWARD LENGTH=1910
MD17G1152400	4964.71	-0.995951	0.0482753	-20.6307	1.46e-94	4.56e-93	AT1G53910.2	Symbols: RAP2.12 | related to AP2 12 | chr1:20135112-20136970 FORWARD LENGTH=1859
MD07G1268400	1607.25	-1.32112	0.064093	-20.6126	2.11e-94	6.61e-93	AT4G25570.1	Symbols: ACYB-2 | Cytochrome b561/ferric reductase transmembrane protein family | chr4:13053686-13055623 REVERSE LENGTH=1938
MD11G1247400	1075.86	-1.63164	0.0791984	-20.6019	2.64e-94	8.24e-93	AT4G04960.1	Symbols: | Concanavalin A-like lectin protein kinase family protein | chr4:2533056-2535386 FORWARD LENGTH=2331
MD09G1038700	1655.23	-1.3927	0.0676323	-20.5922	3.22e-94	1.01e-92	AT5G14930.2	Symbols: SAG101 | senescence-associated gene 101 | chr5:4828640-4830857 FORWARD LENGTH=2218
MD17G1108000	508.918	-2.44797	0.118968	-20.5767	4.44e-94	1.38e-92	AT1G12020.1	Symbols: | unknown protein; BEST Arabidopsis thaliana protein match is: unknown protein (TAIR:AT1G62422.1); Has 89 Blast hits to 88 proteins in 16 species: Archae - 0; Bacteria - 0; Metazoa - 0; Fungi - 0; Plants - 87; Viruses - 0; Other Eukaryotes - 2 (source: NCBI BLink). | chr1:4062462-4063337 REVERSE LENGTH=876
MD00G1135700	280.446	-3.8549	0.187361	-20.5747	4.62e-94	1.44e-92	AT1G28210.2	Symbols: ATJ1 | DNAJ heat shock family protein | chr1:9854546-9860158 FORWARD LENGTH=5613
MD07G1200400	2480.88	-1.18352	0.0575338	-20.5708	5.01e-94	1.56e-92	AT5G13820.1	Symbols: TBP1, ATBP-1, ATBP1, ATTBP1, HPPBF-1 | telomeric DNA binding protein 1 | chr5:4460894-4464666 FORWARD LENGTH=3773
MD11G1228800	1456.84	-1.49014	0.0724471	-20.5686	5.24e-94	1.63e-92
MD17G1240400	4176.53	-1.05522	0.0513111	-20.5651	5.63e-94	1.75e-92	AT4G28300.1	Symbols: | Protein of unknown function (DUF1421) | chr4:14014673-14017068 FORWARD LENGTH=2396
MD11G1213700	1811.69	-1.37149	0.0667517	-20.5462	8.33e-94	2.58e-92	AT5G55090.1	Symbols: MAPKKK15 | mitogen-activated protein kinase kinase kinase 15 | chr5:22356852-22358198 REVERSE LENGTH=1347
MD07G1117400	512.639	-2.84132	0.138296	-20.5452	8.49e-94	2.63e-92	AT3G60690.1	Symbols: | SAUR-like auxin-responsive protein family | chr3:22435121-22435949 FORWARD LENGTH=829
MD05G1294000	1819.41	-1.26554	0.0616794	-20.518	1.49e-93	4.6e-92	AT1G29690.1	Symbols: CAD1 | MAC/Perforin domain-containing protein | chr1:10379020-10382123 REVERSE LENGTH=3104
MD16G1016800	9330.16	0.858809	0.0418992	20.497	2.29e-93	7.08e-92	AT1G68020.2	Symbols: ATTPS6, TPS6 | UDP-Glycosyltransferase / trehalose-phosphatase family protein | chr1:25497290-25500374 FORWARD LENGTH=3085
MD02G1082200	4596.52	-1.07902	0.0526471	-20.4953	2.37e-93	7.33e-92	AT5G57000.1	Symbols: | unknown protein; FUNCTIONS IN: molecular_function unknown; INVOLVED IN: biological_process unknown; LOCATED IN: cellular_component unknown; EXPRESSED IN: 24 plant structures; EXPRESSED DURING: 15 growth stages; BEST Arabidopsis thaliana protein match is: unknown protein (TAIR:AT1G72690.1); Has 141 Blast hits to 104 proteins in 24 species: Archae - 0; Bacteria - 6; Metazoa - 27; Fungi -…
MD04G1125600	17607.7	-0.939849	0.0458622	-20.4929	2.49e-93	7.69e-92	AT5G02500.1	Symbols: HSC70-1, HSP70-1, AT-HSC70-1, HSC70 | heat shock cognate protein 70-1 | chr5:553745-556442 REVERSE LENGTH=2698
MD02G1065200	1467.38	-1.48123	0.0723103	-20.4844	2.97e-93	9.15e-92	AT3G28345.1	Symbols: | ABC transporter family protein | chr3:10593753-10598775 REVERSE LENGTH=5023
MD17G1207500	1019.92	1.71174	0.0836024	20.4747	3.62e-93	1.11e-91	AT1G15385.1	Symbols: | unknown protein; CONTAINS InterPro DOMAIN/s: Protein of unknown function DUF761, plant (InterPro:IPR008480); Has 6 Blast hits to 6 proteins in 3 species: Archae - 0; Bacteria - 0; Metazoa - 0; Fungi - 0; Plants - 6; Viruses - 0; Other Eukaryotes - 0 (source: NCBI BLink). | chr1:5292756-5293265 REVERSE LENGTH=510
MD11G1237400	240.97	-4.08607	0.199714	-20.4596	4.93e-93	1.52e-91	AT1G61260.1	Symbols: | Protein of unknown function (DUF761) | chr1:22593465-22595069 REVERSE LENGTH=1605
MD15G1048800	2014.4	-1.53837	0.0752644	-20.4395	7.45e-93	2.29e-91	AT2G26300.1	Symbols: GPA1, GP ALPHA 1, ATGPA1 | G protein alpha subunit 1 | chr2:11196996-11201102 FORWARD LENGTH=4107
MD17G1240300	2923.5	-1.39919	0.0684603	-20.4379	7.69e-93	2.36e-91	AT4G03550.1	Symbols: ATGSL05, GSL05, ATGSL5, PMR4, GSL5 | glucan synthase-like 5 | chr4:1573348-1579696 FORWARD LENGTH=6349
MD16G1010100	1415.94	1.52172	0.0746048	20.397	1.78e-92	5.46e-91	AT2G40260.1	Symbols: | Homeodomain-like superfamily protein | chr2:16816818-16818473 REVERSE LENGTH=1656
MD01G1225400	1159.24	1.59708	0.0783032	20.3961	1.81e-92	5.56e-91	AT4G27720.1	Symbols: | Major facilitator superfamily protein | chr4:13831038-13833814 FORWARD LENGTH=2777
MD01G1123300	6487.4	-1.00987	0.0495246	-20.3912	2e-92	6.13e-91	AT2G28710.1	Symbols: | C2H2-type zinc finger family protein | chr2:12322386-12323584 FORWARD LENGTH=1199
MD08G1192700	1441.75	-1.64817	0.0809204	-20.3678	3.23e-92	9.9e-91	AT1G02070.1	Symbols: | unknown protein; BEST Arabidopsis thaliana protein match is: unknown protein (TAIR:AT3G60520.1); Has 98 Blast hits to 98 proteins in 13 species: Archae - 0; Bacteria - 0; Metazoa - 0; Fungi - 0; Plants - 98; Viruses - 0; Other Eukaryotes - 0 (source: NCBI BLink). | chr1:370257-370967 REVERSE LENGTH=711
MD05G1211000	4218.28	-1.09369	0.0537465	-20.3491	4.73e-92	1.45e-90	AT1G78380.1	Symbols: ATGSTU19, GST8, GSTU19 | glutathione S-transferase TAU 19 | chr1:29486413-29487906 REVERSE LENGTH=1494
MD03G1097700	2616.98	-1.24235	0.0610886	-20.3368	6.08e-92	1.86e-90	AT3G45980.1	Symbols: H2B, HTB9 | Histone superfamily protein | chr3:16897287-16898013 REVERSE LENGTH=727
MD12G1016600	974.373	1.88181	0.0926587	20.309	1.07e-91	3.27e-90	AT2G36530.1	Symbols: LOS2, ENO2 | Enolase | chr2:15320756-15323869 REVERSE LENGTH=3114
MD02G1180300	7548.57	-0.982037	0.0483829	-20.2972	1.36e-91	4.15e-90	AT2G14960.1	Symbols: GH3.1 | Auxin-responsive GH3 family protein | chr2:6451372-6453670 REVERSE LENGTH=2299
MD15G1208900	471.71	-2.3208	0.114351	-20.2954	1.41e-91	4.31e-90	AT5G56960.1	Symbols: | basic helix-loop-helix (bHLH) DNA-binding family protein | chr5:23038703-23041174 REVERSE LENGTH=2472
MD17G1102200	4994.31	-0.928012	0.0457836	-20.2695	2.39e-91	7.28e-90	AT1G05060.1	Symbols: | unknown protein; Has 34 Blast hits to 34 proteins in 13 species: Archae - 0; Bacteria - 0; Metazoa - 0; Fungi - 0; Plants - 34; Viruses - 0; Other Eukaryotes - 0 (source: NCBI BLink). | chr1:1451030-1452872 REVERSE LENGTH=1843
MD11G1089300	357.813	-2.9287	0.144519	-20.2652	2.61e-91	7.95e-90	AT1G07400.1	Symbols: | HSP20-like chaperones superfamily protein | chr1:2274943-2275758 FORWARD LENGTH=816
MD07G1151000	1683.32	-1.33724	0.0660597	-20.2429	4.11e-91	1.25e-89	AT1G01260.3	Symbols: | basic helix-loop-helix (bHLH) DNA-binding superfamily protein | chr1:108946-111597 FORWARD LENGTH=2652
MD02G1188900	751.109	2.04141	0.100872	20.2377	4.56e-91	1.39e-89	AT5G65890.1	Symbols: ACR1 | ACT domain repeat 1 | chr5:26354853-26357866 FORWARD LENGTH=3014
MD09G1099100	1032.79	-1.77554	0.0877487	-20.2344	4.88e-91	1.48e-89	AT4G03260.2	Symbols: | Outer arm dynein light chain 1 protein | chr4:1428673-1431660 FORWARD LENGTH=2988
MD09G1262900	552.497	-2.37554	0.117441	-20.2276	5.59e-91	1.7e-89	AT1G18210.2	Symbols: | Calcium-binding EF-hand family protein | chr1:6266609-6268828 REVERSE LENGTH=2220
MD16G1017400	221.793	-5.21351	0.257924	-20.2133	7.47e-91	2.26e-89
MD12G1241700	6102.16	-1.08781	0.0538749	-20.1914	1.16e-90	3.52e-89	AT1G04240.1	Symbols: SHY2, IAA3 | AUX/IAA transcriptional regulator family protein | chr1:1128188-1129551 REVERSE LENGTH=1364
MD02G1120300	492.922	2.55034	0.126353	20.1843	1.34e-90	4.07e-89	AT3G12500.1	Symbols: ATHCHIB, PR3, PR-3, CHI-B, B-CHI, HCHIB | basic chitinase | chr3:3962382-3963984 REVERSE LENGTH=1603
MD05G1109100	1680.09	1.36026	0.0673981	20.1824	1.4e-90	4.22e-89	AT4G33720.1	Symbols: | CAP (Cysteine-rich secretory proteins, Antigen 5, and Pathogenesis-related 1 protein) superfamily protein | chr4:16182752-16183533 FORWARD LENGTH=782
MD10G1091900	2828.24	-1.24031	0.0615232	-20.16	2.2e-90	6.64e-89	AT3G48690.1	Symbols: ATCXE12, CXE12 | alpha/beta-Hydrolases superfamily protein | chr3:18037047-18038234 REVERSE LENGTH=1188
MD10G1233900	2370.24	-1.26092	0.06256	-20.1553	2.42e-90	7.29e-89	AT4G19860.1	Symbols: | alpha/beta-Hydrolases superfamily protein | chr4:10777512-10780461 REVERSE LENGTH=2950
MD03G1053500	827.242	1.95575	0.0970343	20.1553	2.42e-90	7.29e-89	AT5G58350.1	Symbols: WNK4, ZIK2 | with no lysine (K) kinase 4 | chr5:23584789-23587801 FORWARD LENGTH=3013
MD08G1068200	351.359	-2.87857	0.142937	-20.1388	3.37e-90	1.02e-88	AT5G12020.1	Symbols: HSP17.6II | 17.6 kDa class II heat shock protein | chr5:3882237-3882938 REVERSE LENGTH=702
MD15G1278100	2799.34	-1.34392	0.0667754	-20.126	4.37e-90	1.31e-88	AT5G66900.1	Symbols: | Disease resistance protein (CC-NBS-LRR class) family | chr5:26714764-26717788 REVERSE LENGTH=3025
MD12G1116700	4132.93	-1.02769	0.051065	-20.1252	4.44e-90	1.34e-88	AT2G37040.1	Symbols: PAL1, ATPAL1 | PHE ammonia lyase 1 | chr2:15557376-15560363 REVERSE LENGTH=2988
MD13G1160900	4154.53	-0.958919	0.0476601	-20.12	4.93e-90	1.48e-88
MD13G1029200	759.302	-1.85829	0.0925056	-20.0884	9.32e-90	2.8e-88	AT2G01670.1	Symbols: atnudt17, NUDT17 | nudix hydrolase homolog 17 | chr2:296510-298101 REVERSE LENGTH=1592
MD10G1166000	2864.98	-1.0843	0.0539853	-20.0851	9.96e-90	2.99e-88	AT1G04760.1	Symbols: ATVAMP726, VAMP726 | vesicle-associated membrane protein 726 | chr1:1334760-1336070 FORWARD LENGTH=1311
MD12G1174600	908.267	-1.85344	0.092401	-20.0587	1.69e-89	5.08e-88	AT3G51780.1	Symbols: ATBAG4, BAG4 | BCL-2-associated athanogene 4 | chr3:19206768-19208310 REVERSE LENGTH=1543
MD17G1039800	857.131	-1.7383	0.0866624	-20.0583	1.71e-89	5.12e-88	AT5G14930.2	Symbols: SAG101 | senescence-associated gene 101 | chr5:4828640-4830857 FORWARD LENGTH=2218
MD11G1112800	2252.78	-1.33134	0.0663759	-20.0575	1.73e-89	5.19e-88	AT3G45980.1	Symbols: H2B, HTB9 | Histone superfamily protein | chr3:16897287-16898013 REVERSE LENGTH=727
MD16G1098300	672.552	-1.91781	0.0956521	-20.0498	2.03e-89	6.06e-88	AT1G23330.1	Symbols: | alpha/beta-Hydrolases superfamily protein | chr1:8279588-8281891 REVERSE LENGTH=2304
MD05G1085800	653.707	-1.97654	0.098635	-20.0389	2.52e-89	7.53e-88	AT4G34131.1	Symbols: UGT73B3 | UDP-glucosyl transferase 73B3 | chr4:16343057-16344818 REVERSE LENGTH=1762
MD05G1123700	3196.01	-1.08375	0.0541367	-20.0188	3.77e-89	1.13e-87	AT5G05320.1	Symbols: | FAD/NAD(P)-binding oxidoreductase family protein | chr5:1575006-1576731 REVERSE LENGTH=1726
MD01G1185500	72959.6	-0.709655	0.0354662	-20.0093	4.57e-89	1.36e-87	AT2G36530.1	Symbols: LOS2, ENO2 | Enolase | chr2:15320756-15323869 REVERSE LENGTH=3114
MD10G1184700	2362.1	-1.13771	0.0568797	-20.002	5.29e-89	1.58e-87	AT3G54700.1	Symbols: PHT1;7 | phosphate transporter 1;7 | chr3:20248425-20250070 REVERSE LENGTH=1646
MD04G1187400	633.356	2.19581	0.109804	19.9976	5.78e-89	1.72e-87	AT1G56720.3	Symbols: | Protein kinase superfamily protein | chr1:21263420-21266015 REVERSE LENGTH=2596
MD10G1311200	462.059	-2.3486	0.117476	-19.9922	6.44e-89	1.91e-87	AT4G21320.1	Symbols: HSA32 | Aldolase-type TIM barrel family protein | chr4:11340362-11341877 FORWARD LENGTH=1516
MD04G1028000	1747.77	-1.49514	0.0748044	-19.9873	7.1e-89	2.11e-87	AT3G02750.2	Symbols: | Protein phosphatase 2C family protein | chr3:593207-595755 REVERSE LENGTH=2549
MD12G1164700	984.872	-1.76053	0.0883237	-19.9328	2.12e-88	6.28e-87	AT5G01270.1	Symbols: CPL2 | carboxyl-terminal domain (ctd) phosphatase-like 2 | chr5:107646-112311 REVERSE LENGTH=4666
MD04G1048000	32103.3	-0.788065	0.0395453	-19.9281	2.32e-88	6.88e-87	AT3G54420.1	Symbols: ATEP3, ATCHITIV, CHIV, EP3 | homolog of carrot EP3-3 chitinase | chr3:20145910-20147063 FORWARD LENGTH=1154
MD03G1020400	294.201	-3.34196	0.167754	-19.9218	2.63e-88	7.8e-87	AT5G65360.1	Symbols: | Histone superfamily protein | chr5:26119859-26120581 REVERSE LENGTH=723
MD00G1054500	2454.28	-1.12029	0.0562483	-19.9168	2.91e-88	8.62e-87	AT5G17380.1	Symbols: | Thiamine pyrophosphate dependent pyruvate decarboxylase family protein | chr5:5724759-5726746 REVERSE LENGTH=1988
MD01G1158500	873.195	2.23961	0.112655	19.8802	6.04e-88	1.79e-86	AT2G38310.1	Symbols: PYL4, RCAR10 | PYR1-like 4 | chr2:16050063-16051168 FORWARD LENGTH=1106
MD14G1105700	2559.9	-1.16504	0.0586174	-19.8753	6.67e-88	1.97e-86	AT4G19170.1	Symbols: NCED4, CCD4 | nine-cis-epoxycarotenoid dioxygenase 4 | chr4:10481786-10483857 FORWARD LENGTH=2072
MD03G1095200	993.645	-1.64823	0.0829767	-19.8637	8.38e-88	2.47e-86	AT2G45910.1	Symbols: | U-box domain-containing protein kinase family protein | chr2:18894074-18898528 FORWARD LENGTH=4455
MD11G1190800	17766.9	-0.793031	0.0399246	-19.8632	8.47e-88	2.5e-86	AT1G51410.1	Symbols: | NAD(P)-binding Rossmann-fold superfamily protein | chr1:19059885-19061424 FORWARD LENGTH=1540
MD02G1165400	1146.85	-1.563	0.0786935	-19.8619	8.69e-88	2.56e-86	AT5G66900.1	Symbols: | Disease resistance protein (CC-NBS-LRR class) family | chr5:26714764-26717788 REVERSE LENGTH=3025
MD04G1217700	3742.5	-0.99391	0.0500464	-19.8598	9.08e-88	2.67e-86	AT1G08720.1	Symbols: EDR1, ATEDR1 | Protein kinase superfamily protein | chr1:2774030-2779297 FORWARD LENGTH=5268
MD05G1309500	693.86	-2.00726	0.101113	-19.8516	1.07e-87	3.14e-86	AT1G28480.1	Symbols: GRX480, roxy19 | Thioredoxin superfamily protein | chr1:10013474-10014073 REVERSE LENGTH=600
MD13G1065200	956.86	1.71691	0.0865191	19.8442	1.24e-87	3.63e-86	AT5G61240.1	Symbols: | Leucine-rich repeat (LRR) family protein | chr5:24629256-24632202 FORWARD LENGTH=2947
MD14G1017400	2093.28	-1.28353	0.064709	-19.8355	1.47e-87	4.32e-86	AT3G52920.2	Symbols: | Family of unknown function (DUF662) | chr3:19624380-19626258 FORWARD LENGTH=1879
MD13G1067300	6020.86	-0.905154	0.0457222	-19.7968	3.17e-87	9.3e-86	AT1G13950.1	Symbols: EIF-5A, ELF5A-1, ATELF5A-1, EIF5A | eukaryotic elongation factor 5A-1 | chr1:4773576-4774867 FORWARD LENGTH=1292
MD02G1218900	1664.21	-1.35394	0.0684324	-19.785	4.01e-87	1.17e-85
MD03G1268400	4726.44	-0.983555	0.049726	-19.7795	4.47e-87	1.31e-85	AT1G03290.2	Symbols: | unknown protein; FUNCTIONS IN: molecular_function unknown; INVOLVED IN: biological_process unknown; LOCATED IN: cellular_component unknown; EXPRESSED IN: 22 plant structures; EXPRESSED DURING: 13 growth stages; BEST Arabidopsis thaliana protein match is: unknown protein (TAIR:AT4G02880.2). | chr1:807361-810868 FORWARD LENGTH=3508
MD03G1040000	454.136	-3.09661	0.156561	-19.7789	4.52e-87	1.32e-85	AT3G13310.1	Symbols: | Chaperone DnaJ-domain superfamily protein | chr3:4310608-4311441 REVERSE LENGTH=834
MD13G1231400	502.442	-2.42194	0.1225	-19.7709	5.3e-87	1.55e-85	AT1G04770.1	Symbols: | Tetratricopeptide repeat (TPR)-like superfamily protein | chr1:1336371-1337849 REVERSE LENGTH=1479
MD12G1183000	7346.84	-1.05721	0.0535642	-19.7372	1.03e-86	3.02e-85	AT5G01750.2	Symbols: | Protein of unknown function (DUF567) | chr5:289765-291326 FORWARD LENGTH=1562
MD05G1128800	5471.26	0.879865	0.0446107	19.7232	1.36e-86	3.98e-85	AT1G76160.1	Symbols: sks5 | SKU5 similar 5 | chr1:28577942-28581133 REVERSE LENGTH=3192
MD05G1165000	1215.31	-1.65792	0.0840723	-19.7202	1.45e-86	4.22e-85	AT5G48545.1	Symbols: HINT3 | histidine triad nucleotide-binding 3 | chr5:19676117-19678109 FORWARD LENGTH=1993
MD01G1069200	3868.64	-1.03229	0.0523647	-19.7135	1.65e-86	4.81e-85	AT2G46080.1	Symbols: | CONTAINS InterPro DOMAIN/s: Protein BYPASS related (InterPro:IPR008511); BEST Arabidopsis thaliana protein match is: Protein of unknown function (DUF793) (TAIR:AT1G01550.2); Has 153 Blast hits to 139 proteins in 20 species: Archae - 0; Bacteria - 2; Metazoa - 1; Fungi - 0; Plants - 150; Viruses - 0; Other Eukaryotes - 0 (source: NCBI BLink). | chr2:18948117-18950105 REVERSE LENGTH=1989
MD16G1069500	7963.1	-1.00724	0.0510964	-19.7125	1.69e-86	4.91e-85	AT1G69490.1	Symbols: NAP, ANAC029, ATNAP | NAC-like, activated by AP3/PI | chr1:26122139-26123421 FORWARD LENGTH=1283
MD04G1047700	2804.32	-1.08726	0.0551586	-19.7116	1.72e-86	4.99e-85	AT3G54420.1	Symbols: ATEP3, ATCHITIV, CHIV, EP3 | homolog of carrot EP3-3 chitinase | chr3:20145910-20147063 FORWARD LENGTH=1154
MD08G1205500	6597.61	0.860406	0.0436588	19.7075	1.86e-86	5.41e-85	AT4G19420.1	Symbols: | Pectinacetylesterase family protein | chr4:10587166-10590588 REVERSE LENGTH=3423
MD09G1247500	3861.72	-0.952156	0.0483466	-19.6944	2.41e-86	7e-85	AT4G28300.1	Symbols: | Protein of unknown function (DUF1421) | chr4:14014673-14017068 FORWARD LENGTH=2396
MD15G1384500	3457.12	-1.08212	0.0549638	-19.6878	2.74e-86	7.96e-85	AT4G24540.1	Symbols: AGL24 | AGAMOUS-like 24 | chr4:12670965-12674072 REVERSE LENGTH=3108
MD10G1232400	2025.93	-1.22318	0.0621689	-19.6752	3.52e-86	1.02e-84	AT5G17680.1	Symbols: | disease resistance protein (TIR-NBS-LRR class), putative | chr5:5822999-5827153 FORWARD LENGTH=4155
MD01G1069100	1722.55	-1.47571	0.0750603	-19.6603	4.72e-86	1.37e-84	AT4G01370.1	Symbols: ATMPK4, MPK4 | MAP kinase 4 | chr4:567095-569088 FORWARD LENGTH=1994
MD16G1080800	1517.07	-1.694	0.086167	-19.6594	4.8e-86	1.39e-84	AT1G27100.1	Symbols: | Actin cross-linking protein | chr1:9407125-9411172 REVERSE LENGTH=4048
MD11G1287900	89523.2	-1.00943	0.0513757	-19.6481	6e-86	1.74e-84	AT1G03220.1	Symbols: | Eukaryotic aspartyl protease family protein | chr1:787122-788651 FORWARD LENGTH=1530
MD12G1227600	1131.51	-1.42986	0.0727911	-19.6433	6.59e-86	1.91e-84	AT1G08860.1	Symbols: BON3 | Calcium-dependent phospholipid-binding Copine family protein | chr1:2842153-2846138 FORWARD LENGTH=3986
MD06G1066600	1048.45	-1.66839	0.0849813	-19.6324	8.18e-86	2.36e-84	AT1G12240.1	Symbols: ATBETAFRUCT4, VAC-INV | Glycosyl hydrolases family 32 protein | chr1:4153652-4157644 FORWARD LENGTH=3993
MD11G1306400	1906.44	-1.28235	0.0653921	-19.6102	1.27e-85	3.65e-84	AT5G42655.1	Symbols: | Disease resistance-responsive (dirigent-like protein) family protein | chr5:17102213-17102602 REVERSE LENGTH=390
MD17G1010400	5312.08	-1.0339	0.0527266	-19.6088	1.3e-85	3.75e-84	AT3G02040.1	Symbols: SRG3 | senescence-related gene 3 | chr3:348167-350010 REVERSE LENGTH=1844
MD04G1239300	1346.09	-1.68457	0.0859914	-19.5899	1.88e-85	5.43e-84	AT2G02240.1	Symbols: MEE66 | F-box family protein | chr2:592359-593602 REVERSE LENGTH=1244
MD11G1096200	4286.05	-1.0342	0.0528294	-19.5762	2.47e-85	7.1e-84	AT5G59550.1	Symbols: | zinc finger (C3HC4-type RING finger) family protein | chr5:23998259-23999793 REVERSE LENGTH=1535
MD11G1052100	666.222	-1.86821	0.0954593	-19.5707	2.75e-85	7.9e-84	AT4G27950.1	Symbols: CRF4 | cytokinin response factor 4 | chr4:13909569-13910859 REVERSE LENGTH=1291
MD02G1319400	3506.64	-0.999893	0.0511135	-19.5622	3.25e-85	9.33e-84	AT2G31955.2	Symbols: CNX2 | cofactor of nitrate reductase and xanthine dehydrogenase 2 | chr2:13584267-13586621 REVERSE LENGTH=2355
MD08G1161200	1158.88	1.4751	0.0754182	19.5589	3.46e-85	9.95e-84	AT3G57040.1	Symbols: ARR9, ATRR4 | response regulator 9 | chr3:21109614-21111432 FORWARD LENGTH=1819
MD14G1114500	4063	-1.01562	0.0519348	-19.5557	3.69e-85	1.06e-83	AT2G46150.1	Symbols: | Late embryogenesis abundant (LEA) hydroxyproline-rich glycoprotein family | chr2:18961403-18962376 FORWARD LENGTH=974
MD17G1186800	297.122	4.22312	0.215965	19.5546	3.77e-85	1.08e-83	AT1G10340.1	Symbols: | Ankyrin repeat family protein | chr1:3390322-3392524 REVERSE LENGTH=2203
MD04G1022400	782.383	-1.83357	0.0937688	-19.5542	3.8e-85	1.09e-83	AT5G48570.1	Symbols: ROF2, ATFKBP65, FKBP65 | FKBP-type peptidyl-prolyl cis-trans isomerase family protein | chr5:19690542-19693845 REVERSE LENGTH=3304
MD03G1034900	9611.49	-0.956836	0.0489738	-19.5377	5.25e-85	1.5e-83	AT5G47770.1	Symbols: FPS1 | farnesyl diphosphate synthase 1 | chr5:19345173-19347629 FORWARD LENGTH=2457
MD04G1169200	1555.88	-1.30457	0.0668314	-19.5202	7.39e-85	2.11e-83	AT5G01750.2	Symbols: | Protein of unknown function (DUF567) | chr5:289765-291326 FORWARD LENGTH=1562
MD02G1126500	791.941	-2.06789	0.10594	-19.5193	7.52e-85	2.15e-83
MD12G1190400	3565.61	-0.949992	0.0486812	-19.5145	8.26e-85	2.36e-83	AT3G08720.2	Symbols: ATPK19, ATPK2 | serine/threonine protein kinase 2 | chr3:2648512-2650985 REVERSE LENGTH=2474
MD06G1064500	2058.44	-1.35169	0.0692883	-19.5083	9.34e-85	2.66e-83	AT1G62790.2	Symbols: | Bifunctional inhibitor/lipid-transfer protein/seed storage 2S albumin superfamily protein | chr1:23252321-23253743 FORWARD LENGTH=1423
MD03G1273800	256.752	-3.12731	0.160343	-19.5039	1.02e-84	2.9e-83	AT1G54690.1	Symbols: HTA3, H2AXB, G-H2AX, GAMMA-H2AX | gamma histone variant H2AX | chr1:20414316-20415287 REVERSE LENGTH=972
MD09G1034000	194.066	-4.38585	0.224879	-19.5032	1.03e-84	2.94e-83	AT1G23740.1	Symbols: | Oxidoreductase, zinc-binding dehydrogenase family protein | chr1:8398115-8399749 REVERSE LENGTH=1635
MD10G1288300	207.97	-4.11002	0.210931	-19.4851	1.47e-84	4.18e-83	AT4G28500.1	Symbols: ANAC073, SND2, NAC073 | NAC domain containing protein 73 | chr4:14082660-14084266 FORWARD LENGTH=1607
MD08G1068000	464.56	-2.87157	0.147458	-19.4737	1.83e-84	5.21e-83	AT5G12020.1	Symbols: HSP17.6II | 17.6 kDa class II heat shock protein | chr5:3882237-3882938 REVERSE LENGTH=702
MD09G1097300	2069.61	-1.21331	0.0623086	-19.4726	1.88e-84	5.33e-83	AT2G20900.2	Symbols: DGK5, ATDGK5 | diacylglycerol kinase 5 | chr2:8989275-8992985 REVERSE LENGTH=3711
MD11G1109700	819.303	-1.65988	0.0852697	-19.4663	2.12e-84	6.02e-83	AT5G02390.1	Symbols: | Protein of unknown function (DUF3741) | chr5:508630-511710 REVERSE LENGTH=3081
MD15G1051500	1173.75	-1.46156	0.0751346	-19.4525	2.77e-84	7.87e-83	AT5G47430.3	Symbols: | DWNN domain, a CCHC-type zinc finger | chr5:19235632-19241256 REVERSE LENGTH=5625
MD01G1110500	228.268	-3.47353	0.178582	-19.4506	2.88e-84	8.16e-83	AT3G12090.1	Symbols: TET6 | tetraspanin6 | chr3:3852145-3853720 REVERSE LENGTH=1576
MD13G1101200	855.591	-1.95259	0.1005	-19.4287	4.41e-84	1.25e-82	AT1G59960.1	Symbols: | NAD(P)-linked oxidoreductase superfamily protein | chr1:22071292-22073147 REVERSE LENGTH=1856
MD03G1097000	3477.35	-1.27659	0.0657122	-19.4269	4.57e-84	1.29e-82	AT5G59970.1	Symbols: | Histone superfamily protein | chr5:24146175-24146726 REVERSE LENGTH=552
MD14G1030900	1654.49	-1.42768	0.0735234	-19.4181	5.43e-84	1.53e-82	AT5G22380.1	Symbols: anac090, NAC090 | NAC domain containing protein 90 | chr5:7408777-7410102 REVERSE LENGTH=1326
MD01G1206800	1510.55	-1.50435	0.0774734	-19.4176	5.48e-84	1.55e-82	AT5G52510.1	Symbols: SCL8 | SCARECROW-like 8 | chr5:21307049-21309302 FORWARD LENGTH=2254
MD01G1168200	1373.49	1.34646	0.0693457	19.4166	5.59e-84	1.58e-82	AT3G16210.1	Symbols: | F-box family protein | chr3:5494533-5495615 REVERSE LENGTH=1083
MD15G1010100	1607.26	-1.37247	0.0706951	-19.4139	5.89e-84	1.66e-82	AT1G77280.1	Symbols: | Protein kinase protein with adenine nucleotide alpha hydrolases-like domain | chr1:29031468-29035882 REVERSE LENGTH=4415
MD17G1262600	3024.63	-1.12533	0.0580072	-19.3999	7.73e-84	2.18e-82	AT5G37490.1	Symbols: | ARM repeat superfamily protein | chr5:14887478-14889151 FORWARD LENGTH=1674
MD07G1062200	8356.75	0.819603	0.0422484	19.3996	7.78e-84	2.19e-82	AT2G26230.1	Symbols: | uricase / urate oxidase / nodulin 35, putative | chr2:11164575-11167195 FORWARD LENGTH=2621
MD14G1188600	11262.7	-0.899953	0.0464292	-19.3834	1.07e-83	3e-82	AT3G48090.1	Symbols: EDS1, ATEDS1 | alpha/beta-Hydrolases superfamily protein | chr3:17755374-17757757 REVERSE LENGTH=2384
MD17G1085300	2250.96	1.21638	0.0627872	19.373	1.3e-83	3.66e-82	AT4G10265.1	Symbols: | Wound-responsive family protein | chr4:6373097-6373536 REVERSE LENGTH=440
MD05G1325100	3707.82	-0.944145	0.0487392	-19.3714	1.35e-83	3.78e-82	AT5G57580.1	Symbols: | Calmodulin-binding protein | chr5:23314716-23318125 REVERSE LENGTH=3410
MD10G1172200	2149.95	-1.26789	0.0654911	-19.3598	1.69e-83	4.73e-82	AT3G09270.1	Symbols: ATGSTU8, GSTU8 | glutathione S-transferase TAU 8 | chr3:2848289-2849289 REVERSE LENGTH=1001
MD09G1018800	324.715	-3.37261	0.174236	-19.3565	1.8e-83	5.04e-82	AT5G40670.1	Symbols: | PQ-loop repeat family protein / transmembrane family protein | chr5:16285711-16287793 FORWARD LENGTH=2083
MD03G1011900	766.146	-1.71098	0.0884006	-19.3549	1.85e-83	5.19e-82	AT2G31945.1	Symbols: | unknown protein; FUNCTIONS IN: molecular_function unknown; INVOLVED IN: biological_process unknown; LOCATED IN: endomembrane system; EXPRESSED IN: 8 plant structures; EXPRESSED DURING: 4 anthesis, petal differentiation and expansion stage; BEST Arabidopsis thaliana protein match is: unknown protein (TAIR:AT1G05575.1); Has 61 Blast hits to 61 proteins in 10 species: Archae - 0; Bacteria…
MD03G1213400	5142.8	-1.19202	0.0616227	-19.3439	2.3e-83	6.43e-82	AT5G54650.2	Symbols: Fh5, ATFH5 | formin homology5 | chr5:22197629-22202023 REVERSE LENGTH=4395
MD15G1073000	1023.05	-1.5065	0.0778809	-19.3436	2.31e-83	6.46e-82	AT1G27700.1	Symbols: | Syntaxin/t-SNARE family protein | chr1:9640198-9641901 REVERSE LENGTH=1704
MD14G1039100	1088.61	-1.46187	0.0755869	-19.3402	2.46e-83	6.89e-82	AT3G11670.1	Symbols: DGD1 | UDP-Glycosyltransferase superfamily protein | chr3:3681606-3684546 REVERSE LENGTH=2941
MD05G1105800	197.94	-5.20065	0.268955	-19.3365	2.65e-83	7.39e-82	AT2G44480.1	Symbols: BGLU17 | beta glucosidase 17 | chr2:18359734-18363088 FORWARD LENGTH=3355
MD10G1223900	955.998	-1.63404	0.0845566	-19.3248	3.33e-83	9.28e-82	AT5G13010.1	Symbols: EMB3011 | RNA helicase family protein | chr5:4122410-4128861 FORWARD LENGTH=6452
MD04G1191300	2454.38	-1.10913	0.0574793	-19.2961	5.79e-83	1.61e-81	AT1G56560.1	Symbols: | Plant neutral invertase family protein | chr1:21192499-21195112 FORWARD LENGTH=2614
MD15G1195500	329.024	3.1539	0.163462	19.2944	5.98e-83	1.67e-81	AT5G25880.1	Symbols: ATNADP-ME3, NADP-ME3 | NADP-malic enzyme 3 | chr5:9024549-9028377 FORWARD LENGTH=3829
MD05G1287000	734.236	-1.74188	0.0902839	-19.2934	6.11e-83	1.7e-81
MD04G1174400	713.811	-1.8555	0.0962773	-19.2724	9.15e-83	2.54e-81	AT3G08760.1	Symbols: ATSIK | Protein kinase superfamily protein | chr3:2657918-2660889 REVERSE LENGTH=2972
MD08G1180200	3265.23	-1.20293	0.0624862	-19.2512	1.38e-82	3.84e-81	AT1G78080.1	Symbols: RAP2.4 | related to AP2 4 | chr1:29364249-29366073 FORWARD LENGTH=1825
MD00G1125300	209.487	-5.38094	0.279695	-19.2386	1.76e-82	4.88e-81	AT5G39670.1	Symbols: | Calcium-binding EF-hand family protein | chr5:15883179-15884067 FORWARD LENGTH=889
MD17G1241600	1188.67	-1.67042	0.0868652	-19.23	2.08e-82	5.76e-81	AT2G20562.1	Symbols: | unknown protein; LOCATED IN: endomembrane system; BEST Arabidopsis thaliana protein match is: unknown protein (TAIR:AT2G31090.1); Has 70 Blast hits to 70 proteins in 13 species: Archae - 0; Bacteria - 0; Metazoa - 0; Fungi - 0; Plants - 70; Viruses - 0; Other Eukaryotes - 0 (source: NCBI BLink). | chr2:8850207-8850929 REVERSE LENGTH=723
MD03G1142300	1373.72	-1.77346	0.0923237	-19.2092	3.1e-82	8.6e-81	AT2G27580.2	Symbols: | A20/AN1-like zinc finger family protein | chr2:11776411-11777529 REVERSE LENGTH=1119
MD04G1008900	1038.54	-1.53873	0.0801392	-19.2007	3.65e-82	1.01e-80	AT3G08690.2	Symbols: UBC11 | ubiquitin-conjugating enzyme 11 | chr3:2641056-2642688 FORWARD LENGTH=1633
MD09G1247300	4748.86	-0.878106	0.045743	-19.1965	3.96e-82	1.09e-80	AT4G03560.1	Symbols: ATTPC1, TPC1, ATCCH1, FOU2 | two-pore channel 1 | chr4:1580056-1585966 FORWARD LENGTH=5911
MD07G1266500	1238.22	-1.4041	0.073169	-19.1898	4.51e-82	1.25e-80	AT5G62020.1	Symbols: AT-HSFB2A, HSFB2A | heat shock transcription factor B2A | chr5:24916089-24917643 FORWARD LENGTH=1555
MD11G1038800	4759.63	0.895804	0.0467023	19.1811	5.32e-82	1.47e-80	AT1G55810.3	Symbols: UKL3 | uridine kinase-like 3 | chr1:20860663-20864266 FORWARD LENGTH=3604
MD07G1262100	291.691	-3.46022	0.180505	-19.1696	6.64e-82	1.83e-80	AT5G51970.2	Symbols: | GroES-like zinc-binding alcohol dehydrogenase family protein | chr5:21111594-21113403 FORWARD LENGTH=1810
MD13G1210900	1911.34	1.43111	0.0746833	19.1624	7.63e-82	2.1e-80	AT1G06620.1	Symbols: | 2-oxoglutarate (2OG) and Fe(II)-dependent oxygenase superfamily protein | chr1:2025601-2027271 FORWARD LENGTH=1671
MD01G1222200	3407.56	-1.04367	0.0544707	-19.1602	7.96e-82	2.19e-80
MD10G1073900	2761.48	-1.02158	0.0533307	-19.1556	8.69e-82	2.39e-80	AT2G21620.1	Symbols: RD2 | Adenine nucleotide alpha hydrolases-like superfamily protein | chr2:9248573-9250256 FORWARD LENGTH=1684
MD09G1080000	1601.34	-1.28782	0.067233	-19.1546	8.86e-82	2.44e-80	AT5G15930.1	Symbols: PAM1 | plant adhesion molecule 1 | chr5:5199711-5202452 FORWARD LENGTH=2742
MD04G1226800	3431.96	-1.14464	0.0597899	-19.1443	1.08e-81	2.97e-80	AT1G54460.1	Symbols: | TPX2 (targeting protein for Xklp2) protein family | chr1:20340600-20343530 REVERSE LENGTH=2931
MD11G1290400	2645.25	-1.19308	0.0623478	-19.1359	1.27e-81	3.48e-80	AT3G02740.1	Symbols: | Eukaryotic aspartyl protease family protein | chr3:590448-593186 FORWARD LENGTH=2739
MD03G1204800	809.996	-1.76869	0.0924817	-19.1247	1.57e-81	4.31e-80	AT2G44450.1	Symbols: BGLU15 | beta glucosidase 15 | chr2:18340921-18343849 FORWARD LENGTH=2929
MD10G1328000	957.733	-1.98078	0.103584	-19.1225	1.64e-81	4.5e-80	AT4G03965.1	Symbols: | RING/U-box superfamily protein | chr4:1889473-1890412 FORWARD LENGTH=940
MD02G1047300	1017.01	-1.59615	0.0834761	-19.1211	1.68e-81	4.62e-80	AT1G11330.1	Symbols: | S-locus lectin protein kinase family protein | chr1:3810093-3813558 FORWARD LENGTH=3466
MD07G1178400	1817.94	-1.23404	0.0645857	-19.1069	2.21e-81	6.05e-80	AT5G03040.3	Symbols: iqd2 | IQ-domain 2 | chr5:710233-712994 REVERSE LENGTH=2762
MD11G1107600	1235.7	-1.84008	0.0963498	-19.0979	2.63e-81	7.19e-80	AT5G24318.1	Symbols: | O-Glycosyl hydrolases family 17 protein | chr5:8282284-8284001 REVERSE LENGTH=1718
MD06G1166200	1062.21	-1.82515	0.0956066	-19.0902	3.05e-81	8.33e-80	AT3G48240.1	Symbols: | Octicosapeptide/Phox/Bem1p family protein | chr3:17867316-17868387 FORWARD LENGTH=1072
MD12G1222600	2615.39	-1.40902	0.0738302	-19.0846	3.39e-81	9.26e-80	AT3G05200.1	Symbols: ATL6 | RING/U-box superfamily protein | chr3:1476982-1478730 FORWARD LENGTH=1749
MD03G1150200	1682.67	-1.35534	0.0710259	-19.0824	3.54e-81	9.66e-80	AT2G27310.1	Symbols: | F-box family protein | chr2:11683862-11684967 REVERSE LENGTH=1106
MD13G1116100	5521.1	-0.923467	0.0484029	-19.0788	3.79e-81	1.03e-79	AT2G45550.1	Symbols: CYP76C4 | cytochrome P450, family 76, subfamily C, polypeptide 4 | chr2:18773541-18775654 REVERSE LENGTH=2114
MD09G1187300	500.721	2.3316	0.122239	19.0741	4.14e-81	1.13e-79	AT1G72790.1	Symbols: | hydroxyproline-rich glycoprotein family protein | chr1:27394747-27396799 FORWARD LENGTH=2053
MD08G1112500	3591.32	-1.02777	0.0538869	-19.0727	4.26e-81	1.16e-79	AT5G11650.1	Symbols: | alpha/beta-Hydrolases superfamily protein | chr5:3744980-3747125 FORWARD LENGTH=2146
MD09G1279000	2020.18	-1.26958	0.0665744	-19.0701	4.48e-81	1.22e-79	AT1G48590.1	Symbols: | Calcium-dependent lipid-binding (CaLB domain) family protein | chr1:17962839-17964429 FORWARD LENGTH=1591
MD04G1064700	789.898	-1.63739	0.0859017	-19.0612	5.3e-81	1.44e-79	AT4G11660.1	Symbols: AT-HSFB2B, HSFB2B | winged-helix DNA-binding transcription factor family protein | chr4:7042630-7044708 FORWARD LENGTH=2079
MD04G1064600	10878.3	0.773746	0.0406326	19.0425	7.58e-81	2.06e-79	AT1G12780.1	Symbols: UGE1, ATUGE1 | UDP-D-glucose/UDP-D-galactose 4-epimerase 1 | chr1:4355926-4358328 REVERSE LENGTH=2403
MD10G1179300	448.943	-2.86217	0.15031	-19.0418	7.68e-81	2.09e-79	AT5G44060.1	Symbols: | unknown protein; BEST Arabidopsis thaliana protein match is: unknown protein (TAIR:AT1G04000.1); Has 1807 Blast hits to 1807 proteins in 277 species: Archae - 0; Bacteria - 0; Metazoa - 736; Fungi - 347; Plants - 385; Viruses - 0; Other Eukaryotes - 339 (source: NCBI BLink). | chr5:17731005-17731905 FORWARD LENGTH=901
MD05G1247900	5282.18	-1.08183	0.0568154	-19.0412	7.77e-81	2.11e-79	AT5G44790.1	Symbols: RAN1, HMA7 | copper-exporting ATPase / responsive-to-antagonist 1 / copper-transporting ATPase (RAN1) | chr5:18075610-18079988 REVERSE LENGTH=4379
MD08G1058500	1879.78	-1.29029	0.0678246	-19.0239	1.08e-80	2.93e-79	AT2G32070.1	Symbols: | Polynucleotidyl transferase, ribonuclease H-like superfamily protein | chr2:13640668-13641953 REVERSE LENGTH=1286
MD17G1048300	3766.81	-0.942054	0.0495392	-19.0164	1.25e-80	3.38e-79	AT5G39890.1	Symbols: | Protein of unknown function (DUF1637) | chr5:15974393-15976270 FORWARD LENGTH=1878
MD04G1204200	673.809	1.90107	0.100021	19.0067	1.5e-80	4.06e-79	AT1G55020.1	Symbols: LOX1, ATLOX1 | lipoxygenase 1 | chr1:20525708-20530273 FORWARD LENGTH=4566
MD06G1013900	2981.96	-1.37972	0.0725945	-19.0059	1.52e-80	4.12e-79
MD05G1207400	293.915	-3.33791	0.175706	-18.9971	1.8e-80	4.87e-79	AT3G07040.1	Symbols: RPM1, RPS3 | NB-ARC domain-containing disease resistance protein | chr3:2225952-2229024 REVERSE LENGTH=3073
MD11G1307500	629.301	2.12736	0.111996	18.995	1.88e-80	5.07e-79	AT1G02810.1	Symbols: | Plant invertase/pectin methylesterase inhibitor superfamily | chr1:618265-620480 FORWARD LENGTH=2216
MD10G1337500	266.885	3.82104	0.201329	18.9791	2.54e-80	6.85e-79	AT4G16380.1	Symbols: | Heavy metal transport/detoxification superfamily protein | chr4:9254555-9256217 FORWARD LENGTH=1663
MD14G1071300	262.39	4.12599	0.217523	18.968	3.13e-80	8.45e-79	AT2G41810.1	Symbols: | Protein of unknown function, DUF642 | chr2:17439374-17441350 REVERSE LENGTH=1977
MD10G1289200	558.607	-2.00069	0.105506	-18.9629	3.45e-80	9.3e-79	AT2G20560.1	Symbols: | DNAJ heat shock family protein | chr2:8848130-8850010 REVERSE LENGTH=1881
MD17G1117800	5206.73	-0.920249	0.0485361	-18.9601	3.64e-80	9.81e-79	AT5G47720.4	Symbols: | Thiolase family protein | chr5:19331657-19334427 FORWARD LENGTH=2771
MD15G1291600	1986.39	-1.2376	0.0652752	-18.9598	3.67e-80	9.86e-79	AT2G23140.1	Symbols: | RING/U-box superfamily protein with ARM repeat domain | chr2:9845486-9849264 REVERSE LENGTH=3779
MD16G1051300	727.151	-1.72915	0.0912325	-18.9532	4.16e-80	1.12e-78	AT1G68690.1	Symbols: | Protein kinase superfamily protein | chr1:25788608-25792324 FORWARD LENGTH=3717
MD15G1397400	1168.22	-1.46432	0.0772795	-18.9484	4.55e-80	1.22e-78	AT1G22810.1	Symbols: | Integrase-type DNA-binding superfamily protein | chr1:8074231-8075037 REVERSE LENGTH=807
MD02G1097500	454.273	-2.20321	0.116331	-18.9391	5.43e-80	1.46e-78	AT1G74960.3	Symbols: FAB1 | fatty acid biosynthesis 1 | chr1:28151924-28156259 REVERSE LENGTH=4336
MD01G1035100	2511.88	-1.19175	0.0629471	-18.9325	6.16e-80	1.65e-78	AT5G65280.1	Symbols: GCL1 | GCR2-like 1 | chr5:26085973-26088153 REVERSE LENGTH=2181
MD06G1223000	1108.79	-1.59618	0.0843123	-18.9317	6.25e-80	1.67e-78
MD15G1225800	4184.05	-0.897253	0.0474226	-18.9204	7.75e-80	2.07e-78	AT5G20900.1	Symbols: JAZ12, TIFY3B | jasmonate-zim-domain protein 12 | chr5:7090704-7092539 FORWARD LENGTH=1836
MD13G1103000	1539.86	-1.31307	0.0694623	-18.9034	1.07e-79	2.86e-78	AT3G55270.1	Symbols: MKP1, ATMKP1 | mitogen-activated protein kinase phosphatase 1 | chr3:20496081-20500019 FORWARD LENGTH=3939
MD17G1224900	25046.5	-0.725817	0.0384008	-18.9011	1.12e-79	2.98e-78	AT5G48930.1	Symbols: HCT | hydroxycinnamoyl-CoA shikimate/quinate hydroxycinnamoyl transferase | chr5:19836299-19838162 REVERSE LENGTH=1864
MD08G1166100	1250.26	1.77517	0.093953	18.8942	1.27e-79	3.4e-78	AT1G21910.1	Symbols: DREB26 | Integrase-type DNA-binding superfamily protein | chr1:7696536-7697699 FORWARD LENGTH=1164
MD04G1041400	3017.87	-1.05977	0.0561276	-18.8815	1.62e-79	4.32e-78	AT2G43290.1	Symbols: MSS3 | Calcium-binding EF-hand family protein | chr2:17991052-17992047 REVERSE LENGTH=996
MD17G1127200	1507.14	-1.40459	0.0745301	-18.8459	3.17e-79	8.46e-78	AT3G22270.1	Symbols: | Topoisomerase II-associated protein PAT1 | chr3:7874145-7878468 FORWARD LENGTH=4324
MD17G1078600	3695.12	0.983708	0.0522029	18.8439	3.3e-79	8.78e-78	AT3G02550.1	Symbols: LBD41 | LOB domain-containing protein 41 | chr3:536505-537998 REVERSE LENGTH=1494
MD06G1024300	4968.91	-1.00877	0.053553	-18.8369	3.76e-79	1e-77	AT3G07040.1	Symbols: RPM1, RPS3 | NB-ARC domain-containing disease resistance protein | chr3:2225952-2229024 REVERSE LENGTH=3073
MD01G1038000	1316.79	-3.94874	0.209712	-18.8294	4.34e-79	1.15e-77	AT2G22500.1	Symbols: UCP5, ATPUMP5, DIC1 | uncoupling protein 5 | chr2:9563224-9564751 REVERSE LENGTH=1528
MD01G1195200	408.808	-2.39537	0.127235	-18.8264	4.59e-79	1.22e-77	AT5G51970.2	Symbols: | GroES-like zinc-binding alcohol dehydrogenase family protein | chr5:21111594-21113403 FORWARD LENGTH=1810
MD08G1097400	880.518	-1.74575	0.0927321	-18.8257	4.65e-79	1.23e-77	AT5G42940.1	Symbols: | RING/U-box superfamily protein | chr5:17216330-17220490 REVERSE LENGTH=4161
MD11G1203600	21276.3	-0.927895	0.0493135	-18.8163	5.56e-79	1.47e-77	AT3G13080.1	Symbols: ATMRP3, MRP3, ABCC3 | multidrug resistance-associated protein 3 | chr3:4195799-4201265 REVERSE LENGTH=5467
MD07G1283900	7351.55	-0.925579	0.0491995	-18.8128	5.93e-79	1.57e-77	AT5G53300.4	Symbols: UBC10 | ubiquitin-conjugating enzyme 10 | chr5:21632021-21634247 REVERSE LENGTH=2227
MD02G1312900	366.535	2.72461	0.144954	18.7964	8.08e-79	2.14e-77	AT3G52105.1	Symbols: | unknown protein; FUNCTIONS IN: molecular_function unknown; INVOLVED IN: biological_process unknown; LOCATED IN: endomembrane system; Has 35333 Blast hits to 34131 proteins in 2444 species: Archae - 798; Bacteria - 22429; Metazoa - 974; Fungi - 991; Plants - 531; Viruses - 0; Other Eukaryotes - 9610 (source: NCBI BLink). | chr3:19323332-19323827 FORWARD LENGTH=496
MD11G1220600	1014	-1.64556	0.0875929	-18.7864	9.75e-79	2.58e-77	AT5G07990.1	Symbols: TT7, CYP75B1, D501 | Cytochrome P450 superfamily protein | chr5:2560394-2563109 FORWARD LENGTH=2716
MD10G1274900	6085.93	-0.959475	0.0510921	-18.7793	1.11e-78	2.95e-77	AT1G78720.1	Symbols: | SecY protein transport family protein | chr1:29605629-29607510 FORWARD LENGTH=1882
MD10G1185000	232.295	-3.56899	0.190096	-18.7747	1.22e-78	3.22e-77	AT3G23230.1	Symbols: | Integrase-type DNA-binding superfamily protein | chr3:8289647-8290066 REVERSE LENGTH=420
MD00G1145200	642.349	-2.02331	0.107789	-18.7711	1.3e-78	3.44e-77	AT2G44450.1	Symbols: BGLU15 | beta glucosidase 15 | chr2:18340921-18343849 FORWARD LENGTH=2929
MD05G1185700	1428.84	-1.44538	0.077118	-18.7425	2.23e-78	5.89e-77	AT3G04300.1	Symbols: | RmlC-like cupins superfamily protein | chr3:1140193-1141030 FORWARD LENGTH=838
MD12G1183500	2760.02	-1.09086	0.0582113	-18.7396	2.35e-78	6.21e-77	AT2G38410.1	Symbols: | ENTH/VHS/GAT family protein | chr2:16086630-16090208 REVERSE LENGTH=3579
MD08G1183600	2907.85	-1.07097	0.0571798	-18.7298	2.83e-78	7.46e-77	AT1G34750.1	Symbols: | Protein phosphatase 2C family protein | chr1:12736092-12738196 REVERSE LENGTH=2105
MD01G1070400	4411.73	-0.91734	0.0489781	-18.7296	2.84e-78	7.48e-77	AT3G61510.1	Symbols: ACS1, AT-ACS1 | ACC synthase 1 | chr3:22763495-22765730 REVERSE LENGTH=2236
MD14G1041000	2934.14	-1.11718	0.0596684	-18.7231	3.21e-78	8.45e-77	AT3G11820.2	Symbols: SYP121, AT-SYR1, ATSYP121, SYR1, ATSYR1, PEN1 | syntaxin of plants 121 | chr3:3729305-3731116 REVERSE LENGTH=1812
MD01G1061500	1407.23	-1.37477	0.0734444	-18.7185	3.5e-78	9.19e-77	AT1G01650.1	Symbols: SPPL4, ATSPPL4 | SIGNAL PEPTIDE PEPTIDASE-LIKE 4 | chr1:232841-237817 REVERSE LENGTH=4977
MD06G1147500	603.117	-1.96831	0.10521	-18.7085	4.22e-78	1.11e-76	AT5G63380.1	Symbols: | AMP-dependent synthetase and ligase family protein | chr5:25387411-25390063 REVERSE LENGTH=2653
MD05G1230600	4675	1.0238	0.0547358	18.7044	4.55e-78	1.2e-76	AT3G23820.1	Symbols: GAE6 | UDP-D-glucuronate 4-epimerase 6 | chr3:8603444-8605462 FORWARD LENGTH=2019
MD16G1014700	712.247	-1.68819	0.0903191	-18.6914	5.82e-78	1.53e-76	AT1G14740.1	Symbols: | Protein of unknown function (DUF1423) | chr1:5075213-5077791 REVERSE LENGTH=2579
MD17G1086700	650.229	2.00358	0.107368	18.6609	1.03e-77	2.7e-76	AT3G23250.1	Symbols: MYB15, ATY19, ATMYB15 | myb domain protein 15 | chr3:8309210-8310826 FORWARD LENGTH=1617
MD15G1172200	321.919	-3.05202	0.163584	-18.6572	1.1e-77	2.89e-76	AT1G52565.1	Symbols: | unknown protein; FUNCTIONS IN: molecular_function unknown; INVOLVED IN: biological_process unknown; LOCATED IN: endomembrane system; BEST Arabidopsis thaliana protein match is: unknown protein (TAIR:AT3G15760.1); Has 35333 Blast hits to 34131 proteins in 2444 species: Archae - 798; Bacteria - 22429; Metazoa - 974; Fungi - 991; Plants - 531; Viruses - 0; Other Eukaryotes - 9610 (source:…
MD01G1158600	1252.94	-1.59393	0.0855703	-18.6272	1.93e-77	5.06e-76	AT2G40340.1	Symbols: DREB2C, AtERF48 | Integrase-type DNA-binding superfamily protein | chr2:16848438-16850487 REVERSE LENGTH=2050
MD05G1290300	708.523	-1.69939	0.091441	-18.5846	4.28e-77	1.12e-75	AT4G18170.1	Symbols: WRKY28, ATWRKY28 | WRKY DNA-binding protein 28 | chr4:10061373-10062841 FORWARD LENGTH=1469
MD12G1161300	938.68	-1.62044	0.0872079	-18.5814	4.55e-77	1.19e-75	AT5G01210.1	Symbols: | HXXXD-type acyl-transferase family protein | chr5:84474-86275 FORWARD LENGTH=1802
MD15G1358300	1722.34	-1.26395	0.0680372	-18.5773	4.91e-77	1.28e-75	AT4G08500.1	Symbols: MEKK1, ATMEKK1, MAPKKK8, ARAKIN | MAPK/ERK kinase kinase 1 | chr4:5403753-5407301 REVERSE LENGTH=3549
MD06G1220200	384.01	-2.51658	0.135544	-18.5665	6e-77	1.57e-75	AT3G18260.1	Symbols: | Reticulon family protein | chr3:6260241-6261591 REVERSE LENGTH=1351
MD16G1196500	5492.85	-1.06551	0.0574922	-18.5331	1.12e-76	2.91e-75	AT2G32030.1	Symbols: | Acyl-CoA N-acyltransferases (NAT) superfamily protein | chr2:13632468-13633335 REVERSE LENGTH=868
MD07G1215400	2727.05	1.14175	0.0616593	18.5171	1.5e-76	3.91e-75	AT4G00430.1	Symbols: TMP-C, PIP1;4, PIP1E | plasma membrane intrinsic protein 1;4 | chr4:185450-187627 REVERSE LENGTH=2178
MD05G1315200	4308.14	-0.901758	0.048699	-18.517	1.51e-76	3.92e-75	AT4G27450.1	Symbols: | Aluminium induced protein with YGL and LRDR motifs | chr4:13727484-13728886 REVERSE LENGTH=1403
MD15G1048900	453.72	-2.15278	0.116267	-18.5159	1.54e-76	4e-75	AT2G26310.1	Symbols: | Chalcone-flavanone isomerase family protein | chr2:11201896-11204153 FORWARD LENGTH=2258
MD14G1037400	1473.85	1.36317	0.0736321	18.5133	1.61e-76	4.19e-75	AT3G11660.1	Symbols: NHL1 | NDR1/HIN1-like 1 | chr3:3678835-3679943 REVERSE LENGTH=1109
MD05G1324100	1974.22	-1.18631	0.0642262	-18.4708	3.55e-76	9.21e-75	AT5G54310.1	Symbols: NEV, AGD5 | ARF-GAP domain 5 | chr5:22057052-22061270 REVERSE LENGTH=4219
MD01G1207000	1889.18	-1.22563	0.0663917	-18.4607	4.28e-76	1.11e-74	AT5G52530.3	Symbols: | dentin sialophosphoprotein-related | chr5:21317901-21321184 FORWARD LENGTH=3284
MD05G1028900	332.257	-2.59108	0.140365	-18.4596	4.36e-76	1.13e-74
MD07G1126300	1234.58	-1.43636	0.0778444	-18.4517	5.06e-76	1.31e-74	AT2G45760.1	Symbols: BAP2, BAL | BON association protein 2 | chr2:18847007-18847821 REVERSE LENGTH=815
MD00G1159200	429.452	-2.20611	0.119785	-18.4173	9.55e-76	2.47e-74	AT5G55090.1	Symbols: MAPKKK15 | mitogen-activated protein kinase kinase kinase 15 | chr5:22356852-22358198 REVERSE LENGTH=1347
MD06G1166300	1321.39	-1.28095	0.069633	-18.3957	1.42e-75	3.68e-74	AT1G15530.1	Symbols: | Concanavalin A-like lectin protein kinase family protein | chr1:5339961-5341931 REVERSE LENGTH=1971
MD10G1094700	1804.11	-1.26129	0.0685909	-18.3886	1.62e-75	4.19e-74	AT4G34410.1	Symbols: RRTF1 | redox responsive transcription factor 1 | chr4:16451876-16453260 FORWARD LENGTH=1385
MD10G1298100	533.595	-1.91518	0.104219	-18.3765	2.03e-75	5.23e-74
MD00G1148100	2001.17	-1.2653	0.0688644	-18.3737	2.13e-75	5.5e-74	AT3G23640.2	Symbols: HGL1 | heteroglycan glucosidase 1 | chr3:8501810-8509584 FORWARD LENGTH=7775
MD17G1223100	9577.17	-0.856387	0.0466152	-18.3714	2.23e-75	5.74e-74	AT1G80840.1	Symbols: WRKY40, ATWRKY40 | WRKY DNA-binding protein 40 | chr1:30383691-30385499 FORWARD LENGTH=1809
MD10G1056100	258.151	3.70944	0.2021	18.3545	3.04e-75	7.83e-74	AT4G37940.1	Symbols: AGL21 | AGAMOUS-like 21 | chr4:17835572-17838621 REVERSE LENGTH=3050
MD13G1077200	253.231	3.99328	0.217573	18.3538	3.08e-75	7.94e-74	AT1G14390.1	Symbols: | Leucine-rich repeat protein kinase family protein | chr1:4924277-4926794 FORWARD LENGTH=2518
MD05G1184300	2769.03	-1.01128	0.0551279	-18.3443	3.67e-75	9.44e-74	AT2G29420.1	Symbols: ATGSTU7, GST25, GSTU7 | glutathione S-transferase tau 7 | chr2:12617936-12618899 REVERSE LENGTH=964
MD02G1145600	2603.99	-0.978917	0.0534119	-18.3277	4.98e-75	1.28e-73	AT4G36550.1	Symbols: | ARM repeat superfamily protein | chr4:17245400-17248461 REVERSE LENGTH=3062
MD02G1091800	2634.1	-1.05418	0.0575449	-18.3192	5.81e-75	1.49e-73	AT3G45310.1	Symbols: | Cysteine proteinases superfamily protein | chr3:16628384-16630521 REVERSE LENGTH=2138
MD07G1253900	447.693	-2.28582	0.124996	-18.2871	1.05e-74	2.69e-73	AT3G47420.1	Symbols: ATPS3, PS3 | phosphate starvation-induced gene 3 | chr3:17472342-17475258 REVERSE LENGTH=2917
MD09G1263900	241.175	4.31832	0.236378	18.2687	1.47e-74	3.77e-73	AT1G74670.1	Symbols: | Gibberellin-regulated family protein | chr1:28053286-28054149 FORWARD LENGTH=864
MD06G1014200	1467.66	-1.31347	0.0718981	-18.2685	1.47e-74	3.78e-73	AT1G32120.1	Symbols: | FUNCTIONS IN: molecular_function unknown; INVOLVED IN: biological_process unknown; LOCATED IN: membrane; EXPRESSED IN: 14 plant structures; EXPRESSED DURING: 4 anthesis, C globular stage, F mature embryo stage, petal differentiation and expansion stage, E expanded cotyledon stage; CONTAINS InterPro DOMAIN/s: Aminotransferase-like, plant mobile domain (InterPro:IPR019557), Protein of un…
MD10G1006100	782.352	1.75851	0.0962676	18.2669	1.52e-74	3.89e-73	AT5G64030.1	Symbols: | S-adenosyl-L-methionine-dependent methyltransferases superfamily protein | chr5:25624037-25628559 FORWARD LENGTH=4523
MD04G1224200	974.376	-1.57347	0.0861996	-18.2538	1.93e-74	4.94e-73	AT5G28840.2	Symbols: GME | GDP-D-mannose 3',5'-epimerase | chr5:10862173-10864903 REVERSE LENGTH=2731
MD01G1222600	2152.03	-1.19163	0.0654103	-18.2178	3.73e-74	9.54e-73	AT5G53050.3	Symbols: | alpha/beta-Hydrolases superfamily protein | chr5:21510095-21513576 REVERSE LENGTH=3482
MD16G1208400	1425.14	-1.25523	0.0689315	-18.2098	4.32e-74	1.1e-72	AT5G43650.1	Symbols: BHLH92 | basic helix-loop-helix (bHLH) DNA-binding superfamily protein | chr5:17533193-17534796 REVERSE LENGTH=1604
MD02G1020700	1882.8	-1.1729	0.0644154	-18.2085	4.42e-74	1.13e-72	AT1G15690.1	Symbols: AVP1, ATAVP3, AVP-3, AtVHP1;1 | Inorganic H pyrophosphatase family protein | chr1:5398990-5402733 FORWARD LENGTH=3744
MD10G1220600	1301.91	1.34359	0.0737897	18.2084	4.43e-74	1.13e-72	AT1G79580.3	Symbols: SMB | NAC (No Apical Meristem) domain transcriptional regulator superfamily protein | chr1:29940932-29943602 REVERSE LENGTH=2671
MD02G1080700	288.606	5.72883	0.314723	18.2027	4.91e-74	1.25e-72	AT4G29740.2	Symbols: CKX4, ATCKX4 | cytokinin oxidase 4 | chr4:14566265-14569332 FORWARD LENGTH=3068
MD10G1313300	1217.93	1.50972	0.0830765	18.1727	8.49e-74	2.16e-72	AT4G05200.1	Symbols: CRK25 | cysteine-rich RLK (RECEPTOR-like protein kinase) 25 | chr4:2679723-2682309 REVERSE LENGTH=2587
MD08G1190800	835.009	-1.6264	0.0895004	-18.172	8.6e-74	2.19e-72	AT4G40080.1	Symbols: | ENTH/ANTH/VHS superfamily protein | chr4:18579314-18580717 FORWARD LENGTH=1404
MD01G1178200	848.979	-1.61573	0.0890109	-18.1521	1.24e-73	3.15e-72	AT5G61530.1	Symbols: | small G protein family protein / RhoGAP family protein | chr5:24742130-24744775 FORWARD LENGTH=2646
MD08G1080000	12436.9	-0.762258	0.0421132	-18.1002	3.17e-73	8.07e-72	AT1G58420.1	Symbols: | Uncharacterised conserved protein UCP031279 | chr1:21707379-21708118 FORWARD LENGTH=740
MD16G1103200	1854.68	-1.17515	0.0649825	-18.084	4.26e-73	1.08e-71	AT3G55270.1	Symbols: MKP1, ATMKP1 | mitogen-activated protein kinase phosphatase 1 | chr3:20496081-20500019 FORWARD LENGTH=3939
MD03G1042000	1092.43	1.40083	0.0774935	18.0767	4.86e-73	1.24e-71	AT5G56170.1	Symbols: LLG1 | LORELEI-LIKE-GPI-ANCHORED PROTEIN 1 | chr5:22735915-22737311 FORWARD LENGTH=1397
MD09G1175900	379.173	2.52015	0.139429	18.0748	5.03e-73	1.28e-71
MD12G1208600	1212.51	-1.48979	0.0825379	-18.0497	7.93e-73	2.01e-71	AT1G56300.1	Symbols: | Chaperone DnaJ-domain superfamily protein | chr1:21078820-21080423 REVERSE LENGTH=1604
MD12G1182900	3515.04	-0.995	0.0551288	-18.0487	8.08e-73	2.05e-71	AT5G01750.2	Symbols: | Protein of unknown function (DUF567) | chr5:289765-291326 FORWARD LENGTH=1562
MD07G1136600	977.289	-1.433	0.0794982	-18.0256	1.23e-72	3.11e-71	AT1G01650.1	Symbols: SPPL4, ATSPPL4 | SIGNAL PEPTIDE PEPTIDASE-LIKE 4 | chr1:232841-237817 REVERSE LENGTH=4977
MD03G1242400	6051.84	0.825102	0.0457765	18.0246	1.25e-72	3.16e-71	AT1G78850.1	Symbols: | D-mannose binding lectin protein with Apple-like carbohydrate-binding domain | chr1:29641926-29643431 REVERSE LENGTH=1506
MD07G1103200	706.98	-1.70295	0.0944804	-18.0243	1.26e-72	3.17e-71	AT5G36930.2	Symbols: | Disease resistance protein (TIR-NBS-LRR class) family | chr5:14567622-14572630 REVERSE LENGTH=5009
MD15G1360000	466.216	-2.08582	0.115723	-18.0242	1.26e-72	3.18e-71	AT1G36370.1	Symbols: SHM7 | serine hydroxymethyltransferase 7 | chr1:13696042-13698639 REVERSE LENGTH=2598
MD00G1129600	1688.51	-1.44714	0.0803334	-18.0142	1.51e-72	3.81e-71
MD15G1028700	843.331	1.69663	0.0942475	18.0018	1.88e-72	4.75e-71	AT4G31940.1	Symbols: CYP82C4 | cytochrome P450, family 82, subfamily C, polypeptide 4 | chr4:15451988-15454160 FORWARD LENGTH=2173
MD00G1187200	421.823	2.30156	0.1279	17.9949	2.14e-72	5.38e-71	AT2G18370.1	Symbols: | Bifunctional inhibitor/lipid-transfer protein/seed storage 2S albumin superfamily protein | chr2:7980625-7981758 FORWARD LENGTH=1134
MD17G1096700	2526.86	-1.15966	0.0644786	-17.9853	2.54e-72	6.4e-71	AT2G05710.1	Symbols: ACO3 | aconitase 3 | chr2:2141399-2146678 FORWARD LENGTH=5280
MD13G1061500	1545	-1.19611	0.0665415	-17.9754	3.04e-72	7.64e-71	AT1G26360.1	Symbols: ATMES13, MES13 | methyl esterase 13 | chr1:9118948-9121217 REVERSE LENGTH=2270
MD17G1207700	2045.93	-1.07803	0.0599742	-17.9749	3.07e-72	7.71e-71	AT1G80160.1	Symbols: | Lactoylglutathione lyase / glyoxalase I family protein | chr1:30151006-30152190 FORWARD LENGTH=1185
MD03G1080000	2021.24	1.26464	0.0703599	17.9738	3.12e-72	7.85e-71	AT5G23860.2	Symbols: TUB8 | tubulin beta 8 | chr5:8042876-8044819 FORWARD LENGTH=1944
MD07G1303600	2714.94	-4.24686	0.236333	-17.9698	3.36e-72	8.44e-71	AT5G24655.1	Symbols: LSU4 | response to low sulfur 4 | chr5:8440694-8441218 REVERSE LENGTH=525
MD11G1141200	1057.25	-1.36928	0.0762246	-17.9637	3.75e-72	9.41e-71	AT5G60760.1	Symbols: | P-loop containing nucleoside triphosphate hydrolases superfamily protein | chr5:24438271-24442287 FORWARD LENGTH=4017
MD09G1063000	487.713	-2.18978	0.121966	-17.9541	4.46e-72	1.12e-70	AT1G20960.2	Symbols: emb1507 | U5 small nuclear ribonucleoprotein helicase, putative | chr1:7301748-7310250 REVERSE LENGTH=8503
MD01G1082700	1287.67	-1.26781	0.0706669	-17.9406	5.69e-72	1.42e-70	AT1G01260.3	Symbols: | basic helix-loop-helix (bHLH) DNA-binding superfamily protein | chr1:108946-111597 FORWARD LENGTH=2652
MD00G1130600	1204.67	1.3398	0.0747518	17.9233	7.76e-72	1.94e-70	AT3G28960.1	Symbols: | Transmembrane amino acid transporter family protein | chr3:10984245-10985767 REVERSE LENGTH=1523
MD15G1169300	5051.94	-0.918169	0.0512623	-17.9112	9.65e-72	2.41e-70	AT3G15880.1	Symbols: WSIP2 | WUS-interacting protein 2 | chr3:5364612-5372293 REVERSE LENGTH=7682
MD07G1172200	1317.56	-1.7222	0.0961576	-17.9101	9.83e-72	2.46e-70	AT3G57120.1	Symbols: | Protein kinase superfamily protein | chr3:21138905-21140610 FORWARD LENGTH=1706
MD07G1010700	242.03	4.65414	0.259879	17.9089	1.01e-71	2.51e-70	AT3G08040.2	Symbols: FRD3, MAN1, ATFRD3 | MATE efflux family protein | chr3:2566443-2572151 REVERSE LENGTH=5709
MD07G1186700	3401.99	-1.06895	0.0596896	-17.9085	1.01e-71	2.53e-70	AT3G12360.1	Symbols: ITN1 | Ankyrin repeat family protein | chr3:3934078-3936694 FORWARD LENGTH=2617
MD07G1279300	749.87	-1.6036	0.0896498	-17.8873	1.48e-71	3.69e-70	AT5G52660.2	Symbols: | Homeodomain-like superfamily protein | chr5:21359059-21362160 REVERSE LENGTH=3102
MD04G1120600	2062.23	-1.13554	0.0635006	-17.8823	1.62e-71	4.04e-70	AT3G53620.1	Symbols: AtPPa4, PPa4 | pyrophosphorylase 4 | chr3:19880504-19883672 FORWARD LENGTH=3169
MD05G1008600	1022.57	1.70211	0.0951986	17.8795	1.7e-71	4.24e-70	AT5G64030.1	Symbols: | S-adenosyl-L-methionine-dependent methyltransferases superfamily protein | chr5:25624037-25628559 FORWARD LENGTH=4523
MD02G1243100	297.727	-2.84957	0.159408	-17.876	1.81e-71	4.52e-70	AT5G58330.1	Symbols: | lactate/malate dehydrogenase family protein | chr5:23579722-23582395 REVERSE LENGTH=2674
MD06G1232000	789.849	1.71407	0.0959045	17.8726	1.93e-71	4.79e-70	AT2G01670.1	Symbols: atnudt17, NUDT17 | nudix hydrolase homolog 17 | chr2:296510-298101 REVERSE LENGTH=1592
MD01G1148800	16144.3	-0.786845	0.0440539	-17.861	2.37e-71	5.9e-70	AT2G40000.1	Symbols: HSPRO2, ATHSPRO2 | ortholog of sugar beet HS1 PRO-1 2 | chr2:16700510-16702028 REVERSE LENGTH=1519
MD03G1121900	786.958	-1.61351	0.0903659	-17.8553	2.63e-71	6.53e-70	AT1G08080.1	Symbols: ATACA7, ACA7 | alpha carbonic anhydrase 7 | chr1:2516991-2518546 REVERSE LENGTH=1556
MD13G1007800	941.624	-1.56287	0.0875741	-17.8462	3.09e-71	7.68e-70	AT3G19830.2	Symbols: NTMC2TYPE5.2, NTMC2T5.2 | Calcium-dependent lipid-binding (CaLB domain) family protein | chr3:6886189-6890064 REVERSE LENGTH=3876
MD15G1426200	568.006	-2.19959	0.123261	-17.845	3.16e-71	7.85e-70	AT3G22910.1	Symbols: | ATPase E1-E2 type family protein / haloacid dehalogenase-like hydrolase family protein | chr3:8116335-8119388 REVERSE LENGTH=3054
MD05G1324300	942.063	-1.45758	0.0816868	-17.8435	3.24e-71	8.04e-70	AT1G61260.1	Symbols: | Protein of unknown function (DUF761) | chr1:22593465-22595069 REVERSE LENGTH=1605
MD16G1007300	2050.31	-1.04067	0.0583293	-17.8412	3.38e-71	8.38e-70	AT3G11920.1	Symbols: | glutaredoxin-related | chr3:3772311-3774887 FORWARD LENGTH=2577
MD11G1062700	1028.57	-1.3548	0.0759532	-17.8372	3.63e-71	8.99e-70	AT2G30150.1	Symbols: | UDP-Glycosyltransferase superfamily protein | chr2:12874706-12876122 FORWARD LENGTH=1417
MD11G1250100	2533.45	-3.0099	0.168921	-17.8184	5.08e-71	1.26e-69
MD02G1238200	162.816	-5.08673	0.285632	-17.8087	6.05e-71	1.5e-69	AT5G12080.3	Symbols: MSL10, ATMSL10 | mechanosensitive channel of small conductance-like 10 | chr5:3898047-3901724 REVERSE LENGTH=3678
MD05G1268000	648.898	1.91675	0.107742	17.7902	8.42e-71	2.08e-69	AT5G44400.1	Symbols: | FAD-binding Berberine family protein | chr5:17886194-17888480 REVERSE LENGTH=2287
MD05G1279400	629.895	-1.9102	0.107434	-17.7802	1.01e-70	2.49e-69
MD16G1169000	741.568	1.77548	0.0998721	17.7776	1.05e-70	2.6e-69	AT3G62720.2	Symbols: ATXT1, XT1, XXT1 | xylosyltransferase 1 | chr3:23201156-23202913 FORWARD LENGTH=1758
MD11G1296100	768.31	-1.61737	0.0909803	-17.7772	1.06e-70	2.62e-69	AT2G03430.1	Symbols: | Ankyrin repeat family protein | chr2:1036008-1037632 REVERSE LENGTH=1625
MD14G1010800	2203.31	1.11808	0.0629479	17.7619	1.39e-70	3.43e-69	AT5G17770.1	Symbols: ATCBR, CBR1, CBR | NADH:cytochrome B5 reductase 1 | chr5:5864251-5866709 REVERSE LENGTH=2459
MD00G1013800	276.508	-2.8644	0.1613	-17.7583	1.49e-70	3.66e-69	AT3G47570.1	Symbols: | Leucine-rich repeat protein kinase family protein | chr3:17527507-17530929 FORWARD LENGTH=3423
MD01G1134700	2806.11	-0.981744	0.055309	-17.7502	1.72e-70	4.23e-69	AT2G39660.1	Symbols: BIK1 | botrytis-induced kinase1 | chr2:16531688-16533931 FORWARD LENGTH=2244
MD04G1155400	3773.28	-0.927782	0.0522841	-17.745	1.88e-70	4.63e-69	AT5G05580.1	Symbols: FAD8 | fatty acid desaturase 8 | chr5:1664085-1666531 FORWARD LENGTH=2447
MD06G1014800	3851.91	-0.911671	0.0513951	-17.7385	2.12e-70	5.2e-69	AT4G19110.1	Symbols: | Protein kinase superfamily protein | chr4:10454497-10457148 REVERSE LENGTH=2652
MD02G1018400	1029.78	1.41038	0.0795539	17.7286	2.52e-70	6.19e-69	AT1G15740.1	Symbols: | Leucine-rich repeat family protein | chr1:5410908-5414919 FORWARD LENGTH=4012
MD17G1049800	532.73	-1.8812	0.106134	-17.7247	2.7e-70	6.63e-69
MD11G1040000	663.146	-1.67693	0.094709	-17.7061	3.76e-70	9.22e-69	AT1G58330.1	Symbols: ZW2 | transcription factor-related | chr1:21641130-21642041 FORWARD LENGTH=912
MD05G1148600	1067.81	-1.42747	0.0806245	-17.7052	3.82e-70	9.36e-69	AT5G17680.1	Symbols: | disease resistance protein (TIR-NBS-LRR class), putative | chr5:5822999-5827153 FORWARD LENGTH=4155
MD15G1238500	2118.06	-1.18194	0.0667702	-17.7016	4.08e-70	9.98e-69	AT2G17760.1	Symbols: | Eukaryotic aspartyl protease family protein | chr2:7713314-7716464 FORWARD LENGTH=3151
MD13G1086300	2888.78	-0.968523	0.0547617	-17.6861	5.36e-70	1.31e-68	AT1G51760.1	Symbols: IAR3, JR3 | peptidase M20/M25/M40 family protein | chr1:19199419-19201642 FORWARD LENGTH=2224
MD17G1154400	822.03	1.68818	0.0957229	17.6361	1.3e-69	3.18e-68	AT1G53840.1	Symbols: ATPME1, PME1 | pectin methylesterase 1 | chr1:20101445-20103667 FORWARD LENGTH=2223
MD13G1141900	179.745	-4.28834	0.24328	-17.6272	1.52e-69	3.72e-68	AT3G17380.1	Symbols: | TRAF-like family protein | chr3:5950200-5952235 FORWARD LENGTH=2036
MD08G1147200	1340.66	1.41193	0.0801052	17.6259	1.56e-69	3.8e-68	AT4G32410.1	Symbols: CESA1, RSW1, AtCESA1 | cellulose synthase 1 | chr4:15640620-15646665 REVERSE LENGTH=6046
MD05G1177800	10163.2	-0.874056	0.0495956	-17.6236	1.62e-69	3.96e-68	AT1G04760.1	Symbols: ATVAMP726, VAMP726 | vesicle-associated membrane protein 726 | chr1:1334760-1336070 FORWARD LENGTH=1311
MD07G1087500	1852.01	-1.11938	0.06355	-17.6141	1.92e-69	4.68e-68	AT3G60190.1	Symbols: ADL4, ADLP2, EDR3, DRP1E, ADL1E, DL1E | DYNAMIN-like 1E | chr3:22244169-22247833 REVERSE LENGTH=3665
MD07G1182200	1314.77	-1.54422	0.0877413	-17.5997	2.48e-69	6.03e-68	AT2G37250.1	Symbols: ADK, ATPADK1 | adenosine kinase | chr2:15641906-15643786 FORWARD LENGTH=1881
MD09G1072800	3652.8	0.951535	0.0540716	17.5977	2.57e-69	6.24e-68	AT5G60920.1	Symbols: COB | COBRA-like extracellular glycosyl-phosphatidyl inositol-anchored protein family | chr5:24511196-24514129 REVERSE LENGTH=2934
MD01G1108100	264.667	3.55655	0.202147	17.5939	2.74e-69	6.67e-68	AT4G30080.1	Symbols: ARF16 | auxin response factor 16 | chr4:14703201-14706336 REVERSE LENGTH=3136
MD10G1012200	345.797	-2.33348	0.132646	-17.5918	2.85e-69	6.92e-68	AT1G21460.1	Symbols: SWEET1, AtSWEET1 | Nodulin MtN3 family protein | chr1:7511850-7513361 REVERSE LENGTH=1512
MD07G1295400	935.377	1.60041	0.0910048	17.586	3.16e-69	7.66e-68	AT4G27745.1	Symbols: | Yippee family putative zinc-binding protein | chr4:13840015-13841489 FORWARD LENGTH=1475
MD15G1210200	2985.99	-0.961034	0.0546702	-17.5787	3.58e-69	8.7e-68	AT4G33050.3	Symbols: EDA39 | calmodulin-binding family protein | chr4:15944358-15947026 REVERSE LENGTH=2669
MD02G1173000	604.154	1.81985	0.103595	17.567	4.41e-69	1.07e-67	AT5G42930.1	Symbols: | alpha/beta-Hydrolases superfamily protein | chr5:17210546-17214220 REVERSE LENGTH=3675
MD10G1080100	1375.37	1.29628	0.0737947	17.566	4.49e-69	1.09e-67	AT3G18830.1	Symbols: ATPLT5, PMT5, ATPMT5 | polyol/monosaccharide transporter 5 | chr3:6488862-6491273 REVERSE LENGTH=2412
MD14G1062300	1339.19	1.24961	0.0711879	17.5537	5.57e-69	1.35e-67	AT5G06839.3	Symbols: TGA10, bZIP65 | bZIP transcription factor family protein | chr5:2120527-2126455 FORWARD LENGTH=5929
MD02G1165500	6546.28	-1.0095	0.0575466	-17.5422	6.82e-69	1.65e-67	AT5G66900.1	Symbols: | Disease resistance protein (CC-NBS-LRR class) family | chr5:26714764-26717788 REVERSE LENGTH=3025
MD16G1239900	1255.09	-1.44458	0.0823691	-17.5379	7.36e-69	1.78e-67	AT5G02500.2	Symbols: HSC70-1, HSP70-1, AT-HSC70-1, HSC70 | heat shock cognate protein 70-1 | chr5:553745-556442 REVERSE LENGTH=2698
MD01G1106900	1283.14	-1.32828	0.0757506	-17.5349	7.76e-69	1.88e-67	AT3G53260.1	Symbols: PAL2, ATPAL2 | phenylalanine ammonia-lyase 2 | chr3:19744051-19746780 REVERSE LENGTH=2730
MD14G1092700	4733.14	-0.896157	0.0511453	-17.5218	9.77e-69	2.36e-67	AT3G43810.1	Symbols: CAM7 | calmodulin 7 | chr3:15664371-15666460 REVERSE LENGTH=2090
MD14G1074300	2897.16	-0.920986	0.0525933	-17.5115	1.17e-68	2.83e-67	AT2G41640.1	Symbols: | Glycosyltransferase family 61 protein | chr2:17360486-17363788 FORWARD LENGTH=3303
MD11G1219600	4331.64	-1.21771	0.0695945	-17.4972	1.51e-68	3.63e-67	AT5G54900.1	Symbols: ATRBP45A, RBP45A | RNA-binding protein 45A | chr5:22295383-22298346 FORWARD LENGTH=2964
MD04G1225100	659.276	-1.99829	0.114255	-17.4898	1.71e-68	4.13e-67	AT3G04730.1	Symbols: IAA16 | indoleacetic acid-induced protein 16 | chr3:1288612-1290602 REVERSE LENGTH=1991
MD15G1062500	6257.85	0.917614	0.0525158	17.4731	2.3e-68	5.53e-67	AT4G29190.1	Symbols: | Zinc finger C-x8-C-x5-C-x3-H type family protein | chr4:14391938-14393373 REVERSE LENGTH=1436
MD05G1234200	1402.7	1.21476	0.0696599	17.4384	4.22e-68	1.01e-66	AT1G79550.2	Symbols: PGK | phosphoglycerate kinase | chr1:29924023-29926582 REVERSE LENGTH=2560
MD16G1082100	2866.81	-0.93155	0.0534633	-17.4241	5.42e-68	1.3e-66	AT1G59820.1	Symbols: ALA3 | aminophospholipid ATPase 3 | chr1:22011328-22020294 FORWARD LENGTH=8967
MD02G1130000	648.731	1.79076	0.102795	17.4208	5.74e-68	1.38e-66	AT4G34950.1	Symbols: | Major facilitator superfamily protein | chr4:16642316-16644818 REVERSE LENGTH=2503
MD10G1246900	2126.14	-1.13224	0.0650033	-17.4182	6e-68	1.44e-66	AT5G56550.1	Symbols: OXS3, ATOXS3 | oxidative stress 3 | chr5:22895616-22896653 REVERSE LENGTH=1038
MD10G1314900	51041.8	-0.573217	0.0329165	-17.4143	6.43e-68	1.54e-66	AT4G05320.4	Symbols: UBQ10 | polyubiquitin 10 | chr4:2718187-2719988 FORWARD LENGTH=1802
MD13G1079900	1278.48	-1.24772	0.0716497	-17.4142	6.44e-68	1.54e-66	AT1G27070.1	Symbols: | 5'-AMP-activated protein kinase-related | chr1:9396658-9399453 REVERSE LENGTH=2796
MD01G1210600	1253.7	-1.25738	0.0722134	-17.412	6.69e-68	1.6e-66	AT3G16520.3	Symbols: UGT88A1 | UDP-glucosyl transferase 88A1 | chr3:5618440-5620873 REVERSE LENGTH=2434
MD13G1121200	2435.93	-1.0666	0.0612928	-17.4018	8e-68	1.92e-66	AT1G67310.1	Symbols: | Calmodulin-binding transcription activator protein with CG-1 and Ankyrin domains | chr1:25198182-25203126 REVERSE LENGTH=4945
MD15G1254200	1033.29	-1.33755	0.0768699	-17.4001	8.23e-68	1.97e-66	AT2G18190.1	Symbols: | P-loop containing nucleoside triphosphate hydrolases superfamily protein | chr2:7914305-7915872 REVERSE LENGTH=1568
MD05G1349600	196.196	-3.58338	0.205958	-17.3986	8.45e-68	2.02e-66	AT1G05100.1	Symbols: MAPKKK18 | mitogen-activated protein kinase kinase kinase 18 | chr1:1469610-1470881 FORWARD LENGTH=1272
MD13G1125600	1013.71	1.39781	0.0803955	17.3866	1.04e-67	2.49e-66	AT5G21090.1	Symbols: | Leucine-rich repeat (LRR) family protein | chr5:7164603-7167255 FORWARD LENGTH=2653
MD13G1044400	615.904	-1.9388	0.111551	-17.3804	1.16e-67	2.77e-66	AT1G25480.1	Symbols: | Aluminium activated malate transporter family protein | chr1:8948465-8950876 FORWARD LENGTH=2412
MD12G1246700	488.169	-2.04304	0.117631	-17.3683	1.43e-67	3.42e-66	AT1G08630.4	Symbols: THA1 | threonine aldolase 1 | chr1:2743761-2747967 REVERSE LENGTH=4207
MD10G1147700	1697.76	-1.10861	0.0638862	-17.3528	1.88e-67	4.48e-66
MD03G1215800	234.72	3.71166	0.213962	17.3472	2.07e-67	4.93e-66	AT5G54510.1	Symbols: GH3.6, DFL1 | Auxin-responsive GH3 family protein | chr5:22131093-22133678 REVERSE LENGTH=2586
MD10G1196700	344.283	-2.36812	0.136634	-17.3318	2.71e-67	6.45e-66	AT4G23160.1	Symbols: CRK8 | cysteine-rich RLK (RECEPTOR-like protein kinase) 8 | chr4:12129485-12134187 FORWARD LENGTH=4703
MD10G1237200	2162.99	-1.06472	0.0614529	-17.3259	3e-67	7.14e-66	AT4G19640.1	Symbols: ARA7, ARA-7, ATRABF2B, ATRAB5B, RABF2B, ATRAB-F2B, RAB-F2B | Ras-related small GTP-binding family protein | chr4:10687198-10689617 REVERSE LENGTH=2420
MD01G1046200	9005.05	-0.831362	0.0480522	-17.3012	4.6e-67	1.09e-65	AT4G37870.1	Symbols: PCK1, PEPCK | phosphoenolpyruvate carboxykinase 1 | chr4:17802694-17806539 REVERSE LENGTH=3846
MD17G1266000	541.602	1.97813	0.114392	17.2925	5.36e-67	1.27e-65	AT1G51800.1	Symbols: | Leucine-rich repeat protein kinase family protein | chr1:19214148-19217970 FORWARD LENGTH=3823
MD15G1217900	6630.44	-0.737061	0.0426236	-17.2923	5.37e-67	1.28e-65	AT3G45310.1	Symbols: | Cysteine proteinases superfamily protein | chr3:16628384-16630521 REVERSE LENGTH=2138
MD10G1301300	1536.7	-1.12847	0.0652647	-17.2907	5.53e-67	1.31e-65	AT1G07180.1	Symbols: ATNDI1, NDA1 | alternative NAD(P)H dehydrogenase 1 | chr1:2204320-2206934 FORWARD LENGTH=2615
MD11G1131700	3364.35	-0.841653	0.0486835	-17.2883	5.77e-67	1.37e-65	AT5G60410.5	Symbols: ATSIZ1, SIZ1 | DNA-binding protein with MIZ/SP-RING zinc finger, PHD-finger and SAP domain | chr5:24294890-24301138 FORWARD LENGTH=6249
MD16G1145100	3807.07	-1.05467	0.0610268	-17.282	6.42e-67	1.52e-65	AT5G47910.1	Symbols: RBOHD, ATRBOHD | respiratory burst oxidase homologue D | chr5:19397443-19402061 FORWARD LENGTH=4619
MD15G1188100	375.448	-2.60808	0.150914	-17.2819	6.44e-67	1.52e-65	AT5G19600.1	Symbols: SULTR3;5 | sulfate transporter 3;5 | chr5:6612815-6616997 REVERSE LENGTH=4183
MD17G1240600	1882.91	-1.11002	0.0642493	-17.2768	7.03e-67	1.66e-65	AT1G31910.1	Symbols: | GHMP kinase family protein | chr1:11457127-11461825 FORWARD LENGTH=4699
MD15G1085500	456.626	-2.09514	0.12137	-17.2624	9.03e-67	2.13e-65	AT2G26560.1	Symbols: PLP2, PLA IIA, PLA2A | phospholipase A 2A | chr2:11293769-11295806 REVERSE LENGTH=2038
MD02G1132100	4347.17	-0.936875	0.0543179	-17.248	1.16e-66	2.74e-65	AT5G66210.1	Symbols: CPK28 | calcium-dependent protein kinase 28 | chr5:26456285-26459624 REVERSE LENGTH=3340
MD06G1109200	305.447	2.74869	0.159425	17.2413	1.3e-66	3.07e-65	AT1G64480.1	Symbols: CBL8 | calcineurin B-like protein 8 | chr1:23948028-23949751 REVERSE LENGTH=1724
MD15G1223500	88385.5	-0.672417	0.0390037	-17.2398	1.33e-66	3.15e-65	AT3G43190.1	Symbols: SUS4, ATSUS4 | sucrose synthase 4 | chr3:15179020-15183989 REVERSE LENGTH=4970
MD05G1306900	1692.28	-1.10221	0.0639501	-17.2355	1.44e-66	3.39e-65	AT4G17500.1	Symbols: ATERF-1, ERF-1 | ethylene responsive element binding factor 1 | chr4:9759325-9760340 FORWARD LENGTH=1016
MD01G1225000	937.911	-1.4045	0.0814929	-17.2347	1.46e-66	3.44e-65	AT5G53130.1	Symbols: CNGC1, ATCNGC1 | cyclic nucleotide gated channel 1 | chr5:21537721-21541029 REVERSE LENGTH=3309
MD17G1230100	2606.7	-1.02446	0.0594545	-17.231	1.55e-66	3.66e-65	AT5G45710.1	Symbols: AT-HSFA4C, RHA1, HSFA4C | winged-helix DNA-binding transcription factor family protein | chr5:18540850-18542863 FORWARD LENGTH=2014
MD16G1204900	2118.95	-1.45156	0.0843321	-17.2124	2.14e-66	5.05e-65	AT4G14580.1	Symbols: CIPK4, SnRK3.3 | CBL-interacting protein kinase 4 | chr4:8367887-8369167 REVERSE LENGTH=1281
MD09G1072200	30319.8	-0.679226	0.0394796	-17.2045	2.46e-66	5.78e-65	AT2G32530.1	Symbols: ATCSLB03, CSLB03, ATCSLB3 | cellulose synthase-like B3 | chr2:13809216-13813570 FORWARD LENGTH=4355
MD07G1255800	624.5	1.83624	0.10686	17.1836	3.52e-66	8.28e-65	AT5G62350.1	Symbols: | Plant invertase/pectin methylesterase inhibitor superfamily protein | chr5:25037426-25038362 FORWARD LENGTH=937
MD10G1219200	246.114	3.64529	0.212348	17.1666	4.72e-66	1.11e-64	AT3G12700.1	Symbols: | Eukaryotic aspartyl protease family protein | chr3:4037070-4039142 FORWARD LENGTH=2073
MD17G1163600	191.478	-3.80624	0.221856	-17.1564	5.63e-66	1.32e-64	AT3G07040.1	Symbols: RPM1, RPS3 | NB-ARC domain-containing disease resistance protein | chr3:2225952-2229024 REVERSE LENGTH=3073
MD08G1186100	3676.85	0.992362	0.057902	17.1386	7.64e-66	1.79e-64	AT4G08950.1	Symbols: EXO | Phosphate-responsive 1 family protein | chr4:5740297-5741524 FORWARD LENGTH=1228
MD04G1176600	16823.6	-0.735172	0.0429354	-17.1228	1e-65	2.35e-64	AT1G64230.2	Symbols: UBC28 | ubiquitin-conjugating enzyme 28 | chr1:23833551-23835536 FORWARD LENGTH=1986
MD01G1165300	2110.38	-1.0314	0.0602731	-17.1121	1.2e-65	2.82e-64	AT3G56310.1	Symbols: | Melibiase family protein | chr3:20882803-20885915 FORWARD LENGTH=3113
MD15G1020800	413.453	-2.06365	0.120705	-17.0967	1.57e-65	3.67e-64	AT1G75460.1	Symbols: | ATP-dependent protease La (LON) domain protein | chr1:28327886-28329764 FORWARD LENGTH=1879
MD15G1067000	9866.34	-0.829992	0.0485944	-17.08	2.09e-65	4.89e-64	AT1G58420.1	Symbols: | Uncharacterised conserved protein UCP031279 | chr1:21707379-21708118 FORWARD LENGTH=740
MD14G1141600	151.728	-4.97296	0.291211	-17.0769	2.21e-65	5.16e-64	AT2G18196.1	Symbols: | Heavy metal transport/detoxification superfamily protein | chr2:7920508-7922326 REVERSE LENGTH=1819
MD05G1030800	5568.26	-0.929392	0.0544383	-17.0724	2.38e-65	5.57e-64	AT2G33710.1	Symbols: | Integrase-type DNA-binding superfamily protein | chr2:14258809-14260739 REVERSE LENGTH=1931
MD04G1141900	1629.92	-1.10976	0.0650128	-17.0698	2.49e-65	5.81e-64	AT2G37940.1	Symbols: AtIPCS2 | Arabidopsis Inositol phosphorylceramide synthase 2 | chr2:15876750-15879655 FORWARD LENGTH=2906
MD14G1210600	331.968	-2.32289	0.136244	-17.0495	3.53e-65	8.22e-64	AT1G74310.1	Symbols: ATHSP101, HSP101, HOT1 | heat shock protein 101 | chr1:27936508-27940190 REVERSE LENGTH=3683
MD07G1284200	2226.78	-1.17946	0.0691892	-17.0468	3.69e-65	8.6e-64	AT4G27950.1	Symbols: CRF4 | cytokinin response factor 4 | chr4:13909569-13910859 REVERSE LENGTH=1291
MD15G1277700	9796.35	-0.701346	0.0411523	-17.0427	3.96e-65	9.23e-64	AT5G66900.1	Symbols: | Disease resistance protein (CC-NBS-LRR class) family | chr5:26714764-26717788 REVERSE LENGTH=3025
MD09G1203200	1060.67	-1.39386	0.0818114	-17.0375	4.33e-65	1.01e-63	AT3G16350.1	Symbols: | Homeodomain-like superfamily protein | chr3:5547718-5549660 FORWARD LENGTH=1943
MD10G1216500	3146.45	-0.98785	0.0579851	-17.0363	4.42e-65	1.03e-63	AT1G54320.1	Symbols: | LEM3 (ligand-effect modulator 3) family protein / CDC50 family protein | chr1:20275534-20277957 REVERSE LENGTH=2424
MD16G1150400	2702.89	-0.944515	0.0554652	-17.0289	5.01e-65	1.16e-63	AT3G06580.1	Symbols: GAL1, GALK | Mevalonate/galactokinase family protein | chr3:2048905-2052025 REVERSE LENGTH=3121
MD05G1325700	4696.94	-0.793966	0.0466418	-17.0226	5.58e-65	1.3e-63	AT4G05020.1	Symbols: NDB2 | NAD(P)H dehydrogenase B2 | chr4:2572621-2576595 FORWARD LENGTH=3975
MD05G1311300	1443.96	-1.27636	0.0750129	-17.0152	6.34e-65	1.47e-63	AT1G28380.1	Symbols: NSL1 | MAC/Perforin domain-containing protein | chr1:9963593-9966320 FORWARD LENGTH=2728
MD14G1238600	2750.85	-0.915154	0.0537936	-17.0123	6.65e-65	1.54e-63	AT1G18300.1	Symbols: atnudt4, NUDT4 | nudix hydrolase homolog 4 | chr1:6299687-6301086 FORWARD LENGTH=1400
MD05G1331700	1755.02	-1.09421	0.064341	-17.0064	7.37e-65	1.71e-63	AT1G61480.1	Symbols: | S-locus lectin protein kinase family protein | chr1:22681316-22684475 REVERSE LENGTH=3160
MD13G1247200	4159.99	0.92189	0.0542353	16.998	8.5e-65	1.97e-63	AT4G30190.1	Symbols: HA2 | H(+)-ATPase 2 | chr4:14770794-14776058 REVERSE LENGTH=5265
MD02G1034700	1438.31	-1.30113	0.0765569	-16.9955	8.86e-65	2.05e-63	AT5G20120.1	Symbols: | unknown protein; Has 54 Blast hits to 54 proteins in 26 species: Archae - 0; Bacteria - 0; Metazoa - 18; Fungi - 0; Plants - 18; Viruses - 0; Other Eukaryotes - 18 (source: NCBI BLink). | chr5:6795366-6797172 FORWARD LENGTH=1807
MD02G1134000	2458.41	-1.10475	0.0650135	-16.9925	9.33e-65	2.16e-63	AT1G19860.1	Symbols: | Zinc finger C-x8-C-x5-C-x3-H type family protein | chr1:6891429-6894736 REVERSE LENGTH=3308
MD09G1127900	168.551	-4.07365	0.23974	-16.992	9.42e-65	2.18e-63	AT5G47650.1	Symbols: ATNUDT2, ATNUDX2, NUDT2 | nudix hydrolase homolog 2 | chr5:19310192-19312438 REVERSE LENGTH=2247
MD00G1040600	1901.13	-1.09108	0.0644311	-16.9341	2.52e-64	5.83e-63	AT2G16460.1	Symbols: | Protein of unknown function (DUF1640) | chr2:7133390-7135652 REVERSE LENGTH=2263
MD14G1056200	1688.64	-1.22204	0.072211	-16.9232	3.03e-64	7.01e-63	AT5G06710.1	Symbols: HAT14 | homeobox from Arabidopsis thaliana | chr5:2068082-2070361 REVERSE LENGTH=2280
MD07G1309400	2282.69	-1.03176	0.0609727	-16.9216	3.12e-64	7.19e-63	AT5G16880.2	Symbols: | Target of Myb protein 1 | chr5:5548930-5551463 FORWARD LENGTH=2534
MD16G1022500	658.068	-1.5981	0.0944624	-16.9178	3.32e-64	7.66e-63	AT1G70740.1	Symbols: | Protein kinase superfamily protein | chr1:26673631-26675990 REVERSE LENGTH=2360
MD03G1056800	1296.4	-1.2157	0.0718889	-16.9108	3.75e-64	8.64e-63	AT5G58430.1	Symbols: ATEXO70B1, EXO70B1 | exocyst subunit exo70 family protein B1 | chr5:23621183-23623444 REVERSE LENGTH=2262
MD17G1244300	729.035	-1.78427	0.105578	-16.9	4.5e-64	1.04e-62	AT2G20880.1	Symbols: | Integrase-type DNA-binding superfamily protein | chr2:8985973-8987263 FORWARD LENGTH=1291
MD09G1179800	528.936	-1.76699	0.104579	-16.8962	4.8e-64	1.1e-62	AT1G19110.1	Symbols: | inter-alpha-trypsin inhibitor heavy chain-related | chr1:6602126-6605908 FORWARD LENGTH=3783
MD09G1174400	7998.76	-0.758205	0.0448968	-16.8877	5.54e-64	1.27e-62	AT1G53910.2	Symbols: RAP2.12 | related to AP2 12 | chr1:20135112-20136970 FORWARD LENGTH=1859
MD08G1040800	1299.14	-1.31106	0.077663	-16.8814	6.17e-64	1.42e-62
MD15G1346100	1292.55	-1.3759	0.0815258	-16.8769	6.65e-64	1.53e-62	AT1G21740.1	Symbols: | Protein of unknown function (DUF630 and DUF632) | chr1:7641580-7645078 FORWARD LENGTH=3499
MD02G1243600	1183.14	-1.22869	0.0728049	-16.8764	6.71e-64	1.54e-62	AT5G04410.1	Symbols: NAC2, anac078 | NAC domain containing protein 2 | chr5:1243758-1246684 FORWARD LENGTH=2927
MD14G1180100	383.153	2.43817	0.144592	16.8625	8.49e-64	1.95e-62	AT5G62940.1	Symbols: HCA2, DOF5.6 | Dof-type zinc finger DNA-binding family protein | chr5:25256919-25258681 REVERSE LENGTH=1763
MD16G1135000	189.571	-3.25637	0.193132	-16.8608	8.73e-64	2e-62	AT3G62150.1	Symbols: PGP21 | P-glycoprotein 21 | chr3:23008755-23013909 REVERSE LENGTH=5155
MD14G1202000	420.194	2.29098	0.135876	16.8609	8.73e-64	2e-62	AT3G47470.1	Symbols: LHCA4, CAB4 | light-harvesting chlorophyll-protein complex I subunit A4 | chr3:17493372-17495033 REVERSE LENGTH=1662
MD15G1131300	754.255	-1.49876	0.0889229	-16.8546	9.71e-64	2.22e-62	AT4G32030.1	Symbols: | unknown protein; BEST Arabidopsis thaliana protein match is: unknown protein (TAIR:AT1G80610.1); Has 63 Blast hits to 59 proteins in 12 species: Archae - 0; Bacteria - 0; Metazoa - 6; Fungi - 0; Plants - 53; Viruses - 0; Other Eukaryotes - 4 (source: NCBI BLink). | chr4:15490740-15493423 FORWARD LENGTH=2684
MD11G1307800	1537.51	-1.08593	0.0644544	-16.848	1.09e-63	2.48e-62	AT4G02340.1	Symbols: | alpha/beta-Hydrolases superfamily protein | chr4:1035681-1037615 FORWARD LENGTH=1935
MD15G1078900	2119.77	-0.970277	0.0576141	-16.841	1.22e-63	2.79e-62	AT2G23340.1	Symbols: DEAR3 | DREB and EAR motif protein 3 | chr2:9937998-9938875 FORWARD LENGTH=878
MD07G1011100	795.698	1.65486	0.0982849	16.8373	1.3e-63	2.97e-62	AT5G05170.1	Symbols: CESA3, IXR1, ATCESA3, ATH-B, CEV1 | Cellulose synthase family protein | chr5:1530174-1535414 REVERSE LENGTH=5241
MD17G1087400	939.119	-1.32397	0.0786573	-16.8322	1.42e-63	3.24e-62	AT4G03260.2	Symbols: | Outer arm dynein light chain 1 protein | chr4:1428673-1431660 FORWARD LENGTH=2988
MD17G1101600	758.007	-1.69857	0.100913	-16.832	1.42e-63	3.25e-62	AT4G15420.1	Symbols: | Ubiquitin fusion degradation UFD1 family protein | chr4:8823725-8826096 FORWARD LENGTH=2372
MD09G1032700	996.528	-1.34103	0.0796885	-16.8284	1.51e-63	3.44e-62	AT5G14760.1	Symbols: AO | L-aspartate oxidase | chr5:4768468-4772153 FORWARD LENGTH=3686
MD04G1025600	3948.1	-0.958397	0.0569634	-16.8248	1.61e-63	3.66e-62	AT1G14780.1	Symbols: | MAC/Perforin domain-containing protein | chr1:5090990-5094152 FORWARD LENGTH=3163
MD06G1161700	2866.24	0.890897	0.052955	16.8237	1.64e-63	3.73e-62
MD03G1224100	497.024	1.95022	0.11602	16.8094	2.08e-63	4.74e-62	AT4G27450.1	Symbols: | Aluminium induced protein with YGL and LRDR motifs | chr4:13727484-13728886 REVERSE LENGTH=1403
MD05G1081500	546.718	-1.75258	0.1043	-16.8031	2.31e-63	5.26e-62	AT2G15620.1	Symbols: NIR1, NIR, ATHNIR | nitrite reductase 1 | chr2:6810476-6812939 FORWARD LENGTH=2464
MD15G1036800	656.905	-1.56387	0.0930987	-16.798	2.52e-63	5.73e-62	AT5G11000.1	Symbols: | Plant protein of unknown function (DUF868) | chr5:3479029-3480425 REVERSE LENGTH=1397
MD08G1127900	1234.35	-1.28263	0.0763649	-16.7961	2.61e-63	5.92e-62	AT2G24540.1	Symbols: AFR | Galactose oxidase/kelch repeat superfamily protein | chr2:10426342-10427594 FORWARD LENGTH=1253
MD04G1049500	2217.29	-1.17621	0.0700389	-16.7936	2.72e-63	6.16e-62	AT4G30790.1	Symbols: | INVOLVED IN: autophagy; EXPRESSED IN: 24 plant structures; EXPRESSED DURING: 15 growth stages; CONTAINS InterPro DOMAIN/s: Autophagy-related protein 17 (InterPro:IPR007240), Autophagy-related protein 11 (InterPro:IPR019460); Has 8793 Blast hits to 6268 proteins in 570 species: Archae - 89; Bacteria - 657; Metazoa - 4844; Fungi - 808; Plants - 441; Viruses - 15; Other Eukaryotes - 1939 …
MD15G1278400	529.681	-1.76094	0.104903	-16.7864	3.07e-63	6.96e-62	AT5G66900.1	Symbols: | Disease resistance protein (CC-NBS-LRR class) family | chr5:26714764-26717788 REVERSE LENGTH=3025
MD14G1206100	1774.3	-1.03007	0.0613925	-16.7784	3.51e-63	7.96e-62	AT1G74360.1	Symbols: | Leucine-rich repeat protein kinase family protein | chr1:27954231-27958114 FORWARD LENGTH=3884
MD03G1256000	256.563	-2.79038	0.166343	-16.7748	3.73e-63	8.45e-62	AT3G22970.1	Symbols: | Protein of unknown function (DUF506) | chr3:8152038-8154149 FORWARD LENGTH=2112
MD16G1056600	1651.51	1.1262	0.067148	16.7719	3.92e-63	8.86e-62	AT3G14630.1	Symbols: CYP72A9 | cytochrome P450, family 72, subfamily A, polypeptide 9 | chr3:4917498-4919409 FORWARD LENGTH=1912
MD13G1011200	216.977	-2.90867	0.173448	-16.7697	4.07e-63	9.2e-62	AT1G14550.1	Symbols: | Peroxidase superfamily protein | chr1:4979028-4980324 FORWARD LENGTH=1297
MD01G1085900	2655.87	-0.901956	0.0537853	-16.7696	4.08e-63	9.21e-62	AT2G46620.1	Symbols: | P-loop containing nucleoside triphosphate hydrolases superfamily protein | chr2:19138801-19140747 REVERSE LENGTH=1947
MD17G1154800	197.574	-3.15511	0.18818	-16.7665	4.29e-63	9.7e-62	AT1G72310.1	Symbols: ATL3 | RING/U-box superfamily protein | chr1:27225897-27227545 FORWARD LENGTH=1649
MD01G1139700	681.872	-1.56927	0.0936079	-16.7643	4.45e-63	1.01e-61	AT3G55580.1	Symbols: | Regulator of chromosome condensation (RCC1) family protein | chr3:20612700-20615920 FORWARD LENGTH=3221
MD01G1042900	145.77	-5.18558	0.309507	-16.7543	5.27e-63	1.19e-61	AT4G37980.1	Symbols: ELI3-1, ELI3, ATCAD7, CAD7 | elicitor-activated gene 3-1 | chr4:17852441-17854008 FORWARD LENGTH=1568
MD08G1036600	359.8	-2.47269	0.147592	-16.7536	5.33e-63	1.2e-61	AT4G36830.1	Symbols: HOS3-1 | GNS1/SUR4 membrane protein family | chr4:17349436-17350480 FORWARD LENGTH=1045
MD10G1322500	286.649	-2.60832	0.155759	-16.7459	6.07e-63	1.37e-61	AT1G11840.4	Symbols: GLX1 | glyoxalase I homolog | chr1:3995393-3997907 FORWARD LENGTH=2515
MD11G1109100	9292.43	0.825578	0.0493018	16.7454	6.12e-63	1.38e-61
MD05G1207800	163.04	-3.77161	0.225287	-16.7414	6.55e-63	1.47e-61	AT3G07040.1	Symbols: RPM1, RPS3 | NB-ARC domain-containing disease resistance protein | chr3:2225952-2229024 REVERSE LENGTH=3073
MD10G1200900	551.377	-1.97523	0.118018	-16.7367	7.08e-63	1.59e-61	AT1G01720.1	Symbols: ATAF1, ANAC002 | NAC (No Apical Meristem) domain transcriptional regulator superfamily protein | chr1:268330-269819 FORWARD LENGTH=1490
MD03G1290900	2157.68	1.38772	0.0829193	16.7357	7.2e-63	1.62e-61	AT1G02810.1	Symbols: | Plant invertase/pectin methylesterase inhibitor superfamily | chr1:618265-620480 FORWARD LENGTH=2216
MD14G1075200	1943.76	-1.24821	0.0746188	-16.7278	8.22e-63	1.85e-61	AT2G41690.1	Symbols: AT-HSFB3, HSFB3 | heat shock transcription factor B3 | chr2:17381723-17382577 FORWARD LENGTH=855
MD03G1167300	986.302	-1.40622	0.0841261	-16.7156	1.01e-62	2.26e-61
MD05G1338300	883.815	-1.37471	0.0822488	-16.714	1.04e-62	2.32e-61	AT5G58950.1	Symbols: | Protein kinase superfamily protein | chr5:23800928-23803673 REVERSE LENGTH=2746
MD11G1143500	316.11	-2.31313	0.138405	-16.7128	1.06e-62	2.37e-61	AT5G59970.1	Symbols: | Histone superfamily protein | chr5:24146175-24146726 REVERSE LENGTH=552
MD14G1157800	1126.11	-1.41349	0.0846043	-16.7071	1.16e-62	2.61e-61	AT5G50380.1	Symbols: ATEXO70F1, EXO70F1 | exocyst subunit exo70 family protein F1 | chr5:20516112-20518573 REVERSE LENGTH=2462
MD06G1178600	409.771	2.30319	0.13786	16.7067	1.17e-62	2.62e-61	AT5G62890.3	Symbols: | Xanthine/uracil permease family protein | chr5:25243251-25246842 FORWARD LENGTH=3592
MD05G1083900	2283.7	1.21445	0.0726965	16.7058	1.19e-62	2.66e-61	AT4G34050.1	Symbols: CCoAOMT1 | S-adenosyl-L-methionine-dependent methyltransferases superfamily protein | chr4:16310815-16311973 FORWARD LENGTH=1159
MD11G1219700	3718.39	-0.981131	0.058772	-16.6938	1.45e-62	3.25e-61	AT5G07990.1	Symbols: TT7, CYP75B1, D501 | Cytochrome P450 superfamily protein | chr5:2560394-2563109 FORWARD LENGTH=2716
MD00G1172100	465.948	-1.82126	0.109117	-16.6909	1.53e-62	3.41e-61	AT5G15450.1	Symbols: APG6, CLPB3, CLPB-P | casein lytic proteinase B3 | chr5:5014212-5018347 REVERSE LENGTH=4136
MD01G1042600	144.956	-5.20524	0.311917	-16.6879	1.61e-62	3.58e-61	AT4G37980.1	Symbols: ELI3-1, ELI3, ATCAD7, CAD7 | elicitor-activated gene 3-1 | chr4:17852441-17854008 FORWARD LENGTH=1568
MD17G1105300	339.544	2.40925	0.144394	16.6852	1.68e-62	3.75e-61	AT4G12700.1	Symbols: | unknown protein; BEST Arabidopsis thaliana protein match is: unknown protein (TAIR:AT2G04280.1); Has 136 Blast hits to 136 proteins in 17 species: Archae - 0; Bacteria - 0; Metazoa - 0; Fungi - 0; Plants - 125; Viruses - 0; Other Eukaryotes - 11 (source: NCBI BLink). | chr4:7482466-7484405 REVERSE LENGTH=1940
MD17G1042800	3321.26	-0.846871	0.0507749	-16.6789	1.87e-62	4.16e-61	AT3G28345.1	Symbols: | ABC transporter family protein | chr3:10593753-10598775 REVERSE LENGTH=5023
MD02G1179600	9238.12	-0.772459	0.0463431	-16.6683	2.23e-62	4.97e-61	AT4G37300.1	Symbols: MEE59 | maternal effect embryo arrest 59 | chr4:17554641-17555861 FORWARD LENGTH=1221
MD00G1063500	2141.68	-1.16247	0.0697771	-16.6597	2.57e-62	5.73e-61	AT1G11050.1	Symbols: | Protein kinase superfamily protein | chr1:3681888-3684169 FORWARD LENGTH=2282
MD11G1280200	1653.8	-1.0728	0.0644605	-16.6427	3.42e-62	7.61e-61	AT3G51895.1	Symbols: SULTR3;1, AST12 | sulfate transporter 3;1 | chr3:19251287-19255760 REVERSE LENGTH=4474
MD03G1089900	907.491	-1.52681	0.0917474	-16.6414	3.49e-62	7.76e-61	AT1G07540.1	Symbols: TRFL2 | TRF-like 2 | chr1:2318433-2321048 REVERSE LENGTH=2616
MD12G1185600	804.705	-1.48861	0.0894619	-16.6396	3.6e-62	8.01e-61	AT5G01830.1	Symbols: | ARM repeat superfamily protein | chr5:320695-323169 FORWARD LENGTH=2475
MD03G1117500	1710.57	1.26824	0.0762547	16.6316	4.12e-62	9.14e-61	AT5G60640.1	Symbols: PDIL1-4 | PDI-like 1-4 | chr5:24371007-24374038 REVERSE LENGTH=3032
MD15G1401200	363.687	-2.31982	0.139548	-16.6239	4.68e-62	1.04e-60	AT1G76690.1	Symbols: OPR2, ATOPR2 | 12-oxophytodienoate reductase 2 | chr1:28778890-28780483 FORWARD LENGTH=1594
MD10G1158700	629.319	1.80916	0.108858	16.6194	5.05e-62	1.12e-60	AT3G25140.1	Symbols: GAUT8, QUA1 | Nucleotide-diphospho-sugar transferases superfamily protein | chr3:9154711-9156845 FORWARD LENGTH=2135
MD02G1138500	1013.49	-1.3899	0.0836513	-16.6153	5.4e-62	1.2e-60	AT3G51000.1	Symbols: | alpha/beta-Hydrolases superfamily protein | chr3:18945025-18946621 REVERSE LENGTH=1597
MD09G1062800	759.893	-1.44699	0.08709	-16.6149	5.44e-62	1.2e-60	AT1G26580.1	Symbols: | FUNCTIONS IN: molecular_function unknown; INVOLVED IN: biological_process unknown; LOCATED IN: cellular_component unknown; EXPRESSED IN: 24 plant structures; EXPRESSED DURING: 15 growth stages; BEST Arabidopsis thaliana protein match is: ELM2 domain-containing protein (TAIR:AT2G03470.1); Has 161 Blast hits to 161 proteins in 17 species: Archae - 0; Bacteria - 0; Metazoa - 1; Fungi - 4;…
MD02G1318700	438.986	-2.33298	0.140475	-16.6077	6.13e-62	1.36e-60	AT5G06710.1	Symbols: HAT14 | homeobox from Arabidopsis thaliana | chr5:2068082-2070361 REVERSE LENGTH=2280
MD02G1243800	1466.32	-1.15576	0.0696196	-16.6011	6.84e-62	1.51e-60	AT5G04410.1	Symbols: NAC2, anac078 | NAC domain containing protein 2 | chr5:1243758-1246684 FORWARD LENGTH=2927
MD15G1340200	531.762	1.81863	0.109554	16.6003	6.93e-62	1.53e-60	AT5G64740.1	Symbols: CESA6, IXR2, E112, PRC1 | cellulose synthase 6 | chr5:25881066-25886694 FORWARD LENGTH=5629
MD08G1085200	4237.32	-0.858408	0.0517669	-16.5822	9.37e-62	2.07e-60	AT1G27770.1	Symbols: ACA1, PEA1 | autoinhibited Ca2+-ATPase 1 | chr1:9671638-9676157 REVERSE LENGTH=4520
MD05G1163500	141.574	-4.41454	0.266269	-16.5792	9.85e-62	2.18e-60	AT3G07420.1	Symbols: NS2, ATNS2, SYNC2_ARATH, SYNC2 | asparaginyl-tRNA synthetase 2 | chr3:2373977-2376744 REVERSE LENGTH=2768
MD14G1038300	237.172	-2.67722	0.161498	-16.5774	1.02e-61	2.24e-60
MD16G1138300	2712.96	0.909256	0.0548622	16.5734	1.08e-61	2.39e-60	AT1G02500.2	Symbols: SAM1, SAM-1, MAT1, AtSAM1 | S-adenosylmethionine synthetase 1 | chr1:518254-520437 FORWARD LENGTH=2184
MD06G1090600	4213.12	-0.809577	0.0488701	-16.5659	1.23e-61	2.71e-60	AT4G11280.1	Symbols: ACS6, ATACS6 | 1-aminocyclopropane-1-carboxylic acid (acc) synthase 6 | chr4:6864097-6866116 FORWARD LENGTH=2020
MD09G1045300	983.049	-1.36817	0.082663	-16.5512	1.57e-61	3.46e-60	AT5G40510.1	Symbols: | Sucrase/ferredoxin-like family protein | chr5:16229188-16231098 FORWARD LENGTH=1911
MD15G1071400	21227.3	-2.36926	0.143193	-16.5459	1.71e-61	3.77e-60	AT1G27730.1	Symbols: STZ, ZAT10 | salt tolerance zinc finger | chr1:9648141-9649073 REVERSE LENGTH=933
MD06G1125600	561.437	-1.74567	0.10557	-16.5357	2.03e-61	4.47e-60	AT1G10390.2	Symbols: | Nucleoporin autopeptidase | chr1:3407024-3412838 REVERSE LENGTH=5815
MD05G1234400	4112.92	-0.805404	0.0487313	-16.5274	2.33e-61	5.12e-60	AT1G79530.1	Symbols: GAPCP-1 | glyceraldehyde-3-phosphate dehydrogenase of plastid 1 | chr1:29915902-29919234 REVERSE LENGTH=3333
MD08G1250900	3847.3	1.00809	0.06101	16.5234	2.49e-61	5.47e-60	AT5G49720.1	Symbols: ATGH9A1, TSD1, DEC, KOR, RSW2, IRX2, KOR1, GH9A1 | glycosyl hydrolase 9A1 | chr5:20197391-20200288 REVERSE LENGTH=2898
MD07G1306900	680.848	-1.71694	0.104024	-16.5053	3.36e-61	7.38e-60	AT5G17050.1	Symbols: UGT78D2 | UDP-glucosyl transferase 78D2 | chr5:5607788-5609492 REVERSE LENGTH=1705
MD15G1074000	1646.82	-1.04205	0.0631634	-16.4977	3.81e-61	8.35e-60	AT5G43100.1	Symbols: | Eukaryotic aspartyl protease family protein | chr5:17299123-17303058 FORWARD LENGTH=3936
MD13G1124900	1501.31	-1.08781	0.0659383	-16.4975	3.83e-61	8.39e-60	AT5G13180.1	Symbols: ANAC083, VNI2, NAC083 | NAC domain containing protein 83 | chr5:4196572-4197848 FORWARD LENGTH=1277
MD13G1093700	399.059	2.12911	0.129142	16.4865	4.58e-61	1e-59	AT1G60470.1	Symbols: AtGolS4, GolS4 | galactinol synthase 4 | chr1:22278975-22280586 REVERSE LENGTH=1612
MD00G1167000	653.275	-1.72615	0.104779	-16.4742	5.62e-61	1.23e-59	AT3G48270.1	Symbols: CYP71A26 | cytochrome P450, family 71, subfamily A, polypeptide 26 | chr3:17876571-17878173 FORWARD LENGTH=1603
MD14G1148500	779.433	-1.62909	0.098914	-16.4697	6.05e-61	1.32e-59	AT5G62000.3	Symbols: ARF2 | auxin response factor 2 | chr5:24910358-24915210 FORWARD LENGTH=4853
MD15G1284700	844.628	-1.44926	0.0880042	-16.4681	6.22e-61	1.36e-59	AT5G42930.1	Symbols: | alpha/beta-Hydrolases superfamily protein | chr5:17210546-17214220 REVERSE LENGTH=3675
MD05G1235700	747.642	-1.79487	0.108997	-16.4671	6.33e-61	1.38e-59	AT1G79510.2	Symbols: | Uncharacterized conserved protein (DUF2358) | chr1:29908013-29909988 REVERSE LENGTH=1976
MD09G1232400	520.661	1.82786	0.111038	16.4616	6.92e-61	1.51e-59	AT4G19420.2	Symbols: | Pectinacetylesterase family protein | chr4:10587166-10590588 REVERSE LENGTH=3423
MD15G1008100	1149.96	1.28059	0.077825	16.4547	7.76e-61	1.69e-59	AT4G39330.1	Symbols: ATCAD9, CAD9 | cinnamyl alcohol dehydrogenase 9 | chr4:18291218-18293088 FORWARD LENGTH=1871
MD03G1071800	829.702	-1.61798	0.0983359	-16.4536	7.91e-61	1.72e-59	AT1G07230.1	Symbols: NPC1 | non-specific phospholipase C1 | chr1:2220253-2222982 REVERSE LENGTH=2730
MD16G1072700	2505.44	-0.990561	0.0602117	-16.4513	8.21e-61	1.79e-59	AT2G02960.3	Symbols: | RING/FYVE/PHD zinc finger superfamily protein | chr2:862087-864364 REVERSE LENGTH=2278
MD15G1177700	1602.95	-1.28359	0.0780476	-16.4462	8.93e-61	1.94e-59	AT5G55190.1	Symbols: RAN3, ATRAN3 | RAN GTPase 3 | chr5:22392176-22394172 FORWARD LENGTH=1997
MD04G1245100	4026.81	-0.811774	0.0493667	-16.4438	9.3e-61	2.02e-59	AT5G16440.1	Symbols: IPP1 | isopentenyl diphosphate isomerase 1 | chr5:5371627-5373735 FORWARD LENGTH=2109
MD04G1033300	2188.08	-1.00884	0.0613562	-16.4424	9.51e-61	2.07e-59	AT2G43120.1	Symbols: | RmlC-like cupins superfamily protein | chr2:17927264-17928984 FORWARD LENGTH=1721
MD09G1082900	3709.98	-0.840408	0.0511187	-16.4403	9.84e-61	2.14e-59	AT1G67230.1	Symbols: LINC1 | little nuclei1 | chr1:25151270-25156323 REVERSE LENGTH=5054
MD09G1233000	775.508	-1.54474	0.0939626	-16.44	9.9e-61	2.15e-59	AT4G20970.1	Symbols: | basic helix-loop-helix (bHLH) DNA-binding superfamily protein | chr4:11215259-11216212 FORWARD LENGTH=954
MD17G1024100	1062.82	-1.3296	0.0808784	-16.4395	9.97e-61	2.16e-59	AT4G08450.1	Symbols: | Disease resistance protein (TIR-NBS-LRR class) family | chr4:5365610-5371101 FORWARD LENGTH=5492
MD11G1270500	4706.39	-0.83923	0.0510863	-16.4277	1.21e-60	2.63e-59	AT1G78570.1	Symbols: RHM1, ROL1, ATRHM1 | rhamnose biosynthesis 1 | chr1:29549649-29552438 FORWARD LENGTH=2790
MD09G1006500	1591.2	-1.13767	0.0693166	-16.4127	1.55e-60	3.36e-59	AT3G02040.1	Symbols: SRG3 | senescence-related gene 3 | chr3:348167-350010 REVERSE LENGTH=1844
MD13G1083600	2128.25	-1.02681	0.0625634	-16.4123	1.56e-60	3.39e-59	AT1G10430.1	Symbols: PP2A-2 | protein phosphatase 2A-2 | chr1:3428478-3430633 REVERSE LENGTH=2156
MD15G1359800	532.726	-1.84582	0.112636	-16.3875	2.35e-60	5.09e-59
MD15G1284800	1679.94	1.09403	0.0668183	16.3732	2.97e-60	6.43e-59	AT5G42930.1	Symbols: | alpha/beta-Hydrolases superfamily protein | chr5:17210546-17214220 REVERSE LENGTH=3675
MD10G1102100	653.868	-1.65688	0.101208	-16.3711	3.08e-60	6.66e-59	AT1G49850.1	Symbols: | RING/U-box superfamily protein | chr1:18455064-18456544 REVERSE LENGTH=1481
MD03G1040400	639.786	-1.62929	0.0996186	-16.3553	3.99e-60	8.62e-59	AT5G23810.1	Symbols: AAP7 | amino acid permease 7 | chr5:8028378-8030163 FORWARD LENGTH=1786
MD12G1051200	8298.71	-1.82291	0.111505	-16.3482	4.48e-60	9.69e-59	AT2G44130.1	Symbols: | Galactose oxidase/kelch repeat superfamily protein | chr2:18253610-18255054 FORWARD LENGTH=1445
MD03G1296200	209.101	3.45558	0.211442	16.3429	4.88e-60	1.05e-58	AT3G62550.1	Symbols: | Adenine nucleotide alpha hydrolases-like superfamily protein | chr3:23135984-23137173 FORWARD LENGTH=1190
MD00G1184100	368.593	2.51247	0.153791	16.3369	5.39e-60	1.16e-58
MD16G1212000	405.924	-1.95227	0.119572	-16.3272	6.33e-60	1.36e-58	AT4G24000.1	Symbols: ATCSLG2, CSLG2 | cellulose synthase like G2 | chr4:12462030-12465625 FORWARD LENGTH=3596
MD07G1100900	855.874	-1.52513	0.0934261	-16.3244	6.61e-60	1.43e-58	AT3G60450.1	Symbols: | Phosphoglycerate mutase family protein | chr3:22340957-22342315 FORWARD LENGTH=1359
MD17G1071700	2080.32	-1.19473	0.0731935	-16.3228	6.79e-60	1.46e-58	AT4G27130.1	Symbols: | Translation initiation factor SUI1 family protein | chr4:13604558-13606448 REVERSE LENGTH=1891
MD11G1227300	2561.22	-0.992282	0.0607985	-16.3208	7.02e-60	1.51e-58	AT5G54730.1	Symbols: ATATG18F, ATG18F, G18F | homolog of yeast autophagy 18 (ATG18) F | chr5:22233789-22237341 REVERSE LENGTH=3553
MD07G1253800	275.071	-2.89751	0.177706	-16.3051	9.08e-60	1.95e-58	AT4G25200.1	Symbols: ATHSP23.6-MITO, HSP23.6-MITO | mitochondrion-localized small heat shock protein 23.6 | chr4:12917017-12918053 FORWARD LENGTH=1037
MD05G1017800	388.01	-2.27819	0.13978	-16.2984	1.01e-59	2.18e-58	AT1G33390.1	Symbols: ATFAS4, FAS4 | RNA helicase family protein | chr1:12099482-12104601 REVERSE LENGTH=5120
MD10G1102900	305.742	-2.32334	0.142553	-16.298	1.02e-59	2.19e-58	AT4G33905.1	Symbols: | Peroxisomal membrane 22 kDa (Mpv17/PMP22) family protein | chr4:16253815-16255612 REVERSE LENGTH=1798
MD13G1181200	593.081	-1.84454	0.113211	-16.2928	1.11e-59	2.38e-58	AT3G23600.1	Symbols: | alpha/beta-Hydrolases superfamily protein | chr3:8473775-8475888 FORWARD LENGTH=2114
MD15G1175500	1146.12	-1.33988	0.0822726	-16.2859	1.24e-59	2.67e-58	AT5G20120.1	Symbols: | unknown protein; Has 54 Blast hits to 54 proteins in 26 species: Archae - 0; Bacteria - 0; Metazoa - 18; Fungi - 0; Plants - 18; Viruses - 0; Other Eukaryotes - 18 (source: NCBI BLink). | chr5:6795366-6797172 FORWARD LENGTH=1807
MD15G1179600	538.784	-1.64558	0.101095	-16.2774	1.43e-59	3.06e-58	AT5G36930.2	Symbols: | Disease resistance protein (TIR-NBS-LRR class) family | chr5:14567622-14572630 REVERSE LENGTH=5009
MD14G1044100	2089.08	-1.04885	0.0645524	-16.248	2.31e-59	4.94e-58	AT3G52360.1	Symbols: | unknown protein; FUNCTIONS IN: molecular_function unknown; INVOLVED IN: response to karrikin; LOCATED IN: endomembrane system; EXPRESSED IN: 23 plant structures; EXPRESSED DURING: 14 growth stages; BEST Arabidopsis thaliana protein match is: unknown protein (TAIR:AT2G35850.1); Has 34 Blast hits to 34 proteins in 10 species: Archae - 0; Bacteria - 0; Metazoa - 0; Fungi - 0; Plants - 34;…
MD05G1096400	8758.54	-0.769841	0.0474097	-16.2381	2.71e-59	5.81e-58	AT3G43740.1	Symbols: | Leucine-rich repeat (LRR) family protein | chr3:15644054-15645446 FORWARD LENGTH=1393
MD07G1199300	3256.43	1.05891	0.0652453	16.2297	3.11e-59	6.65e-58	AT3G55440.1	Symbols: ATCTIMC, TPI, CYTOTPI | triosephosphate isomerase | chr3:20553690-20556560 FORWARD LENGTH=2871
MD12G1231500	294.506	-2.28489	0.140873	-16.2194	3.68e-59	7.86e-58	AT4G08630.1	Symbols: | unknown protein; BEST Arabidopsis thaliana protein match is: unknown protein (TAIR:AT3G48860.2); Has 1487 Blast hits to 747 proteins in 184 species: Archae - 0; Bacteria - 56; Metazoa - 305; Fungi - 197; Plants - 180; Viruses - 3; Other Eukaryotes - 746 (source: NCBI BLink). | chr4:5506998-5511959 REVERSE LENGTH=4962
MD16G1254900	1361.76	-1.19623	0.0737914	-16.2109	4.22e-59	9.03e-58	AT3G26560.1	Symbols: | ATP-dependent RNA helicase, putative | chr3:9749904-9753772 REVERSE LENGTH=3869
MD10G1165200	1791.67	-1.0404	0.0642061	-16.204	4.72e-59	1.01e-57	AT3G07090.1	Symbols: | PPPDE putative thiol peptidase family protein | chr3:2242998-2244820 REVERSE LENGTH=1823
MD09G1103100	3024.39	-1.11191	0.0686341	-16.2005	5e-59	1.07e-57
MD10G1310500	671.91	1.64292	0.101437	16.1965	5.33e-59	1.14e-57	AT1G61680.1	Symbols: TPS14 | terpene synthase 14 | chr1:22772315-22774720 REVERSE LENGTH=2406
MD03G1221300	312.738	2.59624	0.160319	16.1942	5.55e-59	1.18e-57	AT5G54380.1	Symbols: THE1 | protein kinase family protein | chr5:22077092-22079880 REVERSE LENGTH=2789
MD15G1309000	626.058	-1.59435	0.0984777	-16.19	5.93e-59	1.26e-57	AT4G37970.1	Symbols: ATCAD6, CAD6 | cinnamyl alcohol dehydrogenase 6 | chr4:17849648-17852246 FORWARD LENGTH=2599
MD08G1187800	2937.78	-1.02194	0.0631716	-16.1771	7.31e-59	1.56e-57	AT5G10980.1	Symbols: | Histone superfamily protein | chr5:3472405-3473466 REVERSE LENGTH=1062
MD13G1227600	1180.11	1.3266	0.0820342	16.1713	8.04e-59	1.71e-57	AT3G09270.1	Symbols: ATGSTU8, GSTU8 | glutathione S-transferase TAU 8 | chr3:2848289-2849289 REVERSE LENGTH=1001
MD05G1144900	1058.31	-1.35343	0.0837129	-16.1675	8.55e-59	1.82e-57	AT5G06740.1	Symbols: | Concanavalin A-like lectin protein kinase family protein | chr5:2084094-2086052 FORWARD LENGTH=1959
MD07G1248400	294.472	2.70272	0.167275	16.1574	1.01e-58	2.14e-57
MD15G1384000	741.882	-1.49457	0.092503	-16.157	1.01e-58	2.15e-57	AT5G65450.1	Symbols: UBP17 | ubiquitin-specific protease 17 | chr5:26157863-26161096 FORWARD LENGTH=3234
MD13G1042700	204.452	3.75269	0.232273	16.1564	1.02e-58	2.17e-57	AT1G68560.1	Symbols: ATXYL1, XYL1, TRG1 | alpha-xylosidase 1 | chr1:25734182-25738002 REVERSE LENGTH=3821
MD01G1075400	1159.93	-1.2129	0.0750855	-16.1536	1.07e-58	2.27e-57	AT4G27950.1	Symbols: CRF4 | cytokinin response factor 4 | chr4:13909569-13910859 REVERSE LENGTH=1291
MD10G1273000	1718.26	1.25242	0.0776338	16.1324	1.51e-58	3.2e-57	AT3G14840.2	Symbols: | Leucine-rich repeat transmembrane protein kinase | chr3:4988107-4994058 FORWARD LENGTH=5952
MD10G1210600	38515.8	-0.616907	0.038242	-16.1316	1.53e-58	3.24e-57	AT1G79550.2	Symbols: PGK | phosphoglycerate kinase | chr1:29924023-29926582 REVERSE LENGTH=2560
MD15G1012700	394.224	2.21254	0.137184	16.1282	1.62e-58	3.42e-57	AT1G75730.2	Symbols: | unknown protein; FUNCTIONS IN: molecular_function unknown; INVOLVED IN: biological_process unknown; EXPRESSED IN: 22 plant structures; EXPRESSED DURING: 12 growth stages. | chr1:28435710-28439769 REVERSE LENGTH=4060
MD11G1293400	1136.05	1.39847	0.0867814	16.1148	2.01e-58	4.25e-57	AT2G48020.1	Symbols: | Major facilitator superfamily protein | chr2:19644100-19647178 FORWARD LENGTH=3079
MD10G1133100	782.183	-1.48254	0.0920099	-16.1129	2.07e-58	4.38e-57	AT5G22800.1	Symbols: EMB86, EMB1030, EMB263 | Alanyl-tRNA synthetase, class IIc | chr5:7616073-7619981 REVERSE LENGTH=3909
MD12G1079300	1821.48	-1.09024	0.0676824	-16.1082	2.23e-58	4.72e-57	AT2G41690.1	Symbols: AT-HSFB3, HSFB3 | heat shock transcription factor B3 | chr2:17381723-17382577 FORWARD LENGTH=855
MD03G1091700	422.918	-2.12141	0.131839	-16.0909	2.95e-58	6.24e-57	AT1G73050.1	Symbols: | Glucose-methanol-choline (GMC) oxidoreductase family protein | chr1:27476565-27478534 REVERSE LENGTH=1970
MD10G1304200	807.264	-1.47886	0.0920031	-16.0741	3.88e-58	8.19e-57	AT3G47570.1	Symbols: | Leucine-rich repeat protein kinase family protein | chr3:17527507-17530929 FORWARD LENGTH=3423
MD07G1073200	2041.91	-0.926215	0.0576651	-16.062	4.71e-58	9.94e-57	AT5G04410.1	Symbols: NAC2, anac078 | NAC domain containing protein 2 | chr5:1243758-1246684 FORWARD LENGTH=2927
MD15G1280200	247.22	-2.78267	0.17329	-16.0579	5.03e-58	1.06e-56	AT2G26560.1	Symbols: PLP2, PLA IIA, PLA2A | phospholipase A 2A | chr2:11293769-11295806 REVERSE LENGTH=2038
MD14G1204300	479.193	-1.91816	0.119515	-16.0496	5.76e-58	1.21e-56	AT5G07710.1	Symbols: | Polynucleotidyl transferase, ribonuclease H-like superfamily protein | chr5:2453135-2455546 FORWARD LENGTH=2412
MD13G1087500	141.81	-4.81641	0.300159	-16.0462	6.08e-58	1.28e-56	AT5G62890.3	Symbols: | Xanthine/uracil permease family protein | chr5:25243251-25246842 FORWARD LENGTH=3592
MD11G1117300	221.694	3.06918	0.191282	16.0453	6.16e-58	1.3e-56	AT3G46290.1	Symbols: HERK1 | hercules receptor kinase 1 | chr3:17012728-17015885 FORWARD LENGTH=3158
MD11G1278500	4000.27	-0.834649	0.0520282	-16.0422	6.48e-58	1.36e-56	AT1G03060.1	Symbols: SPI | Beige/BEACH domain ;WD domain, G-beta repeat protein | chr1:712473-726891 REVERSE LENGTH=14419
MD15G1039300	1362.18	1.11427	0.0694593	16.042	6.5e-58	1.37e-56	AT5G25110.1	Symbols: CIPK25, SnRK3.25 | CBL-interacting protein kinase 25 | chr5:8657626-8659322 REVERSE LENGTH=1697
MD16G1031300	1321.57	-1.30019	0.081062	-16.0395	6.77e-58	1.42e-56	AT5G13240.1	Symbols: | transcription regulators | chr5:4225005-4227613 REVERSE LENGTH=2609
MD01G1142600	1067.52	-1.31921	0.0822498	-16.0391	6.81e-58	1.43e-56	AT3G55700.1	Symbols: | UDP-Glycosyltransferase superfamily protein | chr3:20671115-20673372 FORWARD LENGTH=2258
MD12G1057900	473.611	1.89814	0.118453	16.0243	8.64e-58	1.81e-56	AT1G34320.1	Symbols: | Protein of unknown function (DUF668) | chr1:12520179-12524370 FORWARD LENGTH=4192
MD02G1035000	1181.75	-1.54015	0.0961451	-16.019	9.42e-58	1.97e-56	AT1G80180.1	Symbols: | unknown protein; FUNCTIONS IN: molecular_function unknown; INVOLVED IN: biological_process unknown; LOCATED IN: plasma membrane; EXPRESSED IN: 21 plant structures; EXPRESSED DURING: 10 growth stages; BEST Arabidopsis thaliana protein match is: unknown protein (TAIR:AT1G15400.3); Has 30201 Blast hits to 17322 proteins in 780 species: Archae - 12; Bacteria - 1396; Metazoa - 17338; Fungi …
MD10G1176400	3383.23	-0.789063	0.0492651	-16.0167	9.77e-58	2.05e-56	AT4G28640.1	Symbols: IAA11 | indole-3-acetic acid inducible 11 | chr4:14142130-14143968 FORWARD LENGTH=1839
MD09G1166100	491.69	-1.90156	0.118727	-16.0162	9.85e-58	2.06e-56	AT3G20240.1	Symbols: | Mitochondrial substrate carrier family protein | chr3:7057011-7058891 FORWARD LENGTH=1881
MD04G1176400	708.967	1.5129	0.0944766	16.0135	1.03e-57	2.15e-56	AT3G51550.1	Symbols: FER | Malectin/receptor-like protein kinase family protein | chr3:19117584-19120881 REVERSE LENGTH=3298
MD17G1068800	363.047	2.194	0.13709	16.0041	1.2e-57	2.5e-56	AT3G02350.1	Symbols: GAUT9 | galacturonosyltransferase 9 | chr3:479006-481474 FORWARD LENGTH=2469
MD00G1007900	461.137	-4.47789	0.279985	-15.9933	1.42e-57	2.97e-56	AT4G18830.1	Symbols: ATOFP5, OFP5 | ovate family protein 5 | chr4:10337205-10338612 FORWARD LENGTH=1408
MD14G1209100	1687.17	-0.99543	0.0622477	-15.9914	1.47e-57	3.06e-56	AT1G26580.1	Symbols: | FUNCTIONS IN: molecular_function unknown; INVOLVED IN: biological_process unknown; LOCATED IN: cellular_component unknown; EXPRESSED IN: 24 plant structures; EXPRESSED DURING: 15 growth stages; BEST Arabidopsis thaliana protein match is: ELM2 domain-containing protein (TAIR:AT2G03470.1); Has 161 Blast hits to 161 proteins in 17 species: Archae - 0; Bacteria - 0; Metazoa - 1; Fungi - 4;…
MD04G1179600	1683.44	-1.10875	0.0693872	-15.9793	1.78e-57	3.72e-56	AT3G23590.1	Symbols: RFR1, MED33A | REF4-related 1 | chr3:8467449-8473627 FORWARD LENGTH=6179
MD17G1210700	914.28	-1.35102	0.0846018	-15.9692	2.09e-57	4.37e-56	AT1G15340.1	Symbols: MBD10 | methyl-CPG-binding domain 10 | chr1:5275677-5277689 REVERSE LENGTH=2013
MD07G1049200	539.412	-2.29222	0.143579	-15.9649	2.24e-57	4.68e-56	AT1G08315.1	Symbols: | ARM repeat superfamily protein | chr1:2620335-2621545 REVERSE LENGTH=1211
MD04G1176100	1701.16	-1.1018	0.0690369	-15.9596	2.44e-57	5.09e-56	AT3G08720.2	Symbols: ATPK19, ATPK2 | serine/threonine protein kinase 2 | chr3:2648512-2650985 REVERSE LENGTH=2474
MD07G1246200	1013.58	-1.34288	0.0841579	-15.9567	2.56e-57	5.33e-56	AT5G17680.1	Symbols: | disease resistance protein (TIR-NBS-LRR class), putative | chr5:5822999-5827153 FORWARD LENGTH=4155
MD08G1078800	215.336	-2.90248	0.181934	-15.9535	2.69e-57	5.61e-56	AT1G59530.1	Symbols: ATBZIP4, bZIP4 | basic leucine-zipper 4 | chr1:21868262-21868708 FORWARD LENGTH=447
MD02G1124500	1230.55	-1.15426	0.0723575	-15.9522	2.75e-57	5.73e-56	AT2G17760.1	Symbols: | Eukaryotic aspartyl protease family protein | chr2:7713314-7716464 FORWARD LENGTH=3151
MD07G1296200	3607.39	-0.779375	0.0488785	-15.9452	3.08e-57	6.4e-56	AT2G46620.1	Symbols: | P-loop containing nucleoside triphosphate hydrolases superfamily protein | chr2:19138801-19140747 REVERSE LENGTH=1947
MD15G1395600	2787.27	-1.06344	0.0667015	-15.9433	3.17e-57	6.6e-56	AT1G22840.1	Symbols: CYTC-1, ATCYTC-A | CYTOCHROME C-1 | chr1:8079287-8080574 FORWARD LENGTH=1288
MD09G1019100	2028.42	-1.29805	0.0814976	-15.9275	4.08e-57	8.48e-56	AT5G40650.1	Symbols: SDH2-2 | succinate dehydrogenase 2-2 | chr5:16281404-16283527 FORWARD LENGTH=2124
MD09G1270800	606.944	-1.66878	0.104875	-15.912	5.23e-57	1.09e-55	AT1G14860.1	Symbols: atnudt18, NUDT18 | nudix hydrolase homolog 18 | chr1:5124742-5126151 FORWARD LENGTH=1410
MD11G1162000	451.232	-1.85363	0.116495	-15.9117	5.25e-57	1.09e-55	AT3G19430.1	Symbols: | late embryogenesis abundant protein-related / LEA protein-related | chr3:6736184-6738330 REVERSE LENGTH=2147
MD15G1432600	574.65	-1.61162	0.10139	-15.8953	6.83e-57	1.42e-55	AT4G16990.1	Symbols: RLM3 | disease resistance protein (TIR-NBS class), putative | chr4:9560135-9565555 FORWARD LENGTH=5421
MD02G1091900	4251.12	-0.757147	0.0476337	-15.8952	6.84e-57	1.42e-55	AT2G05940.1	Symbols: | Protein kinase superfamily protein | chr2:2287238-2289307 REVERSE LENGTH=2070
MD08G1176000	1647.95	-1.16514	0.0733064	-15.8941	6.97e-57	1.44e-55	AT5G17680.1	Symbols: | disease resistance protein (TIR-NBS-LRR class), putative | chr5:5822999-5827153 FORWARD LENGTH=4155
MD15G1155700	2177.95	-0.938401	0.0590554	-15.8902	7.41e-57	1.53e-55	AT2G24300.2	Symbols: | Calmodulin-binding protein | chr2:10340816-10343736 FORWARD LENGTH=2921
MD01G1153200	395.685	-2.09561	0.132125	-15.8609	1.18e-56	2.45e-55	AT3G55960.1	Symbols: | Haloacid dehalogenase-like hydrolase (HAD) superfamily protein | chr3:20760457-20763033 REVERSE LENGTH=2577
MD15G1137400	7778.31	0.676206	0.0426621	15.8503	1.4e-56	2.89e-55
MD06G1173900	1112.29	-1.24605	0.0786363	-15.8457	1.51e-56	3.11e-55
MD17G1209300	185.781	-3.12186	0.197026	-15.8449	1.53e-56	3.15e-55	AT1G52565.1	Symbols: | unknown protein; FUNCTIONS IN: molecular_function unknown; INVOLVED IN: biological_process unknown; LOCATED IN: endomembrane system; BEST Arabidopsis thaliana protein match is: unknown protein (TAIR:AT3G15760.1); Has 35333 Blast hits to 34131 proteins in 2444 species: Archae - 798; Bacteria - 22429; Metazoa - 974; Fungi - 991; Plants - 531; Viruses - 0; Other Eukaryotes - 9610 (source:…
MD09G1088700	19717.5	-0.618499	0.0390506	-15.8384	1.69e-56	3.49e-55	AT3G02550.1	Symbols: LBD41 | LOB domain-containing protein 41 | chr3:536505-537998 REVERSE LENGTH=1494
MD14G1143200	490.904	1.82725	0.115385	15.8361	1.75e-56	3.61e-55	AT1G33170.1	Symbols: | S-adenosyl-L-methionine-dependent methyltransferases superfamily protein | chr1:12027084-12030539 FORWARD LENGTH=3456
MD05G1049900	2723.14	-0.935846	0.0591037	-15.834	1.81e-56	3.74e-55	AT1G73150.1	Symbols: GTE3 | global transcription factor group E3 | chr1:27504112-27506112 REVERSE LENGTH=2001
MD12G1118800	910.398	-1.27257	0.0803784	-15.8322	1.86e-56	3.84e-55	AT5G03230.1	Symbols: | Protein of unknown function, DUF584 | chr5:769514-770385 FORWARD LENGTH=872
MD15G1207800	1908.62	-0.97026	0.0613036	-15.8271	2.02e-56	4.16e-55	AT5G56980.1	Symbols: | unknown protein; FUNCTIONS IN: molecular_function unknown; INVOLVED IN: biological_process unknown; LOCATED IN: endomembrane system; EXPRESSED IN: 18 plant structures; EXPRESSED DURING: 12 growth stages; BEST Arabidopsis thaliana protein match is: unknown protein (TAIR:AT4G26130.1); Has 30201 Blast hits to 17322 proteins in 780 species: Archae - 12; Bacteria - 1396; Metazoa - 17338; Fu…
MD15G1162400	1282.17	1.1941	0.0754509	15.8262	2.05e-56	4.22e-55	AT1G15740.1	Symbols: | Leucine-rich repeat family protein | chr1:5410908-5414919 FORWARD LENGTH=4012
MD07G1293200	1138.43	-1.35141	0.0853973	-15.825	2.09e-56	4.3e-55	AT5G53050.3	Symbols: | alpha/beta-Hydrolases superfamily protein | chr5:21510095-21513576 REVERSE LENGTH=3482
MD11G1123400	1490.3	1.05311	0.0665802	15.8172	2.37e-56	4.87e-55	AT2G28510.1	Symbols: | Dof-type zinc finger DNA-binding family protein | chr2:12199098-12200765 REVERSE LENGTH=1668
MD09G1052400	1175.12	-1.2546	0.0793256	-15.8158	2.42e-56	4.97e-55	AT3G01170.1	Symbols: | Ribosomal protein L34e superfamily protein | chr3:57641-58909 FORWARD LENGTH=1269
MD07G1189900	2190.1	-0.946931	0.0598954	-15.8097	2.67e-56	5.47e-55	AT3G12520.1	Symbols: SULTR4;2 | sulfate transporter 4;2 | chr3:3967816-3971921 REVERSE LENGTH=4106
MD02G1150500	761.799	-1.36086	0.0861147	-15.8029	2.97e-56	6.1e-55	AT3G50690.1	Symbols: | Leucine-rich repeat (LRR) family protein | chr3:18834967-18837097 REVERSE LENGTH=2131
MD15G1038000	2962.87	-0.943752	0.0597344	-15.7991	3.15e-56	6.46e-55	AT2G32070.1	Symbols: | Polynucleotidyl transferase, ribonuclease H-like superfamily protein | chr2:13640668-13641953 REVERSE LENGTH=1286
MD01G1214500	3302	-0.826841	0.0523833	-15.7844	3.98e-56	8.15e-55	AT4G27950.1	Symbols: CRF4 | cytokinin response factor 4 | chr4:13909569-13910859 REVERSE LENGTH=1291
MD10G1251400	1731.74	-1.07252	0.0679525	-15.7834	4.05e-56	8.28e-55	AT1G21270.1	Symbols: WAK2 | wall-associated kinase 2 | chr1:7444931-7447549 FORWARD LENGTH=2619
MD14G1006600	5277.91	-0.701438	0.0444435	-15.7827	4.09e-56	8.37e-55	AT5G39890.1	Symbols: | Protein of unknown function (DUF1637) | chr5:15974393-15976270 FORWARD LENGTH=1878
MD02G1135700	3495.16	-0.897923	0.0569098	-15.778	4.41e-56	9.02e-55	AT3G51120.1	Symbols: | DNA binding;zinc ion binding;nucleic acid binding;nucleic acid binding | chr3:18985900-18992010 REVERSE LENGTH=6111
MD07G1037000	491.127	-1.70899	0.108365	-15.7707	4.95e-56	1.01e-54	AT3G61790.1	Symbols: | Protein with RING/U-box and TRAF-like domains | chr3:22871791-22873786 REVERSE LENGTH=1996
MD10G1313500	483.565	2.04304	0.129643	15.7589	5.96e-56	1.22e-54	AT4G05200.1	Symbols: CRK25 | cysteine-rich RLK (RECEPTOR-like protein kinase) 25 | chr4:2679723-2682309 REVERSE LENGTH=2587
MD10G1336100	3173.67	-0.912723	0.0579271	-15.7564	6.21e-56	1.27e-54	AT4G17230.1	Symbols: SCL13 | SCARECROW-like 13 | chr4:9660985-9663774 REVERSE LENGTH=2790
MD15G1044900	1542.38	-1.05034	0.0666644	-15.7556	6.29e-56	1.28e-54	AT4G31750.1	Symbols: WIN2 | HOPW1-1-interacting 2 | chr4:15364418-15367716 REVERSE LENGTH=3299
MD17G1264900	968.737	-1.36376	0.0865802	-15.7515	6.71e-56	1.37e-54	AT2G30970.2	Symbols: ASP1 | aspartate aminotransferase 1 | chr2:13178840-13181931 FORWARD LENGTH=3092
MD09G1180900	4886.83	-0.839958	0.0533469	-15.7452	7.41e-56	1.51e-54	AT1G17420.1	Symbols: LOX3 | lipoxygenase 3 | chr1:5977411-5981480 FORWARD LENGTH=4070
MD16G1030900	1241.49	-1.15521	0.0733711	-15.7448	7.46e-56	1.52e-54	AT1G71090.1	Symbols: | Auxin efflux carrier family protein | chr1:26812212-26814130 FORWARD LENGTH=1919
MD06G1123000	452.518	-1.89033	0.120064	-15.7444	7.51e-56	1.53e-54	AT3G61460.1	Symbols: BRH1 | brassinosteroid-responsive RING-H2 | chr3:22741511-22742284 REVERSE LENGTH=774
MD11G1087100	312.513	-2.81293	0.178671	-15.7436	7.6e-56	1.55e-54	AT1G07400.1	Symbols: | HSP20-like chaperones superfamily protein | chr1:2274943-2275758 FORWARD LENGTH=816
MD08G1186000	3099.73	1.0724	0.0681454	15.7369	8.45e-56	1.72e-54	AT4G08950.1	Symbols: EXO | Phosphate-responsive 1 family protein | chr4:5740297-5741524 FORWARD LENGTH=1228
MD11G1060900	2096.41	0.974679	0.0619748	15.727	9.88e-56	2.01e-54	AT1G06950.1	Symbols: ATTIC110, TIC110 | translocon at the inner envelope membrane of chloroplasts 110 | chr1:2130142-2135665 REVERSE LENGTH=5524
MD16G1147100	447.034	1.84759	0.1175	15.7241	1.03e-55	2.1e-54	AT3G09220.1	Symbols: LAC7 | laccase 7 | chr3:2827239-2830542 REVERSE LENGTH=3304
MD12G1168600	2736.38	-0.912341	0.0580228	-15.7238	1.04e-55	2.11e-54	AT5G05580.1	Symbols: FAD8 | fatty acid desaturase 8 | chr5:1664085-1666531 FORWARD LENGTH=2447
MD10G1023600	3893.16	-0.796734	0.0506964	-15.7158	1.18e-55	2.39e-54	AT1G43710.1	Symbols: emb1075 | Pyridoxal phosphate (PLP)-dependent transferases superfamily protein | chr1:16486320-16488384 REVERSE LENGTH=2065
MD16G1134700	531.75	-1.85025	0.11787	-15.6974	1.58e-55	3.19e-54	AT2G47000.1	Symbols: MDR4, PGP4, ABCB4, ATPGP4 | ATP binding cassette subfamily B4 | chr2:19309868-19315241 REVERSE LENGTH=5374
MD11G1159200	4239.7	0.859728	0.0547768	15.6951	1.63e-55	3.31e-54	AT2G36380.1	Symbols: PDR6, ATPDR6 | pleiotropic drug resistance 6 | chr2:15257583-15263766 FORWARD LENGTH=6184
MD07G1002800	842.022	-1.50411	0.095839	-15.6941	1.66e-55	3.36e-54	AT5G40850.1	Symbols: UPM1 | urophorphyrin methylase 1 | chr5:16366353-16368923 FORWARD LENGTH=2571
MD16G1029300	317.327	2.69726	0.171975	15.684	1.95e-55	3.94e-54	AT1G71020.1	Symbols: | ARM repeat superfamily protein | chr1:26790597-26793175 REVERSE LENGTH=2579
MD13G1093600	305.384	2.46906	0.157443	15.6822	2e-55	4.05e-54	AT1G60440.1	Symbols: ATCOAA, ATPANK1, PANK1 | pantothenate kinase 1 | chr1:22266497-22269243 REVERSE LENGTH=2747
MD15G1278000	1066.34	-1.32632	0.0846461	-15.669	2.46e-55	4.98e-54	AT5G66900.1	Symbols: | Disease resistance protein (CC-NBS-LRR class) family | chr5:26714764-26717788 REVERSE LENGTH=3025
MD05G1185300	3741.58	-0.855909	0.0546461	-15.6628	2.72e-55	5.49e-54	AT4G28706.1	Symbols: | pfkB-like carbohydrate kinase family protein | chr4:14167730-14172454 FORWARD LENGTH=4725
MD16G1085400	316.914	2.32179	0.148506	15.6343	4.25e-55	8.57e-54	AT1G10480.1	Symbols: ZFP5 | zinc finger protein 5 | chr1:3449691-3451226 FORWARD LENGTH=1536
MD11G1008300	835.517	1.44668	0.0925532	15.6308	4.49e-55	9.05e-54	AT3G13600.1	Symbols: | calmodulin-binding family protein | chr3:4445102-4447383 FORWARD LENGTH=2282
MD06G1161800	150.261	-6.23163	0.39899	-15.6185	5.45e-55	1.1e-53	AT3G01680.1	Symbols: | CONTAINS InterPro DOMAIN/s: Mediator complex subunit Med28 (InterPro:IPR021640); BEST Arabidopsis thaliana protein match is: unknown protein (TAIR:AT3G01670.1); Has 122 Blast hits to 112 proteins in 13 species: Archae - 0; Bacteria - 0; Metazoa - 0; Fungi - 0; Plants - 122; Viruses - 0; Other Eukaryotes - 0 (source: NCBI BLink). | chr3:251981-255513 FORWARD LENGTH=3533
MD16G1014000	3658.28	0.774143	0.0495711	15.6168	5.59e-55	1.13e-53	AT1G14720.1	Symbols: XTR2, EXGT-A2, ATXTH28, XTH28 | xyloglucan endotransglucosylase/hydrolase 28 | chr1:5066636-5068645 REVERSE LENGTH=2010
MD15G1011000	960.091	-1.30068	0.0833125	-15.6121	6.02e-55	1.21e-53	AT5G64920.1	Symbols: CIP8 | COP1-interacting protein 8 | chr5:25943888-25945442 REVERSE LENGTH=1555
MD07G1073500	499.623	-1.81351	0.116169	-15.611	6.13e-55	1.23e-53	AT5G36930.1	Symbols: | Disease resistance protein (TIR-NBS-LRR class) family | chr5:14567622-14572630 REVERSE LENGTH=5009
MD09G1189600	3817.88	-0.969179	0.0620967	-15.6076	6.46e-55	1.3e-53	AT5G11970.1	Symbols: | Protein of unknown function (DUF3511) | chr5:3863071-3863755 REVERSE LENGTH=685
MD12G1002300	2149.59	-0.937209	0.0600614	-15.6042	6.82e-55	1.37e-53	AT1G64760.2	Symbols: | O-Glycosyl hydrolases family 17 protein | chr1:24054143-24056289 REVERSE LENGTH=2147
MD14G1226700	5787.29	-0.769108	0.0492889	-15.6041	6.83e-55	1.37e-53	AT5G16110.1	Symbols: | unknown protein; FUNCTIONS IN: molecular_function unknown; INVOLVED IN: biological_process unknown; LOCATED IN: chloroplast; EXPRESSED IN: 24 plant structures; EXPRESSED DURING: 15 growth stages; BEST Arabidopsis thaliana protein match is: unknown protein (TAIR:AT3G02555.1); Has 133 Blast hits to 133 proteins in 18 species: Archae - 0; Bacteria - 0; Metazoa - 0; Fungi - 0; Plants - 133…
MD07G1070900	2993.77	1.03416	0.0663222	15.5929	8.13e-55	1.63e-53	AT5G04750.1	Symbols: | F1F0-ATPase inhibitor protein, putative | chr5:1372169-1373599 FORWARD LENGTH=1431
MD10G1299500	837.619	-1.31577	0.0844297	-15.5842	9.33e-55	1.87e-53	AT4G04980.1	Symbols: | unknown protein; BEST Arabidopsis thaliana protein match is: unknown protein (TAIR:AT1G11070.1); Has 23100 Blast hits to 15699 proteins in 1063 species: Archae - 116; Bacteria - 2262; Metazoa - 8308; Fungi - 3268; Plants - 3181; Viruses - 958; Other Eukaryotes - 5007 (source: NCBI BLink). | chr4:2544210-2547999 REVERSE LENGTH=3790
MD00G1014900	126.371	-4.79762	0.308314	-15.5608	1.34e-54	2.69e-53	AT5G09360.1	Symbols: LAC14 | laccase 14 | chr5:2906426-2908658 REVERSE LENGTH=2233
MD17G1102100	3736.48	-0.77553	0.04986	-15.5542	1.49e-54	2.99e-53	AT3G21630.1	Symbols: CERK1, LYSM RLK1 | chitin elicitor receptor kinase 1 | chr3:7615385-7618581 REVERSE LENGTH=3197
MD17G1226400	1536.5	-1.04095	0.0669337	-15.5519	1.54e-54	3.09e-53	AT1G80940.1	Symbols: | unknown protein; Has 30201 Blast hits to 17322 proteins in 780 species: Archae - 12; Bacteria - 1396; Metazoa - 17338; Fungi - 3422; Plants - 5037; Viruses - 0; Other Eukaryotes - 2996 (source: NCBI BLink). | chr1:30410701-30412289 FORWARD LENGTH=1589
MD16G1201500	192.181	-3.37877	0.217279	-15.5504	1.58e-54	3.17e-53	AT3G63380.1	Symbols: | ATPase E1-E2 type family protein / haloacid dehalogenase-like hydrolase family protein | chr3:23406611-23410360 REVERSE LENGTH=3750
MD16G1101500	524.223	-1.61287	0.103752	-15.5455	1.71e-54	3.41e-53	AT1G59960.1	Symbols: | NAD(P)-linked oxidoreductase superfamily protein | chr1:22071292-22073147 REVERSE LENGTH=1856
MD17G1179500	223.97	-2.89331	0.186142	-15.5436	1.76e-54	3.52e-53	AT1G14520.2	Symbols: MIOX1 | myo-inositol oxygenase 1 | chr1:4968142-4970007 REVERSE LENGTH=1866
MD03G1283100	1962.99	-1.08632	0.0699121	-15.5384	1.91e-54	3.81e-53	AT3G62770.1	Symbols: AtATG18a | Transducin/WD40 repeat-like superfamily protein | chr3:23218633-23221232 REVERSE LENGTH=2600
MD06G1233300	1196.71	-1.26069	0.0811372	-15.5378	1.92e-54	3.84e-53	AT3G17800.1	Symbols: | Protein of unknown function (DUF760) | chr3:6091110-6093151 REVERSE LENGTH=2042
MD11G1124400	1768.37	-1.00326	0.0645712	-15.5372	1.94e-54	3.88e-53	AT3G45600.1	Symbols: TET3 | tetraspanin3 | chr3:16733755-16735951 REVERSE LENGTH=2197
MD10G1299400	38476.9	-0.71176	0.0458401	-15.527	2.28e-54	4.54e-53
MD04G1162200	1434.68	-1.09971	0.0708496	-15.5218	2.47e-54	4.93e-53	AT2G38290.1	Symbols: ATAMT2, AMT2;1, AMT2 | ammonium transporter 2 | chr2:16039475-16042383 REVERSE LENGTH=2909
MD02G1073500	2640.68	-0.930155	0.0599559	-15.514	2.79e-54	5.56e-53	AT2G19710.1	Symbols: | Regulator of Vps4 activity in the MVB pathway protein | chr2:8506130-8510081 FORWARD LENGTH=3952
MD17G1060500	711.456	1.63266	0.10528	15.5078	3.07e-54	6.12e-53	AT5G39080.1	Symbols: | HXXXD-type acyl-transferase family protein | chr5:15641658-15643161 FORWARD LENGTH=1504
MD12G1008300	579.368	1.68652	0.108779	15.5041	3.25e-54	6.47e-53
MD17G1087200	717.844	-1.58173	0.102039	-15.5012	3.4e-54	6.77e-53	AT2G19130.1	Symbols: | S-locus lectin protein kinase family protein | chr2:8293682-8296275 FORWARD LENGTH=2594
MD09G1247700	921.599	-1.27497	0.0823042	-15.4909	4e-54	7.94e-53	AT1G31910.1	Symbols: | GHMP kinase family protein | chr1:11457127-11461825 FORWARD LENGTH=4699
MD09G1216100	766.387	-1.48443	0.0958494	-15.4871	4.24e-54	8.43e-53	AT1G04250.1	Symbols: AXR3, IAA17 | AUX/IAA transcriptional regulator family protein | chr1:1136258-1138613 FORWARD LENGTH=2356
MD11G1024200	676.38	1.49246	0.0964264	15.4778	4.9e-54	9.74e-53	AT3G57930.2	Symbols: | unknown protein; BEST Arabidopsis thaliana protein match is: unknown protein (TAIR:AT2G42190.1); Has 35333 Blast hits to 34131 proteins in 2444 species: Archae - 798; Bacteria - 22429; Metazoa - 974; Fungi - 991; Plants - 531; Viruses - 0; Other Eukaryotes - 9610 (source: NCBI BLink). | chr3:21447107-21447959 REVERSE LENGTH=853
MD12G1149000	149.353	-3.69054	0.238453	-15.477	4.96e-54	9.85e-53	AT2G29350.1	Symbols: SAG13 | senescence-associated gene 13 | chr2:12601033-12602556 FORWARD LENGTH=1524
MD14G1190700	1309.52	-1.2149	0.0785287	-15.4708	5.47e-54	1.08e-52	AT5G62620.1	Symbols: | Galactosyltransferase family protein | chr5:25136751-25139946 FORWARD LENGTH=3196
MD12G1250500	507.166	-1.72301	0.111379	-15.4698	5.55e-54	1.1e-52	AT3G04300.1	Symbols: | RmlC-like cupins superfamily protein | chr3:1140193-1141030 FORWARD LENGTH=838
MD00G1203600	980.236	-1.47617	0.0954836	-15.4599	6.47e-54	1.28e-52	AT3G14470.1	Symbols: | NB-ARC domain-containing disease resistance protein | chr3:4857940-4861247 FORWARD LENGTH=3308
MD10G1181600	314.398	2.58758	0.167417	15.4559	6.89e-54	1.36e-52	AT1G04430.2	Symbols: | S-adenosyl-L-methionine-dependent methyltransferases superfamily protein | chr1:1198508-1201495 FORWARD LENGTH=2988
MD06G1195500	2840.35	-0.832013	0.0538472	-15.4514	7.38e-54	1.46e-52	AT5G61440.1	Symbols: ACHT5 | atypical CYS HIS rich thioredoxin 5 | chr5:24707500-24708893 FORWARD LENGTH=1394
MD11G1026900	168.246	-3.27882	0.212507	-15.4292	1.04e-53	2.06e-52	AT5G65360.1	Symbols: | Histone superfamily protein | chr5:26119859-26120581 REVERSE LENGTH=723
MD10G1337700	640.355	1.62089	0.10506	15.4283	1.06e-53	2.09e-52	AT4G16380.1	Symbols: | Heavy metal transport/detoxification superfamily protein | chr4:9254555-9256217 FORWARD LENGTH=1663
MD02G1311600	740.717	1.69069	0.109685	15.414	1.32e-53	2.6e-52	AT5G05170.1	Symbols: CESA3, IXR1, ATCESA3, ATH-B, CEV1 | Cellulose synthase family protein | chr5:1530174-1535414 REVERSE LENGTH=5241
MD16G1040700	3183.14	-0.914302	0.0593422	-15.4073	1.46e-53	2.89e-52	AT1G25350.1	Symbols: OVA9 | glutamine-tRNA ligase, putative / glutaminyl-tRNA synthetase, putative / GlnRS, putative | chr1:8889137-8894261 REVERSE LENGTH=5125
MD09G1053700	314.712	-2.3479	0.152504	-15.3957	1.75e-53	3.45e-52	AT5G61430.1	Symbols: ANAC100, ATNAC5, NAC100 | NAC domain containing protein 100 | chr5:24701122-24702761 REVERSE LENGTH=1640
MD08G1197800	3682.39	-0.770022	0.050023	-15.3934	1.81e-53	3.58e-52	AT1G58200.2	Symbols: MSL3 | MSCS-like 3 | chr1:21548187-21553127 REVERSE LENGTH=4941
MD17G1051600	6249.3	-0.808158	0.0525024	-15.3928	1.83e-53	3.61e-52	AT5G61430.1	Symbols: ANAC100, ATNAC5, NAC100 | NAC domain containing protein 100 | chr5:24701122-24702761 REVERSE LENGTH=1640
MD00G1068800	744.838	-1.50738	0.0979283	-15.3927	1.83e-53	3.61e-52	AT4G37850.1	Symbols: | basic helix-loop-helix (bHLH) DNA-binding superfamily protein | chr4:17796093-17797900 REVERSE LENGTH=1808
MD17G1231000	1586.47	1.07955	0.0701606	15.3868	2.01e-53	3.95e-52	AT1G26480.1	Symbols: GRF12, GF14 IOTA | general regulatory factor 12 | chr1:9156329-9157950 REVERSE LENGTH=1622
MD08G1234700	205.837	-2.99474	0.194645	-15.3857	2.04e-53	4.02e-52	AT4G31940.1	Symbols: CYP82C4 | cytochrome P450, family 82, subfamily C, polypeptide 4 | chr4:15451988-15454160 FORWARD LENGTH=2173
MD16G1039100	1480.14	-0.992845	0.0646312	-15.3617	2.96e-53	5.81e-52	AT1G68410.2	Symbols: | Protein phosphatase 2C family protein | chr1:25649999-25653019 REVERSE LENGTH=3021
MD11G1098200	636.29	-1.71108	0.111391	-15.3611	2.99e-53	5.87e-52
MD11G1161300	1912.63	-0.992016	0.0645922	-15.3582	3.12e-53	6.13e-52	AT2G27600.1	Symbols: SKD1, VPS4, ATSKD1 | AAA-type ATPase family protein | chr2:11781038-11783992 FORWARD LENGTH=2955
MD05G1195000	974.456	1.26161	0.082151	15.3572	3.17e-53	6.22e-52	AT1G04430.2	Symbols: | S-adenosyl-L-methionine-dependent methyltransferases superfamily protein | chr1:1198508-1201495 FORWARD LENGTH=2988
MD01G1173500	572.108	-1.73735	0.113138	-15.3561	3.22e-53	6.32e-52	AT1G02170.1	Symbols: LOL3, ATMCPB1, MCP1B, ATMC1, MC1 | metacaspase 1 | chr1:411779-413554 FORWARD LENGTH=1776
MD14G1002700	481.751	-1.69566	0.110497	-15.3458	3.78e-53	7.41e-52	AT3G03900.1	Symbols: APK3 | adenosine-5'-phosphosulfate (APS) kinase 3 | chr3:1002975-1004271 REVERSE LENGTH=1297
MD01G1049300	235.16	-2.55253	0.166352	-15.3441	3.88e-53	7.6e-52	AT2G45760.1	Symbols: BAP2, BAL | BON association protein 2 | chr2:18847007-18847821 REVERSE LENGTH=815
MD08G1005000	757.366	1.38552	0.0903667	15.3322	4.66e-53	9.12e-52	AT1G76160.1	Symbols: sks5 | SKU5 similar 5 | chr1:28577942-28581133 REVERSE LENGTH=3192
MD03G1211300	3671.21	-0.86901	0.0567033	-15.3256	5.16e-53	1.01e-51	AT4G05320.6	Symbols: UBQ10 | polyubiquitin 10 | chr4:2718187-2719988 FORWARD LENGTH=1802
MD09G1122800	181.622	-3.1034	0.202712	-15.3094	6.62e-53	1.29e-51	AT3G63380.1	Symbols: | ATPase E1-E2 type family protein / haloacid dehalogenase-like hydrolase family protein | chr3:23406611-23410360 REVERSE LENGTH=3750
MD17G1023900	1410.43	-1.01341	0.0662965	-15.2861	9.47e-53	1.85e-51	AT3G44480.1	Symbols: RPP1, cog1 | Disease resistance protein (TIR-NBS-LRR class) family | chr3:16090564-16096359 REVERSE LENGTH=5796
MD12G1115200	1839.1	-0.954841	0.062466	-15.2858	9.51e-53	1.86e-51	AT5G03330.2	Symbols: | Cysteine proteinases superfamily protein | chr5:807666-809763 FORWARD LENGTH=2098
MD16G1006700	538.141	-1.53979	0.100743	-15.2844	9.71e-53	1.9e-51	AT4G21200.1	Symbols: ATGA2OX8, GA2OX8 | gibberellin 2-oxidase 8 | chr4:11302685-11304032 FORWARD LENGTH=1348
MD06G1014000	676.574	-1.48682	0.097285	-15.2832	9.9e-53	1.93e-51	AT2G36780.1	Symbols: | UDP-Glycosyltransferase superfamily protein | chr2:15417490-15419154 REVERSE LENGTH=1665
MD03G1051100	613.311	1.58669	0.103831	15.2815	1.02e-52	1.98e-51	AT2G30490.1	Symbols: ATC4H, C4H, CYP73A5, REF3 | cinnamate-4-hydroxylase | chr2:12993663-12995770 REVERSE LENGTH=2108
MD10G1032000	11206.7	-0.716679	0.046901	-15.2807	1.03e-52	2.01e-51	AT2G33710.1	Symbols: | Integrase-type DNA-binding superfamily protein | chr2:14258809-14260739 REVERSE LENGTH=1931
MD08G1173000	1229.62	-1.24995	0.081805	-15.2796	1.05e-52	2.04e-51	AT4G08500.1	Symbols: MEKK1, ATMEKK1, MAPKKK8, ARAKIN | MAPK/ERK kinase kinase 1 | chr4:5403753-5407301 REVERSE LENGTH=3549
MD10G1286200	847.434	1.27898	0.0837514	15.2712	1.19e-52	2.32e-51	AT4G18450.1	Symbols: | Integrase-type DNA-binding superfamily protein | chr4:10190250-10191161 REVERSE LENGTH=912
MD06G1112000	176.105	3.62117	0.237212	15.2656	1.3e-52	2.52e-51	AT4G10850.1	Symbols: SWEET7, AtSWEET7 | Nodulin MtN3 family protein | chr4:6674998-6676981 FORWARD LENGTH=1984
MD05G1080100	116.765	-4.89869	0.321109	-15.2555	1.51e-52	2.94e-51	AT2G15680.1	Symbols: | Calcium-binding EF-hand family protein | chr2:6830995-6831641 FORWARD LENGTH=647
MD04G1153900	165.235	-3.62937	0.23799	-15.2501	1.64e-52	3.19e-51	AT3G08910.1	Symbols: | DNAJ heat shock family protein | chr3:2710154-2711895 REVERSE LENGTH=1742
MD15G1380500	605.697	-1.61494	0.105922	-15.2466	1.74e-52	3.37e-51	AT4G24380.1	Symbols: | CONTAINS InterPro DOMAIN/s: Serine hydrolase (InterPro:IPR005645); BEST Arabidopsis thaliana protein match is: alpha/beta-Hydrolases superfamily protein (TAIR:AT5G65400.1); Has 35333 Blast hits to 34131 proteins in 2444 species: Archae - 798; Bacteria - 22429; Metazoa - 974; Fungi - 991; Plants - 531; Viruses - 0; Other Eukaryotes - 9610 (source: NCBI BLink). | chr4:12612535-12613717 F…
MD03G1214200	2045.99	-0.974407	0.0639208	-15.244	1.81e-52	3.51e-51	AT4G13180.1	Symbols: | NAD(P)-binding Rossmann-fold superfamily protein | chr4:7657196-7658197 REVERSE LENGTH=1002
MD10G1083900	1315.73	1.14135	0.0749157	15.2351	2.07e-52	4.01e-51	AT2G16060.1	Symbols: GLB1, AHB1, ARATH GLB1, NSHB1, ATGLB1, HB1 | hemoglobin 1 | chr2:6982531-6983631 REVERSE LENGTH=1101
MD05G1003800	2097.4	0.888398	0.0583129	15.235	2.07e-52	4.02e-51	AT4G19710.2	Symbols: AK-HSDH II, AK-HSDH | aspartate kinase-homoserine dehydrogenase ii | chr4:10724855-10729768 FORWARD LENGTH=4914
MD05G1165100	509.202	-1.71734	0.112826	-15.2211	2.56e-52	4.97e-51	AT3G07370.1	Symbols: ATCHIP, CHIP | carboxyl terminus of HSC70-interacting protein | chr3:2358083-2360549 REVERSE LENGTH=2467
MD00G1092600	1933.21	-0.981774	0.0645066	-15.2197	2.62e-52	5.07e-51	AT4G15563.1	Symbols: | unknown protein; Has 36 Blast hits to 36 proteins in 12 species: Archae - 0; Bacteria - 0; Metazoa - 0; Fungi - 0; Plants - 36; Viruses - 0; Other Eukaryotes - 0 (source: NCBI BLink). | chr4:8890879-8892526 FORWARD LENGTH=1648
MD13G1043200	236.83	3.1576	0.2075	15.2174	2.71e-52	5.25e-51	AT1G68570.1	Symbols: | Major facilitator superfamily protein | chr1:25746736-25750275 FORWARD LENGTH=3540
MD02G1216900	447.64	-1.70856	0.112279	-15.2171	2.72e-52	5.27e-51	AT3G60190.1	Symbols: ADL4, ADLP2, EDR3, DRP1E, ADL1E, DL1E | DYNAMIN-like 1E | chr3:22244169-22247833 REVERSE LENGTH=3665
MD10G1293600	6945.36	0.700759	0.046072	15.2101	3.03e-52	5.86e-51	AT4G32480.1	Symbols: | Protein of unknown function (DUF506) | chr4:15676404-15677973 FORWARD LENGTH=1570
MD15G1126300	1281.86	-1.07038	0.0704539	-15.1926	3.96e-52	7.65e-51	AT4G32190.1	Symbols: | Myosin heavy chain-related protein | chr4:15544878-15547855 FORWARD LENGTH=2978
MD05G1135400	190.043	3.67969	0.242222	15.1914	4.03e-52	7.79e-51
MD04G1097800	134.883	-4.02366	0.265305	-15.1662	5.92e-52	1.14e-50	AT5G03230.1	Symbols: | Protein of unknown function, DUF584 | chr5:769514-770385 FORWARD LENGTH=872
MD07G1073400	409.221	-1.9584	0.129133	-15.1658	5.96e-52	1.15e-50	AT5G61330.1	Symbols: | rRNA processing protein-related | chr5:24657148-24661021 REVERSE LENGTH=3874
MD01G1077200	257.622	-2.56924	0.169514	-15.1565	6.87e-52	1.32e-50	AT4G01070.1	Symbols: GT72B1 | UDP-Glycosyltransferase superfamily protein | chr4:461592-463556 REVERSE LENGTH=1965
MD00G1130900	844.542	1.27908	0.0844196	15.1515	7.4e-52	1.43e-50	AT3G01180.1	Symbols: AtSS2, SS2 | starch synthase 2 | chr3:62245-65845 REVERSE LENGTH=3601
MD09G1271400	718.51	1.48106	0.0977519	15.1513	7.43e-52	1.43e-50	AT5G16600.1	Symbols: MYB43, AtMYB43 | myb domain protein 43 | chr5:5438291-5440245 FORWARD LENGTH=1955
MD07G1126400	2172.08	-1.00614	0.0664378	-15.1441	8.29e-52	1.6e-50	AT2G45760.1	Symbols: BAP2, BAL | BON association protein 2 | chr2:18847007-18847821 REVERSE LENGTH=815
MD02G1236000	1611.85	-1.00952	0.0666779	-15.1403	8.78e-52	1.69e-50	AT3G09270.1	Symbols: ATGSTU8, GSTU8 | glutathione S-transferase TAU 8 | chr3:2848289-2849289 REVERSE LENGTH=1001
MD17G1014300	1043.36	-1.50882	0.0996601	-15.1396	8.87e-52	1.71e-50
MD15G1368500	289.086	-2.3158	0.153118	-15.1242	1.12e-51	2.15e-50	AT3G58580.1	Symbols: | DNAse I-like superfamily protein | chr3:21660598-21664095 REVERSE LENGTH=3498
MD09G1140600	2171.91	-0.878568	0.058094	-15.1232	1.14e-51	2.19e-50
MD11G1029100	2086.79	-1.0416	0.0688979	-15.118	1.23e-51	2.37e-50	AT1G51200.4	Symbols: | A20/AN1-like zinc finger family protein | chr1:18984419-18986653 FORWARD LENGTH=2235
MD06G1043900	121.65	-5.0701	0.335558	-15.1094	1.4e-51	2.69e-50	AT4G17090.1	Symbols: CT-BMY, BAM3, BMY8 | chloroplast beta-amylase | chr4:9604962-9607334 REVERSE LENGTH=2373
MD09G1178700	870.214	-1.24261	0.0822702	-15.104	1.52e-51	2.92e-50
MD10G1236300	382.033	-2.10673	0.139514	-15.1005	1.61e-51	3.08e-50	AT1G31280.1	Symbols: AGO2 | Argonaute family protein | chr1:11181711-11185344 FORWARD LENGTH=3634
MD10G1160600	1899.86	-1.11398	0.0738814	-15.078	2.26e-51	4.33e-50	AT3G25070.1	Symbols: RIN4 | RPM1 interacting protein 4 | chr3:9132310-9134030 FORWARD LENGTH=1721
MD06G1128200	165.928	4.29551	0.284924	15.076	2.33e-51	4.46e-50	AT4G10380.1	Symbols: NIP5;1, NLM6, NLM8 | NOD26-like intrinsic protein 5;1 | chr4:6431236-6434822 REVERSE LENGTH=3587
MD14G1169600	1126.6	-1.14107	0.075729	-15.0678	2.64e-51	5.05e-50	AT3G48270.1	Symbols: CYP71A26 | cytochrome P450, family 71, subfamily A, polypeptide 26 | chr3:17876571-17878173 FORWARD LENGTH=1603
MD10G1244300	388.9	-1.88222	0.124932	-15.066	2.71e-51	5.19e-50	AT5G44400.1	Symbols: | FAD-binding Berberine family protein | chr5:17886194-17888480 REVERSE LENGTH=2287
MD10G1331600	681.845	-1.70016	0.112854	-15.0652	2.75e-51	5.25e-50	AT3G51970.1	Symbols: ATSAT1, ASAT1, ATASAT1 | acyl-CoA sterol acyl transferase 1 | chr3:19284339-19285582 FORWARD LENGTH=1244
MD14G1171800	4293.45	-0.729522	0.0484473	-15.0581	3.06e-51	5.84e-50	AT4G24690.1	Symbols: | ubiquitin-associated (UBA)/TS-N domain-containing protein / octicosapeptide/Phox/Bemp1 (PB1) domain-containing protein | chr4:12741033-12744533 FORWARD LENGTH=3501
MD17G1135600	6945.22	-0.67227	0.0446489	-15.0568	3.11e-51	5.95e-50	AT3G59080.1	Symbols: | Eukaryotic aspartyl protease family protein | chr3:21836579-21838620 FORWARD LENGTH=2042
MD06G1010100	334.061	2.13919	0.142214	15.0421	3.89e-51	7.43e-50
MD15G1066400	388.652	-1.84497	0.122798	-15.0244	5.08e-51	9.7e-50	AT1G10150.1	Symbols: | Carbohydrate-binding protein | chr1:3325824-3327614 FORWARD LENGTH=1791
MD13G1043500	1517.95	-0.997157	0.066392	-15.0192	5.49e-51	1.05e-49	AT1G68580.2	Symbols: | agenet domain-containing protein / bromo-adjacent homology (BAH) domain-containing protein | chr1:25752735-25756076 FORWARD LENGTH=3342
MD17G1240800	523.623	-1.68918	0.112484	-15.0171	5.68e-51	1.08e-49	AT4G28290.1	Symbols: | unknown protein; FUNCTIONS IN: molecular_function unknown; INVOLVED IN: biological_process unknown; LOCATED IN: chloroplast; EXPRESSED IN: 23 plant structures; EXPRESSED DURING: 15 growth stages; Has 45 Blast hits to 45 proteins in 11 species: Archae - 0; Bacteria - 0; Metazoa - 0; Fungi - 0; Plants - 45; Viruses - 0; Other Eukaryotes - 0 (source: NCBI BLink). | chr4:14011844-14012583 …
MD04G1116400	2973.54	-0.850339	0.0566298	-15.0157	5.79e-51	1.1e-49	AT1G07670.1	Symbols: ATECA4, ECA4 | endomembrane-type CA-ATPase 4 | chr1:2370052-2374545 REVERSE LENGTH=4494
MD11G1014200	1819.51	-0.908358	0.0605252	-15.0079	6.52e-51	1.24e-49	AT3G13670.1	Symbols: | Protein kinase family protein | chr3:4469222-4473547 FORWARD LENGTH=4326
MD10G1190200	460.815	-2.04946	0.136588	-15.0046	6.85e-51	1.3e-49	AT5G63450.1	Symbols: CYP94B1 | cytochrome P450, family 94, subfamily B, polypeptide 1 | chr5:25408895-25410573 REVERSE LENGTH=1679
MD07G1174700	1398.4	-1.08085	0.0720414	-15.0032	7e-51	1.33e-49	AT3G54820.1	Symbols: PIP2D, PIP2;5 | plasma membrane intrinsic protein 2;5 | chr3:20302021-20304010 FORWARD LENGTH=1990
MD10G1288000	746.748	-1.40288	0.0935153	-15.0016	7.17e-51	1.36e-49	AT1G61560.1	Symbols: MLO6 | Seven transmembrane MLO family protein | chr1:22708604-22712210 REVERSE LENGTH=3607
MD03G1170700	463.776	1.7521	0.116819	14.9984	7.52e-51	1.43e-49	AT1G50460.1	Symbols: HKL1, ATHKL1 | hexokinase-like 1 | chr1:18693684-18697659 FORWARD LENGTH=3976
MD02G1141600	293.376	-2.02632	0.135171	-14.9908	8.43e-51	1.6e-49	AT2G18193.1	Symbols: | P-loop containing nucleoside triphosphate hydrolases superfamily protein | chr2:7917505-7919277 REVERSE LENGTH=1773
MD08G1060000	243.157	2.78554	0.185866	14.9868	8.96e-51	1.7e-49	AT5G25190.1	Symbols: | Integrase-type DNA-binding superfamily protein | chr5:8706790-8707748 REVERSE LENGTH=959
MD14G1067500	2360.84	-1.00993	0.0674056	-14.9828	9.51e-51	1.8e-49	AT1G21080.1	Symbols: | DNAJ heat shock N-terminal domain-containing protein | chr1:7378538-7382661 REVERSE LENGTH=4124
MD08G1244600	2667.07	-0.944766	0.063071	-14.9794	1e-50	1.9e-49	AT1G09620.1	Symbols: | ATP binding;leucine-tRNA ligases;aminoacyl-tRNA ligases;nucleotide binding;ATP binding;aminoacyl-tRNA ligases | chr1:3112778-3116699 REVERSE LENGTH=3922
MD13G1016200	1310.04	-1.05513	0.0704558	-14.9758	1.06e-50	2e-49	AT1G14710.2	Symbols: | hydroxyproline-rich glycoprotein family protein | chr1:5061866-5065102 REVERSE LENGTH=3237
MD17G1056800	560.501	-1.6515	0.110384	-14.9614	1.31e-50	2.48e-49	AT3G14470.1	Symbols: | NB-ARC domain-containing disease resistance protein | chr3:4857940-4861247 FORWARD LENGTH=3308
MD06G1115400	1132.71	-1.15494	0.0772093	-14.9586	1.37e-50	2.59e-49	AT5G66900.1	Symbols: | Disease resistance protein (CC-NBS-LRR class) family | chr5:26714764-26717788 REVERSE LENGTH=3025
MD08G1063800	144.627	-3.22597	0.215779	-14.9504	1.55e-50	2.93e-49	AT4G33040.1	Symbols: | Thioredoxin superfamily protein | chr4:15940561-15941330 REVERSE LENGTH=770
MD08G1033100	1173.81	1.13453	0.0759249	14.9428	1.74e-50	3.28e-49	AT3G50700.1	Symbols: AtIDD2, IDD2 | indeterminate(ID)-domain 2 | chr3:18840411-18842950 FORWARD LENGTH=2540
MD03G1115500	1435.57	1.05952	0.0709051	14.9428	1.74e-50	3.28e-49	AT1G61560.1	Symbols: MLO6 | Seven transmembrane MLO family protein | chr1:22708604-22712210 REVERSE LENGTH=3607
MD16G1178800	131.581	-6.04605	0.405169	-14.9223	2.36e-50	4.45e-49	AT3G21550.1	Symbols: DMP2, AtDMP2 | DUF679 domain membrane protein 2 | chr3:7591483-7592322 REVERSE LENGTH=840
MD07G1191100	1867.8	-0.99726	0.0668331	-14.9216	2.38e-50	4.5e-49	AT3G55320.1	Symbols: PGP20 | P-glycoprotein 20 | chr3:20506992-20513393 REVERSE LENGTH=6402
MD07G1078500	122.415	-5.33398	0.357512	-14.9198	2.45e-50	4.62e-49	AT5G12080.3	Symbols: MSL10, ATMSL10 | mechanosensitive channel of small conductance-like 10 | chr5:3898047-3901724 REVERSE LENGTH=3678
MD15G1357000	681.376	-1.38482	0.0928432	-14.9157	2.61e-50	4.91e-49	AT4G08180.1	Symbols: ORP1C | OSBP(oxysterol binding protein)-related protein 1C | chr4:5169484-5173662 FORWARD LENGTH=4179
MD07G1301800	2415.72	-0.881551	0.0591333	-14.9079	2.93e-50	5.52e-49	AT5G24590.2	Symbols: ANAC091, TIP | TCV-interacting protein | chr5:8416662-8418933 REVERSE LENGTH=2272
MD00G1063400	1777.83	-0.930812	0.0625111	-14.8903	3.81e-50	7.17e-49	AT1G21660.1	Symbols: | Chaperone DnaJ-domain superfamily protein | chr1:7605699-7609065 FORWARD LENGTH=3367
MD05G1020500	4177.39	-0.860373	0.0577816	-14.8901	3.82e-50	7.19e-49	AT3G18710.1	Symbols: PUB29, ATPUB29 | plant U-box 29 | chr3:6434083-6435561 REVERSE LENGTH=1479
MD17G1055500	1420.85	-1.01082	0.0679154	-14.8834	4.22e-50	7.94e-49	AT1G07250.1	Symbols: UGT71C4 | UDP-glucosyl transferase 71C4 | chr1:2225900-2227566 FORWARD LENGTH=1667
MD16G1144900	587.467	-1.5093	0.101431	-14.88	4.44e-50	8.35e-49	AT1G28190.1	Symbols: | unknown protein; BEST Arabidopsis thaliana protein match is: unknown protein (TAIR:AT5G12340.1); Has 166 Blast hits to 162 proteins in 36 species: Archae - 0; Bacteria - 2; Metazoa - 15; Fungi - 5; Plants - 124; Viruses - 0; Other Eukaryotes - 20 (source: NCBI BLink). | chr1:9846884-9847923 REVERSE LENGTH=1040
MD10G1304600	149.781	-3.17616	0.213544	-14.8735	4.9e-50	9.2e-49	AT4G21440.1	Symbols: ATMYB102, ATM4, MYB102 | MYB-like 102 | chr4:11418246-11419760 REVERSE LENGTH=1515
MD01G1028100	200.109	3.00963	0.202412	14.8688	5.25e-50	9.86e-49	AT4G39840.1	Symbols: | unknown protein; FUNCTIONS IN: molecular_function unknown; INVOLVED IN: biological_process unknown; LOCATED IN: endomembrane system; EXPRESSED IN: 23 plant structures; EXPRESSED DURING: 13 growth stages; Has 20719 Blast hits to 6096 proteins in 607 species: Archae - 22; Bacteria - 3243; Metazoa - 4364; Fungi - 2270; Plants - 237; Viruses - 128; Other Eukaryotes - 10455 (source: NCBI BL…
MD12G1155400	560.644	-1.47657	0.099354	-14.8617	5.84e-50	1.1e-48	AT3G54000.1	Symbols: | CONTAINS InterPro DOMAIN/s: Uncharacterised conserved protein UCP022260 (InterPro:IPR016802); Has 94 Blast hits to 94 proteins in 14 species: Archae - 0; Bacteria - 0; Metazoa - 0; Fungi - 0; Plants - 94; Viruses - 0; Other Eukaryotes - 0 (source: NCBI BLink). | chr3:19996607-19998623 FORWARD LENGTH=2017
MD14G1170100	2054.21	-0.926093	0.0623322	-14.8574	6.23e-50	1.17e-48	AT5G50210.1	Symbols: QS, OLD5, SUFE3 | quinolinate synthase | chr5:20442647-20445991 FORWARD LENGTH=3345
MD08G1059500	377.935	-1.83968	0.123954	-14.8417	7.87e-50	1.48e-48	AT5G11000.1	Symbols: | Plant protein of unknown function (DUF868) | chr5:3479029-3480425 REVERSE LENGTH=1397
MD13G1059300	192.007	3.10666	0.209393	14.8365	8.51e-50	1.59e-48	AT2G03710.1	Symbols: SEP4, AGL3 | K-box region and MADS-box transcription factor family protein | chr2:1129289-1131838 FORWARD LENGTH=2550
MD04G1111500	143.058	-3.63524	0.245067	-14.8337	8.88e-50	1.66e-48	AT5G13930.1	Symbols: CHS, TT4, ATCHS | Chalcone and stilbene synthase family protein | chr5:4488688-4490264 FORWARD LENGTH=1577
MD05G1347800	237.518	2.59718	0.175342	14.812	1.22e-49	2.29e-48	AT1G11740.1	Symbols: | ankyrin repeat family protein | chr1:3963054-3966824 REVERSE LENGTH=3771
MD03G1287100	1330.72	-1.22257	0.0825431	-14.8113	1.24e-49	2.31e-48	AT2G47710.1	Symbols: | Adenine nucleotide alpha hydrolases-like superfamily protein | chr2:19554834-19556065 REVERSE LENGTH=1232
MD08G1183900	574.784	-1.49803	0.101147	-14.8104	1.25e-49	2.34e-48	AT5G09430.1	Symbols: | alpha/beta-Hydrolases superfamily protein | chr5:2932162-2933362 FORWARD LENGTH=1201
MD00G1078600	1195.29	-1.22184	0.0825255	-14.8057	1.35e-49	2.51e-48	AT5G61230.1	Symbols: | Ankyrin repeat family protein | chr5:24627187-24628968 FORWARD LENGTH=1782
MD12G1194200	162.063	-3.08621	0.208486	-14.803	1.4e-49	2.61e-48	AT4G20780.1	Symbols: CML42 | calmodulin like 42 | chr4:11133186-11133970 REVERSE LENGTH=785
MD07G1004800	1787.4	-0.956648	0.0646293	-14.8021	1.42e-49	2.65e-48
MD10G1290900	674.983	-1.73685	0.117338	-14.8021	1.42e-49	2.65e-48	AT1G28360.1	Symbols: ERF12, ATERF12 | ERF domain protein 12 | chr1:9951848-9952740 FORWARD LENGTH=893
MD16G1276900	165.109	-3.41948	0.231139	-14.7941	1.6e-49	2.98e-48	AT4G17980.1	Symbols: anac071, NAC071 | NAC domain containing protein 71 | chr4:9978850-9980038 REVERSE LENGTH=1189
MD07G1078000	578.401	-1.57361	0.106393	-14.7906	1.69e-49	3.14e-48	AT5G09760.1	Symbols: | Plant invertase/pectin methylesterase inhibitor superfamily | chr5:3032375-3034543 FORWARD LENGTH=2169
MD15G1332900	742.865	-1.38894	0.0939483	-14.7841	1.86e-49	3.45e-48	AT2G21940.4	Symbols: SK1, ATSK1 | shikimate kinase 1 | chr2:9351000-9353231 FORWARD LENGTH=2232
MD09G1200900	536.448	-1.61969	0.109618	-14.7757	2.1e-49	3.91e-48	AT4G25150.1	Symbols: | HAD superfamily, subfamily IIIB acid phosphatase | chr4:12901534-12903125 REVERSE LENGTH=1592
MD02G1047400	637.893	-1.50062	0.101574	-14.7736	2.17e-49	4.03e-48
MD14G1065900	251.933	2.66824	0.180739	14.7629	2.54e-49	4.72e-48
MD13G1079100	709.726	1.36201	0.0922836	14.759	2.69e-49	5e-48	AT2G02710.2	Symbols: PLP, PLPB | PAS/LOV protein B | chr2:758693-760871 REVERSE LENGTH=2179
MD13G1125400	1161.56	-1.07974	0.0732172	-14.7471	3.21e-49	5.96e-48	AT2G33490.1	Symbols: | hydroxyproline-rich glycoprotein family protein | chr2:14183552-14187869 FORWARD LENGTH=4318
MD15G1012900	715.068	1.33847	0.0907976	14.7413	3.5e-49	6.5e-48	AT1G47840.1	Symbols: HXK3 | hexokinase 3 | chr1:17616107-17618894 REVERSE LENGTH=2788
MD05G1309700	269.373	-2.18285	0.148127	-14.7363	3.77e-49	6.99e-48	AT4G28500.1	Symbols: ANAC073, SND2, NAC073 | NAC domain containing protein 73 | chr4:14082660-14084266 FORWARD LENGTH=1607
MD01G1143100	1164.39	-1.1197	0.0759923	-14.7344	3.88e-49	7.19e-48	AT3G55700.1	Symbols: | UDP-Glycosyltransferase superfamily protein | chr3:20671115-20673372 FORWARD LENGTH=2258
MD15G1287300	596.458	-1.5784	0.107128	-14.7339	3.91e-49	7.24e-48	AT4G24240.1	Symbols: WRKY7, ATWRKY7 | WRKY DNA-binding protein 7 | chr4:12571766-12573725 FORWARD LENGTH=1960
MD04G1046700	3306.51	-0.806174	0.054721	-14.7325	3.99e-49	7.39e-48	AT3G07560.1	Symbols: APM2, PEX13 | peroxin 13 | chr3:2411321-2413475 REVERSE LENGTH=2155
MD07G1277900	1391.89	-1.07917	0.0732537	-14.7319	4.02e-49	7.44e-48	AT5G52530.3	Symbols: | dentin sialophosphoprotein-related | chr5:21317901-21321184 FORWARD LENGTH=3284
MD09G1174500	229.403	2.92434	0.198514	14.7311	4.07e-49	7.53e-48	AT1G53920.1	Symbols: GLIP5 | GDSL-motif lipase 5 | chr1:20137712-20139637 FORWARD LENGTH=1926
MD06G1036900	807.265	1.36938	0.0929612	14.7307	4.1e-49	7.57e-48	AT4G17940.1	Symbols: | Tetratricopeptide repeat (TPR)-like superfamily protein | chr4:9965742-9966969 FORWARD LENGTH=1228
MD11G1247600	344.202	-1.85865	0.126278	-14.7187	4.89e-49	9.03e-48	AT3G15350.2	Symbols: | Core-2/I-branching beta-1,6-N-acetylglucosaminyltransferase family protein | chr3:5166242-5169151 FORWARD LENGTH=2910
MD02G1036100	200.429	3.04671	0.207156	14.7073	5.79e-49	1.07e-47	AT5G25940.1	Symbols: | early nodulin-related | chr5:9054122-9055251 REVERSE LENGTH=1130
MD08G1092000	4094.76	-0.824063	0.0560543	-14.7011	6.34e-49	1.17e-47	AT4G37260.1	Symbols: MYB73, ATMYB73 | myb domain protein 73 | chr4:17540490-17541799 FORWARD LENGTH=1310
MD16G1159900	471.264	1.69892	0.115567	14.7008	6.37e-49	1.18e-47
MD09G1079900	4381.97	-0.929931	0.0632584	-14.7005	6.4e-49	1.18e-47	AT5G15948.1	Symbols: CPuORF10 | conserved peptide upstream open reading frame 10 | chr5:5205871-5208036 FORWARD LENGTH=2166
MD17G1034800	6174.92	0.668022	0.0454882	14.6856	7.97e-49	1.47e-47	AT5G14780.1	Symbols: FDH | formate dehydrogenase | chr5:4776943-4779494 FORWARD LENGTH=2552
MD16G1019400	218.373	-2.75036	0.187311	-14.6834	8.24e-49	1.52e-47	AT1G67920.1	Symbols: | unknown protein; BEST Arabidopsis thaliana protein match is: unknown protein (TAIR:AT1G24600.1); Has 22 Blast hits to 22 proteins in 5 species: Archae - 0; Bacteria - 0; Metazoa - 0; Fungi - 0; Plants - 22; Viruses - 0; Other Eukaryotes - 0 (source: NCBI BLink). | chr1:25473544-25474140 FORWARD LENGTH=597
MD08G1023500	5083.76	-0.875167	0.0596052	-14.6827	8.32e-49	1.53e-47	AT3G51030.1	Symbols: ATTRX1, ATTRX H1, TRX1 | thioredoxin H-type 1 | chr3:18950996-18952050 REVERSE LENGTH=1055
MD12G1258400	814.734	-1.33155	0.0906991	-14.681	8.54e-49	1.57e-47	AT5G16520.1	Symbols: | unknown protein; Has 25 Blast hits to 25 proteins in 9 species: Archae - 0; Bacteria - 0; Metazoa - 0; Fungi - 0; Plants - 25; Viruses - 0; Other Eukaryotes - 0 (source: NCBI BLink). | chr5:5394608-5397455 REVERSE LENGTH=2848
MD15G1343500	407.344	1.85033	0.126065	14.6776	8.97e-49	1.65e-47	AT1G77380.1	Symbols: AAP3, ATAAP3 | amino acid permease 3 | chr1:29074888-29077390 REVERSE LENGTH=2503
MD07G1279100	203.705	-2.58829	0.176363	-14.676	9.19e-49	1.69e-47	AT5G52640.1	Symbols: HSP81-1, ATHS83, HSP81.1, HSP83, ATHSP90.1, AtHsp90-1, HSP90.1 | heat shock protein 90.1 | chr5:21352399-21355361 FORWARD LENGTH=2963
MD04G1017200	2256.25	1.20533	0.0821533	14.6718	9.78e-49	1.8e-47
MD13G1187400	519.023	1.72706	0.117742	14.6682	1.03e-48	1.89e-47	AT1G47480.1	Symbols: | alpha/beta-Hydrolases superfamily protein | chr1:17417579-17419432 FORWARD LENGTH=1854
MD02G1143900	2543.4	-0.987829	0.067411	-14.6538	1.27e-48	2.34e-47	AT3G50910.1	Symbols: | unknown protein; BEST Arabidopsis thaliana protein match is: unknown protein (TAIR:AT5G66480.1); Has 76 Blast hits to 75 proteins in 28 species: Archae - 0; Bacteria - 10; Metazoa - 7; Fungi - 2; Plants - 49; Viruses - 0; Other Eukaryotes - 8 (source: NCBI BLink). | chr3:18919513-18922238 FORWARD LENGTH=2726
MD12G1255600	121.843	-5.69276	0.388554	-14.6512	1.32e-48	2.43e-47	AT2G02360.1	Symbols: AtPP2-B10, PP2-B10 | phloem protein 2-B10 | chr2:619406-620768 REVERSE LENGTH=1363
MD04G1204500	17038.9	-0.633498	0.0432394	-14.651	1.33e-48	2.43e-47	AT1G55020.1	Symbols: LOX1, ATLOX1 | lipoxygenase 1 | chr1:20525708-20530273 FORWARD LENGTH=4566
MD13G1049100	2478.77	-0.962109	0.0657799	-14.6262	1.91e-48	3.5e-47	AT1G68760.1	Symbols: ATNUDT1, ATNUDX1, NUDX1 | nudix hydrolase 1 | chr1:25829042-25829813 FORWARD LENGTH=772
MD12G1149300	477.366	1.79222	0.122566	14.6225	2.02e-48	3.7e-47	AT1G06150.2	Symbols: | basic helix-loop-helix (bHLH) DNA-binding superfamily protein | chr1:1868989-1873718 REVERSE LENGTH=4730
MD08G1077000	373.653	1.88937	0.129226	14.6207	2.07e-48	3.79e-47	AT1G10120.1	Symbols: | basic helix-loop-helix (bHLH) DNA-binding superfamily protein | chr1:3304039-3306824 REVERSE LENGTH=2786
MD16G1068700	203.661	-3.01437	0.20619	-14.6194	2.11e-48	3.87e-47	AT2G03220.1	Symbols: FT1, ATFUT1, ATFT1, MUR2 | fucosyltransferase 1 | chr2:970259-972407 REVERSE LENGTH=2149
MD17G1133600	5504.51	-0.716562	0.0490422	-14.6111	2.38e-48	4.36e-47	AT2G30860.1	Symbols: ATGSTF9, GLUTTR, ATGSTF7, GSTF9 | glutathione S-transferase PHI 9 | chr2:13138997-13140245 FORWARD LENGTH=1249
MD07G1177600	7045.16	-1.75235	0.120007	-14.6021	2.72e-48	4.98e-47
MD09G1278900	408.878	-1.665	0.11409	-14.5938	3.08e-48	5.62e-47	AT3G17980.1	Symbols: | Calcium-dependent lipid-binding (CaLB domain) family protein | chr3:6152121-6153434 FORWARD LENGTH=1314
MD04G1004800	2855.16	-0.787605	0.0539964	-14.5863	3.44e-48	6.27e-47	AT3G24180.2	Symbols: | Beta-glucosidase, GBA2 type family protein | chr3:8734634-8741725 REVERSE LENGTH=7092
MD01G1181700	132.838	-3.6828	0.252523	-14.584	3.55e-48	6.48e-47	AT5G61480.1	Symbols: PXY | Leucine-rich repeat protein kinase family protein | chr5:24724541-24727842 REVERSE LENGTH=3302
MD14G1030700	147.199	-3.86909	0.265374	-14.5798	3.78e-48	6.89e-47	AT5G22380.1	Symbols: anac090, NAC090 | NAC domain containing protein 90 | chr5:7408777-7410102 REVERSE LENGTH=1326
MD13G1073600	918.215	1.34529	0.092284	14.5778	3.89e-48	7.09e-47	AT1G69700.1	Symbols: ATHVA22C, HVA22C | HVA22 homologue C | chr1:26220238-26221825 FORWARD LENGTH=1588
MD15G1209800	558.252	-1.62994	0.111849	-14.5727	4.19e-48	7.63e-47	AT5G57000.1	Symbols: | unknown protein; FUNCTIONS IN: molecular_function unknown; INVOLVED IN: biological_process unknown; LOCATED IN: cellular_component unknown; EXPRESSED IN: 24 plant structures; EXPRESSED DURING: 15 growth stages; BEST Arabidopsis thaliana protein match is: unknown protein (TAIR:AT1G72690.1); Has 141 Blast hits to 104 proteins in 24 species: Archae - 0; Bacteria - 6; Metazoa - 27; Fungi -…
MD09G1092400	2429.42	-0.883632	0.0606749	-14.5634	4.8e-48	8.74e-47	AT2G20830.1	Symbols: | transferases;folic acid binding | chr2:8968209-8970727 REVERSE LENGTH=2519
MD09G1037000	6222.77	-0.680433	0.0467238	-14.5629	4.84e-48	8.8e-47	AT5G40200.1	Symbols: DegP9 | DegP protease 9 | chr5:16070330-16073314 FORWARD LENGTH=2985
MD12G1003700	1752.56	-1.03049	0.0707633	-14.5625	4.87e-48	8.85e-47	AT5G18150.1	Symbols: | Methyltransferase-related protein | chr5:6000014-6000331 REVERSE LENGTH=318
MD17G1064200	2708.2	-0.916826	0.0629755	-14.5585	5.16e-48	9.38e-47	AT3G02210.1	Symbols: COBL1 | COBRA-like protein 1 precursor | chr3:409201-411652 REVERSE LENGTH=2452
MD14G1017200	1036.28	-1.1435	0.0785646	-14.5549	5.44e-48	9.87e-47	AT5G51990.1	Symbols: CBF4, DREB1D | C-repeat-binding factor 4 | chr5:21117113-21117787 REVERSE LENGTH=675
MD13G1031200	873.488	-1.21538	0.0835042	-14.5547	5.45e-48	9.89e-47	AT2G01100.3	Symbols: | unknown protein; Has 35333 Blast hits to 34131 proteins in 2444 species: Archae - 798; Bacteria - 22429; Metazoa - 974; Fungi - 991; Plants - 531; Viruses - 0; Other Eukaryotes - 9610 (source: NCBI BLink). | chr2:81440-83217 FORWARD LENGTH=1778
MD07G1184400	921.639	-1.38093	0.0949132	-14.5494	5.89e-48	1.07e-46	AT5G59970.1	Symbols: | Histone superfamily protein | chr5:24146175-24146726 REVERSE LENGTH=552
MD07G1125700	141.661	-3.12879	0.2151	-14.5457	6.22e-48	1.13e-46	AT1G12600.1	Symbols: | UDP-N-acetylglucosamine (UAA) transporter family | chr1:4286204-4288878 REVERSE LENGTH=2675
MD13G1268000	151.747	4.55896	0.313443	14.5448	6.3e-48	1.14e-46	AT4G25810.1	Symbols: XTR6, XTH23 | xyloglucan endotransglycosylase 6 | chr4:13128643-13129884 FORWARD LENGTH=1242
MD13G1019300	285.486	-2.08039	0.143073	-14.5407	6.69e-48	1.21e-46	AT1G14790.1	Symbols: RDR1, ATRDRP1 | RNA-dependent RNA polymerase 1 | chr1:5093961-5098032 REVERSE LENGTH=4072
MD11G1314100	3062.7	-0.929661	0.0639384	-14.5399	6.76e-48	1.22e-46	AT3G62420.1	Symbols: ATBZIP53, BZIP53 | basic region/leucine zipper motif 53 | chr3:23091586-23092850 REVERSE LENGTH=1265
MD10G1224800	1194.15	-1.06752	0.0734232	-14.5392	6.84e-48	1.24e-46	AT4G20170.1	Symbols: | Domain of unknown function (DUF23) | chr4:10896679-10899141 FORWARD LENGTH=2463
MD16G1073700	4179.54	-0.8425	0.0579517	-14.538	6.96e-48	1.26e-46	AT1G14290.1	Symbols: SBH2 | sphingoid base hydroxylase 2 | chr1:4880051-4881964 REVERSE LENGTH=1914
MD05G1115800	1122.06	1.07088	0.0736655	14.537	7.06e-48	1.28e-46	AT3G19860.1	Symbols: bHLH121 | basic helix-loop-helix (bHLH) DNA-binding superfamily protein | chr3:6903833-6906128 FORWARD LENGTH=2296
MD05G1308500	199.061	-2.79036	0.191954	-14.5366	7.1e-48	1.28e-46	AT5G65360.1	Symbols: | Histone superfamily protein | chr5:26119859-26120581 REVERSE LENGTH=723
MD02G1026900	2027.34	-0.83235	0.0572722	-14.5332	7.46e-48	1.35e-46	AT5G32440.3	Symbols: | Ubiquitin system component Cue protein | chr5:12076893-12078603 FORWARD LENGTH=1711
MD04G1183100	1200.62	-1.05197	0.072386	-14.5328	7.5e-48	1.35e-46	AT1G79620.1	Symbols: | Leucine-rich repeat protein kinase family protein | chr1:29957562-29962305 REVERSE LENGTH=4744
MD13G1165000	1519.46	-1.25882	0.0867334	-14.5136	9.93e-48	1.79e-46	AT3G16720.1	Symbols: ATL2, TL2 | TOXICOS EN LEVADURA 2 | chr3:5692738-5694127 FORWARD LENGTH=1390
MD04G1235300	2263.84	-0.868344	0.0598378	-14.5116	1.02e-47	1.84e-46	AT3G04240.1	Symbols: SEC | Tetratricopeptide repeat (TPR)-like superfamily protein | chr3:1113934-1120872 REVERSE LENGTH=6939
MD03G1103100	870.158	-1.22892	0.0847122	-14.507	1.09e-47	1.97e-46	AT1G07710.1	Symbols: | Ankyrin repeat family protein | chr1:2386275-2387986 REVERSE LENGTH=1712
MD06G1038300	1527.44	-0.989441	0.0682133	-14.5051	1.12e-47	2.03e-46	AT5G46860.1	Symbols: VAM3, ATVAM3, SYP22, ATSYP22, SGR3 | Syntaxin/t-SNARE family protein | chr5:19012021-19014004 REVERSE LENGTH=1984
MD15G1316800	225.153	2.82907	0.195083	14.5019	1.18e-47	2.12e-46	AT3G05200.1	Symbols: ATL6 | RING/U-box superfamily protein | chr3:1476982-1478730 FORWARD LENGTH=1749
MD12G1102500	313.964	-2.05713	0.141882	-14.4988	1.23e-47	2.22e-46	AT2G36670.2	Symbols: | Eukaryotic aspartyl protease family protein | chr2:15364788-15368158 REVERSE LENGTH=3371
MD14G1178500	543.735	-1.60202	0.110552	-14.4911	1.38e-47	2.48e-46	AT5G62960.1	Symbols: | unknown protein; BEST Arabidopsis thaliana protein match is: unknown protein (TAIR:AT1G10660.1); Has 35333 Blast hits to 34131 proteins in 2444 species: Archae - 798; Bacteria - 22429; Metazoa - 974; Fungi - 991; Plants - 531; Viruses - 0; Other Eukaryotes - 9610 (source: NCBI BLink). | chr5:25269282-25271641 FORWARD LENGTH=2360
MD16G1219000	2350.28	0.845754	0.0583698	14.4896	1.41e-47	2.53e-46	AT1G04410.1	Symbols: | Lactate/malate dehydrogenase family protein | chr1:1189078-1191412 REVERSE LENGTH=2335
MD11G1066000	3359.98	-0.728778	0.0503677	-14.4691	1.9e-47	3.41e-46	AT5G45840.1	Symbols: | Leucine-rich repeat protein kinase family protein | chr5:18593917-18597995 REVERSE LENGTH=4079
MD07G1072400	3440.81	-0.849825	0.0587356	-14.4686	1.91e-47	3.43e-46	AT5G04550.1	Symbols: | Protein of unknown function (DUF668) | chr5:1303180-1306116 REVERSE LENGTH=2937
MD03G1272900	433.467	1.75236	0.121183	14.4604	2.16e-47	3.87e-46	AT3G29350.1	Symbols: AHP2 | histidine-containing phosphotransmitter 2 | chr3:11264631-11265532 REVERSE LENGTH=902
MD09G1102600	304.507	2.25726	0.15614	14.4566	2.28e-47	4.08e-46	AT4G03210.1	Symbols: XTH9 | xyloglucan endotransglucosylase/hydrolase 9 | chr4:1415953-1417352 FORWARD LENGTH=1400
MD15G1401800	156.804	-2.86275	0.198123	-14.4493	2.53e-47	4.54e-46	AT1G76690.1	Symbols: OPR2, ATOPR2 | 12-oxophytodienoate reductase 2 | chr1:28778890-28780483 FORWARD LENGTH=1594
MD04G1237400	355.409	-1.99605	0.138179	-14.4454	2.68e-47	4.8e-46	AT2G02240.1	Symbols: MEE66 | F-box family protein | chr2:592359-593602 REVERSE LENGTH=1244
MD15G1380700	295.078	2.24816	0.155634	14.4452	2.69e-47	4.82e-46	AT5G49980.1	Symbols: AFB5 | auxin F-box protein 5 | chr5:20333964-20336665 REVERSE LENGTH=2702
MD17G1052800	1088.5	-1.10699	0.0767361	-14.4259	3.55e-47	6.36e-46	AT5G39570.1	Symbols: | FUNCTIONS IN: molecular_function unknown; INVOLVED IN: biological_process unknown; LOCATED IN: cytosol, nucleus; EXPRESSED IN: 25 plant structures; EXPRESSED DURING: 14 growth stages; BEST Arabidopsis thaliana protein match is: glycine-rich protein (TAIR:AT3G29075.1); Has 30201 Blast hits to 17322 proteins in 780 species: Archae - 12; Bacteria - 1396; Metazoa - 17338; Fungi - 3422; Pla…
MD14G1048900	205.467	2.85778	0.198118	14.4246	3.62e-47	6.48e-46	AT3G58480.1	Symbols: | calmodulin-binding family protein | chr3:21629106-21631853 FORWARD LENGTH=2748
MD16G1264500	4841.59	-0.704954	0.0489013	-14.4158	4.11e-47	7.35e-46	AT4G30340.1	Symbols: ATDGK7, DGK7 | diacylglycerol kinase 7 | chr4:14838291-14841067 REVERSE LENGTH=2777
MD06G1085400	522.333	-1.63182	0.11324	-14.4102	4.46e-47	7.97e-46
MD11G1004900	1498.31	-0.980567	0.0680757	-14.4041	4.88e-47	8.71e-46	AT5G19760.1	Symbols: | Mitochondrial substrate carrier family protein | chr5:6679306-6682001 REVERSE LENGTH=2696
MD16G1089100	5430.9	-0.688961	0.0478346	-14.403	4.96e-47	8.85e-46	AT5G26830.1	Symbols: | Threonyl-tRNA synthetase | chr5:9437297-9441779 FORWARD LENGTH=4483
MD00G1075700	3738.11	-0.831674	0.0577673	-14.397	5.41e-47	9.65e-46	AT5G61820.1	Symbols: | FUNCTIONS IN: molecular_function unknown; INVOLVED IN: biological_process unknown; LOCATED IN: vacuole; EXPRESSED IN: 24 plant structures; EXPRESSED DURING: 15 growth stages; CONTAINS InterPro DOMAIN/s: Stress up-regulated Nod 19 (InterPro:IPR011692); Has 30201 Blast hits to 17322 proteins in 780 species: Archae - 12; Bacteria - 1396; Metazoa - 17338; Fungi - 3422; Plants - 5037; Virus…
MD14G1180400	428.636	-1.69064	0.117496	-14.3889	6.07e-47	1.08e-45	AT1G23710.1	Symbols: | Protein of unknown function (DUF1645) | chr1:8385251-8386426 FORWARD LENGTH=1176
MD11G1269400	2233.2	-0.925181	0.0643507	-14.3772	7.2e-47	1.28e-45	AT1G17860.1	Symbols: | Kunitz family trypsin and protease inhibitor protein | chr1:6149301-6150038 FORWARD LENGTH=738
MD09G1018500	110.039	-5.5331	0.384888	-14.3759	7.33e-47	1.31e-45	AT3G27350.1	Symbols: | unknown protein; FUNCTIONS IN: molecular_function unknown; INVOLVED IN: biological_process unknown; EXPRESSED IN: 24 plant structures; EXPRESSED DURING: 15 growth stages; BEST Arabidopsis thaliana protein match is: unknown protein (TAIR:AT5G40700.1). | chr3:10125659-10127992 FORWARD LENGTH=2334
MD13G1191400	7937.63	-0.631207	0.0439147	-14.3735	7.59e-47	1.35e-45	AT2G32150.1	Symbols: | Haloacid dehalogenase-like hydrolase (HAD) superfamily protein | chr2:13659006-13660764 FORWARD LENGTH=1759
MD04G1172200	224.304	-2.27238	0.158187	-14.3652	8.56e-47	1.52e-45	AT5G01820.1	Symbols: ATSR1, SnRK3.15, CIPK14, ATCIPK14, SR1 | serine/threonine protein kinase 1 | chr5:313193-315000 REVERSE LENGTH=1808
MD12G1132500	1396.18	-0.972555	0.0677372	-14.3578	9.53e-47	1.69e-45	AT3G09560.3	Symbols: | Lipin family protein | chr3:2934617-2939456 REVERSE LENGTH=4840
MD12G1058900	682.732	-1.31468	0.0915743	-14.3564	9.71e-47	1.73e-45	AT5G13020.1	Symbols: | Emsy N Terminus (ENT)/ plant Tudor-like domains-containing protein | chr5:4129359-4132864 REVERSE LENGTH=3506
MD02G1085600	1402.29	-0.977637	0.0681108	-14.3536	1.01e-46	1.8e-45	AT5G20490.1	Symbols: XIK, ATXIK, XI-17 | Myosin family protein with Dil domain | chr5:6926623-6937506 REVERSE LENGTH=10884
MD17G1132800	2081.07	-0.953934	0.0665367	-14.337	1.29e-46	2.28e-45	AT3G10260.3	Symbols: | Reticulon family protein | chr3:3171222-3172959 REVERSE LENGTH=1738
MD08G1033000	1572.44	1.04876	0.0731561	14.3359	1.31e-46	2.32e-45	AT1G75130.1	Symbols: CYP721A1 | cytochrome P450, family 721, subfamily A, polypeptide 1 | chr1:28199970-28201950 REVERSE LENGTH=1981
MD15G1253600	166.902	3.89252	0.271765	14.3231	1.57e-46	2.78e-45	AT4G36490.1	Symbols: ATSFH12, SFH12 | SEC14-like 12 | chr4:17221996-17225016 FORWARD LENGTH=3021
MD08G1189800	3381.32	-0.932177	0.0651255	-14.3135	1.8e-46	3.19e-45	AT2G14095.1	Symbols: | unknown protein; FUNCTIONS IN: molecular_function unknown; INVOLVED IN: biological_process unknown; LOCATED IN: mitochondrion; EXPRESSED IN: 7 plant structures; EXPRESSED DURING: 4 anthesis, C globular stage, petal differentiation and expansion stage; Has 106 Blast hits to 103 proteins in 21 species: Archae - 0; Bacteria - 5; Metazoa - 0; Fungi - 4; Plants - 87; Viruses - 0; Other Euka…
MD07G1278500	1165.75	-1.19893	0.0837919	-14.3084	1.94e-46	3.44e-45	AT4G25670.2	Symbols: | unknown protein; LOCATED IN: cellular_component unknown; EXPRESSED IN: male gametophyte, pollen tube; EXPRESSED DURING: M germinated pollen stage; BEST Arabidopsis thaliana protein match is: unknown protein (TAIR:AT4G25690.2). | chr4:13085198-13086386 REVERSE LENGTH=1189
MD00G1092900	1200.54	-1.08383	0.0758023	-14.2981	2.25e-46	3.99e-45	AT1G60710.1	Symbols: ATB2 | NAD(P)-linked oxidoreductase superfamily protein | chr1:22354753-22356761 REVERSE LENGTH=2009
MD16G1191300	125.406	-3.46785	0.242745	-14.286	2.68e-46	4.74e-45	AT3G22400.1	Symbols: LOX5 | PLAT/LH2 domain-containing lipoxygenase family protein | chr3:7926879-7931351 FORWARD LENGTH=4473
MD14G1219500	4339.7	-0.863641	0.0604594	-14.2846	2.73e-46	4.83e-45	AT1G68710.1	Symbols: | ATPase E1-E2 type family protein / haloacid dehalogenase-like hydrolase family protein | chr1:25793207-25798257 REVERSE LENGTH=5051
MD02G1085900	1146.74	-1.13818	0.0796971	-14.2814	2.86e-46	5.06e-45	AT5G51160.1	Symbols: | Ankyrin repeat family protein | chr5:20792211-20793841 FORWARD LENGTH=1631
MD09G1176400	649.91	1.41841	0.099459	14.2612	3.82e-46	6.75e-45	AT1G35670.1	Symbols: ATCDPK2, CPK11, ATCPK11, CDPK2 | calcium-dependent protein kinase 2 | chr1:13205381-13208252 FORWARD LENGTH=2872
MD13G1050700	303.324	-1.91802	0.134501	-14.2603	3.87e-46	6.83e-45	AT3G25600.1	Symbols: | Calcium-binding EF-hand family protein | chr3:9307254-9307967 FORWARD LENGTH=714
MD05G1191100	2699.06	-0.773619	0.0542741	-14.2539	4.24e-46	7.48e-45	AT3G48700.1	Symbols: ATCXE13, CXE13 | carboxyesterase 13 | chr3:18038648-18039876 REVERSE LENGTH=1229
MD02G1165700	357.094	-2.29446	0.161018	-14.2497	4.5e-46	7.94e-45	AT5G66900.1	Symbols: | Disease resistance protein (CC-NBS-LRR class) family | chr5:26714764-26717788 REVERSE LENGTH=3025
MD00G1136100	115.957	-3.84743	0.270026	-14.2484	4.59e-46	8.1e-45	AT5G27460.1	Symbols: | Tetratricopeptide repeat (TPR)-like superfamily protein | chr5:9693262-9694840 REVERSE LENGTH=1579
MD09G1142200	582.15	-1.642	0.115251	-14.2472	4.67e-46	8.23e-45	AT1G12910.1	Symbols: ATAN11, LWD1 | Transducin/WD40 repeat-like superfamily protein | chr1:4394897-4396291 REVERSE LENGTH=1395
MD09G1196800	1193.49	-1.09542	0.0769494	-14.2356	5.51e-46	9.7e-45	AT1G17730.1	Symbols: VPS46.1, CHMP1B | vacuolar protein sorting 46.1 | chr1:6099089-6100315 FORWARD LENGTH=1227
MD08G1185700	3166.84	0.747822	0.0525374	14.2341	5.63e-46	9.92e-45	AT1G22360.1	Symbols: AtUGT85A2, UGT85A2 | UDP-glucosyl transferase 85A2 | chr1:7894858-7897591 REVERSE LENGTH=2734
MD10G1166100	688.911	-1.49931	0.105337	-14.2334	5.68e-46	1e-44	AT5G48840.1	Symbols: PANC, PTS, ATPTS | homolog of bacterial PANC | chr5:19803557-19805077 REVERSE LENGTH=1521
MD00G1111800	4019.89	-0.699903	0.0491847	-14.2301	5.96e-46	1.05e-44	AT2G46080.1	Symbols: | CONTAINS InterPro DOMAIN/s: Protein BYPASS related (InterPro:IPR008511); BEST Arabidopsis thaliana protein match is: Protein of unknown function (DUF793) (TAIR:AT1G01550.2); Has 153 Blast hits to 139 proteins in 20 species: Archae - 0; Bacteria - 2; Metazoa - 1; Fungi - 0; Plants - 150; Viruses - 0; Other Eukaryotes - 0 (source: NCBI BLink). | chr2:18948117-18950105 REVERSE LENGTH=1989
MD16G1035600	1660.34	-0.959215	0.0674206	-14.2273	6.2e-46	1.09e-44
MD05G1294300	2514.03	-0.770752	0.0541846	-14.2246	6.45e-46	1.13e-44	AT1G07650.2	Symbols: | Leucine-rich repeat transmembrane protein kinase | chr1:2359673-2366447 REVERSE LENGTH=6775
MD13G1086000	1368.71	-0.996988	0.0701473	-14.2128	7.63e-46	1.34e-44	AT1G10480.1	Symbols: ZFP5 | zinc finger protein 5 | chr1:3449691-3451226 FORWARD LENGTH=1536
MD05G1305900	233.719	-2.27356	0.159997	-14.21	7.94e-46	1.39e-44	AT2G29120.1	Symbols: ATGLR2.7, GLR2.7 | glutamate receptor 2.7 | chr2:12511292-12515895 REVERSE LENGTH=4604
MD16G1213900	1075.6	-1.10887	0.0780572	-14.2058	8.43e-46	1.48e-44	AT1G04340.1	Symbols: | HR-like lesion-inducing protein-related | chr1:1163097-1164851 REVERSE LENGTH=1755
MD10G1021000	844.838	-1.24181	0.0875087	-14.1907	1.05e-45	1.84e-44	AT5G17680.1	Symbols: | disease resistance protein (TIR-NBS-LRR class), putative | chr5:5822999-5827153 FORWARD LENGTH=4155
MD05G1172400	1810.9	-0.889531	0.0626867	-14.1901	1.05e-45	1.85e-44	AT3G25070.1	Symbols: RIN4 | RPM1 interacting protein 4 | chr3:9132310-9134030 FORWARD LENGTH=1721
MD11G1149100	178.796	-2.7216	0.191806	-14.1893	1.07e-45	1.87e-44	AT3G45980.1	Symbols: H2B, HTB9 | Histone superfamily protein | chr3:16897287-16898013 REVERSE LENGTH=727
MD08G1188600	776.014	-1.28198	0.0903673	-14.1863	1.11e-45	1.95e-44
MD07G1018800	995.681	-1.19121	0.0839809	-14.1843	1.15e-45	2e-44	AT2G40950.1	Symbols: BZIP17 | Basic-leucine zipper (bZIP) transcription factor family protein | chr2:17087620-17090424 REVERSE LENGTH=2805
MD06G1199100	107.325	-3.96103	0.279292	-14.1824	1.18e-45	2.06e-44	AT5G07800.1	Symbols: | Flavin-binding monooxygenase family protein | chr5:2486576-2489296 REVERSE LENGTH=2721
MD04G1013900	145.178	-2.95442	0.208331	-14.1814	1.19e-45	2.09e-44	AT1G50270.1	Symbols: | Pentatricopeptide repeat (PPR) superfamily protein | chr1:18622026-18624250 FORWARD LENGTH=2225
MD12G1156700	204.98	-2.53349	0.178671	-14.1796	1.23e-45	2.14e-44	AT5G05830.1	Symbols: | RING/FYVE/PHD zinc finger superfamily protein | chr5:1755766-1757085 FORWARD LENGTH=1320
MD06G1008600	1598.73	1.01828	0.0718918	14.164	1.53e-45	2.67e-44	AT4G35090.1	Symbols: CAT2 | catalase 2 | chr4:16700342-16703286 REVERSE LENGTH=2945
MD07G1240400	817.487	-1.17408	0.0830224	-14.1418	2.1e-45	3.67e-44	AT1G02170.1	Symbols: LOL3, ATMCPB1, MCP1B, ATMC1, MC1 | metacaspase 1 | chr1:411779-413554 FORWARD LENGTH=1776
MD13G1056900	1143.95	-1.04374	0.073807	-14.1415	2.11e-45	3.68e-44	AT1G69060.1	Symbols: | Chaperone DnaJ-domain superfamily protein | chr1:25964468-25967450 FORWARD LENGTH=2983
MD09G1032800	1138.37	-1.12502	0.0795595	-14.1407	2.13e-45	3.72e-44	AT1G60710.1	Symbols: ATB2 | NAD(P)-linked oxidoreductase superfamily protein | chr1:22354753-22356761 REVERSE LENGTH=2009
MD12G1009100	5439.56	0.762177	0.0539118	14.1375	2.23e-45	3.89e-44	AT5G39890.1	Symbols: | Protein of unknown function (DUF1637) | chr5:15974393-15976270 FORWARD LENGTH=1878
MD11G1203500	1206.44	-1.02068	0.0723357	-14.1103	3.28e-45	5.72e-44	AT3G13080.1	Symbols: ATMRP3, MRP3, ABCC3 | multidrug resistance-associated protein 3 | chr3:4195799-4201265 REVERSE LENGTH=5467
MD05G1300100	229.394	2.5076	0.177722	14.1097	3.31e-45	5.76e-44	AT1G09850.1	Symbols: XBCP3 | xylem bark cysteine peptidase 3 | chr1:3201799-3204150 FORWARD LENGTH=2352
MD16G1057400	1094.43	-1.10392	0.0782453	-14.1085	3.37e-45	5.86e-44	AT3G25570.2	Symbols: | Adenosylmethionine decarboxylase family protein | chr3:9287178-9289330 REVERSE LENGTH=2153
MD06G1128500	211.527	-2.35653	0.167085	-14.1038	3.6e-45	6.27e-44	AT5G51060.1	Symbols: RHD2, ATRBOHC, RBOHC | NADPH/respiratory burst oxidase protein D | chr5:20757284-20762431 REVERSE LENGTH=5148
MD12G1241800	754.528	-1.23818	0.0878273	-14.0979	3.91e-45	6.8e-44	AT3G04730.1	Symbols: IAA16 | indoleacetic acid-induced protein 16 | chr3:1288612-1290602 REVERSE LENGTH=1991
MD11G1113900	241.181	-2.51075	0.178105	-14.097	3.96e-45	6.88e-44	AT5G59790.1	Symbols: | Domain of unknown function (DUF966) | chr5:24090715-24093168 FORWARD LENGTH=2454
MD16G1181900	854.455	-1.19316	0.0846438	-14.0963	4e-45	6.96e-44	AT3G23600.1	Symbols: | alpha/beta-Hydrolases superfamily protein | chr3:8473775-8475888 FORWARD LENGTH=2114
MD10G1007700	2095.79	-0.802903	0.0569867	-14.0893	4.42e-45	7.67e-44	AT1G21380.1	Symbols: | Target of Myb protein 1 | chr1:7485636-7488713 REVERSE LENGTH=3078
MD06G1158200	1547.2	-1.03684	0.0736035	-14.0868	4.58e-45	7.95e-44	AT2G36850.1	Symbols: ATGSL08, GSL8, GSL08, ATGSL8, CHOR | glucan synthase-like 8 | chr2:15454697-15469889 REVERSE LENGTH=15193
MD16G1218000	995.649	1.2787	0.0908372	14.0768	5.27e-45	9.15e-44	AT3G23250.1	Symbols: MYB15, ATY19, ATMYB15 | myb domain protein 15 | chr3:8309210-8310826 FORWARD LENGTH=1617
MD08G1095700	1786.76	-0.854514	0.060713	-14.0747	5.44e-45	9.43e-44	AT3G57870.1	Symbols: AHUS5, EMB1637, SCE1, SCE1A, ATSCE1 | sumo conjugation enzyme 1 | chr3:21428496-21430200 REVERSE LENGTH=1705
MD16G1013700	253.276	-2.12555	0.151205	-14.0574	6.93e-45	1.2e-43	AT1G68080.1	Symbols: | 2-oxoglutarate (2OG) and Fe(II)-dependent oxygenase superfamily protein | chr1:25517464-25519440 FORWARD LENGTH=1977
MD14G1002100	2192.14	-0.906592	0.0645089	-14.0538	7.3e-45	1.27e-43	AT4G13180.1	Symbols: | NAD(P)-binding Rossmann-fold superfamily protein | chr4:7657196-7658197 REVERSE LENGTH=1002
MD00G1168800	230.126	-2.23005	0.158743	-14.0482	7.91e-45	1.37e-43	AT1G12420.1	Symbols: ACR8 | ACT domain repeat 8 | chr1:4226362-4229138 REVERSE LENGTH=2777
MD13G1163300	141.93	-3.1779	0.226225	-14.0476	7.97e-45	1.38e-43	AT3G16770.1	Symbols: RAP2.3, ATEBP, ERF72, EBP | ethylene-responsive element binding protein | chr3:5705662-5707023 FORWARD LENGTH=1362
MD02G1011200	157.009	-2.82799	0.201325	-14.0469	8.05e-45	1.39e-43	AT4G11530.1	Symbols: CRK34 | cysteine-rich RLK (RECEPTOR-like protein kinase) 34 | chr4:6987093-6989599 FORWARD LENGTH=2507
MD02G1201500	201.43	2.78463	0.19828	14.044	8.39e-45	1.45e-43	AT3G60890.1	Symbols: ZPR2 | protein binding | chr3:22497024-22497475 REVERSE LENGTH=452
MD09G1171300	294.892	2.10206	0.149763	14.0359	9.4e-45	1.62e-43	AT1G17260.1	Symbols: AHA10 | autoinhibited H(+)-ATPase isoform 10 | chr1:5904058-5908898 FORWARD LENGTH=4841
MD03G1202200	5359.56	-0.729035	0.0519518	-14.0329	9.81e-45	1.69e-43	AT4G27000.1	Symbols: ATRBP45C | RNA-binding (RRM/RBD/RNP motifs) family protein | chr4:13554604-13557854 REVERSE LENGTH=3251
MD08G1209900	195.326	-2.4198	0.172449	-14.032	9.93e-45	1.71e-43	AT1G09960.1	Symbols: SUT4, ATSUT4, SUC4, ATSUC4 | sucrose transporter 4 | chr1:3244213-3247200 FORWARD LENGTH=2988
MD16G1014100	288.073	-1.9713	0.140537	-14.0269	1.07e-44	1.84e-43	AT1G68390.1	Symbols: | Core-2/I-branching beta-1,6-N-acetylglucosaminyltransferase family protein | chr1:25642734-25645607 FORWARD LENGTH=2874
MD02G1123400	1871.55	-1.00582	0.0717142	-14.0254	1.09e-44	1.88e-43	AT4G35800.1	Symbols: NRPB1, RPB1, RNA_POL_II_LSRNA_POL_II_LS, RNA_POL_II_LS | RNA polymerase II large subunit | chr4:16960657-16968128 REVERSE LENGTH=7472
MD14G1119600	168.853	-2.79986	0.199698	-14.0204	1.17e-44	2.01e-43	AT4G23730.1	Symbols: | Galactose mutarotase-like superfamily protein | chr4:12362484-12365098 FORWARD LENGTH=2615
MD17G1038800	2689.53	-0.887111	0.0632817	-14.0184	1.2e-44	2.07e-43	AT3G48050.2	Symbols: | BAH domain ;TFIIS helical bundle-like domain | chr3:17733533-17739412 REVERSE LENGTH=5880
MD10G1248500	1575.01	-0.952045	0.0679534	-14.0103	1.35e-44	2.32e-43	AT1G21270.1	Symbols: WAK2 | wall-associated kinase 2 | chr1:7444931-7447549 FORWARD LENGTH=2619
MD05G1249900	1628.6	-1.0789	0.0770079	-14.0102	1.35e-44	2.32e-43	AT3G12800.1	Symbols: SDRB, DECR | short-chain dehydrogenase-reductase B | chr3:4063323-4064822 REVERSE LENGTH=1500
MD07G1233100	145.142	4.97175	0.354974	14.006	1.43e-44	2.47e-43	AT2G40610.1	Symbols: ATEXPA8, EXP8, ATEXP8, ATHEXP ALPHA 1.11, EXPA8 | expansin A8 | chr2:16948863-16950557 REVERSE LENGTH=1695
MD09G1096800	167.142	3.32347	0.237299	14.0054	1.44e-44	2.48e-43	AT4G10265.1	Symbols: | Wound-responsive family protein | chr4:6373097-6373536 REVERSE LENGTH=440
MD16G1263200	580.602	-1.82224	0.130109	-14.0054	1.44e-44	2.48e-43	AT2G18670.1	Symbols: | RING/U-box superfamily protein | chr2:8093220-8095729 FORWARD LENGTH=2510
MD03G1257800	1354.92	-1.14153	0.0815218	-14.0028	1.5e-44	2.57e-43	AT1G03060.1	Symbols: SPI | Beige/BEACH domain ;WD domain, G-beta repeat protein | chr1:712473-726891 REVERSE LENGTH=14419
MD09G1178800	374.366	1.92908	0.137776	14.0016	1.52e-44	2.62e-43	AT1G72480.1	Symbols: | Lung seven transmembrane receptor family protein | chr1:27286058-27288368 REVERSE LENGTH=2311
[truncated: 32,311 more rows]

## Sheet: MdDAM4-GR
Apple accession code	baseMean	log2FoldChange	lfcSE	stat	pvalue	padj	TAIR	Annotation
MD10G1085800	2615.86	-2.67097	0.071109	-37.5616	0	0	AT5G42650.1	Symbols: AOS, CYP74A, DDE2 | allene oxide synthase | chr5:17097595-17099395 REVERSE LENGTH=1801
MD15G1170000	1468.46	-3.81094	0.10649	-35.7867	1.78e-280	2.68e-276	AT5G20230.1	Symbols: ATBCB, BCB, SAG14 | blue-copper-binding protein | chr5:6826506-6827629 FORWARD LENGTH=1124
MD14G1160800	4701.09	-2.15016	0.0604208	-35.5864	2.27e-277	2.28e-273	AT5G13930.1	Symbols: CHS, TT4, ATCHS | Chalcone and stilbene synthase family protein | chr5:4488688-4490264 FORWARD LENGTH=1577
MD13G1011000	1555.26	-2.76267	0.0801572	-34.4657	2.62e-260	1.97e-256	AT1G14540.1	Symbols: | Peroxidase superfamily protein | chr1:4974067-4975705 REVERSE LENGTH=1639
MD10G1190400	2128.7	-2.4879	0.0758012	-32.8213	2.92e-236	1.76e-232	AT5G63450.1	Symbols: CYP94B1 | cytochrome P450, family 94, subfamily B, polypeptide 1 | chr5:25408895-25410573 REVERSE LENGTH=1679
MD06G1182600	5466.66	-1.9648	0.0606675	-32.3864	4.26e-230	2.14e-226	AT3G48080.1	Symbols: | alpha/beta-Hydrolases superfamily protein | chr3:17752938-17755190 REVERSE LENGTH=2253
MD08G1109700	6663.37	-1.78139	0.0553119	-32.2063	1.44e-227	6.21e-224	AT4G26270.1	Symbols: PFK3 | phosphofructokinase 3 | chr4:13300795-13304347 REVERSE LENGTH=3553
MD09G1039000	2291.45	-2.24245	0.0698631	-32.0978	4.73e-226	1.78e-222	AT5G14930.2	Symbols: SAG101 | senescence-associated gene 101 | chr5:4828640-4830857 FORWARD LENGTH=2218
MD17G1039700	3093.19	-2.27582	0.0729767	-31.1856	1.67e-213	5.59e-210	AT5G14930.2	Symbols: SAG101 | senescence-associated gene 101 | chr5:4828640-4830857 FORWARD LENGTH=2218
MD15G1086000	1652.55	-2.49421	0.082091	-30.3835	9.08e-203	2.74e-199	AT2G26560.1	Symbols: PLP2, PLA IIA, PLA2A | phospholipase A 2A | chr2:11293769-11295806 REVERSE LENGTH=2038
MD05G1267900	2470.4	-1.96287	0.0651257	-30.1397	1.46e-199	4.01e-196	AT5G44400.1	Symbols: | FAD-binding Berberine family protein | chr5:17886194-17888480 REVERSE LENGTH=2287
MD16G1201800	3766.81	-2.0332	0.0681263	-29.8446	1.03e-195	2.59e-192	AT3G22910.1	Symbols: | ATPase E1-E2 type family protein / haloacid dehalogenase-like hydrolase family protein | chr3:8116335-8119388 REVERSE LENGTH=3054
MD10G1244000	8496.25	-1.58487	0.05375	-29.486	4.35e-191	1.01e-187	AT1G26420.1	Symbols: | FAD-binding Berberine family protein | chr1:9141567-9143304 REVERSE LENGTH=1738
MD15G1328900	4869.72	-1.67029	0.0583575	-28.6217	3.61e-180	7.78e-177	AT4G39830.1	Symbols: | Cupredoxin superfamily protein | chr4:18478929-18481343 FORWARD LENGTH=2415
MD01G1046200	8313.9	-1.70648	0.0602259	-28.3347	1.29e-176	2.59e-173	AT4G37870.1	Symbols: PCK1, PEPCK | phosphoenolpyruvate carboxykinase 1 | chr4:17802694-17806539 REVERSE LENGTH=3846
MD04G1064400	5751.97	1.94881	0.0696929	27.9628	4.61e-172	8.68e-169	AT4G11650.1	Symbols: ATOSM34, OSM34 | osmotin 34 | chr4:7024856-7026146 REVERSE LENGTH=1291
MD17G1113500	719.124	-3.28871	0.118725	-27.7003	6.92e-169	1.23e-165	AT3G63380.1	Symbols: | ATPase E1-E2 type family protein / haloacid dehalogenase-like hydrolase family protein | chr3:23406611-23410360 REVERSE LENGTH=3750
MD08G1105500	6801.3	-1.76449	0.0643355	-27.4264	1.33e-165	2.23e-162	AT2G26560.1	Symbols: PLP2, PLA IIA, PLA2A | phospholipase A 2A | chr2:11293769-11295806 REVERSE LENGTH=2038
MD15G1374300	665.479	-3.0463	0.112309	-27.1242	5.1e-162	8.08e-159	AT2G44450.1	Symbols: BGLU15 | beta glucosidase 15 | chr2:18340921-18343849 FORWARD LENGTH=2929
MD03G1059200	998.258	2.85555	0.105359	27.103	9.08e-162	1.37e-158	AT5G05340.1	Symbols: | Peroxidase superfamily protein | chr5:1578951-1580875 REVERSE LENGTH=1925
MD09G1052700	2143.9	-2.10611	0.0785306	-26.819	1.94e-158	2.78e-155	AT5G39670.1	Symbols: | Calcium-binding EF-hand family protein | chr5:15883179-15884067 FORWARD LENGTH=889
MD02G1276600	592.93	-3.49726	0.133807	-26.1365	1.4e-150	1.92e-147	AT5G16080.1	Symbols: AtCXE17, CXE17 | carboxyesterase 17 | chr5:5252315-5253618 REVERSE LENGTH=1304
MD16G1150400	2425.45	-1.6398	0.0641307	-25.5696	3.32e-144	4.36e-141	AT3G06580.1	Symbols: GAL1, GALK | Mevalonate/galactokinase family protein | chr3:2048905-2052025 REVERSE LENGTH=3121
MD04G1204500	28334.6	-1.31617	0.0518415	-25.3884	3.39e-142	4.25e-139	AT1G55020.1	Symbols: LOX1, ATLOX1 | lipoxygenase 1 | chr1:20525708-20530273 FORWARD LENGTH=4566
MD02G1100600	9053.14	-1.26802	0.0515532	-24.5962	1.39e-133	1.67e-130	AT3G43190.1	Symbols: SUS4, ATSUS4 | sucrose synthase 4 | chr3:15179020-15183989 REVERSE LENGTH=4970
MD00G1075300	2419.79	-1.69783	0.0700984	-24.2207	1.35e-129	1.56e-126	AT2G27480.1	Symbols: | Calcium-binding EF-hand family protein | chr2:11746720-11748051 FORWARD LENGTH=1332
MD15G1277400	3716.83	-1.49247	0.0620606	-24.0485	8.65e-128	9.65e-125	AT5G66900.1	Symbols: | Disease resistance protein (CC-NBS-LRR class) family | chr5:26714764-26717788 REVERSE LENGTH=3025
MD07G1281600	569.501	-2.83365	0.117965	-24.0212	1.67e-127	1.8e-124	AT2G46150.1	Symbols: | Late embryogenesis abundant (LEA) hydroxyproline-rich glycoprotein family | chr2:18961403-18962376 FORWARD LENGTH=974
MD09G1038500	9357.78	-1.40447	0.0584917	-24.0115	2.11e-127	2.19e-124	AT5G14930.2	Symbols: SAG101 | senescence-associated gene 101 | chr5:4828640-4830857 FORWARD LENGTH=2218
MD11G1267500	6822.09	-1.2953	0.0540165	-23.9797	4.53e-127	4.55e-124	AT1G53440.1	Symbols: | Leucine-rich repeat transmembrane protein kinase | chr1:19945959-19951562 FORWARD LENGTH=5604
MD11G1231900	8684.79	-1.21015	0.0517073	-23.4039	3.9e-121	3.79e-118	AT5G05320.1	Symbols: | FAD/NAD(P)-binding oxidoreductase family protein | chr5:1575006-1576731 REVERSE LENGTH=1726
MD15G1033100	1498.26	-1.77236	0.0758646	-23.3622	1.04e-120	9.76e-118	AT4G31940.1	Symbols: CYP82C4 | cytochrome P450, family 82, subfamily C, polypeptide 4 | chr4:15451988-15454160 FORWARD LENGTH=2173
MD15G1425900	862.416	-2.21125	0.0956234	-23.1245	2.62e-118	2.4e-115	AT3G22910.1	Symbols: | ATPase E1-E2 type family protein / haloacid dehalogenase-like hydrolase family protein | chr3:8116335-8119388 REVERSE LENGTH=3054
MD10G1309900	1170.58	2.13158	0.0932165	22.867	9.9e-116	8.77e-113	AT1G61680.1	Symbols: TPS14 | terpene synthase 14 | chr1:22772315-22774720 REVERSE LENGTH=2406
MD15G1426200	729.264	-2.56249	0.112943	-22.6883	5.85e-114	5.04e-111	AT3G22910.1	Symbols: | ATPase E1-E2 type family protein / haloacid dehalogenase-like hydrolase family protein | chr3:8116335-8119388 REVERSE LENGTH=3054
MD04G1142600	45089	-1.08944	0.0487748	-22.3362	1.64e-110	1.38e-107	AT3G09220.1	Symbols: LAC7 | laccase 7 | chr3:2827239-2830542 REVERSE LENGTH=3304
MD09G1032700	1513.23	-1.68994	0.0760791	-22.2129	2.58e-109	2.1e-106	AT5G14760.1	Symbols: AO | L-aspartate oxidase | chr5:4768468-4772153 FORWARD LENGTH=3686
MD15G1188100	575.221	-2.43674	0.110576	-22.0367	1.28e-107	1.02e-104	AT5G19600.1	Symbols: SULTR3;5 | sulfate transporter 3;5 | chr5:6612815-6616997 REVERSE LENGTH=4183
MD03G1204600	3242.92	-1.81618	0.082422	-22.0351	1.33e-107	1.03e-104	AT5G44640.1	Symbols: BGLU13 | beta glucosidase 13 | chr5:18011146-18012882 FORWARD LENGTH=1737
MD08G1105100	1467.59	-1.62209	0.0744379	-21.7911	2.82e-105	2.12e-102	AT2G26560.1	Symbols: PLP2, PLA IIA, PLA2A | phospholipase A 2A | chr2:11293769-11295806 REVERSE LENGTH=2038
MD13G1078800	12748.4	-1.37831	0.0636	-21.6715	3.81e-104	2.8e-101	AT1G69840.7	Symbols: | SPFH/Band 7/PHB domain-containing membrane-associated protein family | chr1:26293601-26295849 REVERSE LENGTH=2249
MD02G1165500	7667.64	-1.27681	0.059018	-21.6343	8.55e-104	6.13e-101	AT5G66900.1	Symbols: | Disease resistance protein (CC-NBS-LRR class) family | chr5:26714764-26717788 REVERSE LENGTH=3025
MD06G1085400	1089.75	-1.9544	0.0907236	-21.5423	6.25e-103	4.38e-100
MD03G1091900	5826	-1.17445	0.0546481	-21.4911	1.89e-102	1.29e-99	AT1G73050.1	Symbols: | Glucose-methanol-choline (GMC) oxidoreductase family protein | chr1:27476565-27478534 REVERSE LENGTH=1970
MD17G1039600	916.055	-2.04062	0.0950338	-21.4725	2.81e-102	1.88e-99	AT5G14930.2	Symbols: SAG101 | senescence-associated gene 101 | chr5:4828640-4830857 FORWARD LENGTH=2218
MD17G1163600	330.938	-3.81338	0.178389	-21.3767	2.2e-101	1.44e-98	AT3G07040.1	Symbols: RPM1, RPS3 | NB-ARC domain-containing disease resistance protein | chr3:2225952-2229024 REVERSE LENGTH=3073
MD15G1434600	1819.17	-1.58272	0.0740966	-21.3603	3.13e-101	2.01e-98	AT3G02430.1	Symbols: | Protein of unknown function (DUF679) | chr3:499345-500174 FORWARD LENGTH=830
MD04G1018400	2602.45	-1.7446	0.0820376	-21.2659	2.35e-100	1.47e-97	AT1G20030.2	Symbols: | Pathogenesis-related thaumatin superfamily protein | chr1:6945695-6947344 FORWARD LENGTH=1650
MD04G1008900	1235.87	-1.81346	0.0879627	-20.6163	1.96e-94	1.21e-91	AT3G08690.2	Symbols: UBC11 | ubiquitin-conjugating enzyme 11 | chr3:2641056-2642688 FORWARD LENGTH=1633
MD15G1265500	2260.3	-1.34383	0.0655902	-20.4882	2.74e-93	1.65e-90	AT4G36670.1	Symbols: | Major facilitator superfamily protein | chr4:17287499-17289590 REVERSE LENGTH=2092
MD12G1206600	24085.7	-1.02911	0.0502555	-20.4775	3.42e-93	2.02e-90	AT1G15690.1	Symbols: AVP1, ATAVP3, AVP-3, AtVHP1;1 | Inorganic H pyrophosphatase family protein | chr1:5398990-5402733 FORWARD LENGTH=3744
MD15G1132300	507.051	-2.27418	0.111134	-20.4633	4.57e-93	2.65e-90	AT5G13930.1	Symbols: CHS, TT4, ATCHS | Chalcone and stilbene synthase family protein | chr5:4488688-4490264 FORWARD LENGTH=1577
MD09G1280400	6725.69	-1.34963	0.0660496	-20.4336	8.4e-93	4.78e-90	AT1G65890.1	Symbols: AAE12 | acyl activating enzyme 12 | chr1:24512457-24514659 REVERSE LENGTH=2203
MD00G1190900	1090.63	-2.22824	0.109215	-20.4023	1.6e-92	8.91e-90	AT2G44480.2	Symbols: BGLU17 | beta glucosidase 17 | chr2:18359734-18363088 FORWARD LENGTH=3355
MD08G1105300	3320.23	-1.29245	0.0635022	-20.3528	4.39e-92	2.4e-89	AT2G26560.1	Symbols: PLP2, PLA IIA, PLA2A | phospholipase A 2A | chr2:11293769-11295806 REVERSE LENGTH=2038
MD16G1263500	2737.2	-1.54465	0.075946	-20.3389	5.83e-92	3.14e-89	AT2G18690.1	Symbols: | unknown protein; FUNCTIONS IN: molecular_function unknown; INVOLVED IN: biological_process unknown; LOCATED IN: membrane; EXPRESSED IN: 16 plant structures; EXPRESSED DURING: 9 growth stages; CONTAINS InterPro DOMAIN/s: Protein of unknown function DUF975 (InterPro:IPR010380); BEST Arabidopsis thaliana protein match is: unknown protein (TAIR:AT2G18680.1); Has 186 Blast hits to 184 prote…
MD02G1207900	7182.88	-1.10706	0.0549413	-20.1499	2.7e-90	1.42e-87	AT2G45220.1	Symbols: | Plant invertase/pectin methylesterase inhibitor superfamily | chr2:18644084-18646447 REVERSE LENGTH=2364
MD07G1292500	1220.52	-1.65268	0.082373	-20.0634	1.54e-89	8.01e-87	AT5G53130.1	Symbols: CNGC1, ATCNGC1 | cyclic nucleotide gated channel 1 | chr5:21537721-21541029 REVERSE LENGTH=3309
MD14G1084000	9363.78	-1.1182	0.055864	-20.0165	3.96e-89	2.02e-86	AT2G41380.1	Symbols: | S-adenosyl-L-methionine-dependent methyltransferases superfamily protein | chr2:17251941-17253057 FORWARD LENGTH=1117
MD00G1005700	5459.77	-1.23264	0.0619977	-19.882	5.83e-88	2.93e-85	AT5G51970.2	Symbols: | GroES-like zinc-binding alcohol dehydrogenase family protein | chr5:21111594-21113403 FORWARD LENGTH=1810
MD06G1182800	754.372	-1.85062	0.0931494	-19.8672	7.82e-88	3.86e-85	AT3G48090.1	Symbols: EDS1, ATEDS1 | alpha/beta-Hydrolases superfamily protein | chr3:17755374-17757757 REVERSE LENGTH=2384
MD01G1225000	1401.98	-1.61165	0.0813263	-19.8171	2.12e-87	1.03e-84	AT5G53130.1	Symbols: CNGC1, ATCNGC1 | cyclic nucleotide gated channel 1 | chr5:21537721-21541029 REVERSE LENGTH=3309
MD15G1028700	1872.5	-1.5123	0.0766183	-19.7381	1.02e-86	4.85e-84	AT4G31940.1	Symbols: CYP82C4 | cytochrome P450, family 82, subfamily C, polypeptide 4 | chr4:15451988-15454160 FORWARD LENGTH=2173
MD10G1311000	593.866	2.07363	0.105956	19.5707	2.75e-85	1.29e-82	AT4G16730.1	Symbols: TPS02 | terpene synthase 02 | chr4:9402898-9406003 FORWARD LENGTH=3106
MD13G1189100	4954.55	-1.11247	0.0570774	-19.4905	1.32e-84	6.13e-82	AT5G26340.1	Symbols: MSS1, STP13, ATSTP13 | Major facilitator superfamily protein | chr5:9243511-9247066 REVERSE LENGTH=3556
MD05G1267800	536.745	-2.0927	0.107698	-19.4311	4.21e-84	1.92e-81	AT5G44440.1	Symbols: | FAD-binding Berberine family protein | chr5:17910557-17912312 REVERSE LENGTH=1756
MD15G1020900	8410.92	-1.32749	0.0684805	-19.3849	1.04e-83	4.66e-81	AT3G51030.1	Symbols: ATTRX1, ATTRX H1, TRX1 | thioredoxin H-type 1 | chr3:18950996-18952050 REVERSE LENGTH=1055
MD01G1225700	4747.32	-1.18054	0.0610993	-19.3216	3.54e-83	1.57e-80	AT2G46620.1	Symbols: | P-loop containing nucleoside triphosphate hydrolases superfamily protein | chr2:19138801-19140747 REVERSE LENGTH=1947
MD06G1024500	5857.62	-1.09811	0.0569199	-19.2923	6.24e-83	2.72e-80	AT3G07040.1	Symbols: RPM1, RPS3 | NB-ARC domain-containing disease resistance protein | chr3:2225952-2229024 REVERSE LENGTH=3073
MD02G1025600	3026.63	-1.38088	0.0716455	-19.2737	8.93e-83	3.84e-80	AT5G20250.4	Symbols: DIN10 | Raffinose synthase family protein | chr5:6833659-6836782 FORWARD LENGTH=3124
MD02G1173000	831.537	2.12972	0.111771	19.0544	6.04e-81	2.56e-78	AT5G42930.1	Symbols: | alpha/beta-Hydrolases superfamily protein | chr5:17210546-17214220 REVERSE LENGTH=3675
MD10G1310500	843.971	1.81281	0.0957996	18.9229	7.38e-80	3.09e-77	AT1G61680.1	Symbols: TPS14 | terpene synthase 14 | chr1:22772315-22774720 REVERSE LENGTH=2406
MD14G1114000	7088.66	-1.1542	0.0614091	-18.7952	8.27e-79	3.41e-76	AT2G46150.1	Symbols: | Late embryogenesis abundant (LEA) hydroxyproline-rich glycoprotein family | chr2:18961403-18962376 FORWARD LENGTH=974
MD15G1277200	10366.4	-0.998626	0.0533916	-18.7038	4.61e-78	1.88e-75	AT5G66900.1	Symbols: | Disease resistance protein (CC-NBS-LRR class) family | chr5:26714764-26717788 REVERSE LENGTH=3025
MD06G1090600	2505.81	-1.19154	0.0638036	-18.6751	7.9e-78	3.17e-75	AT4G11280.1	Symbols: ACS6, ATACS6 | 1-aminocyclopropane-1-carboxylic acid (acc) synthase 6 | chr4:6864097-6866116 FORWARD LENGTH=2020
MD06G1232000	903.16	1.69541	0.09089	18.6534	1.19e-77	4.7e-75	AT2G01670.1	Symbols: atnudt17, NUDT17 | nudix hydrolase homolog 17 | chr2:296510-298101 REVERSE LENGTH=1592
MD15G1317500	7392.12	-1.15208	0.0617693	-18.6514	1.23e-77	4.82e-75	AT2G14095.1	Symbols: | unknown protein; FUNCTIONS IN: molecular_function unknown; INVOLVED IN: biological_process unknown; LOCATED IN: mitochondrion; EXPRESSED IN: 7 plant structures; EXPRESSED DURING: 4 anthesis, C globular stage, petal differentiation and expansion stage; Has 106 Blast hits to 103 proteins in 21 species: Archae - 0; Bacteria - 5; Metazoa - 0; Fungi - 4; Plants - 87; Viruses - 0; Other Euka…
MD15G1085800	2178.67	-1.3358	0.0719223	-18.5728	5.33e-77	2.06e-74	AT2G26560.1	Symbols: PLP2, PLA IIA, PLA2A | phospholipase A 2A | chr2:11293769-11295806 REVERSE LENGTH=2038
MD11G1082100	988.701	-1.52294	0.0820913	-18.5518	7.88e-77	3.01e-74	AT5G58940.1	Symbols: CRCK1 | calmodulin-binding receptor-like cytoplasmic kinase 1 | chr5:23798562-23800823 FORWARD LENGTH=2262
MD01G1194700	8177.42	-1.08439	0.0585528	-18.5198	1.43e-76	5.38e-74	AT5G51970.2	Symbols: | GroES-like zinc-binding alcohol dehydrogenase family protein | chr5:21111594-21113403 FORWARD LENGTH=1810
MD12G1022900	4095.95	-1.07533	0.0584872	-18.3856	1.71e-75	6.37e-73	AT2G36310.1	Symbols: URH1 | uridine-ribohydrolase 1 | chr2:15224497-15226872 REVERSE LENGTH=2376
MD05G1303400	8643.96	-0.989544	0.0541048	-18.2894	1e-74	3.69e-72	AT1G29050.1	Symbols: TBL38 | TRICHOME BIREFRINGENCE-LIKE 38 | chr1:10136230-10139208 REVERSE LENGTH=2979
MD13G1011200	283.665	-2.74446	0.151287	-18.1407	1.52e-73	5.52e-71	AT1G14550.1	Symbols: | Peroxidase superfamily protein | chr1:4979028-4980324 FORWARD LENGTH=1297
MD00G1012900	2343.17	-1.1857	0.0655133	-18.0987	3.27e-73	1.17e-70	AT1G73050.1	Symbols: | Glucose-methanol-choline (GMC) oxidoreductase family protein | chr1:27476565-27478534 REVERSE LENGTH=1970
MD17G1274300	1453.68	-1.45831	0.0806697	-18.0775	4.79e-73	1.7e-70	AT5G36930.1	Symbols: | Disease resistance protein (TIR-NBS-LRR class) family | chr5:14567622-14572630 REVERSE LENGTH=5009
MD05G1267600	7009.6	-0.989966	0.0549315	-18.0218	1.31e-72	4.6e-70	AT1G11770.1	Symbols: | FAD-binding Berberine family protein | chr1:3975679-3977379 FORWARD LENGTH=1701
MD09G1038700	2094.47	-1.40737	0.0783362	-17.9658	3.61e-72	1.25e-69	AT5G14930.2	Symbols: SAG101 | senescence-associated gene 101 | chr5:4828640-4830857 FORWARD LENGTH=2218
MD17G1086700	864.894	1.86549	0.103882	17.9578	4.17e-72	1.43e-69	AT3G23250.1	Symbols: MYB15, ATY19, ATMYB15 | myb domain protein 15 | chr3:8309210-8310826 FORWARD LENGTH=1617
MD13G1027500	827.699	-1.81572	0.101877	-17.8226	4.72e-71	1.6e-68	AT2G01300.1	Symbols: | unknown protein; BEST Arabidopsis thaliana protein match is: unknown protein (TAIR:AT1G15010.1); Has 73 Blast hits to 73 proteins in 12 species: Archae - 0; Bacteria - 0; Metazoa - 0; Fungi - 0; Plants - 73; Viruses - 0; Other Eukaryotes - 0 (source: NCBI BLink). | chr2:151057-151729 REVERSE LENGTH=673
MD11G1307500	600.763	2.15662	0.121205	17.7932	7.98e-71	2.67e-68	AT1G02810.1	Symbols: | Plant invertase/pectin methylesterase inhibitor superfamily | chr1:618265-620480 FORWARD LENGTH=2216
MD00G1136300	6303.95	-1.19869	0.0673767	-17.7908	8.33e-71	2.76e-68	AT2G29420.1	Symbols: ATGSTU7, GST25, GSTU7 | glutathione S-transferase tau 7 | chr2:12617936-12618899 REVERSE LENGTH=964
MD02G1084600	3987.37	-1.09943	0.0619791	-17.7388	2.11e-70	6.9e-68	AT5G57050.2	Symbols: ABI2, AtABI2 | Protein phosphatase 2C family protein | chr5:23087235-23089627 FORWARD LENGTH=2393
MD01G1144300	273.984	3.1023	0.175003	17.7271	2.59e-70	8.39e-68
MD00G1145300	1010.1	-1.52148	0.0859182	-17.7084	3.61e-70	1.16e-67	AT2G44480.1	Symbols: BGLU17 | beta glucosidase 17 | chr2:18359734-18363088 FORWARD LENGTH=3355
MD03G1144700	593.279	-1.97164	0.111727	-17.6469	1.08e-69	3.41e-67	AT2G27480.1	Symbols: | Calcium-binding EF-hand family protein | chr2:11746720-11748051 FORWARD LENGTH=1332
MD01G1189500	2261.2	-1.29307	0.0738889	-17.5002	1.43e-68	4.48e-66	AT1G27180.1	Symbols: | disease resistance protein (TIR-NBS-LRR class), putative | chr1:9439859-9446106 FORWARD LENGTH=6248
MD12G1148500	4178.21	-1.10553	0.0634147	-17.4334	4.6e-68	1.43e-65	AT2G29360.1	Symbols: | NAD(P)-binding Rossmann-fold superfamily protein | chr2:12603803-12605271 FORWARD LENGTH=1469
MD11G1254600	292.545	-2.57399	0.147829	-17.4119	6.7e-68	2.06e-65	AT5G10530.1	Symbols: | Concanavalin A-like lectin protein kinase family protein | chr5:3324978-3326933 REVERSE LENGTH=1956
MD10G1181100	561.727	-1.80437	0.104066	-17.3387	2.4e-67	7.31e-65	AT2G20470.1	Symbols: | AGC (cAMP-dependent, cGMP-dependent and protein kinase C) kinase family protein | chr2:8826277-8829497 REVERSE LENGTH=3221
MD09G1286900	594.289	1.92772	0.111479	17.2922	5.38e-67	1.62e-64	AT2G47190.1	Symbols: ATMYB2, MYB2 | myb domain protein 2 | chr2:19376202-19377531 FORWARD LENGTH=1330
MD16G1160000	26421.5	-0.964329	0.0558242	-17.2744	7.34e-67	2.19e-64
MD09G1098600	1017.87	1.61189	0.0933713	17.2632	8.9e-67	2.63e-64	AT3G23250.1	Symbols: MYB15, ATY19, ATMYB15 | myb domain protein 15 | chr3:8309210-8310826 FORWARD LENGTH=1617
MD17G1125900	3855.82	-0.987876	0.0575595	-17.1627	5.05e-66	1.48e-63	AT1G22380.1	Symbols: AtUGT85A3, UGT85A3 | UDP-glucosyl transferase 85A3 | chr1:7900387-7902332 REVERSE LENGTH=1946
MD03G1281500	18298	-0.889467	0.0521722	-17.0487	3.58e-65	1.04e-62	AT4G37370.1	Symbols: CYP81D8 | cytochrome P450, family 81, subfamily D, polypeptide 8 | chr4:17569828-17571704 REVERSE LENGTH=1877
MD10G1247900	545.006	-1.89951	0.111527	-17.0318	4.77e-65	1.37e-62	AT3G05950.1	Symbols: | RmlC-like cupins superfamily protein | chr3:1781067-1782007 REVERSE LENGTH=941
MD10G1325200	199.027	3.6797	0.216484	16.9976	8.56e-65	2.43e-62	AT1G11925.1	Symbols: | Stigma-specific Stig1 family protein | chr1:4025930-4026732 REVERSE LENGTH=803
MD02G1120200	4812.67	1.06137	0.0626665	16.9368	2.41e-64	6.79e-62	AT3G12500.1	Symbols: ATHCHIB, PR3, PR-3, CHI-B, B-CHI, HCHIB | basic chitinase | chr3:3962382-3963984 REVERSE LENGTH=1603
MD12G1194200	198.725	-3.18079	0.18889	-16.8394	1.25e-63	3.5e-61	AT4G20780.1	Symbols: CML42 | calmodulin like 42 | chr4:11133186-11133970 REVERSE LENGTH=785
MD08G1146600	153.74	-4.94022	0.293567	-16.8283	1.51e-63	4.19e-61	AT4G31980.1	Symbols: | unknown protein; CONTAINS InterPro DOMAIN/s: Protein of unknown function DUF247, plant (InterPro:IPR004158), Protein of unknown function DUF862, eukaryotic (InterPro:IPR008580); BEST Arabidopsis thaliana protein match is: Plant protein of unknown function (DUF247) (TAIR:AT5G11290.1); Has 1967 Blast hits to 1844 proteins in 183 species: Archae - 0; Bacteria - 6; Metazoa - 223; Fungi - 8…
MD04G1168400	2553.89	-1.0669	0.0636373	-16.7654	4.37e-63	1.2e-60	AT3G51680.1	Symbols: | NAD(P)-binding Rossmann-fold superfamily protein | chr3:19173622-19174667 REVERSE LENGTH=1046
MD16G1257600	9028.38	-0.979605	0.0584981	-16.7459	6.07e-63	1.65e-60	AT4G30210.1	Symbols: ATR2, AR2 | P450 reductase 2 | chr4:14796764-14800922 FORWARD LENGTH=4159
MD11G1141200	1316.57	-1.23723	0.0744209	-16.6248	4.61e-62	1.24e-59	AT5G60760.1	Symbols: | P-loop containing nucleoside triphosphate hydrolases superfamily protein | chr5:24438271-24442287 FORWARD LENGTH=4017
MD02G1142200	1506.77	-1.20036	0.07251	-16.5545	1.49e-61	3.96e-59	AT2G18193.1	Symbols: | P-loop containing nucleoside triphosphate hydrolases superfamily protein | chr2:7917505-7919277 REVERSE LENGTH=1773
MD02G1249300	1853.82	-1.206	0.0729384	-16.5344	2.07e-61	5.48e-59	AT5G38260.1	Symbols: | Protein kinase superfamily protein | chr5:15283692-15285837 REVERSE LENGTH=2146
MD05G1224700	561.382	2.05474	0.124436	16.5124	2.99e-61	7.83e-59	AT2G34930.1	Symbols: | disease resistance family protein / LRR family protein | chr2:14737066-14739904 REVERSE LENGTH=2839
MD16G1189900	34574.7	-0.850339	0.0517623	-16.4278	1.21e-60	3.14e-58	AT5G26340.1	Symbols: MSS1, STP13, ATSTP13 | Major facilitator superfamily protein | chr5:9243511-9247066 REVERSE LENGTH=3556
MD02G1026300	5390.32	-1.26492	0.0770065	-16.4262	1.24e-60	3.2e-58	AT5G20250.3	Symbols: DIN10 | Raffinose synthase family protein | chr5:6833659-6836782 FORWARD LENGTH=3124
MD02G1232500	2226.29	-1.48861	0.0908105	-16.3925	2.16e-60	5.53e-58
MD14G1188600	20872.4	-0.830041	0.0507487	-16.3559	3.95e-60	9.99e-58	AT3G48090.1	Symbols: EDS1, ATEDS1 | alpha/beta-Hydrolases superfamily protein | chr3:17755374-17757757 REVERSE LENGTH=2384
MD16G1191500	8860.64	-1.19992	0.073452	-16.3361	5.46e-60	1.37e-57	AT2G32150.1	Symbols: | Haloacid dehalogenase-like hydrolase (HAD) superfamily protein | chr2:13659006-13660764 FORWARD LENGTH=1759
MD15G1156100	6616.23	-0.999521	0.0612482	-16.3192	7.21e-60	1.79e-57	AT4G19810.1	Symbols: | Glycosyl hydrolase family protein with chitinase insertion domain | chr4:10763934-10765753 REVERSE LENGTH=1820
MD13G1184800	31145.2	-0.99663	0.0610798	-16.3169	7.49e-60	1.85e-57	AT1G03220.1	Symbols: | Eukaryotic aspartyl protease family protein | chr1:787122-788651 FORWARD LENGTH=1530
MD04G1032700	254.72	2.77745	0.170786	16.2627	1.81e-59	4.44e-57	AT1G05800.1	Symbols: DGL | alpha/beta-Hydrolases superfamily protein | chr1:1741204-1742619 FORWARD LENGTH=1416
MD10G1296300	3617.72	-1.09897	0.0677057	-16.2315	3.02e-59	7.34e-57	AT5G53750.1	Symbols: | CBS domain-containing protein | chr5:21817366-21818843 FORWARD LENGTH=1478
MD00G1056300	683.737	-1.5545	0.096091	-16.1774	7.28e-59	1.76e-56	AT5G62000.3	Symbols: ARF2 | auxin response factor 2 | chr5:24910358-24915210 FORWARD LENGTH=4853
MD05G1207400	292.114	-2.42272	0.150224	-16.1274	1.64e-58	3.92e-56	AT3G07040.1	Symbols: RPM1, RPS3 | NB-ARC domain-containing disease resistance protein | chr3:2225952-2229024 REVERSE LENGTH=3073
MD15G1285100	601.673	1.80601	0.112388	16.0694	4.18e-58	9.92e-56	AT5G67080.1	Symbols: MAPKKK19 | mitogen-activated protein kinase kinase kinase 19 | chr5:26772726-26773760 FORWARD LENGTH=1035
MD07G1261900	11629.8	-0.904553	0.0564027	-16.0374	7e-58	1.64e-55	AT5G51970.2	Symbols: | GroES-like zinc-binding alcohol dehydrogenase family protein | chr5:21111594-21113403 FORWARD LENGTH=1810
MD11G1250100	1610.53	-1.75229	0.109265	-16.0371	7.04e-58	1.64e-55
MD13G1029200	716.81	-1.79403	0.112347	-15.9686	2.12e-57	4.9e-55	AT2G01670.1	Symbols: atnudt17, NUDT17 | nudix hydrolase homolog 17 | chr2:296510-298101 REVERSE LENGTH=1592
MD06G1118700	1941.45	-1.21417	0.0761668	-15.9409	3.29e-57	7.58e-55	AT1G64660.1	Symbols: ATMGL, MGL | methionine gamma-lyase | chr1:24028918-24030780 FORWARD LENGTH=1863
MD15G1170100	4693.24	-1.28319	0.0805207	-15.9361	3.56e-57	8.12e-55	AT5G20230.1	Symbols: ATBCB, BCB, SAG14 | blue-copper-binding protein | chr5:6826506-6827629 FORWARD LENGTH=1124
MD09G1230900	206.485	-3.15481	0.198601	-15.8851	8.04e-57	1.82e-54	AT3G14250.1	Symbols: | RING/U-box superfamily protein | chr3:4745926-4746958 REVERSE LENGTH=1033
[truncated: 29,994 more rows]

## Sheet: MdFLC-GR
Apple accession code	baseMean	log2FoldChange	lfcSE	stat	pvalue	padj	TAIR	Annotation
[truncated: 29,288 more rows]

## Sheet: MdSVPa-GR
Apple accession code	baseMean	log2FoldChange	lfcSE	stat	pvalue	padj	TAIR	Annotation
[truncated: 33,669 more rows]
