# Supplementary material for: Unraveling the role of MADS transcription factor complexes in apple tree dormancy
Source: New Phytol. 2021 Sep 23;232(5):2071–88. doi: 10.1111/nph.17710 (PMC9292984; doi:10.1111/nph.17710)
Supplement: Supplementary file 4 — Dataset S4 List of high‐confidence targets of four MADS transcriptional complexes. [file NPH-232-2071-s008.xlsx]

## Sheet: Title page
New Phytologist Supporting Information
Article title: Unraveling the role of MADS transcription factor complexes in apple tree dormancy
Authors: Vítor da Silveira Falavigna, Edouard Severing, Xuelei Lai, Joan Estevan, Isabelle Farrera, Véronique Hugouvieux, Luís Fernando Revers, Chloe Zubieta, George Coupland, Evelyne Costes and Fernando Andrés
Article acceptance date: 19 August 2021
Dataset S4. List of high-confidence targets of four MADS transcriptional complexes.

## Sheet: MdDAM1-MdSVPa
Apple accession code	baseMean	log2FoldChange	lfcSE	stat	pvalue	padj	TAIR	Annotation
MD02G1082300	10857.6	-1.56397	0.0410451	-38.1037	0	0	AT4G33050.3	Symbols: EDA39 | calmodulin-binding family protein | chr4:15944358-15947026 REVERSE LENGTH=2669
MD05G1164900	10711.5	-2.26002	0.0406911	-55.5409	0	0	AT3G25250.1	Symbols: AGC2-1, AGC2, OXI1, AtOXI1 | AGC (cAMP-dependent, cGMP-dependent and protein kinase C) kinase family protein | chr3:9195503-9197124 FORWARD LENGTH=1622
MD10G1069900	2016.05	-2.54339	0.0629679	-40.3919	0	0	AT1G75390.1	Symbols: AtbZIP44, bZIP44 | basic leucine-zipper 44 | chr1:28291698-28293008 FORWARD LENGTH=1311
MD06G1182600	4727.9	-2.36075	0.0495338	-47.6594	0	0	AT3G48080.1	Symbols: | alpha/beta-Hydrolases superfamily protein | chr3:17752938-17755190 REVERSE LENGTH=2253
MD09G1032200	2441.03	-2.71566	0.0618914	-43.8779	0	0	AT5G62770.1	Symbols: | Protein of unknown function (DUF1645) | chr5:25210495-25211607 FORWARD LENGTH=1113
MD13G1127100	5381.5	-1.87589	0.0469465	-39.958	0	0	AT5G13220.1	Symbols: | jasmonate-zim-domain protein 10 | chr5:4218888-4220883 FORWARD LENGTH=1996
MD01G1095200	3552.41	-2.24907	0.0550084	-40.8859	0	0	AT5G54130.2	Symbols: | Calcium-binding endonuclease/exonuclease/phosphatase family | chr5:21962600-21965519 FORWARD LENGTH=2920
MD09G1141200	8812.43	-2.16879	0.0407312	-53.2464	0	0	AT3G21790.1	Symbols: | UDP-Glycosyltransferase superfamily protein | chr3:7676927-7678414 REVERSE LENGTH=1488
MD15G1136600	36701.2	-2.31399	0.0382305	-60.5274	0	0	AT1G01720.1	Symbols: ATAF1, ANAC002 | NAC (No Apical Meristem) domain transcriptional regulator superfamily protein | chr1:268330-269819 FORWARD LENGTH=1490
MD17G1274300	2651.68	-2.75749	0.0638802	-43.1666	0	0	AT5G36930.1	Symbols: | Disease resistance protein (TIR-NBS-LRR class) family | chr5:14567622-14572630 REVERSE LENGTH=5009
MD16G1093500	20403.1	-1.92526	0.0496045	-38.8121	0	0	AT1G70420.1	Symbols: | Protein of unknown function (DUF1645) | chr1:26539574-26540762 REVERSE LENGTH=1189
MD02G1069100	2557.24	-2.52352	0.0616022	-40.9647	0	0	AT4G29210.1	Symbols: GGT4 | gamma-glutamyl transpeptidase 4 | chr4:14400920-14403519 FORWARD LENGTH=2600
MD09G1248700	3432.95	-3.40994	0.056153	-60.7259	0	0	AT4G03510.2	Symbols: RMA1, ATRMA1 | RING membrane-anchor 1 | chr4:1557768-1559376 REVERSE LENGTH=1609
MD14G1167000	1276.21	-3.6209	0.090877	-39.8439	0	0	AT5G63160.1	Symbols: BT1 | BTB and TAZ domain protein 1 | chr5:25333263-25335485 REVERSE LENGTH=2223
MD03G1010400	19426.9	-2.10618	0.0415904	-50.6411	0	0	AT1G55230.1	Symbols: | Family of unknown function (DUF716) | chr1:20602819-20603924 FORWARD LENGTH=1106
MD05G1092900	11655	-2.52231	0.0438468	-57.5254	0	0	AT2G14960.1	Symbols: GH3.1 | Auxin-responsive GH3 family protein | chr2:6451372-6453670 REVERSE LENGTH=2299
MD04G1011700	10009.6	-3.05206	0.0455342	-67.028	0	0	AT5G36930.2	Symbols: | Disease resistance protein (TIR-NBS-LRR class) family | chr5:14567622-14572630 REVERSE LENGTH=5009
MD08G1072900	3911.26	-2.19485	0.0514062	-42.6961	0	0	AT2G26310.1	Symbols: | Chalcone-flavanone isomerase family protein | chr2:11201896-11204153 FORWARD LENGTH=2258
MD11G1231700	4607.43	-3.17021	0.051092	-62.0491	0	0	AT5G05320.1	Symbols: | FAD/NAD(P)-binding oxidoreductase family protein | chr5:1575006-1576731 REVERSE LENGTH=1726
MD02G1048700	3626.96	-2.24399	0.0541777	-41.419	0	0	AT2G46330.1	Symbols: AGP16, ATAGP16 | arabinogalactan protein 16 | chr2:19018509-19019255 REVERSE LENGTH=747
MD05G1323400	4901.62	-2.73964	0.0577848	-47.411	0	0
MD17G1125900	3640.19	-2.11803	0.0537256	-39.4231	0	0	AT1G22380.1	Symbols: AtUGT85A3, UGT85A3 | UDP-glucosyl transferase 85A3 | chr1:7900387-7902332 REVERSE LENGTH=1946
MD03G1214700	9864.01	-2.20982	0.0403663	-54.7443	0	0	AT5G48150.2	Symbols: PAT1 | GRAS family transcription factor | chr5:19522255-19524698 REVERSE LENGTH=2444
MD06G1010900	3559.42	2.53544	0.056219	45.0994	0	0	AT4G19230.1	Symbols: CYP707A1 | cytochrome P450, family 707, subfamily A, polypeptide 1 | chr4:10521379-10523961 FORWARD LENGTH=2583
MD16G1127400	8093.85	-2.6589	0.0416747	-63.8013	0	0	AT5G13220.1	Symbols: | jasmonate-zim-domain protein 10 | chr5:4218888-4220883 FORWARD LENGTH=1996
MD09G1141700	16578.2	-1.58698	0.0371265	-42.7453	0	0	AT3G21780.1	Symbols: UGT71B6 | UDP-glucosyl transferase 71B6 | chr3:7675004-7676494 REVERSE LENGTH=1491
MD06G1161300	4368.97	-1.83573	0.0492007	-37.311	1.09e-304	1.44e-302	AT5G63160.1	Symbols: BT1 | BTB and TAZ domain protein 1 | chr5:25333263-25335485 REVERSE LENGTH=2223
MD05G1362500	10485.8	-1.68167	0.0452531	-37.1614	2.87e-302	3.77e-300	AT5G47770.1	Symbols: FPS1 | farnesyl diphosphate synthase 1 | chr5:19345173-19347629 FORWARD LENGTH=2457
MD09G1178600	19162.5	-1.5839	0.0439698	-36.0224	3.73e-284	4.43e-282	AT1G72450.1	Symbols: JAZ6, TIFY11B | jasmonate-zim-domain protein 6 | chr1:27274065-27276317 REVERSE LENGTH=2253
MD08G1086500	5014.14	-1.71355	0.0476019	-35.9976	9.13e-284	1.08e-281	AT1G27730.1	Symbols: STZ, ZAT10 | salt tolerance zinc finger | chr1:9648141-9649073 REVERSE LENGTH=933
MD10G1290000	2512.84	-2.19691	0.061215	-35.8884	4.63e-282	5.4e-280	AT5G26990.1	Symbols: | Drought-responsive family protein | chr5:9491072-9493920 FORWARD LENGTH=2849
MD01G1142300	10703.3	-1.79704	0.0501654	-35.8224	4.95e-281	5.75e-279
MD10G1335000	14399	-1.76202	0.0501779	-35.1154	3.92e-270	4.31e-268	AT5G47530.1	Symbols: | Auxin-responsive family protein | chr5:19281374-19283061 FORWARD LENGTH=1688
MD07G1215700	18153.9	-1.50205	0.0433276	-34.6673	2.45e-263	2.62e-261	AT2G40000.1	Symbols: HSPRO2, ATHSPRO2 | ortholog of sugar beet HS1 PRO-1 2 | chr2:16700510-16702028 REVERSE LENGTH=1519
MD11G1076600	6552.6	-1.49055	0.0432419	-34.4701	2.25e-260	2.39e-258	AT2G29730.1	Symbols: UGT71D1 | UDP-glucosyl transferase 71D1 | chr2:12703537-12705181 FORWARD LENGTH=1645
MD09G1079800	23799.3	-1.2409	0.0361266	-34.3488	1.47e-258	1.54e-256	AT3G02470.4	Symbols: | S-adenosylmethionine decarboxylase | chr3:508886-511462 FORWARD LENGTH=2577
MD06G1035500	12174.3	-1.32463	0.03911	-33.8693	1.89e-251	1.94e-249	AT4G17900.1	Symbols: | PLATZ transcription factor family protein | chr4:9945870-9948078 FORWARD LENGTH=2209
MD11G1195500	1170.56	3.15776	0.0936698	33.7116	3.91e-249	3.93e-247	AT2G45220.1	Symbols: | Plant invertase/pectin methylesterase inhibitor superfamily | chr2:18644084-18646447 REVERSE LENGTH=2364
MD10G1288100	6084.29	-1.78444	0.0530729	-33.6224	7.89e-248	7.87e-246	AT1G28480.1	Symbols: GRX480, roxy19 | Thioredoxin superfamily protein | chr1:10013474-10014073 REVERSE LENGTH=600
MD17G1021400	8878.07	-1.78453	0.0537099	-33.2254	4.63e-242	4.49e-240	AT5G14420.2	Symbols: RGLG2 | RING domain ligase2 | chr5:4648111-4651309 REVERSE LENGTH=3199
MD03G1282700	21708.7	-1.28815	0.0390328	-33.0018	7.65e-239	7.31e-237	AT2G47730.1	Symbols: ATGSTF8, ATGSTF5, GST6, GSTF8 | glutathione S-transferase phi 8 | chr2:19556326-19559463 FORWARD LENGTH=3138
MD06G1110600	12102.5	-1.57243	0.0477931	-32.9007	2.14e-237	2.03e-235	AT5G42050.1	Symbols: | DCD (Development and Cell Death) domain protein | chr5:16815489-16817301 FORWARD LENGTH=1813
MD01G1195400	24694.4	-1.18135	0.0368087	-32.0943	5.29e-226	4.67e-224	AT5G51970.2	Symbols: | GroES-like zinc-binding alcohol dehydrogenase family protein | chr5:21111594-21113403 FORWARD LENGTH=1810
MD04G1154600	3694.57	-1.61041	0.0509926	-31.5812	6.68e-219	5.7e-217	AT2G38250.1	Symbols: | Homeodomain-like superfamily protein | chr2:16018357-16019500 FORWARD LENGTH=1144
MD01G1225700	5119.04	-1.47847	0.0475378	-31.1009	2.34e-212	1.93e-210	AT2G46620.1	Symbols: | P-loop containing nucleoside triphosphate hydrolases superfamily protein | chr2:19138801-19140747 REVERSE LENGTH=1947
MD13G1033800	4623.32	-1.49706	0.0484029	-30.9291	4.86e-210	3.95e-208
MD08G1084400	1875.31	-1.89997	0.0617407	-30.7734	5.95e-208	4.75e-206	AT3G01400.1	Symbols: | ARM repeat superfamily protein | chr3:151762-153217 FORWARD LENGTH=1456
MD09G1181600	4444.39	-1.76672	0.0575644	-30.6911	7.47e-207	5.88e-205	AT1G54130.1	Symbols: RSH3, AT-RSH3, ATRSH3 | RELA/SPOT homolog 3 | chr1:20210873-20213942 FORWARD LENGTH=3070
MD03G1054700	4011.34	-1.82187	0.0596944	-30.52	1.41e-204	1.1e-202	AT2G30360.1	Symbols: CIPK11, PKS5, SIP4, SNRK3.22 | SOS3-interacting protein 4 | chr2:12936979-12938834 REVERSE LENGTH=1856
MD00G1034500	7655.75	-1.29926	0.0429386	-30.2585	4.03e-201	3.06e-199	AT1G64720.1	Symbols: CP5 | Polyketide cyclase/dehydrase and lipid transport superfamily protein | chr1:24046553-24048622 REVERSE LENGTH=2070
MD11G1074000	3813.5	-1.67902	0.055689	-30.1499	1.07e-199	8.11e-198	AT1G53570.4	Symbols: MAP3KA | mitogen-activated protein kinase kinase kinase 3 | chr1:19987191-19991113 FORWARD LENGTH=3923
MD15G1050700	14819.4	-1.17883	0.0393209	-29.9797	1.8e-197	1.35e-195	AT3G14610.1	Symbols: CYP72A7 | cytochrome P450, family 72, subfamily A, polypeptide 7 | chr3:4912466-4914652 FORWARD LENGTH=2187
MD05G1143500	41437.5	-1.23406	0.0414873	-29.7454	1.99e-194	1.43e-192	AT1G76490.1	Symbols: HMG1, HMGR1, AtHMGR1 | hydroxy methylglutaryl CoA reductase 1 | chr1:28695760-28698793 FORWARD LENGTH=3034
MD07G1262300	1328.87	-2.46532	0.0834848	-29.5302	1.18e-191	8.4e-190	AT5G51970.2	Symbols: | GroES-like zinc-binding alcohol dehydrogenase family protein | chr5:21111594-21113403 FORWARD LENGTH=1810
MD02G1253600	1750.31	-2.62721	0.0902321	-29.1161	2.24e-186	1.53e-184	AT1G70250.1	Symbols: | receptor serine/threonine kinase, putative | chr1:26452965-26456088 FORWARD LENGTH=3124
MD09G1038500	5834.28	-1.39019	0.0478403	-29.0589	1.19e-185	8.03e-184	AT5G14930.2	Symbols: SAG101 | senescence-associated gene 101 | chr5:4828640-4830857 FORWARD LENGTH=2218
MD13G1081700	4911.46	-1.40432	0.0484368	-28.9928	8.11e-185	5.45e-183	AT1G27100.1	Symbols: | Actin cross-linking protein | chr1:9407125-9411172 REVERSE LENGTH=4048
MD10G1276400	1725.97	-1.91729	0.06698	-28.6248	3.3e-180	2.14e-178	AT2G42760.1	Symbols: | unknown protein; CONTAINS InterPro DOMAIN/s: Protein of unknown function DUF1685 (InterPro:IPR012881); Has 170 Blast hits to 164 proteins in 34 species: Archae - 0; Bacteria - 1; Metazoa - 26; Fungi - 10; Plants - 107; Viruses - 0; Other Eukaryotes - 26 (source: NCBI BLink). | chr2:17795984-17797231 REVERSE LENGTH=1248
MD17G1040300	4918.27	-1.46896	0.0515521	-28.4947	1.36e-178	8.68e-177	AT3G28210.1	Symbols: PMZ, SAP12 | zinc finger (AN1-like) family protein | chr3:10520509-10521532 FORWARD LENGTH=1024
MD14G1001200	5287.25	-1.43933	0.0508523	-28.3041	3.08e-176	1.94e-174	AT5G18270.1	Symbols: ANAC087 | Arabidopsis NAC domain containing protein 87 | chr5:6040919-6042938 REVERSE LENGTH=2020
MD15G1152600	1149.45	-2.18174	0.0784029	-27.8272	2.03e-170	1.23e-168	AT2G24240.1	Symbols: | BTB/POZ domain with WD40/YVTN repeat-like protein | chr2:10310648-10312328 FORWARD LENGTH=1681
MD13G1134500	10154.2	-1.22303	0.0446101	-27.4159	1.77e-165	1.03e-163	AT5G47910.1	Symbols: RBOHD, ATRBOHD | respiratory burst oxidase homologue D | chr5:19397443-19402061 FORWARD LENGTH=4619
MD11G1310900	628.088	3.53383	0.129026	27.3885	3.76e-165	2.18e-163	AT2G47710.1	Symbols: | Adenine nucleotide alpha hydrolases-like superfamily protein | chr2:19554834-19556065 REVERSE LENGTH=1232
MD02G1136100	1990.74	-1.9813	0.0725919	-27.2937	5.04e-164	2.91e-162
MD12G1080700	2775.15	-1.87328	0.0688589	-27.2047	5.72e-163	3.27e-161	AT2G41560.1	Symbols: ACA4 | autoinhibited Ca(2+)-ATPase, isoform 4 | chr2:17332084-17337269 REVERSE LENGTH=5186
MD15G1140100	6875.56	-1.13426	0.0418596	-27.0968	1.07e-161	6.06e-160	AT4G24290.2	Symbols: | MAC/Perforin domain-containing protein | chr4:12594282-12598028 FORWARD LENGTH=3747
MD13G1041500	3125.26	-1.42562	0.0526355	-27.0847	1.49e-161	8.4e-160	AT1G68490.1	Symbols: | unknown protein; FUNCTIONS IN: molecular_function unknown; INVOLVED IN: biological_process unknown; LOCATED IN: chloroplast; EXPRESSED IN: 22 plant structures; EXPRESSED DURING: 13 growth stages; BEST Arabidopsis thaliana protein match is: unknown protein (TAIR:AT1G13390.2); Has 125 Blast hits to 125 proteins in 18 species: Archae - 0; Bacteria - 0; Metazoa - 0; Fungi - 0; Plants - 125…
MD07G1300500	1423.09	1.91345	0.072038	26.5617	1.88e-155	1.02e-153	AT5G54160.1	Symbols: ATOMT1, OMT1 | O-methyltransferase 1 | chr5:21981996-21984363 FORWARD LENGTH=2368
MD15G1140000	6223.76	-1.1145	0.0428307	-26.0211	2.86e-149	1.46e-147	AT1G34320.1	Symbols: | Protein of unknown function (DUF668) | chr1:12520179-12524370 FORWARD LENGTH=4192
MD06G1108600	3889.75	-1.26989	0.0496381	-25.5829	2.36e-144	1.15e-142	AT4G10960.1	Symbols: UGE5 | UDP-D-glucose/UDP-D-galactose 4-epimerase 5 | chr4:6713557-6718550 REVERSE LENGTH=4994
MD02G1062300	2408.61	-1.52568	0.0597034	-25.5544	4.9e-144	2.38e-142	AT4G13395.1	Symbols: DVL10, RTFL12 | ROTUNDIFOLIA like 12 | chr4:7785687-7786113 REVERSE LENGTH=427
MD11G1132700	2741.3	-1.50337	0.0591103	-25.4333	1.08e-142	5.17e-141	AT1G61560.1	Symbols: MLO6 | Seven transmembrane MLO family protein | chr1:22708604-22712210 REVERSE LENGTH=3607
MD01G1195500	751.921	-2.5801	0.101521	-25.4144	1.75e-142	8.31e-141	AT5G51970.2	Symbols: | GroES-like zinc-binding alcohol dehydrogenase family protein | chr5:21111594-21113403 FORWARD LENGTH=1810
MD17G1184100	3430.23	-1.61422	0.0636625	-25.3559	7.73e-142	3.65e-140	AT3G16350.1	Symbols: | Homeodomain-like superfamily protein | chr3:5547718-5549660 FORWARD LENGTH=1943
MD11G1092600	22880.7	-1.0121	0.0400321	-25.2821	5.02e-141	2.35e-139	AT1G52800.1	Symbols: | 2-oxoglutarate (2OG) and Fe(II)-dependent oxygenase superfamily protein | chr1:19664044-19665362 FORWARD LENGTH=1319
MD04G1019400	20566.8	-0.964615	0.0382937	-25.1899	5.17e-140	2.41e-138	AT4G15550.1	Symbols: IAGLU | indole-3-acetate beta-D-glucosyltransferase | chr4:8877590-8879327 REVERSE LENGTH=1738
MD07G1248600	1734.52	1.77008	0.0702769	25.1872	5.53e-140	2.57e-138	AT5G51190.1	Symbols: | Integrase-type DNA-binding superfamily protein | chr5:20800584-20801416 REVERSE LENGTH=833
MD01G1152300	2471.38	-1.55376	0.0619792	-25.069	1.08e-138	4.99e-137	AT2G40095.1	Symbols: | Alpha/beta hydrolase related protein | chr2:16743023-16745144 FORWARD LENGTH=2122
MD12G1243700	2740.61	-1.88692	0.0757951	-24.895	8.44e-137	3.85e-135	AT2G30620.1	Symbols: | winged-helix DNA-binding transcription factor family protein | chr2:13044931-13046663 FORWARD LENGTH=1733
MD08G1040300	8065.44	-1.29987	0.0528223	-24.6083	1.03e-133	4.57e-132	AT1G06870.1	Symbols: | Peptidase S24/S26A/S26B/S26C family protein | chr1:2108593-2110986 FORWARD LENGTH=2394
MD07G1008900	3847.29	-1.28498	0.0526545	-24.404	1.55e-131	6.76e-130	AT5G13490.2	Symbols: AAC2 | ADP/ATP carrier 2 | chr5:4335639-4337680 FORWARD LENGTH=2042
MD04G1244500	4913.96	-1.30119	0.0533574	-24.3863	2.39e-131	1.04e-129	AT3G02800.1	Symbols: | Tyrosine phosphatase family protein | chr3:606471-607886 REVERSE LENGTH=1416
MD09G1149300	1885.27	-1.50224	0.0616657	-24.3611	4.42e-131	1.92e-129	AT3G59080.1	Symbols: | Eukaryotic aspartyl protease family protein | chr3:21836579-21838620 FORWARD LENGTH=2042
MD01G1227100	4933.97	-1.21918	0.050332	-24.2228	1.28e-129	5.5e-128	AT2G46690.1	Symbols: | SAUR-like auxin-responsive protein family | chr2:19180730-19181467 FORWARD LENGTH=738
MD16G1077700	2949.13	1.33063	0.0551079	24.146	8.23e-129	3.51e-127	AT5G15130.1	Symbols: WRKY72, ATWRKY72 | WRKY DNA-binding protein 72 | chr5:4904347-4907094 FORWARD LENGTH=2748
MD02G1117900	820.051	-2.28444	0.0948591	-24.0824	3.82e-128	1.62e-126	AT2G17220.2	Symbols: | Protein kinase superfamily protein | chr2:7487675-7490176 REVERSE LENGTH=2502
MD13G1078700	1327.77	-1.71206	0.0712135	-24.0412	1.03e-127	4.33e-126	AT3G01280.1	Symbols: VDAC1, ATVDAC1 | voltage dependent anion channel 1 | chr3:85601-87858 FORWARD LENGTH=2258
MD02G1099000	3308.35	-1.4011	0.0585416	-23.9333	1.38e-126	5.71e-125	AT5G17680.1	Symbols: | disease resistance protein (TIR-NBS-LRR class), putative | chr5:5822999-5827153 FORWARD LENGTH=4155
MD01G1087400	741.941	-2.6556	0.111253	-23.87	6.27e-126	2.58e-124	AT1G01120.1	Symbols: KCS1 | 3-ketoacyl-CoA synthase 1 | chr1:57269-59167 REVERSE LENGTH=1899
MD09G1099500	784.763	-2.32667	0.0977277	-23.8077	2.78e-125	1.13e-123	AT4G27310.1	Symbols: | B-box type zinc finger family protein | chr4:13675638-13676910 FORWARD LENGTH=1273
MD09G1168300	329.974	-4.91834	0.206796	-23.7835	4.95e-125	2.01e-123	AT1G78950.1	Symbols: | Terpenoid cyclases family protein | chr1:29684432-29688673 REVERSE LENGTH=4242
MD10G1007900	2860.3	-1.55326	0.0653861	-23.7551	9.72e-125	3.93e-123	AT1G76980.2	Symbols: | FUNCTIONS IN: molecular_function unknown; INVOLVED IN: biological_process unknown; LOCATED IN: cellular_component unknown; BEST Arabidopsis thaliana protein match is: embryo defective 2170 (TAIR:AT1G21390.1); Has 61 Blast hits to 61 proteins in 18 species: Archae - 0; Bacteria - 8; Metazoa - 8; Fungi - 2; Plants - 40; Viruses - 3; Other Eukaryotes - 0 (source: NCBI BLink). | chr1:28925…
MD10G1081600	2598.67	-1.50834	0.0635117	-23.7491	1.12e-124	4.53e-123	AT4G34320.1	Symbols: | Protein of unknown function (DUF677) | chr4:16422166-16423948 FORWARD LENGTH=1783
MD07G1175100	1322.5	-2.53019	0.106705	-23.7121	2.71e-124	1.09e-122	AT2G39220.1	Symbols: PLP6, PLA IIB | PATATIN-like protein 6 | chr2:16374896-16377020 REVERSE LENGTH=2125
MD07G1184600	1879.28	-1.63014	0.0688579	-23.6739	6.7e-124	2.69e-122	AT5G13590.1	Symbols: | unknown protein; Has 150 Blast hits to 121 proteins in 42 species: Archae - 0; Bacteria - 8; Metazoa - 80; Fungi - 5; Plants - 17; Viruses - 0; Other Eukaryotes - 40 (source: NCBI BLink). | chr5:4373239-4379356 REVERSE LENGTH=6118
MD11G1214900	2649.88	-1.38613	0.05875	-23.5937	4.47e-123	1.78e-121
MD13G1084100	948.907	-2.21548	0.0941458	-23.5324	1.9e-122	7.51e-121	AT1G70000.2	Symbols: | myb-like transcription factor family protein | chr1:26363093-26364759 REVERSE LENGTH=1667
MD02G1165600	1425.69	-1.87791	0.0801151	-23.4402	1.66e-121	6.52e-120	AT5G66900.1	Symbols: | Disease resistance protein (CC-NBS-LRR class) family | chr5:26714764-26717788 REVERSE LENGTH=3025
MD14G1081500	33049.1	-1.10928	0.0479739	-23.1227	2.74e-118	1.05e-116	AT2G41430.5	Symbols: ERD15 | dehydration-induced protein (ERD15) | chr2:17269232-17270542 FORWARD LENGTH=1311
MD02G1082400	2903.4	-1.31259	0.0570933	-22.9902	5.84e-117	2.22e-115	AT4G26100.1	Symbols: CK1, CKL1 | casein kinase 1 | chr4:13227450-13230797 REVERSE LENGTH=3348
MD12G1086800	4805.34	-1.13778	0.0496599	-22.9115	3.57e-116	1.34e-114	AT5G16440.1	Symbols: IPP1 | isopentenyl diphosphate isomerase 1 | chr5:5371627-5373735 FORWARD LENGTH=2109
MD14G1024500	330.098	-3.81609	0.166686	-22.8939	5.34e-116	2.01e-114	AT3G12580.1	Symbols: HSP70, ATHSP70 | heat shock protein 70 | chr3:3991261-3993792 REVERSE LENGTH=2532
MD07G1203700	1871.08	-1.89995	0.0830519	-22.8766	7.94e-116	2.97e-114	AT3G11410.1	Symbols: ATPP2CA, AHG3, PP2CA | protein phosphatase 2CA | chr3:3583883-3585790 REVERSE LENGTH=1908
MD03G1049900	2075.99	-1.30499	0.0578495	-22.5584	1.11e-112	4.06e-111	AT4G27950.1	Symbols: CRF4 | cytokinin response factor 4 | chr4:13909569-13910859 REVERSE LENGTH=1291
MD00G1149300	711.787	-2.18607	0.0969832	-22.5407	1.66e-112	6.05e-111	AT3G04350.1	Symbols: | Plant protein of unknown function (DUF946) | chr3:1153727-1156776 REVERSE LENGTH=3050
MD11G1110600	5248.24	-1.03715	0.0461035	-22.4961	4.53e-112	1.65e-110	AT2G28840.1	Symbols: XBAT31 | XB3 ortholog 1 in Arabidopsis thaliana | chr2:12378555-12380674 FORWARD LENGTH=2120
MD02G1263000	2699.85	-1.54522	0.0687158	-22.4871	5.55e-112	2.02e-110	AT5G04930.1	Symbols: ALA1 | aminophospholipid ATPase 1 | chr5:1444870-1449817 FORWARD LENGTH=4948
MD13G1028700	1708.51	-1.43256	0.06468	-22.1484	1.08e-108	3.84e-107	AT3G03280.1	Symbols: | unknown protein; FUNCTIONS IN: molecular_function unknown; INVOLVED IN: N-terminal protein myristoylation; LOCATED IN: cellular_component unknown; BEST Arabidopsis thaliana protein match is: unknown protein (TAIR:AT5G17350.1); Has 137 Blast hits to 137 proteins in 11 species: Archae - 0; Bacteria - 0; Metazoa - 0; Fungi - 0; Plants - 137; Viruses - 0; Other Eukaryotes - 0 (source: NCBI…
MD01G1126100	1331.79	-1.60067	0.0723169	-22.1341	1.48e-108	5.24e-107	AT3G12570.4	Symbols: FYD | FYD | chr3:3988714-3991079 FORWARD LENGTH=2366
MD13G1147300	1979.48	-1.36345	0.0622212	-21.9129	1.96e-106	6.84e-105	AT1G48040.1	Symbols: | Protein phosphatase 2C family protein | chr1:17719740-17721841 REVERSE LENGTH=2102
MD01G1139200	3984.77	-1.41168	0.064763	-21.7976	2.44e-105	8.47e-104	AT3G11410.1	Symbols: ATPP2CA, AHG3, PP2CA | protein phosphatase 2CA | chr3:3583883-3585790 REVERSE LENGTH=1908
MD05G1189100	1366.4	-1.63265	0.075686	-21.5713	3.34e-103	1.14e-101	AT5G20190.1	Symbols: | Tetratricopeptide repeat (TPR)-like superfamily protein | chr5:6814093-6815379 FORWARD LENGTH=1287
MD12G1023200	3387.65	-1.0946	0.0516916	-21.1756	1.6e-99	5.28e-98	AT2G36320.1	Symbols: | A20/AN1-like zinc finger family protein | chr2:15228788-15230496 FORWARD LENGTH=1709
MD16G1164700	1999.98	-1.51196	0.0715238	-21.1393	3.46e-99	1.13e-97	AT3G16720.1	Symbols: ATL2, TL2 | TOXICOS EN LEVADURA 2 | chr3:5692738-5694127 FORWARD LENGTH=1390
MD15G1064300	1197.36	-1.71343	0.0814719	-21.031	3.42e-98	1.11e-96	AT3G30390.2	Symbols: | Transmembrane amino acid transporter family protein | chr3:11976837-11979621 REVERSE LENGTH=2785
MD15G1145500	347.959	3.64265	0.17373	20.9673	1.3e-97	4.21e-96	AT3G06240.1	Symbols: | F-box family protein | chr3:1887043-1888750 FORWARD LENGTH=1708
MD13G1071300	990.099	-1.83115	0.0878375	-20.8471	1.62e-96	5.17e-95	AT1G26810.1	Symbols: GALT1 | galactosyltransferase1 | chr1:9286643-9289969 REVERSE LENGTH=3327
MD05G1262700	14231	-0.877597	0.0421259	-20.8327	2.19e-96	6.96e-95	AT5G36110.1	Symbols: CYP716A1 | cytochrome P450, family 716, subfamily A, polypeptide 1 | chr5:14195377-14197613 FORWARD LENGTH=2237
MD17G1274200	488.9	-2.70603	0.130029	-20.8109	3.45e-96	1.09e-94	AT5G36930.1	Symbols: | Disease resistance protein (TIR-NBS-LRR class) family | chr5:14567622-14572630 REVERSE LENGTH=5009
MD02G1129900	654.55	-2.20661	0.106681	-20.6842	4.81e-95	1.51e-93	AT4G10770.1	Symbols: ATOPT7, OPT7 | oligopeptide transporter 7 | chr4:6628404-6632599 REVERSE LENGTH=4196
MD07G1268400	1607.25	-1.32112	0.064093	-20.6126	2.11e-94	6.61e-93	AT4G25570.1	Symbols: ACYB-2 | Cytochrome b561/ferric reductase transmembrane protein family | chr4:13053686-13055623 REVERSE LENGTH=1938
MD01G1123300	6487.4	-1.00987	0.0495246	-20.3912	2e-92	6.13e-91	AT2G28710.1	Symbols: | C2H2-type zinc finger family protein | chr2:12322386-12323584 FORWARD LENGTH=1199
MD02G1188900	751.109	2.04141	0.100872	20.2377	4.56e-91	1.39e-89	AT5G65890.1	Symbols: ACR1 | ACT domain repeat 1 | chr5:26354853-26357866 FORWARD LENGTH=3014
MD01G1158500	873.195	2.23961	0.112655	19.8802	6.04e-88	1.79e-86	AT2G38310.1	Symbols: PYL4, RCAR10 | PYR1-like 4 | chr2:16050063-16051168 FORWARD LENGTH=1106
MD05G1309500	693.86	-2.00726	0.101113	-19.8516	1.07e-87	3.14e-86	AT1G28480.1	Symbols: GRX480, roxy19 | Thioredoxin superfamily protein | chr1:10013474-10014073 REVERSE LENGTH=600
MD14G1017400	2093.28	-1.28353	0.064709	-19.8355	1.47e-87	4.32e-86	AT3G52920.2	Symbols: | Family of unknown function (DUF662) | chr3:19624380-19626258 FORWARD LENGTH=1879
MD12G1183000	7346.84	-1.05721	0.0535642	-19.7372	1.03e-86	3.02e-85	AT5G01750.2	Symbols: | Protein of unknown function (DUF567) | chr5:289765-291326 FORWARD LENGTH=1562
MD05G1128800	5471.26	0.879865	0.0446107	19.7232	1.36e-86	3.98e-85	AT1G76160.1	Symbols: sks5 | SKU5 similar 5 | chr1:28577942-28581133 REVERSE LENGTH=3192
MD16G1069500	7963.1	-1.00724	0.0510964	-19.7125	1.69e-86	4.91e-85	AT1G69490.1	Symbols: NAP, ANAC029, ATNAP | NAC-like, activated by AP3/PI | chr1:26122139-26123421 FORWARD LENGTH=1283
MD04G1047700	2804.32	-1.08726	0.0551586	-19.7116	1.72e-86	4.99e-85	AT3G54420.1	Symbols: ATEP3, ATCHITIV, CHIV, EP3 | homolog of carrot EP3-3 chitinase | chr3:20145910-20147063 FORWARD LENGTH=1154
MD16G1080800	1517.07	-1.694	0.086167	-19.6594	4.8e-86	1.39e-84	AT1G27100.1	Symbols: | Actin cross-linking protein | chr1:9407125-9411172 REVERSE LENGTH=4048
MD12G1227600	1131.51	-1.42986	0.0727911	-19.6433	6.59e-86	1.91e-84	AT1G08860.1	Symbols: BON3 | Calcium-dependent phospholipid-binding Copine family protein | chr1:2842153-2846138 FORWARD LENGTH=3986
MD11G1306400	1906.44	-1.28235	0.0653921	-19.6102	1.27e-85	3.65e-84	AT5G42655.1	Symbols: | Disease resistance-responsive (dirigent-like protein) family protein | chr5:17102213-17102602 REVERSE LENGTH=390
MD17G1010400	5312.08	-1.0339	0.0527266	-19.6088	1.3e-85	3.75e-84	AT3G02040.1	Symbols: SRG3 | senescence-related gene 3 | chr3:348167-350010 REVERSE LENGTH=1844
MD04G1169200	1555.88	-1.30457	0.0668314	-19.5202	7.39e-85	2.11e-83	AT5G01750.2	Symbols: | Protein of unknown function (DUF567) | chr5:289765-291326 FORWARD LENGTH=1562
MD10G1288300	207.97	-4.11002	0.210931	-19.4851	1.47e-84	4.18e-83	AT4G28500.1	Symbols: ANAC073, SND2, NAC073 | NAC domain containing protein 73 | chr4:14082660-14084266 FORWARD LENGTH=1607
MD11G1109700	819.303	-1.65988	0.0852697	-19.4663	2.12e-84	6.02e-83	AT5G02390.1	Symbols: | Protein of unknown function (DUF3741) | chr5:508630-511710 REVERSE LENGTH=3081
MD17G1085300	2250.96	1.21638	0.0627872	19.373	1.3e-83	3.66e-82	AT4G10265.1	Symbols: | Wound-responsive family protein | chr4:6373097-6373536 REVERSE LENGTH=440
MD03G1213400	5142.8	-1.19202	0.0616227	-19.3439	2.3e-83	6.43e-82	AT5G54650.2	Symbols: Fh5, ATFH5 | formin homology5 | chr5:22197629-22202023 REVERSE LENGTH=4395
MD17G1241600	1188.67	-1.67042	0.0868652	-19.23	2.08e-82	5.76e-81	AT2G20562.1	Symbols: | unknown protein; LOCATED IN: endomembrane system; BEST Arabidopsis thaliana protein match is: unknown protein (TAIR:AT2G31090.1); Has 70 Blast hits to 70 proteins in 13 species: Archae - 0; Bacteria - 0; Metazoa - 0; Fungi - 0; Plants - 70; Viruses - 0; Other Eukaryotes - 0 (source: NCBI BLink). | chr2:8850207-8850929 REVERSE LENGTH=723
MD09G1080000	1601.34	-1.28782	0.067233	-19.1546	8.86e-82	2.44e-80	AT5G15930.1	Symbols: PAM1 | plant adhesion molecule 1 | chr5:5199711-5202452 FORWARD LENGTH=2742
MD10G1328000	957.733	-1.98078	0.103584	-19.1225	1.64e-81	4.5e-80	AT4G03965.1	Symbols: | RING/U-box superfamily protein | chr4:1889473-1890412 FORWARD LENGTH=940
MD13G1116100	5521.1	-0.923467	0.0484029	-19.0788	3.79e-81	1.03e-79	AT2G45550.1	Symbols: CYP76C4 | cytochrome P450, family 76, subfamily C, polypeptide 4 | chr2:18773541-18775654 REVERSE LENGTH=2114
MD04G1064700	789.898	-1.63739	0.0859017	-19.0612	5.3e-81	1.44e-79	AT4G11660.1	Symbols: AT-HSFB2B, HSFB2B | winged-helix DNA-binding transcription factor family protein | chr4:7042630-7044708 FORWARD LENGTH=2079
MD08G1058500	1879.78	-1.29029	0.0678246	-19.0239	1.08e-80	2.93e-79	AT2G32070.1	Symbols: | Polynucleotidyl transferase, ribonuclease H-like superfamily protein | chr2:13640668-13641953 REVERSE LENGTH=1286
MD17G1117800	5206.73	-0.920249	0.0485361	-18.9601	3.64e-80	9.81e-79	AT5G47720.4	Symbols: | Thiolase family protein | chr5:19331657-19334427 FORWARD LENGTH=2771
MD17G1224900	25046.5	-0.725817	0.0384008	-18.9011	1.12e-79	2.98e-78	AT5G48930.1	Symbols: HCT | hydroxycinnamoyl-CoA shikimate/quinate hydroxycinnamoyl transferase | chr5:19836299-19838162 REVERSE LENGTH=1864
MD08G1183600	2907.85	-1.07097	0.0571798	-18.7298	2.83e-78	7.46e-77	AT1G34750.1	Symbols: | Protein phosphatase 2C family protein | chr1:12736092-12738196 REVERSE LENGTH=2105
MD06G1147500	603.117	-1.96831	0.10521	-18.7085	4.22e-78	1.11e-76	AT5G63380.1	Symbols: | AMP-dependent synthetase and ligase family protein | chr5:25387411-25390063 REVERSE LENGTH=2653
MD16G1014700	712.247	-1.68819	0.0903191	-18.6914	5.82e-78	1.53e-76	AT1G14740.1	Symbols: | Protein of unknown function (DUF1423) | chr1:5075213-5077791 REVERSE LENGTH=2579
MD01G1158600	1252.94	-1.59393	0.0855703	-18.6272	1.93e-77	5.06e-76	AT2G40340.1	Symbols: DREB2C, AtERF48 | Integrase-type DNA-binding superfamily protein | chr2:16848438-16850487 REVERSE LENGTH=2050
MD14G1037400	1473.85	1.36317	0.0736321	18.5133	1.61e-76	4.19e-75	AT3G11660.1	Symbols: NHL1 | NDR1/HIN1-like 1 | chr3:3678835-3679943 REVERSE LENGTH=1109
MD13G1077200	253.231	3.99328	0.217573	18.3538	3.08e-75	7.94e-74	AT1G14390.1	Symbols: | Leucine-rich repeat protein kinase family protein | chr1:4924277-4926794 FORWARD LENGTH=2518
MD02G1020700	1882.8	-1.1729	0.0644154	-18.2085	4.42e-74	1.13e-72	AT1G15690.1	Symbols: AVP1, ATAVP3, AVP-3, AtVHP1;1 | Inorganic H pyrophosphatase family protein | chr1:5398990-5402733 FORWARD LENGTH=3744
MD08G1080000	12436.9	-0.762258	0.0421132	-18.1002	3.17e-73	8.07e-72	AT1G58420.1	Symbols: | Uncharacterised conserved protein UCP031279 | chr1:21707379-21708118 FORWARD LENGTH=740
MD07G1303600	2714.94	-4.24686	0.236333	-17.9698	3.36e-72	8.44e-71	AT5G24655.1	Symbols: LSU4 | response to low sulfur 4 | chr5:8440694-8441218 REVERSE LENGTH=525
MD07G1186700	3401.99	-1.06895	0.0596896	-17.9085	1.01e-71	2.53e-70	AT3G12360.1	Symbols: ITN1 | Ankyrin repeat family protein | chr3:3934078-3936694 FORWARD LENGTH=2617
MD02G1243100	297.727	-2.84957	0.159408	-17.876	1.81e-71	4.52e-70	AT5G58330.1	Symbols: | lactate/malate dehydrogenase family protein | chr5:23579722-23582395 REVERSE LENGTH=2674
MD13G1007800	941.624	-1.56287	0.0875741	-17.8462	3.09e-71	7.68e-70	AT3G19830.2	Symbols: NTMC2TYPE5.2, NTMC2T5.2 | Calcium-dependent lipid-binding (CaLB domain) family protein | chr3:6886189-6890064 REVERSE LENGTH=3876
MD15G1426200	568.006	-2.19959	0.123261	-17.845	3.16e-71	7.85e-70	AT3G22910.1	Symbols: | ATPase E1-E2 type family protein / haloacid dehalogenase-like hydrolase family protein | chr3:8116335-8119388 REVERSE LENGTH=3054
MD05G1279400	629.895	-1.9102	0.107434	-17.7802	1.01e-70	2.49e-69
MD16G1169000	741.568	1.77548	0.0998721	17.7776	1.05e-70	2.6e-69	AT3G62720.2	Symbols: ATXT1, XT1, XXT1 | xylosyltransferase 1 | chr3:23201156-23202913 FORWARD LENGTH=1758
MD11G1296100	768.31	-1.61737	0.0909803	-17.7772	1.06e-70	2.62e-69	AT2G03430.1	Symbols: | Ankyrin repeat family protein | chr2:1036008-1037632 REVERSE LENGTH=1625
MD07G1182200	1314.77	-1.54422	0.0877413	-17.5997	2.48e-69	6.03e-68	AT2G37250.1	Symbols: ADK, ATPADK1 | adenosine kinase | chr2:15641906-15643786 FORWARD LENGTH=1881
MD10G1080100	1375.37	1.29628	0.0737947	17.566	4.49e-69	1.09e-67	AT3G18830.1	Symbols: ATPLT5, PMT5, ATPMT5 | polyol/monosaccharide transporter 5 | chr3:6488862-6491273 REVERSE LENGTH=2412
MD14G1092700	4733.14	-0.896157	0.0511453	-17.5218	9.77e-69	2.36e-67	AT3G43810.1	Symbols: CAM7 | calmodulin 7 | chr3:15664371-15666460 REVERSE LENGTH=2090
MD02G1130000	648.731	1.79076	0.102795	17.4208	5.74e-68	1.38e-66	AT4G34950.1	Symbols: | Major facilitator superfamily protein | chr4:16642316-16644818 REVERSE LENGTH=2503
MD13G1125600	1013.71	1.39781	0.0803955	17.3866	1.04e-67	2.49e-66	AT5G21090.1	Symbols: | Leucine-rich repeat (LRR) family protein | chr5:7164603-7167255 FORWARD LENGTH=2653
MD12G1246700	488.169	-2.04304	0.117631	-17.3683	1.43e-67	3.42e-66	AT1G08630.4	Symbols: THA1 | threonine aldolase 1 | chr1:2743761-2747967 REVERSE LENGTH=4207
MD17G1230100	2606.7	-1.02446	0.0594545	-17.231	1.55e-66	3.66e-65	AT5G45710.1	Symbols: AT-HSFA4C, RHA1, HSFA4C | winged-helix DNA-binding transcription factor family protein | chr5:18540850-18542863 FORWARD LENGTH=2014
MD04G1176600	16823.6	-0.735172	0.0429354	-17.1228	1e-65	2.35e-64	AT1G64230.2	Symbols: UBC28 | ubiquitin-conjugating enzyme 28 | chr1:23833551-23835536 FORWARD LENGTH=1986
MD14G1210600	331.968	-2.32289	0.136244	-17.0495	3.53e-65	8.22e-64	AT1G74310.1	Symbols: ATHSP101, HSP101, HOT1 | heat shock protein 101 | chr1:27936508-27940190 REVERSE LENGTH=3683
MD14G1238600	2750.85	-0.915154	0.0537936	-17.0123	6.65e-65	1.54e-63	AT1G18300.1	Symbols: atnudt4, NUDT4 | nudix hydrolase homolog 4 | chr1:6299687-6301086 FORWARD LENGTH=1400
MD14G1056200	1688.64	-1.22204	0.072211	-16.9232	3.03e-64	7.01e-63	AT5G06710.1	Symbols: HAT14 | homeobox from Arabidopsis thaliana | chr5:2068082-2070361 REVERSE LENGTH=2280
MD15G1078900	2119.77	-0.970277	0.0576141	-16.841	1.22e-63	2.79e-62	AT2G23340.1	Symbols: DEAR3 | DREB and EAR motif protein 3 | chr2:9937998-9938875 FORWARD LENGTH=878
MD17G1087400	939.119	-1.32397	0.0786573	-16.8322	1.42e-63	3.24e-62	AT4G03260.2	Symbols: | Outer arm dynein light chain 1 protein | chr4:1428673-1431660 FORWARD LENGTH=2988
MD04G1025600	3948.1	-0.958397	0.0569634	-16.8248	1.61e-63	3.66e-62	AT1G14780.1	Symbols: | MAC/Perforin domain-containing protein | chr1:5090990-5094152 FORWARD LENGTH=3163
MD01G1085900	2655.87	-0.901956	0.0537853	-16.7696	4.08e-63	9.21e-62	AT2G46620.1	Symbols: | P-loop containing nucleoside triphosphate hydrolases superfamily protein | chr2:19138801-19140747 REVERSE LENGTH=1947
MD12G1185600	804.705	-1.48861	0.0894619	-16.6396	3.6e-62	8.01e-61	AT5G01830.1	Symbols: | ARM repeat superfamily protein | chr5:320695-323169 FORWARD LENGTH=2475
MD03G1117500	1710.57	1.26824	0.0762547	16.6316	4.12e-62	9.14e-61	AT5G60640.1	Symbols: PDIL1-4 | PDI-like 1-4 | chr5:24371007-24374038 REVERSE LENGTH=3032
MD14G1038300	237.172	-2.67722	0.161498	-16.5774	1.02e-61	2.24e-60
MD16G1138300	2712.96	0.909256	0.0548622	16.5734	1.08e-61	2.39e-60	AT1G02500.2	Symbols: SAM1, SAM-1, MAT1, AtSAM1 | S-adenosylmethionine synthetase 1 | chr1:518254-520437 FORWARD LENGTH=2184
MD13G1093700	399.059	2.12911	0.129142	16.4865	4.58e-61	1e-59	AT1G60470.1	Symbols: AtGolS4, GolS4 | galactinol synthase 4 | chr1:22278975-22280586 REVERSE LENGTH=1612
MD04G1033300	2188.08	-1.00884	0.0613562	-16.4424	9.51e-61	2.07e-59	AT2G43120.1	Symbols: | RmlC-like cupins superfamily protein | chr2:17927264-17928984 FORWARD LENGTH=1721
MD07G1100900	855.874	-1.52513	0.0934261	-16.3244	6.61e-60	1.43e-58	AT3G60450.1	Symbols: | Phosphoglycerate mutase family protein | chr3:22340957-22342315 FORWARD LENGTH=1359
MD07G1248400	294.472	2.70272	0.167275	16.1574	1.01e-58	2.14e-57
MD13G1042700	204.452	3.75269	0.232273	16.1564	1.02e-58	2.17e-57	AT1G68560.1	Symbols: ATXYL1, XYL1, TRG1 | alpha-xylosidase 1 | chr1:25734182-25738002 REVERSE LENGTH=3821
MD13G1087500	141.81	-4.81641	0.300159	-16.0462	6.08e-58	1.28e-56	AT5G62890.3	Symbols: | Xanthine/uracil permease family protein | chr5:25243251-25246842 FORWARD LENGTH=3592
MD09G1166100	491.69	-1.90156	0.118727	-16.0162	9.85e-58	2.06e-56	AT3G20240.1	Symbols: | Mitochondrial substrate carrier family protein | chr3:7057011-7058891 FORWARD LENGTH=1881
MD07G1049200	539.412	-2.29222	0.143579	-15.9649	2.24e-57	4.68e-56	AT1G08315.1	Symbols: | ARM repeat superfamily protein | chr1:2620335-2621545 REVERSE LENGTH=1211
MD02G1091900	4251.12	-0.757147	0.0476337	-15.8952	6.84e-57	1.42e-55	AT2G05940.1	Symbols: | Protein kinase superfamily protein | chr2:2287238-2289307 REVERSE LENGTH=2070
MD17G1209300	185.781	-3.12186	0.197026	-15.8449	1.53e-56	3.15e-55	AT1G52565.1	Symbols: | unknown protein; FUNCTIONS IN: molecular_function unknown; INVOLVED IN: biological_process unknown; LOCATED IN: endomembrane system; BEST Arabidopsis thaliana protein match is: unknown protein (TAIR:AT3G15760.1); Has 35333 Blast hits to 34131 proteins in 2444 species: Archae - 798; Bacteria - 22429; Metazoa - 974; Fungi - 991; Plants - 531; Viruses - 0; Other Eukaryotes - 9610 (source:…
MD09G1180900	4886.83	-0.839958	0.0533469	-15.7452	7.41e-56	1.51e-54	AT1G17420.1	Symbols: LOX3 | lipoxygenase 3 | chr1:5977411-5981480 FORWARD LENGTH=4070
MD16G1030900	1241.49	-1.15521	0.0733711	-15.7448	7.46e-56	1.52e-54	AT1G71090.1	Symbols: | Auxin efflux carrier family protein | chr1:26812212-26814130 FORWARD LENGTH=1919
MD06G1123000	452.518	-1.89033	0.120064	-15.7444	7.51e-56	1.53e-54	AT3G61460.1	Symbols: BRH1 | brassinosteroid-responsive RING-H2 | chr3:22741511-22742284 REVERSE LENGTH=774
MD08G1186000	3099.73	1.0724	0.0681454	15.7369	8.45e-56	1.72e-54	AT4G08950.1	Symbols: EXO | Phosphate-responsive 1 family protein | chr4:5740297-5741524 FORWARD LENGTH=1228
MD12G1168600	2736.38	-0.912341	0.0580228	-15.7238	1.04e-55	2.11e-54	AT5G05580.1	Symbols: FAD8 | fatty acid desaturase 8 | chr5:1664085-1666531 FORWARD LENGTH=2447
MD17G1179500	223.97	-2.89331	0.186142	-15.5436	1.76e-54	3.52e-53	AT1G14520.2	Symbols: MIOX1 | myo-inositol oxygenase 1 | chr1:4968142-4970007 REVERSE LENGTH=1866
MD04G1162200	1434.68	-1.09971	0.0708496	-15.5218	2.47e-54	4.93e-53	AT2G38290.1	Symbols: ATAMT2, AMT2;1, AMT2 | ammonium transporter 2 | chr2:16039475-16042383 REVERSE LENGTH=2909
MD08G1197800	3682.39	-0.770022	0.050023	-15.3934	1.81e-53	3.58e-52	AT1G58200.2	Symbols: MSL3 | MSCS-like 3 | chr1:21548187-21553127 REVERSE LENGTH=4941
MD13G1043200	236.83	3.1576	0.2075	15.2174	2.71e-52	5.25e-51	AT1G68570.1	Symbols: | Major facilitator superfamily protein | chr1:25746736-25750275 FORWARD LENGTH=3540
MD05G1135400	190.043	3.67969	0.242222	15.1914	4.03e-52	7.79e-51
MD06G1128200	165.928	4.29551	0.284924	15.076	2.33e-51	4.46e-50	AT4G10380.1	Symbols: NIP5;1, NLM6, NLM8 | NOD26-like intrinsic protein 5;1 | chr4:6431236-6434822 REVERSE LENGTH=3587
MD13G1043500	1517.95	-0.997157	0.066392	-15.0192	5.49e-51	1.05e-49	AT1G68580.2	Symbols: | agenet domain-containing protein / bromo-adjacent homology (BAH) domain-containing protein | chr1:25752735-25756076 FORWARD LENGTH=3342
MD04G1116400	2973.54	-0.850339	0.0566298	-15.0157	5.79e-51	1.1e-49	AT1G07670.1	Symbols: ATECA4, ECA4 | endomembrane-type CA-ATPase 4 | chr1:2370052-2374545 REVERSE LENGTH=4494
MD14G1067500	2360.84	-1.00993	0.0674056	-14.9828	9.51e-51	1.8e-49	AT1G21080.1	Symbols: | DNAJ heat shock N-terminal domain-containing protein | chr1:7378538-7382661 REVERSE LENGTH=4124
MD07G1301800	2415.72	-0.881551	0.0591333	-14.9079	2.93e-50	5.52e-49	AT5G24590.2	Symbols: ANAC091, TIP | TCV-interacting protein | chr5:8416662-8418933 REVERSE LENGTH=2272
MD16G1144900	587.467	-1.5093	0.101431	-14.88	4.44e-50	8.35e-49	AT1G28190.1	Symbols: | unknown protein; BEST Arabidopsis thaliana protein match is: unknown protein (TAIR:AT5G12340.1); Has 166 Blast hits to 162 proteins in 36 species: Archae - 0; Bacteria - 2; Metazoa - 15; Fungi - 5; Plants - 124; Viruses - 0; Other Eukaryotes - 20 (source: NCBI BLink). | chr1:9846884-9847923 REVERSE LENGTH=1040
MD12G1194200	162.063	-3.08621	0.208486	-14.803	1.4e-49	2.61e-48	AT4G20780.1	Symbols: CML42 | calmodulin like 42 | chr4:11133186-11133970 REVERSE LENGTH=785
MD07G1004800	1787.4	-0.956648	0.0646293	-14.8021	1.42e-49	2.65e-48
MD09G1174500	229.403	2.92434	0.198514	14.7311	4.07e-49	7.53e-48	AT1G53920.1	Symbols: GLIP5 | GDSL-motif lipase 5 | chr1:20137712-20139637 FORWARD LENGTH=1926
MD16G1159900	471.264	1.69892	0.115567	14.7008	6.37e-49	1.18e-47
MD09G1079900	4381.97	-0.929931	0.0632584	-14.7005	6.4e-49	1.18e-47	AT5G15948.1	Symbols: CPuORF10 | conserved peptide upstream open reading frame 10 | chr5:5205871-5208036 FORWARD LENGTH=2166
MD14G1030700	147.199	-3.86909	0.265374	-14.5798	3.78e-48	6.89e-47	AT5G22380.1	Symbols: anac090, NAC090 | NAC domain containing protein 90 | chr5:7408777-7410102 REVERSE LENGTH=1326
MD13G1019300	285.486	-2.08039	0.143073	-14.5407	6.69e-48	1.21e-46	AT1G14790.1	Symbols: RDR1, ATRDRP1 | RNA-dependent RNA polymerase 1 | chr1:5093961-5098032 REVERSE LENGTH=4072
MD02G1026900	2027.34	-0.83235	0.0572722	-14.5332	7.46e-48	1.35e-46	AT5G32440.3	Symbols: | Ubiquitin system component Cue protein | chr5:12076893-12078603 FORWARD LENGTH=1711
MD14G1178500	543.735	-1.60202	0.110552	-14.4911	1.38e-47	2.48e-46	AT5G62960.1	Symbols: | unknown protein; BEST Arabidopsis thaliana protein match is: unknown protein (TAIR:AT1G10660.1); Has 35333 Blast hits to 34131 proteins in 2444 species: Archae - 798; Bacteria - 22429; Metazoa - 974; Fungi - 991; Plants - 531; Viruses - 0; Other Eukaryotes - 9610 (source: NCBI BLink). | chr5:25269282-25271641 FORWARD LENGTH=2360
MD09G1102600	304.507	2.25726	0.15614	14.4566	2.28e-47	4.08e-46	AT4G03210.1	Symbols: XTH9 | xyloglucan endotransglucosylase/hydrolase 9 | chr4:1415953-1417352 FORWARD LENGTH=1400
MD14G1048900	205.467	2.85778	0.198118	14.4246	3.62e-47	6.48e-46	AT3G58480.1	Symbols: | calmodulin-binding family protein | chr3:21629106-21631853 FORWARD LENGTH=2748
MD14G1219500	4339.7	-0.863641	0.0604594	-14.2846	2.73e-46	4.83e-45	AT1G68710.1	Symbols: | ATPase E1-E2 type family protein / haloacid dehalogenase-like hydrolase family protein | chr1:25793207-25798257 REVERSE LENGTH=5051
MD00G1111800	4019.89	-0.699903	0.0491847	-14.2301	5.96e-46	1.05e-44	AT2G46080.1	Symbols: | CONTAINS InterPro DOMAIN/s: Protein BYPASS related (InterPro:IPR008511); BEST Arabidopsis thaliana protein match is: Protein of unknown function (DUF793) (TAIR:AT1G01550.2); Has 153 Blast hits to 139 proteins in 20 species: Archae - 0; Bacteria - 2; Metazoa - 1; Fungi - 0; Plants - 150; Viruses - 0; Other Eukaryotes - 0 (source: NCBI BLink). | chr2:18948117-18950105 REVERSE LENGTH=1989
MD13G1086000	1368.71	-0.996988	0.0701473	-14.2128	7.63e-46	1.34e-44	AT1G10480.1	Symbols: ZFP5 | zinc finger protein 5 | chr1:3449691-3451226 FORWARD LENGTH=1536
MD06G1008600	1598.73	1.01828	0.0718918	14.164	1.53e-45	2.67e-44	AT4G35090.1	Symbols: CAT2 | catalase 2 | chr4:16700342-16703286 REVERSE LENGTH=2945
MD12G1241800	754.528	-1.23818	0.0878273	-14.0979	3.91e-45	6.8e-44	AT3G04730.1	Symbols: IAA16 | indoleacetic acid-induced protein 16 | chr3:1288612-1290602 REVERSE LENGTH=1991
MD00G1168800	230.126	-2.23005	0.158743	-14.0482	7.91e-45	1.37e-43	AT1G12420.1	Symbols: ACR8 | ACT domain repeat 8 | chr1:4226362-4229138 REVERSE LENGTH=2777
MD16G1014100	288.073	-1.9713	0.140537	-14.0269	1.07e-44	1.84e-43	AT1G68390.1	Symbols: | Core-2/I-branching beta-1,6-N-acetylglucosaminyltransferase family protein | chr1:25642734-25645607 FORWARD LENGTH=2874
MD10G1248500	1575.01	-0.952045	0.0679534	-14.0103	1.35e-44	2.32e-43	AT1G21270.1	Symbols: WAK2 | wall-associated kinase 2 | chr1:7444931-7447549 FORWARD LENGTH=2619
MD07G1233100	145.142	4.97175	0.354974	14.006	1.43e-44	2.47e-43	AT2G40610.1	Symbols: ATEXPA8, EXP8, ATEXP8, ATHEXP ALPHA 1.11, EXPA8 | expansin A8 | chr2:16948863-16950557 REVERSE LENGTH=1695
MD10G1241100	837.564	-1.18809	0.0850506	-13.9692	2.4e-44	4.11e-43	AT4G20400.1	Symbols: JMJ14, PKDM7B | JUMONJI 14 | chr4:11009693-11013860 FORWARD LENGTH=4168
MD07G1306300	564.016	1.62439	0.116545	13.9379	3.73e-44	6.35e-43	AT1G15750.4	Symbols: WSIP1, TPL | Transducin family protein / WD-40 repeat family protein | chr1:5414817-5420929 REVERSE LENGTH=6113
MD07G1171600	754.132	-1.31374	0.0946199	-13.8844	7.88e-44	1.34e-42	AT5G04250.2	Symbols: | Cysteine proteinases superfamily protein | chr5:1176005-1178700 FORWARD LENGTH=2696
MD10G1110200	173.178	-2.69552	0.194443	-13.8628	1.06e-43	1.8e-42	AT1G17870.1	Symbols: ATEGY3, EGY3 | ethylene-dependent gravitropism-deficient and yellow-green-like 3 | chr1:6149939-6152222 REVERSE LENGTH=2284
MD13G1078800	10631	-0.61542	0.0444219	-13.854	1.2e-43	2.03e-42	AT1G69840.7	Symbols: | SPFH/Band 7/PHB domain-containing membrane-associated protein family | chr1:26293601-26295849 REVERSE LENGTH=2249
MD17G1209800	118.745	-4.11868	0.297447	-13.8467	1.33e-43	2.25e-42	AT1G52560.1	Symbols: | HSP20-like chaperones superfamily protein | chr1:19574760-19575866 REVERSE LENGTH=1107
MD05G1362400	1064.63	-1.03538	0.0750678	-13.7925	2.83e-43	4.73e-42	AT5G47740.1	Symbols: | Adenine nucleotide alpha hydrolases-like superfamily protein | chr5:19338511-19339775 FORWARD LENGTH=1265
MD07G1173100	3114.25	-0.880396	0.0638433	-13.7899	2.93e-43	4.9e-42	AT2G38970.1	Symbols: | Zinc finger (C3HC4-type RING finger) family protein | chr2:16273901-16276872 FORWARD LENGTH=2972
MD10G1090700	9315.82	-0.595823	0.0432147	-13.7875	3.03e-43	5.07e-42	AT3G19130.1	Symbols: ATRBP47B, RBP47B | RNA-binding protein 47B | chr3:6611198-6614044 REVERSE LENGTH=2847
MD10G1198000	699.833	-1.42816	0.1036	-13.7853	3.12e-43	5.22e-42	AT1G16670.1	Symbols: | Protein kinase superfamily protein | chr1:5697324-5699769 FORWARD LENGTH=2446
MD17G1053900	176.146	2.90153	0.210911	13.7571	4.62e-43	7.68e-42	AT3G29180.2	Symbols: | Protein of unknown function (DUF1336) | chr3:11148935-11151560 FORWARD LENGTH=2626
MD14G1049100	389.429	1.71483	0.124884	13.7313	6.59e-43	1.09e-41	AT3G14470.1	Symbols: | NB-ARC domain-containing disease resistance protein | chr3:4857940-4861247 FORWARD LENGTH=3308
MD09G1119600	650.134	-1.57379	0.115169	-13.6651	1.64e-42	2.7e-41	AT4G01575.1	Symbols: | serine protease inhibitor, Kazal-type family protein | chr4:681862-682601 REVERSE LENGTH=740
MD03G1259900	182.914	2.85313	0.209175	13.6399	2.32e-42	3.8e-41	AT3G51895.1	Symbols: SULTR3;1, AST12 | sulfate transporter 3;1 | chr3:19251287-19255760 REVERSE LENGTH=4474
MD08G1189200	153.376	-3.02128	0.221515	-13.6391	2.34e-42	3.84e-41
MD17G1150200	150.464	-2.95566	0.217388	-13.5962	4.22e-42	6.88e-41	AT1G54070.1	Symbols: | Dormancy/auxin associated family protein | chr1:20182639-20183242 FORWARD LENGTH=604
MD13G1111300	720.599	-1.228	0.0907509	-13.5316	1.02e-41	1.65e-40	AT1G13440.2	Symbols: GAPC-2, GAPC2 | glyceraldehyde-3-phosphate dehydrogenase C2 | chr1:4608196-4610647 REVERSE LENGTH=2452
MD16G1149700	224.284	2.32982	0.174836	13.3257	1.64e-40	2.61e-39	AT3G06550.3	Symbols: | O-acetyltransferase family protein | chr3:2039064-2042921 REVERSE LENGTH=3858
MD06G1189100	1807.25	0.84936	0.0638231	13.308	2.08e-40	3.29e-39	AT5G15130.1	Symbols: WRKY72, ATWRKY72 | WRKY DNA-binding protein 72 | chr5:4904347-4907094 FORWARD LENGTH=2748
MD05G1297500	3301.77	-0.706302	0.0535328	-13.1938	9.53e-40	1.49e-38	AT4G18710.1	Symbols: BIN2 | Protein kinase superfamily protein | chr4:10296273-10301228 FORWARD LENGTH=4956
MD07G1286700	1456.23	-0.886589	0.0673828	-13.1575	1.54e-39	2.4e-38	AT5G53130.1	Symbols: CNGC1, ATCNGC1 | cyclic nucleotide gated channel 1 | chr5:21537721-21541029 REVERSE LENGTH=3309
MD01G1072500	2423.93	0.73884	0.0561894	13.1491	1.72e-39	2.68e-38	AT2G46170.1	Symbols: | Reticulon family protein | chr2:18965313-18966603 FORWARD LENGTH=1291
MD04G1185700	298.743	-1.87846	0.143113	-13.1257	2.35e-39	3.65e-38
MD16G1122400	163.182	-2.58149	0.196857	-13.1135	2.75e-39	4.28e-38	AT5G13080.1	Symbols: WRKY75, ATWRKY75 | WRKY DNA-binding protein 75 | chr5:4149740-4151150 REVERSE LENGTH=1411
MD10G1242800	781.467	-1.11965	0.0854028	-13.1103	2.88e-39	4.46e-38	AT2G20470.1	Symbols: | AGC (cAMP-dependent, cGMP-dependent and protein kinase C) kinase family protein | chr2:8826277-8829497 REVERSE LENGTH=3221
MD16G1019500	1592.7	-0.892233	0.0683623	-13.0515	6.23e-39	9.61e-38	AT2G01670.1	Symbols: atnudt17, NUDT17 | nudix hydrolase homolog 17 | chr2:296510-298101 REVERSE LENGTH=1592
MD03G1250600	498.149	-1.45657	0.111792	-13.0293	8.34e-39	1.28e-37	AT3G14770.1	Symbols: SWEET2, AtSWEET2 | Nodulin MtN3 family protein | chr3:4957334-4959704 REVERSE LENGTH=2371
MD15G1086800	424.557	-1.77899	0.137179	-12.9683	1.85e-38	2.83e-37	AT4G11800.1	Symbols: | Calcineurin-like metallo-phosphoesterase superfamily protein | chr4:7093542-7099697 REVERSE LENGTH=6156
MD13G1079500	647.429	1.48185	0.114707	12.9186	3.53e-38	5.41e-37	AT3G01470.1	Symbols: ATHB-1, ATHB1, HD-ZIP-1, HAT5, HB-1 | homeobox 1 | chr3:182396-184403 REVERSE LENGTH=2008
MD01G1156900	5398.76	-0.577487	0.0448551	-12.8745	6.26e-38	9.52e-37	AT5G45840.1	Symbols: | Leucine-rich repeat protein kinase family protein | chr5:18593917-18597995 REVERSE LENGTH=4079
MD04G1134100	297.01	2.08393	0.162227	12.8457	9.09e-38	1.38e-36	AT2G39730.1	Symbols: RCA | rubisco activase | chr2:16570746-16573519 REVERSE LENGTH=2774
MD06G1009000	1074.2	-1.17667	0.0923168	-12.746	3.28e-37	4.91e-36	AT4G35090.1	Symbols: CAT2 | catalase 2 | chr4:16700342-16703286 REVERSE LENGTH=2945
MD00G1144300	439.156	-1.44198	0.113944	-12.6551	1.05e-36	1.55e-35	AT3G11760.1	Symbols: | unknown protein; FUNCTIONS IN: molecular_function unknown; INVOLVED IN: biological_process unknown; LOCATED IN: cellular_component unknown; EXPRESSED IN: 23 plant structures; EXPRESSED DURING: 14 growth stages; BEST Arabidopsis thaliana protein match is: unknown protein (TAIR:AT5G04860.1); Has 84 Blast hits to 73 proteins in 13 species: Archae - 0; Bacteria - 0; Metazoa - 0; Fungi - 0;…
MD11G1296200	263.602	-2.21191	0.174956	-12.6426	1.23e-36	1.82e-35	AT1G54690.1	Symbols: HTA3, H2AXB, G-H2AX, GAMMA-H2AX | gamma histone variant H2AX | chr1:20414316-20415287 REVERSE LENGTH=972
MD02G1148300	6740.86	0.749484	0.0594439	12.6083	1.9e-36	2.79e-35
MD16G1124100	177.511	-2.54749	0.202146	-12.6022	2.05e-36	3.01e-35	AT1G12060.1	Symbols: ATBAG5, BAG5 | BCL-2-associated athanogene 5 | chr1:4076334-4076981 FORWARD LENGTH=648
MD03G1003500	158.561	2.70342	0.214555	12.6001	2.11e-36	3.09e-35	AT1G55360.1	Symbols: | Protein of Unknown Function (DUF239) | chr1:20666222-20668726 REVERSE LENGTH=2505
MD03G1068500	401.855	1.55934	0.12391	12.5845	2.57e-36	3.76e-35	AT2G29970.1	Symbols: | Double Clp-N motif-containing P-loop nucleoside triphosphate hydrolases superfamily protein | chr2:12776386-12779938 FORWARD LENGTH=3553
MD01G1220800	86.086	-5.7517	0.463196	-12.4174	2.1e-35	3.04e-34	AT2G29380.1	Symbols: HAI3 | highly ABA-induced PP2C gene 3 | chr2:12608702-12610167 FORWARD LENGTH=1466
MD15G1343900	376.356	1.59141	0.128919	12.3442	5.23e-35	7.53e-34	AT1G77380.1	Symbols: AAP3, ATAAP3 | amino acid permease 3 | chr1:29074888-29077390 REVERSE LENGTH=2503
MD02G1010900	772.205	-1.12562	0.0912122	-12.3407	5.47e-35	7.86e-34	AT4G31020.1	Symbols: | alpha/beta-Hydrolases superfamily protein | chr4:15108508-15110289 REVERSE LENGTH=1782
MD07G1210800	261.167	-2.17434	0.176839	-12.2956	9.56e-35	1.37e-33	AT1G53540.1	Symbols: | HSP20-like chaperones superfamily protein | chr1:19980462-19981109 FORWARD LENGTH=648
MD00G1010000	734.097	1.1293	0.092305	12.2344	2.04e-34	2.88e-33	AT1G78240.2	Symbols: TSD2, QUA2 | S-adenosyl-L-methionine-dependent methyltransferases superfamily protein | chr1:29432829-29436571 REVERSE LENGTH=3743
MD04G1191900	1457.05	-1.0678	0.0873757	-12.2208	2.41e-34	3.4e-33	AT3G56880.1	Symbols: | VQ motif-containing protein | chr3:21059915-21060965 FORWARD LENGTH=1051
MD17G1198100	456.875	-1.38348	0.113358	-12.2045	2.94e-34	4.15e-33	AT3G15540.1	Symbols: IAA19, MSG2 | indole-3-acetic acid inducible 19 | chr3:5264024-5265678 FORWARD LENGTH=1655
MD06G1022100	392.652	-1.43746	0.117952	-12.1869	3.65e-34	5.13e-33	AT5G45275.1	Symbols: | Major facilitator superfamily protein | chr5:18334405-18337380 REVERSE LENGTH=2976
MD16G1031000	831.812	1.08106	0.0887384	12.1825	3.85e-34	5.41e-33	AT1G71110.1	Symbols: | unknown protein; FUNCTIONS IN: molecular_function unknown; INVOLVED IN: biological_process unknown; LOCATED IN: endomembrane system; BEST Arabidopsis thaliana protein match is: unknown protein (TAIR:AT2G12400.1); Has 173 Blast hits to 169 proteins in 21 species: Archae - 0; Bacteria - 0; Metazoa - 3; Fungi - 0; Plants - 165; Viruses - 0; Other Eukaryotes - 5 (source: NCBI BLink). | chr…
MD05G1344900	122.431	3.15481	0.260173	12.1258	7.71e-34	1.07e-32	AT3G21690.1	Symbols: | MATE efflux family protein | chr3:7638663-7642205 FORWARD LENGTH=3543
MD02G1155000	475.341	-1.33726	0.110604	-12.0905	1.19e-33	1.64e-32	AT2G23790.1	Symbols: | Protein of unknown function (DUF607) | chr2:10125368-10127521 REVERSE LENGTH=2154
MD10G1340100	3165.53	-0.702282	0.0582514	-12.0561	1.8e-33	2.49e-32	AT5G47770.1	Symbols: FPS1 | farnesyl diphosphate synthase 1 | chr5:19345173-19347629 FORWARD LENGTH=2457
MD02G1158300	202.322	2.12245	0.176164	12.0481	1.98e-33	2.74e-32	AT5G66560.1	Symbols: | Phototropic-responsive NPH3 family protein | chr5:26564188-26566853 FORWARD LENGTH=2666
MD02G1105900	743.213	-1.20092	0.0997486	-12.0395	2.2e-33	3.04e-32	AT5G20900.1	Symbols: JAZ12, TIFY3B | jasmonate-zim-domain protein 12 | chr5:7090704-7092539 FORWARD LENGTH=1836
MD14G1227500	138.432	-2.4198	0.201863	-11.9873	4.14e-33	5.68e-32	AT1G68320.1	Symbols: MYB62, AtMYB62, BW62B, BW62C | myb domain protein 62 | chr1:25603842-25605096 FORWARD LENGTH=1255
MD08G1170000	2029.92	-0.822232	0.0686222	-11.982	4.41e-33	6.05e-32	AT4G08180.1	Symbols: ORP1C | OSBP(oxysterol binding protein)-related protein 1C | chr4:5169484-5173662 FORWARD LENGTH=4179
MD10G1114200	414.879	1.60312	0.133888	11.9736	4.88e-33	6.68e-32	AT3G49720.2	Symbols: | unknown protein; FUNCTIONS IN: molecular_function unknown; INVOLVED IN: biological_process unknown; LOCATED IN: chloroplast thylakoid membrane, Golgi apparatus, plasma membrane, membrane; EXPRESSED IN: 25 plant structures; EXPRESSED DURING: 15 growth stages; BEST Arabidopsis thaliana protein match is: unknown protein (TAIR:AT5G65810.1); Has 64 Blast hits to 64 proteins in 11 species: A…
MD13G1129000	440.206	-1.40732	0.117826	-11.9441	6.97e-33	9.52e-32	AT2G33540.1	Symbols: CPL3, ATCPL3 | C-terminal domain phosphatase-like 3 | chr2:14203505-14208797 REVERSE LENGTH=5293
MD02G1037900	1044.93	-0.906864	0.0759407	-11.9417	7.17e-33	9.78e-32	AT2G26650.1	Symbols: AKT1, ATAKT1, KT1 | K+ transporter 1 | chr2:11331850-11336607 REVERSE LENGTH=4758
MD05G1164300	260.874	2.12849	0.180834	11.7704	5.54e-32	7.47e-31	AT3G07390.1	Symbols: AIR12 | auxin-responsive family protein | chr3:2365301-2366496 FORWARD LENGTH=1196
MD05G1042900	6514.6	-0.68201	0.0579801	-11.7628	6.07e-32	8.16e-31	AT5G64260.1	Symbols: EXL2 | EXORDIUM like 2 | chr5:25703929-25705316 FORWARD LENGTH=1388
MD14G1226200	10172.6	-0.617187	0.0524837	-11.7596	6.3e-32	8.48e-31	AT1G13360.1	Symbols: | unknown protein; FUNCTIONS IN: molecular_function unknown; INVOLVED IN: biological_process unknown; LOCATED IN: cellular_component unknown; BEST Arabidopsis thaliana protein match is: unknown protein (TAIR:AT3G25870.1). | chr1:4576967-4577967 REVERSE LENGTH=1001
MD01G1206300	284.958	1.93692	0.165346	11.7143	1.08e-31	1.44e-30	AT4G25640.1	Symbols: DTX35 | detoxifying efflux carrier 35 | chr4:13076444-13079048 REVERSE LENGTH=2605
MD15G1265500	1223.72	0.872999	0.0745355	11.7125	1.1e-31	1.47e-30	AT4G36670.1	Symbols: | Major facilitator superfamily protein | chr4:17287499-17289590 REVERSE LENGTH=2092
MD15G1014400	1258.54	0.971364	0.083033	11.6985	1.3e-31	1.73e-30	AT1G19850.1	Symbols: MP, ARF5, IAA24 | Transcriptional factor B3 family protein / auxin-responsive factor AUX/IAA-related | chr1:6886879-6891374 FORWARD LENGTH=4496
MD06G1180400	331.226	-1.53136	0.131054	-11.685	1.52e-31	2.03e-30	AT5G62570.2	Symbols: | Calmodulin binding protein-like | chr5:25114934-25117295 FORWARD LENGTH=2362
MD02G1096200	1553	-0.788778	0.0677515	-11.6422	2.51e-31	3.33e-30	AT1G17370.1	Symbols: UBP1B | oligouridylate binding protein 1B | chr1:5951542-5955037 REVERSE LENGTH=3496
MD15G1139200	848.134	-1.05923	0.0911774	-11.6172	3.37e-31	4.45e-30	AT5G59970.1	Symbols: | Histone superfamily protein | chr5:24146175-24146726 REVERSE LENGTH=552
MD10G1075100	1848.1	0.757058	0.0654999	11.5581	6.71e-31	8.82e-30	AT3G05570.1	Symbols: | unknown protein; BEST Arabidopsis thaliana protein match is: unknown protein (TAIR:AT4G39235.1); Has 73 Blast hits to 73 proteins in 11 species: Archae - 0; Bacteria - 0; Metazoa - 0; Fungi - 0; Plants - 73; Viruses - 0; Other Eukaryotes - 0 (source: NCBI BLink). | chr3:1616102-1617339 REVERSE LENGTH=1238
MD02G1097400	422.95	-1.53084	0.132808	-11.5267	9.68e-31	1.27e-29	AT5G36930.1	Symbols: | Disease resistance protein (TIR-NBS-LRR class) family | chr5:14567622-14572630 REVERSE LENGTH=5009
MD08G1248200	501.891	-1.44694	0.126526	-11.4359	2.77e-30	3.6e-29	AT1G59740.1	Symbols: | Major facilitator superfamily protein | chr1:21968071-21972411 FORWARD LENGTH=4341
MD02G1095000	732.924	-1.05299	0.0925225	-11.3809	5.21e-30	6.73e-29	AT5G20680.3	Symbols: | TRICHOME BIREFRINGENCE-LIKE 16 | chr5:6998103-7001910 FORWARD LENGTH=3808
MD10G1182600	97.5309	-2.93863	0.258973	-11.3473	7.65e-30	9.86e-29
MD12G1195400	248.756	-1.63628	0.145188	-11.2701	1.84e-29	2.36e-28	AT2G38640.1	Symbols: | Protein of unknown function (DUF567) | chr2:16157604-16158561 REVERSE LENGTH=958
MD17G1168000	1187.51	-0.874961	0.0781809	-11.1915	4.49e-29	5.71e-28	AT1G54130.1	Symbols: RSH3, AT-RSH3, ATRSH3 | RELA/SPOT homolog 3 | chr1:20210873-20213942 FORWARD LENGTH=3070
MD00G1012800	452.886	1.27882	0.114596	11.1594	6.44e-29	8.16e-28	AT1G73050.1	Symbols: | Glucose-methanol-choline (GMC) oxidoreductase family protein | chr1:27476565-27478534 REVERSE LENGTH=1970
MD10G1043100	296.611	1.54638	0.138725	11.1471	7.4e-29	9.34e-28	AT1G71830.1	Symbols: SERK1, ATSERK1 | somatic embryogenesis receptor-like kinase 1 | chr1:27018158-27022117 FORWARD LENGTH=3960
MD15G1004400	736.256	0.987684	0.0886276	11.1442	7.64e-29	9.64e-28	AT1G76160.1	Symbols: sks5 | SKU5 similar 5 | chr1:28577942-28581133 REVERSE LENGTH=3192
MD16G1051100	497.071	-1.43315	0.128738	-11.1323	8.73e-29	1.1e-27	AT1G68710.1	Symbols: | ATPase E1-E2 type family protein / haloacid dehalogenase-like hydrolase family protein | chr1:25793207-25798257 REVERSE LENGTH=5051
MD15G1085200	593.951	-1.12084	0.100688	-11.1318	8.79e-29	1.11e-27	AT1G47480.1	Symbols: | alpha/beta-Hydrolases superfamily protein | chr1:17417579-17419432 FORWARD LENGTH=1854
MD15G1050100	3512.53	0.682007	0.0614713	11.0947	1.33e-28	1.67e-27	AT5G21482.1	Symbols: CKX7, ATCKX5 | cytokinin oxidase 7 | chr5:7226727-7230210 FORWARD LENGTH=3484
MD04G1194600	5337.56	-0.663065	0.0604018	-10.9776	4.9e-28	6.07e-27	AT3G62550.1	Symbols: | Adenine nucleotide alpha hydrolases-like superfamily protein | chr3:23135984-23137173 FORWARD LENGTH=1190
MD05G1130300	7886.48	0.513831	0.0469629	10.9412	7.32e-28	9.03e-27	AT3G45970.1	Symbols: ATEXLA1, EXPL1, ATEXPL1, ATHEXP BETA 2.1, EXLA1 | expansin-like A1 | chr3:16896166-16897308 FORWARD LENGTH=1143
MD05G1124200	988.22	-0.847938	0.0775418	-10.9352	7.82e-28	9.64e-27	AT4G38520.2	Symbols: | Protein phosphatase 2C family protein | chr4:18015736-18018273 REVERSE LENGTH=2538
MD05G1205800	141.902	2.57808	0.237005	10.8777	1.47e-27	1.8e-26	AT3G04730.1	Symbols: IAA16 | indoleacetic acid-induced protein 16 | chr3:1288612-1290602 REVERSE LENGTH=1991
MD15G1022500	2593.36	-0.909352	0.0838336	-10.8471	2.06e-27	2.51e-26	AT1G75390.1	Symbols: AtbZIP44, bZIP44 | basic leucine-zipper 44 | chr1:28291698-28293008 FORWARD LENGTH=1311
MD16G1020000	3025.33	-0.619264	0.0571807	-10.8299	2.48e-27	3.03e-26	AT1G06620.1	Symbols: | 2-oxoglutarate (2OG) and Fe(II)-dependent oxygenase superfamily protein | chr1:2025601-2027271 FORWARD LENGTH=1671
MD09G1118600	196.292	2.13528	0.198005	10.784	4.1e-27	4.96e-26
MD16G1014500	60.4274	-4.06263	0.378385	-10.7368	6.84e-27	8.23e-26	AT1G14730.1	Symbols: | Cytochrome b561/ferric reductase transmembrane protein family | chr1:5073105-5074779 FORWARD LENGTH=1675
MD12G1243800	862.617	-0.925324	0.0865223	-10.6946	1.08e-26	1.29e-25	AT3G04630.1	Symbols: WDL1 | WVD2-like 1 | chr3:1258798-1260818 FORWARD LENGTH=2021
MD06G1234800	1450.54	0.833145	0.0780024	10.681	1.25e-26	1.49e-25	AT2G01970.1	Symbols: | Endomembrane protein 70 protein family | chr2:451871-454885 REVERSE LENGTH=3015
MD15G1019100	782.129	-0.898553	0.0844615	-10.6386	1.97e-26	2.34e-25	AT3G54350.3	Symbols: emb1967 | Forkhead-associated (FHA) domain-containing protein | chr3:20122085-20126872 REVERSE LENGTH=4788
MD14G1019000	1252.97	0.828506	0.0783324	10.5768	3.82e-26	4.49e-25	AT3G52870.1	Symbols: | IQ calmodulin-binding motif family protein | chr3:19593173-19595822 REVERSE LENGTH=2650
MD07G1209600	161.944	2.18033	0.206449	10.5611	4.51e-26	5.3e-25
MD17G1129400	828.025	-0.948555	0.0898458	-10.5576	4.69e-26	5.5e-25	AT2G32260.1	Symbols: ATCCT1, CCT1 | phosphorylcholine cytidylyltransferase | chr2:13697516-13700641 FORWARD LENGTH=3126
MD09G1176600	135.005	-2.17253	0.206365	-10.5276	6.44e-26	7.53e-25	AT1G54070.1	Symbols: | Dormancy/auxin associated family protein | chr1:20182639-20183242 FORWARD LENGTH=604
MD12G1232400	801.184	0.91247	0.0867477	10.5187	7.09e-26	8.27e-25	AT3G05030.1	Symbols: NHX2, ATNHX2 | sodium hydrogen exchanger 2 | chr3:1393296-1395813 REVERSE LENGTH=2518
MD13G1074100	3600.51	-0.571628	0.054373	-10.5131	7.52e-26	8.77e-25	AT1G14330.1	Symbols: | Galactose oxidase/kelch repeat superfamily protein | chr1:4890118-4892251 REVERSE LENGTH=2134
MD14G1070700	989.086	-0.852434	0.0814297	-10.4683	1.21e-25	1.4e-24	AT2G41835.1	Symbols: | zinc finger (C2H2 type, AN1-like) family protein | chr2:17457786-17459568 REVERSE LENGTH=1783
MD08G1218200	8568.29	0.535251	0.0515944	10.3742	3.25e-25	3.73e-24	AT4G09160.1	Symbols: | SEC14 cytosolic factor family protein / phosphoglyceride transfer family protein | chr4:5839683-5842394 FORWARD LENGTH=2712
MD06G1182400	1990.35	0.64581	0.0625606	10.323	5.55e-25	6.33e-24	AT3G48100.1	Symbols: ARR5, ATRR2, IBC6, RR5 | response regulator 5 | chr3:17758427-17760874 REVERSE LENGTH=2448
MD11G1222500	420.193	-1.25728	0.121966	-10.3084	6.46e-25	7.35e-24	AT5G54840.1	Symbols: SGP1 | Ras-related small GTP-binding family protein | chr5:22276630-22278423 REVERSE LENGTH=1794
MD09G1152700	9622.27	0.433986	0.0423763	10.2412	1.3e-24	1.47e-23	AT4G14130.1	Symbols: XTR7, XTH15 | xyloglucan endotransglucosylase/hydrolase 15 | chr4:8137051-8138281 REVERSE LENGTH=1231
MD17G1258100	1666.71	-0.670108	0.0654426	-10.2396	1.32e-24	1.49e-23	AT5G37720.2	Symbols: ALY4 | ALWAYS EARLY 4 | chr5:14981638-14984606 REVERSE LENGTH=2969
MD07G1270100	158.908	2.17478	0.212792	10.2202	1.61e-24	1.82e-23	AT5G23760.1	Symbols: | Copper transport protein family | chr5:8013085-8014228 REVERSE LENGTH=1144
MD03G1107900	693.464	-0.938858	0.0922317	-10.1793	2.45e-24	2.75e-23	AT2G28550.3	Symbols: RAP2.7 | related to AP2.7 | chr2:12225842-12228543 REVERSE LENGTH=2702
MD15G1348800	4970.57	-0.491019	0.0483165	-10.1626	2.91e-24	3.27e-23	AT3G26430.1	Symbols: | GDSL-like Lipase/Acylhydrolase superfamily protein | chr3:9671517-9675927 FORWARD LENGTH=4411
MD15G1259700	111.653	2.56553	0.252755	10.1503	3.3e-24	3.7e-23	AT4G36550.1	Symbols: | ARM repeat superfamily protein | chr4:17245400-17248461 REVERSE LENGTH=3062
MD16G1042900	91.5892	5.91369	0.584245	10.1219	4.42e-24	4.92e-23	AT1G68510.1	Symbols: LBD42 | LOB domain-containing protein 42 | chr1:25706882-25708255 FORWARD LENGTH=1374
MD02G1093500	365.775	1.39252	0.137824	10.1036	5.33e-24	5.93e-23	AT2G05920.1	Symbols: | Subtilase family protein | chr2:2269515-2272229 REVERSE LENGTH=2715
MD14G1113700	324.892	1.43399	0.142064	10.094	5.87e-24	6.52e-23	AT1G64060.1	Symbols: ATRBOH F, ATRBOHF, RBOHAP108, RBOHF, RBOH F | respiratory burst oxidase protein F | chr1:23769774-23776931 FORWARD LENGTH=7158
MD04G1031100	2893.27	-0.659745	0.0654625	-10.0782	6.9e-24	7.64e-23	AT2G43160.1	Symbols: | ENTH/VHS family protein | chr2:17948062-17953669 FORWARD LENGTH=5608
MD11G1009500	488.597	1.08941	0.108655	10.0263	1.17e-23	1.29e-22	AT2G44130.1	Symbols: | Galactose oxidase/kelch repeat superfamily protein | chr2:18253610-18255054 FORWARD LENGTH=1445
MD09G1054700	1806.26	-0.688272	0.0686631	-10.0239	1.2e-23	1.32e-22	AT5G39570.1	Symbols: | FUNCTIONS IN: molecular_function unknown; INVOLVED IN: biological_process unknown; LOCATED IN: cytosol, nucleus; EXPRESSED IN: 25 plant structures; EXPRESSED DURING: 14 growth stages; BEST Arabidopsis thaliana protein match is: glycine-rich protein (TAIR:AT3G29075.1); Has 30201 Blast hits to 17322 proteins in 780 species: Archae - 12; Bacteria - 1396; Metazoa - 17338; Fungi - 3422; Pla…
MD13G1133200	508.459	1.08958	0.108777	10.0166	1.29e-23	1.42e-22	AT4G13420.1	Symbols: HAK5, ATHAK5 | high affinity K+ transporter 5 | chr4:7796850-7802251 REVERSE LENGTH=5402
MD17G1051300	60.5514	-3.85866	0.386042	-9.99544	1.6e-23	1.75e-22	AT3G28920.1	Symbols: AtHB34, HB34, ZHD9 | homeobox protein 34 | chr3:10940446-10941833 REVERSE LENGTH=1388
MD03G1195300	162.384	-1.93367	0.193638	-9.98598	1.76e-23	1.92e-22	AT4G26850.1	Symbols: VTC2 | mannose-1-phosphate guanylyltransferase (GDP)s;GDP-galactose:mannose-1-phosphate guanylyltransferases;GDP-galactose:glucose-1-phosphate guanylyltransferases;GDP-galactose:myoinositol-1-phosphate guanylyltransferases;glucose-1-phosphate guanylyltransferase | chr4:13499010-13501648 REVERSE LENGTH=2639
MD17G1102000	1794.21	-0.675311	0.067683	-9.97756	1.91e-23	2.09e-22	AT4G15417.1	Symbols: ATRTL1, RTL1 | RNAse II-like 1 | chr4:8821717-8823076 FORWARD LENGTH=1360
MD07G1209500	129.734	2.21002	0.221513	9.97691	1.92e-23	2.1e-22	AT5G54160.1	Symbols: ATOMT1, OMT1 | O-methyltransferase 1 | chr5:21981996-21984363 FORWARD LENGTH=2368
MD06G1212800	82.423	3.71621	0.3727	9.97106	2.04e-23	2.23e-22	AT1G68630.1	Symbols: | PLAC8 family protein | chr1:25768539-25770260 FORWARD LENGTH=1722
MD16G1020100	716.28	0.901767	0.0905679	9.95681	2.36e-23	2.57e-22	AT5G59530.1	Symbols: | 2-oxoglutarate (2OG) and Fe(II)-dependent oxygenase superfamily protein | chr5:23994170-23995734 REVERSE LENGTH=1565
MD09G1091500	859.635	-0.842781	0.0847175	-9.94813	2.57e-23	2.8e-22	AT4G03390.1	Symbols: SRF3 | STRUBBELIG-receptor family 3 | chr4:1490465-1495103 REVERSE LENGTH=4639
MD15G1269800	819.872	-0.904835	0.091251	-9.9159	3.55e-23	3.85e-22
MD16G1091000	1239.24	0.718762	0.0725833	9.90259	4.06e-23	4.39e-22	AT1G23820.1	Symbols: SPDS1 | spermidine synthase 1 | chr1:8420265-8422985 FORWARD LENGTH=2721
MD05G1318100	864.921	-0.820268	0.0828945	-9.89533	4.36e-23	4.72e-22	AT2G20780.1	Symbols: | Major facilitator superfamily protein | chr2:8947242-8949413 REVERSE LENGTH=2172
MD13G1043400	456.493	-1.09069	0.111047	-9.82191	9.06e-23	9.75e-22	AT3G25860.1	Symbols: LTA2, PLE2 | 2-oxoacid dehydrogenases acyltransferase family protein | chr3:9460560-9462787 FORWARD LENGTH=2228
MD15G1078600	345.601	-1.241	0.126375	-9.82005	9.23e-23	9.92e-22	AT4G06536.1	Symbols: | SPla/RYanodine receptor (SPRY) domain-containing protein | chr4:3360746-3361255 FORWARD LENGTH=510
MD07G1053800	2106.02	-0.622347	0.0635077	-9.79955	1.13e-22	1.21e-21	AT3G20770.1	Symbols: EIN3, AtEIN3 | Ethylene insensitive 3 family protein | chr3:7260432-7263352 REVERSE LENGTH=2921
MD07G1092800	151.854	2.1157	0.21615	9.78809	1.27e-22	1.36e-21	AT2G44670.1	Symbols: | Protein of unknown function (DUF581) | chr2:18425180-18426060 FORWARD LENGTH=881
MD03G1070200	2087.65	-0.563834	0.0578469	-9.74701	1.9e-22	2.02e-21	AT1G53570.3	Symbols: MAP3KA | mitogen-activated protein kinase kinase kinase 3 | chr1:19987191-19991113 FORWARD LENGTH=3923
MD10G1241200	1613.41	-0.702649	0.072782	-9.65415	4.72e-22	4.97e-21	AT4G20380.7	Symbols: LSD1 | LSD1 zinc finger family protein | chr4:11004517-11006788 FORWARD LENGTH=2272
MD15G1003900	8493.68	0.546413	0.0566713	9.64179	5.33e-22	5.6e-21	AT1G20440.1	Symbols: COR47, RD17, AtCOR47 | cold-regulated 47 | chr1:7084409-7085772 REVERSE LENGTH=1364
MD15G1288600	5627.08	-0.694982	0.0721279	-9.63542	5.67e-22	5.95e-21	AT4G37260.1	Symbols: MYB73, ATMYB73 | myb domain protein 73 | chr4:17540490-17541799 FORWARD LENGTH=1310
MD14G1146900	557.641	0.950635	0.0988948	9.61259	7.07e-22	7.41e-21	AT1G57820.1	Symbols: VIM1, ORTH2 | Zinc finger (C3HC4-type RING finger) family protein | chr1:21414170-21417937 REVERSE LENGTH=3768
MD10G1182100	613.998	0.937759	0.0977152	9.59687	8.24e-22	8.62e-21	AT1G04430.2	Symbols: | S-adenosyl-L-methionine-dependent methyltransferases superfamily protein | chr1:1198508-1201495 FORWARD LENGTH=2988
MD09G1071600	138.593	2.02045	0.210918	9.57934	9.77e-22	1.02e-20	AT1G05090.1	Symbols: | dentin sialophosphoprotein-related | chr1:1463202-1465622 FORWARD LENGTH=2421
MD11G1257600	914.014	-0.790466	0.0830384	-9.51928	1.74e-21	1.81e-20	AT3G15070.2	Symbols: | RING/U-box superfamily protein | chr3:5070273-5073356 REVERSE LENGTH=3084
MD11G1265400	509.919	-1.00174	0.105707	-9.47654	2.63e-21	2.71e-20	AT3G14870.3	Symbols: | Plant protein of unknown function (DUF641) | chr3:5003926-5005739 FORWARD LENGTH=1814
MD15G1047200	67.5599	4.92652	0.521539	9.44613	3.52e-21	3.61e-20	AT1G19250.1	Symbols: FMO1 | flavin-dependent monooxygenase 1 | chr1:6650529-6653078 REVERSE LENGTH=2550
MD17G1273900	141.299	2.01584	0.213411	9.44582	3.53e-21	3.62e-20	AT5G16340.1	Symbols: | AMP-dependent synthetase and ligase family protein | chr5:5349094-5350907 REVERSE LENGTH=1814
MD10G1290100	208.107	-1.72438	0.182564	-9.44533	3.54e-21	3.63e-20
MD12G1062300	587.457	0.948735	0.100459	9.44404	3.59e-21	3.67e-20	AT3G12150.1	Symbols: | unknown protein; CONTAINS InterPro DOMAIN/s: Protein of unknown function DUF2048 (InterPro:IPR019149); Has 421 Blast hits to 334 proteins in 155 species: Archae - 2; Bacteria - 147; Metazoa - 215; Fungi - 0; Plants - 43; Viruses - 0; Other Eukaryotes - 14 (source: NCBI BLink). | chr3:3876407-3878900 REVERSE LENGTH=2494
MD10G1190100	235.23	1.4664	0.155333	9.4404	3.71e-21	3.8e-20
MD14G1192100	264.401	-1.47462	0.156879	-9.39973	5.47e-21	5.58e-20	AT1G18900.2	Symbols: | Pentatricopeptide repeat (PPR) superfamily protein | chr1:6528984-6532614 FORWARD LENGTH=3631
MD03G1089800	1186.84	-0.655049	0.0699962	-9.35836	8.1e-21	8.23e-20	AT1G07530.1	Symbols: SCL14, ATGRAS2, GRAS2 | SCARECROW-like 14 | chr1:2313582-2316469 REVERSE LENGTH=2888
MD16G1093300	511.744	-1.10809	0.118548	-9.34719	9e-21	9.13e-20	AT1G70410.2	Symbols: ATBCA4, BCA4 | beta carbonic anhydrase 4 | chr1:26533926-26538333 REVERSE LENGTH=4408
MD10G1195700	880.116	-0.839028	0.0898124	-9.342	9.45e-21	9.59e-20	AT3G14420.2	Symbols: | Aldolase-type TIM barrel family protein | chr3:4821609-4824152 FORWARD LENGTH=2544
MD03G1271100	274.717	-1.59154	0.170371	-9.34163	9.49e-21	9.62e-20	AT4G02940.1	Symbols: | oxidoreductase, 2OG-Fe(II) oxygenase family protein | chr4:1306503-1310946 FORWARD LENGTH=4444
MD13G1134700	240.247	-1.38106	0.148606	-9.29349	1.49e-20	1.5e-19	AT5G47900.1	Symbols: | Protein of unknown function (DUF1624) | chr5:19392234-19395135 FORWARD LENGTH=2902
MD08G1026400	917.864	0.766197	0.0825791	9.27834	1.72e-20	1.73e-19	AT1G75380.3	Symbols: ATBBD1, BBD1 | bifunctional nuclease in basal defense response 1 | chr1:28281389-28284036 REVERSE LENGTH=2648
MD06G1124700	617.4	1.08789	0.11768	9.24447	2.36e-20	2.36e-19	AT1G33055.1	Symbols: | unknown protein; FUNCTIONS IN: molecular_function unknown; INVOLVED IN: anaerobic respiration; LOCATED IN: endomembrane system; EXPRESSED IN: 13 plant structures; EXPRESSED DURING: 6 growth stages; Has 20 Blast hits to 20 proteins in 8 species: Archae - 0; Bacteria - 0; Metazoa - 0; Fungi - 0; Plants - 20; Viruses - 0; Other Eukaryotes - 0 (source: NCBI BLink). | chr1:11971308-11972578…
MD16G1013800	1834.87	-0.554123	0.0599869	-9.23739	2.53e-20	2.52e-19	AT1G14710.2	Symbols: | hydroxyproline-rich glycoprotein family protein | chr1:5061866-5065102 REVERSE LENGTH=3237
MD00G1201600	409.365	-1.11062	0.120389	-9.22525	2.83e-20	2.82e-19	AT4G08920.1	Symbols: CRY1, BLU1, HY4, OOP2, ATCRY1 | cryptochrome 1 | chr4:5724103-5727253 FORWARD LENGTH=3151
MD02G1040200	3467.97	-0.449589	0.048831	-9.20703	3.35e-20	3.33e-19	AT4G32551.1	Symbols: LUG | LisH dimerisation motif;WD40/YVTN repeat-like-containing domain | chr4:15707481-15713662 FORWARD LENGTH=6182
MD13G1095300	186.087	-1.57893	0.171499	-9.20663	3.37e-20	3.34e-19	AT1G23390.1	Symbols: | Kelch repeat-containing F-box family protein | chr1:8309112-8310649 REVERSE LENGTH=1538
MD06G1111900	782.057	-0.90059	0.0981516	-9.1755	4.49e-20	4.45e-19	AT4G24020.1	Symbols: NLP7 | NIN like protein 7 | chr4:12479752-12483993 FORWARD LENGTH=4242
MD13G1130700	1385.64	0.64996	0.0710611	9.14649	5.88e-20	5.81e-19	AT5G13330.1	Symbols: Rap2.6L | related to AP2 6l | chr5:4272060-4274660 FORWARD LENGTH=2601
MD11G1119700	558.747	1.03835	0.113568	9.14294	6.08e-20	6e-19	AT3G45780.2	Symbols: PHOT1, NPH1, JK224, RPT1 | phototropin 1 | chr3:16818443-16824210 FORWARD LENGTH=5768
MD08G1209800	63.4879	-6.99487	0.765146	-9.14187	6.14e-20	6.06e-19	AT1G58340.1	Symbols: ZF14 | MATE efflux family protein | chr1:21653008-21655439 FORWARD LENGTH=2432
MD15G1365300	1073.97	-0.670706	0.0734833	-9.12732	7.02e-20	6.91e-19	AT1G78070.1	Symbols: | Transducin/WD40 repeat-like superfamily protein | chr1:29355022-29358993 FORWARD LENGTH=3972
MD17G1241700	486.79	-0.983802	0.107795	-9.12661	7.07e-20	6.95e-19	AT3G01610.1	Symbols: CDC48C, emb1354 | cell division cycle 48C | chr3:231651-235214 FORWARD LENGTH=3564
MD01G1184600	63.6046	3.4426	0.377825	9.11163	8.12e-20	7.97e-19	AT5G51550.1	Symbols: EXL3 | EXORDIUM like 3 | chr5:20939494-20940895 REVERSE LENGTH=1402
MD07G1119500	1471.46	0.608217	0.0667715	9.10893	8.32e-20	8.16e-19	AT2G45290.1	Symbols: | Transketolase | chr2:18672682-18675906 FORWARD LENGTH=3225
MD17G1249500	802.444	-0.782928	0.0859658	-9.10743	8.44e-20	8.27e-19	AT1G61390.2	Symbols: | S-locus lectin protein kinase family protein | chr1:22650338-22654395 REVERSE LENGTH=4058
MD06G1187500	60.0885	-2.89777	0.320053	-9.05401	1.38e-19	1.34e-18	AT5G62720.1	Symbols: | Integral membrane HPP family protein | chr5:25191842-25195009 FORWARD LENGTH=3168
MD06G1142900	73.3671	-2.56498	0.285258	-8.9918	2.43e-19	2.35e-18	AT3G48520.1	Symbols: CYP94B3 | cytochrome P450, family 94, subfamily B, polypeptide 3 | chr3:17974977-17976670 REVERSE LENGTH=1694
MD01G1148400	1109.78	0.655089	0.0729101	8.9849	2.59e-19	2.5e-18	AT4G00430.1	Symbols: TMP-C, PIP1;4, PIP1E | plasma membrane intrinsic protein 1;4 | chr4:185450-187627 REVERSE LENGTH=2178
MD12G1168300	965.119	-0.807087	0.0898907	-8.97854	2.74e-19	2.64e-18	AT5G01380.1	Symbols: | Homeodomain-like superfamily protein | chr5:155639-157601 REVERSE LENGTH=1963
MD10G1293400	601.316	-0.987453	0.110055	-8.9724	2.9e-19	2.79e-18	AT5G58950.1	Symbols: | Protein kinase superfamily protein | chr5:23800928-23803673 REVERSE LENGTH=2746
MD15G1079700	1814.56	-0.602728	0.0673591	-8.94799	3.62e-19	3.47e-18	AT1G45180.1	Symbols: | RING/U-box superfamily protein | chr1:17098491-17101896 FORWARD LENGTH=3406
MD13G1009300	1590.28	-0.594288	0.0664618	-8.9418	3.83e-19	3.67e-18	AT3G11920.1	Symbols: | glutaredoxin-related | chr3:3772311-3774887 FORWARD LENGTH=2577
MD05G1045400	668.174	-0.815215	0.0912539	-8.93349	4.13e-19	3.95e-18	AT1G36050.2	Symbols: | Endoplasmic reticulum vesicle transporter protein | chr1:13450204-13453255 FORWARD LENGTH=3052
MD01G1027700	1147.63	-0.72484	0.0814178	-8.90272	5.45e-19	5.2e-18	AT4G39720.1	Symbols: | VQ motif-containing protein | chr4:18429892-18430950 REVERSE LENGTH=1059
MD07G1295900	327.417	1.1889	0.133581	8.90021	5.57e-19	5.31e-18	AT4G27720.1	Symbols: | Major facilitator superfamily protein | chr4:13831038-13833814 FORWARD LENGTH=2777
MD14G1183600	467.312	-0.994689	0.111853	-8.89285	5.96e-19	5.67e-18	AT1G23820.1	Symbols: SPDS1 | spermidine synthase 1 | chr1:8420265-8422985 FORWARD LENGTH=2721
MD13G1150700	5249.28	-0.430524	0.0487976	-8.82265	1.12e-18	1.05e-17	AT5G49520.1	Symbols: WRKY48, ATWRKY48 | WRKY DNA-binding protein 48 | chr5:20090776-20093346 FORWARD LENGTH=2571
MD06G1107800	299.13	1.33183	0.151181	8.80955	1.26e-18	1.18e-17	AT4G23900.1	Symbols: | Nucleoside diphosphate kinase family protein | chr4:12424451-12426528 FORWARD LENGTH=2078
MD15G1201900	1448.32	-0.586693	0.0668645	-8.77436	1.72e-18	1.61e-17	AT4G29160.3	Symbols: SNF7.1 | SNF7 family protein | chr4:14380799-14382666 FORWARD LENGTH=1868
MD13G1107900	1525.93	-0.675864	0.0771321	-8.76243	1.91e-18	1.79e-17	AT1G13195.1	Symbols: | RING/U-box superfamily protein | chr1:4501581-4503543 REVERSE LENGTH=1963
MD02G1119600	431.581	-1.02256	0.116733	-8.75983	1.96e-18	1.83e-17	AT4G35640.1	Symbols: ATSERAT3;2, SERAT3;2 | serine acetyltransferase 3;2 | chr4:16905579-16908357 REVERSE LENGTH=2779
MD10G1064400	317.409	1.16649	0.133445	8.74136	2.3e-18	2.15e-17	AT3G22060.1	Symbols: | Receptor-like protein kinase-related family protein | chr3:7771016-7772340 FORWARD LENGTH=1325
MD15G1073900	166.973	-1.64609	0.188446	-8.73509	2.43e-18	2.27e-17	AT2G39540.1	Symbols: | Gibberellin-regulated family protein | chr2:16500866-16501241 FORWARD LENGTH=376
MD06G1094300	145.161	1.77273	0.203757	8.70018	3.31e-18	3.08e-17	AT2G46150.1	Symbols: | Late embryogenesis abundant (LEA) hydroxyproline-rich glycoprotein family | chr2:18961403-18962376 FORWARD LENGTH=974
MD15G1182200	453.924	-1.02827	0.118239	-8.69653	3.42e-18	3.17e-17	AT3G24620.1	Symbols: ATROPGEF8, ROPGEF8 | RHO guanyl-nucleotide exchange factor 8 | chr3:8980695-8982793 REVERSE LENGTH=2099
MD02G1176600	154.805	1.65966	0.190875	8.69503	3.47e-18	3.22e-17	AT5G67200.1	Symbols: | Leucine-rich repeat protein kinase family protein | chr5:26813725-26816566 REVERSE LENGTH=2842
MD05G1215400	125.479	-1.98362	0.22992	-8.62742	6.28e-18	5.78e-17	AT5G43400.1	Symbols: | Uncharacterised conserved protein UCP015417, vWA | chr5:17425944-17428223 REVERSE LENGTH=2280
MD15G1218000	1858.35	0.590612	0.0689774	8.5624	1.11e-17	1.01e-16	AT2G05940.1	Symbols: | Protein kinase superfamily protein | chr2:2287238-2289307 REVERSE LENGTH=2070
MD16G1104500	128.144	-1.7593	0.206772	-8.5084	1.76e-17	1.6e-16	AT1G67800.4	Symbols: | Copine (Calcium-dependent phospholipid-binding protein) family | chr1:25420780-25423731 REVERSE LENGTH=2952
MD16G1013300	64.0143	5.87869	0.690983	8.50772	1.77e-17	1.61e-16	AT2G01900.1	Symbols: | DNAse I-like superfamily protein | chr2:405918-409014 FORWARD LENGTH=3097
MD06G1237400	112.528	2.01365	0.237853	8.46594	2.54e-17	2.29e-16	AT1G14590.1	Symbols: | Nucleotide-diphospho-sugar transferase family protein | chr1:4998816-5000643 REVERSE LENGTH=1828
MD08G1086400	918.16	-0.73657	0.0870185	-8.46452	2.57e-17	2.31e-16	AT1G27450.1	Symbols: APT1 | adenine phosphoribosyl transferase 1 | chr1:9531839-9534041 FORWARD LENGTH=2203
MD06G1164200	2428.56	-0.583639	0.0690107	-8.45723	2.74e-17	2.46e-16	AT4G24740.1	Symbols: AFC2, AME1, FC2 | FUS3-complementing gene 2 | chr4:12754529-12757773 REVERSE LENGTH=3245
MD12G1240900	313.368	-1.06949	0.12698	-8.42246	3.69e-17	3.3e-16	AT5G28840.2	Symbols: GME | GDP-D-mannose 3',5'-epimerase | chr5:10862173-10864903 REVERSE LENGTH=2731
MD05G1340300	37.8086	-4.09092	0.487458	-8.39234	4.77e-17	4.25e-16	AT4G05200.1	Symbols: CRK25 | cysteine-rich RLK (RECEPTOR-like protein kinase) 25 | chr4:2679723-2682309 REVERSE LENGTH=2587
MD15G1375200	387.928	-1.03713	0.123746	-8.3811	5.24e-17	4.66e-16	AT5G36930.1	Symbols: | Disease resistance protein (TIR-NBS-LRR class) family | chr5:14567622-14572630 REVERSE LENGTH=5009
MD11G1279900	57.4295	3.3356	0.398805	8.36398	6.06e-17	5.38e-16	AT3G22810.1	Symbols: | Plant protein of unknown function (DUF828) with plant pleckstrin homology-like region | chr3:8068516-8071559 FORWARD LENGTH=3044
MD04G1196300	868.912	-0.709573	0.0852385	-8.32456	8.46e-17	7.47e-16	AT3G05670.1	Symbols: | RING/U-box protein | chr3:1653264-1657159 FORWARD LENGTH=3896
MD09G1088000	60.7289	3.35134	0.402727	8.32162	8.68e-17	7.66e-16	AT5G04700.1	Symbols: | Ankyrin repeat family protein | chr5:1354240-1356754 REVERSE LENGTH=2515
MD10G1228200	241.618	1.28682	0.154638	8.32154	8.68e-17	7.66e-16	AT4G20070.1	Symbols: ATAAH, AAH | allantoate amidohydrolase | chr4:10861455-10864696 FORWARD LENGTH=3242
MD03G1011500	1865.59	-0.523926	0.063105	-8.30245	1.02e-16	8.98e-16	AT3G13670.1	Symbols: | Protein kinase family protein | chr3:4469222-4473547 FORWARD LENGTH=4326
MD14G1014200	36.1109	-5.61718	0.684043	-8.21173	2.18e-16	1.9e-15	AT3G10020.1	Symbols: | unknown protein; FUNCTIONS IN: molecular_function unknown; INVOLVED IN: response to oxidative stress, anaerobic respiration; LOCATED IN: cellular_component unknown; EXPRESSED IN: 23 plant structures; EXPRESSED DURING: 13 growth stages; Has 30201 Blast hits to 17322 proteins in 780 species: Archae - 12; Bacteria - 1396; Metazoa - 17338; Fungi - 3422; Plants - 5037; Viruses - 0; Other Eu…
MD12G1048200	97.4239	-1.9646	0.239643	-8.198	2.44e-16	2.12e-15
MD02G1118500	724.365	-0.821601	0.100246	-8.1958	2.49e-16	2.16e-15	AT3G51460.1	Symbols: RHD4 | Phosphoinositide phosphatase family protein | chr3:19092518-19097353 FORWARD LENGTH=4836
MD07G1295200	436.695	0.976488	0.119254	8.18834	2.65e-16	2.29e-15	AT4G24060.1	Symbols: | Dof-type zinc finger DNA-binding family protein | chr4:12503782-12505646 FORWARD LENGTH=1865
MD05G1314900	240.921	-1.22009	0.149696	-8.15043	3.63e-16	3.12e-15	AT5G53750.1	Symbols: | CBS domain-containing protein | chr5:21817366-21818843 FORWARD LENGTH=1478
MD08G1221800	46.9423	4.26083	0.525681	8.10535	5.26e-16	4.5e-15	AT5G64570.1	Symbols: XYL4, ATBXL4 | beta-D-xylosidase 4 | chr5:25810115-25813335 REVERSE LENGTH=3221
MD02G1244700	676.837	-0.756469	0.0936415	-8.07835	6.56e-16	5.59e-15	AT5G04550.1	Symbols: | Protein of unknown function (DUF668) | chr5:1303180-1306116 REVERSE LENGTH=2937
MD17G1031800	1264.84	-0.567315	0.0703011	-8.0698	7.04e-16	5.98e-15	AT5G14610.2	Symbols: | DEAD box RNA helicase family protein | chr5:4710564-4715069 FORWARD LENGTH=4506
MD07G1009000	5260.85	-0.368286	0.0457078	-8.0574	7.79e-16	6.61e-15	AT5G13490.2	Symbols: AAC2 | ADP/ATP carrier 2 | chr5:4335639-4337680 FORWARD LENGTH=2042
MD13G1155400	198.139	1.38515	0.172408	8.03412	9.43e-16	7.95e-15	AT3G66658.2	Symbols: ALDH22A1 | aldehyde dehydrogenase 22A1 | chr3:2095105-2099137 REVERSE LENGTH=4033
MD10G1338700	115.214	-1.85885	0.231542	-8.02816	9.89e-16	8.34e-15	AT5G47650.1	Symbols: ATNUDT2, ATNUDX2, NUDT2 | nudix hydrolase homolog 2 | chr5:19310192-19312438 REVERSE LENGTH=2247
MD15G1228200	274.605	1.25531	0.15637	8.02787	9.92e-16	8.35e-15	AT4G35470.1	Symbols: PIRL4 | plant intracellular ras group-related LRR 4 | chr4:16846301-16849150 FORWARD LENGTH=2850
MD12G1038300	56.6422	2.98358	0.372343	8.01299	1.12e-15	9.41e-15	AT5G17540.1	Symbols: | HXXXD-type acyl-transferase family protein | chr5:5781987-5783706 REVERSE LENGTH=1720
MD01G1203700	325.536	-0.986987	0.123298	-8.0049	1.2e-15	1e-14	AT1G64940.1	Symbols: CYP89A6 | cytochrome P450, family 87, subfamily A, polypeptide 6 | chr1:24123789-24125324 FORWARD LENGTH=1536
MD01G1083500	104.467	2.03398	0.254381	7.99577	1.29e-15	1.08e-14	AT4G00950.1	Symbols: MEE47 | Protein of unknown function (DUF688) | chr4:405673-407142 REVERSE LENGTH=1470
MD08G1031300	1637.42	-0.558624	0.0700223	-7.97781	1.49e-15	1.24e-14	AT2G16250.1	Symbols: | Leucine-rich repeat protein kinase family protein | chr2:7039682-7042933 REVERSE LENGTH=3252
MD07G1048200	1877.21	-0.472623	0.0592632	-7.97498	1.52e-15	1.27e-14	AT5G13530.2	Symbols: KEG | protein kinases;ubiquitin-protein ligases | chr5:4345526-4354551 FORWARD LENGTH=9026
MD10G1216200	118.618	1.79803	0.225569	7.9711	1.57e-15	1.31e-14	AT1G79460.1	Symbols: GA2, KS, ATKS, ATKS1, KS1 | Terpenoid cyclases/Protein prenyltransferases superfamily protein | chr1:29890392-29894587 FORWARD LENGTH=4196
MD13G1148400	83.9481	2.17323	0.27269	7.96959	1.59e-15	1.33e-14	AT1G02400.1	Symbols: ATGA2OX4, ATGA2OX6, DTA1, GA2OX6 | gibberellin 2-oxidase 6 | chr1:486801-489577 FORWARD LENGTH=2777
MD07G1278900	189.167	-1.3135	0.165098	-7.95586	1.78e-15	1.48e-14	AT4G25700.1	Symbols: BETA-OHASE 1, B1, chy1, BCH1 | beta-hydroxylase 1 | chr4:13094760-13095935 REVERSE LENGTH=1176
MD15G1182400	104.701	2.20751	0.278732	7.91982	2.38e-15	1.97e-14	AT3G24630.1	Symbols: | unknown protein; Has 5348 Blast hits to 3182 proteins in 353 species: Archae - 0; Bacteria - 481; Metazoa - 1959; Fungi - 405; Plants - 180; Viruses - 10; Other Eukaryotes - 2313 (source: NCBI BLink). | chr3:8988055-8990873 FORWARD LENGTH=2819
MD03G1269700	530.587	-0.851409	0.108119	-7.87474	3.41e-15	2.82e-14	AT3G06190.1	Symbols: ATBPM2, BPM2 | BTB-POZ and MATH domain 2 | chr3:1874291-1876913 REVERSE LENGTH=2623
MD15G1237200	428.088	-0.881036	0.112211	-7.85162	4.11e-15	3.38e-14	AT4G35800.1	Symbols: NRPB1, RPB1, RNA_POL_II_LSRNA_POL_II_LS, RNA_POL_II_LS | RNA polymerase II large subunit | chr4:16960657-16968128 REVERSE LENGTH=7472
MD11G1247800	2977.24	-0.429089	0.0548075	-7.82902	4.92e-15	4.03e-14	AT4G27500.1	Symbols: PPI1 | proton pump interactor 1 | chr4:13743110-13746211 FORWARD LENGTH=3102
MD03G1005500	313.732	-1.01868	0.130131	-7.82808	4.95e-15	4.06e-14	AT4G25650.1	Symbols: ACD1-LIKE, PTC52, TIC55-IV | ACD1-like | chr4:13080901-13083197 REVERSE LENGTH=2297
MD06G1141800	4610.37	-1.16009	0.148255	-7.82495	5.08e-15	4.16e-14	AT1G67340.1	Symbols: | HCP-like superfamily protein with MYND-type zinc finger | chr1:25230265-25231840 FORWARD LENGTH=1576
MD10G1035600	211.957	1.28976	0.16669	7.73747	1.01e-14	8.21e-14	AT1G34060.1	Symbols: | Pyridoxal phosphate (PLP)-dependent transferases superfamily protein | chr1:12396420-12398369 REVERSE LENGTH=1950
MD11G1003400	54.4228	2.97452	0.384526	7.73557	1.03e-14	8.33e-14	AT1G55360.1	Symbols: | Protein of Unknown Function (DUF239) | chr1:20666222-20668726 REVERSE LENGTH=2505
MD16G1140100	1047.52	-0.568394	0.0741082	-7.66979	1.72e-14	1.38e-13	AT1G48110.2	Symbols: ECT7 | evolutionarily conserved C-terminal region 7 | chr1:17769938-17773493 REVERSE LENGTH=3556
MD13G1077900	1307.75	0.60532	0.0791918	7.64372	2.11e-14	1.68e-13	AT5G15130.1	Symbols: WRKY72, ATWRKY72 | WRKY DNA-binding protein 72 | chr5:4904347-4907094 FORWARD LENGTH=2748
MD11G1231500	56.6578	-2.46879	0.323374	-7.63446	2.27e-14	1.8e-13	AT4G27290.1	Symbols: | S-locus lectin protein kinase family protein | chr4:13666281-13669202 FORWARD LENGTH=2922
MD06G1133700	148.932	1.57613	0.207072	7.61151	2.71e-14	2.15e-13	AT5G50900.1	Symbols: | ARM repeat superfamily protein | chr5:20704804-20706778 REVERSE LENGTH=1975
MD09G1283000	41.5134	4.34309	0.572138	7.59099	3.17e-14	2.51e-13	AT5G16340.1	Symbols: | AMP-dependent synthetase and ligase family protein | chr5:5349094-5350907 REVERSE LENGTH=1814
MD01G1153300	485.306	0.902808	0.118958	7.58928	3.22e-14	2.54e-13	AT2G40120.1	Symbols: | Protein kinase superfamily protein | chr2:16754939-16757592 REVERSE LENGTH=2654
MD17G1087500	429.511	-0.955757	0.126255	-7.57008	3.73e-14	2.94e-13
MD07G1203900	1145.23	-0.611622	0.0808808	-7.56202	3.97e-14	3.12e-13	AT2G39760.1	Symbols: ATBPM3, BPM3 | BTB/POZ/MATH-domains containing protein | chr2:16583087-16585015 FORWARD LENGTH=1929
MD14G1193100	362.665	0.936282	0.123886	7.55763	4.1e-14	3.22e-13	AT5G62680.1	Symbols: | Major facilitator superfamily protein | chr5:25165137-25167943 REVERSE LENGTH=2807
MD15G1230200	505.304	-0.839069	0.111205	-7.54522	4.52e-14	3.54e-13	AT4G35500.1	Symbols: | Protein kinase superfamily protein | chr4:16857353-16859603 FORWARD LENGTH=2251
MD05G1260700	693.959	0.740043	0.0984226	7.51903	5.52e-14	4.31e-13	AT1G56130.1	Symbols: | Leucine-rich repeat transmembrane protein kinase | chr1:20994931-21000887 REVERSE LENGTH=5957
MD01G1201400	310.735	-1.06284	0.142125	-7.47822	7.53e-14	5.86e-13	AT5G23850.1	Symbols: | Arabidopsis thaliana protein of unknown function (DUF821) | chr5:8038052-8040938 FORWARD LENGTH=2887
MD08G1075000	50.2368	3.03171	0.405907	7.46898	8.08e-14	6.28e-13	AT4G29190.1	Symbols: | Zinc finger C-x8-C-x5-C-x3-H type family protein | chr4:14391938-14393373 REVERSE LENGTH=1436
MD09G1283100	1519.87	-0.474913	0.0637753	-7.44667	9.57e-14	7.41e-13	AT5G16340.1	Symbols: | AMP-dependent synthetase and ligase family protein | chr5:5349094-5350907 REVERSE LENGTH=1814
MD13G1007700	38.8505	-3.10232	0.417891	-7.42374	1.14e-13	8.79e-13	AT3G19820.3	Symbols: DWF1 | cell elongation protein / DWARF1 / DIMINUTO (DIM) | chr3:6879617-6882121 REVERSE LENGTH=2505
MD01G1189500	939.784	-0.590906	0.0796051	-7.42297	1.15e-13	8.84e-13	AT1G27180.1	Symbols: | disease resistance protein (TIR-NBS-LRR class), putative | chr1:9439859-9446106 FORWARD LENGTH=6248
MD15G1372500	142.658	1.46151	0.197356	7.40541	1.31e-13	1.01e-12	AT4G08980.5	Symbols: FBW2 | F-BOX WITH WD-40 2 | chr4:5758381-5760215 FORWARD LENGTH=1835
MD05G1309600	572.01	-0.804102	0.108897	-7.38407	1.54e-13	1.18e-12	AT5G46070.1	Symbols: | Guanylate-binding family protein | chr5:18683364-18688707 FORWARD LENGTH=5344
MD07G1298200	2044.46	-0.466054	0.0631313	-7.38229	1.56e-13	1.2e-12	AT1G32790.1	Symbols: CID11 | CTC-interacting domain 11 | chr1:11874704-11877387 REVERSE LENGTH=2684
MD13G1162000	141.366	1.54631	0.209589	7.37782	1.61e-13	1.24e-12	AT3G16850.1	Symbols: | Pectin lyase-like superfamily protein | chr3:5748570-5751297 FORWARD LENGTH=2728
MD07G1001800	1105.52	0.698212	0.0963555	7.24621	4.29e-13	3.23e-12	AT2G31960.2	Symbols: GSL03 | glucan synthase-like 3 | chr2:13589233-13600229 FORWARD LENGTH=10997
MD10G1055900	37.6857	3.79226	0.523518	7.24381	4.36e-13	3.29e-12	AT2G14210.1	Symbols: ANR1, AGL44 | AGAMOUS-like 44 | chr2:6018558-6023863 FORWARD LENGTH=5306
MD14G1173200	69.7677	2.14286	0.296045	7.23828	4.54e-13	3.42e-12
MD08G1023600	144.235	1.41127	0.195081	7.23426	4.68e-13	3.52e-12	AT4G36360.1	Symbols: BGAL3 | beta-galactosidase 3 | chr4:17176342-17181261 REVERSE LENGTH=4920
MD17G1061900	135.759	-1.53647	0.212813	-7.21979	5.21e-13	3.9e-12	AT3G51550.1	Symbols: FER | Malectin/receptor-like protein kinase family protein | chr3:19117584-19120881 REVERSE LENGTH=3298
MD10G1112700	27.0216	-4.75227	0.65964	-7.20434	5.83e-13	4.36e-12	AT2G14620.1	Symbols: XTH10 | xyloglucan endotransglucosylase/hydrolase 10 | chr2:6244781-6246233 FORWARD LENGTH=1453
MD02G1107100	411.041	-0.854511	0.118754	-7.19565	6.22e-13	4.64e-12	AT5G06740.1	Symbols: | Concanavalin A-like lectin protein kinase family protein | chr5:2084094-2086052 FORWARD LENGTH=1959
MD03G1004400	326.046	1.09259	0.151942	7.19087	6.44e-13	4.8e-12	AT5G19780.1	Symbols: TUA5 | tubulin alpha-5 | chr5:6687074-6689171 FORWARD LENGTH=2098
MD14G1239400	656.322	-0.666157	0.0926857	-7.18727	6.61e-13	4.92e-12	AT1G73500.1	Symbols: ATMKK9, MKK9 | MAP kinase kinase 9 | chr1:27639091-27640529 REVERSE LENGTH=1439
MD17G1069700	83.0375	2.02561	0.28191	7.18531	6.71e-13	4.99e-12	AT1G13570.1	Symbols: | F-box/RNI-like superfamily protein | chr1:4642346-4644422 REVERSE LENGTH=2077
MD00G1102700	2772.15	-0.42193	0.0588805	-7.16587	7.73e-13	5.74e-12	AT5G60800.1	Symbols: | Heavy metal transport/detoxification superfamily protein | chr5:24460783-24462541 REVERSE LENGTH=1759
MD09G1131700	118.273	1.62683	0.227578	7.14844	8.78e-13	6.5e-12	AT5G48240.1	Symbols: | unknown protein; FUNCTIONS IN: molecular_function unknown; INVOLVED IN: biological_process unknown; CONTAINS InterPro DOMAIN/s: Protein of unknown function DUF1665 (InterPro:IPR012459); Has 286 Blast hits to 283 proteins in 145 species: Archae - 0; Bacteria - 2; Metazoa - 103; Fungi - 97; Plants - 41; Viruses - 1; Other Eukaryotes - 42 (source: NCBI BLink). | chr5:19559243-19561275 FOR…
MD03G1002500	5020.46	-0.414408	0.058458	-7.08898	1.35e-12	9.9e-12	AT3G13460.1	Symbols: ECT2 | evolutionarily conserved C-terminal region 2 | chr3:4384714-4388477 REVERSE LENGTH=3764
MD07G1277400	1449.66	-0.511789	0.0722479	-7.08378	1.4e-12	1.03e-11	AT5G52510.1	Symbols: SCL8 | SCARECROW-like 8 | chr5:21307049-21309302 FORWARD LENGTH=2254
MD09G1052500	343.066	-0.896688	0.126733	-7.07543	1.49e-12	1.09e-11
MD05G1328900	1269.03	0.571502	0.0811458	7.0429	1.88e-12	1.37e-11	AT1G11380.1	Symbols: | PLAC8 family protein | chr1:3832623-3834191 FORWARD LENGTH=1569
MD17G1179300	54.3774	2.48261	0.352818	7.03653	1.97e-12	1.43e-11	AT1G51800.1	Symbols: | Leucine-rich repeat protein kinase family protein | chr1:19214148-19217970 FORWARD LENGTH=3823
MD17G1050700	2919.18	-0.388841	0.0554148	-7.01691	2.27e-12	1.64e-11	AT1G26880.1	Symbols: | Ribosomal protein L34e superfamily protein | chr1:9315383-9316729 REVERSE LENGTH=1347
MD17G1209200	2703.14	-0.429113	0.061507	-6.97666	3.02e-12	2.18e-11	AT3G15730.1	Symbols: PLDALPHA1, PLD | phospholipase D alpha 1 | chr3:5330322-5333745 FORWARD LENGTH=3424
MD11G1216500	55.2188	2.6544	0.380509	6.97592	3.04e-12	2.19e-11	AT4G21970.1	Symbols: | Protein of unknown function, DUF584 | chr4:11653380-11654136 FORWARD LENGTH=757
MD17G1073900	114.093	-1.55452	0.222943	-6.97271	3.11e-12	2.24e-11	AT2G37630.1	Symbols: ATPHAN, AS1, ATMYB91, MYB91 | myb-like HTH transcriptional regulator family protein | chr2:15781615-15783433 REVERSE LENGTH=1819
MD04G1177800	340.627	0.891262	0.128029	6.96139	3.37e-12	2.42e-11	AT2G38610.2	Symbols: | RNA-binding KH domain-containing protein | chr2:16147113-16149788 REVERSE LENGTH=2676
MD05G1096000	25.2485	-5.03452	0.725792	-6.93659	4.02e-12	2.87e-11	AT3G19550.1	Symbols: | unknown protein; FUNCTIONS IN: molecular_function unknown; INVOLVED IN: biological_process unknown; LOCATED IN: mitochondrion; EXPRESSED IN: 15 plant structures; EXPRESSED DURING: 9 growth stages; Has 36 Blast hits to 36 proteins in 8 species: Archae - 0; Bacteria - 0; Metazoa - 0; Fungi - 0; Plants - 36; Viruses - 0; Other Eukaryotes - 0 (source: NCBI BLink). | chr3:6787241-6788292 RE…
MD17G1042600	2599.61	0.403446	0.0581889	6.93339	4.11e-12	2.93e-11	AT5G15020.2	Symbols: SNL2 | SIN3-like 2 | chr5:4859127-4866031 REVERSE LENGTH=6905
MD14G1208700	686.337	-0.634401	0.091618	-6.92442	4.38e-12	3.12e-11	AT5G61210.1	Symbols: SNAP33, ATSNAP33, SNP33, ATSNAP33B | soluble N-ethylmaleimide-sensitive factor adaptor protein 33 | chr5:24623299-24625631 FORWARD LENGTH=2333
MD15G1054500	55.2584	2.40482	0.347822	6.91393	4.71e-12	3.35e-11	AT1G72770.3	Symbols: HAB1 | homology to ABI1 | chr1:27390022-27393281 FORWARD LENGTH=3260
MD09G1287200	685.69	-0.692641	0.100196	-6.91285	4.75e-12	3.38e-11	AT5G26751.1	Symbols: ATSK11, SK 11 | shaggy-related kinase 11 | chr5:9399377-9402476 REVERSE LENGTH=3100
MD14G1016800	16741.4	-0.268882	0.0389405	-6.90494	5.02e-12	3.57e-11	AT2G36460.1	Symbols: | Aldolase superfamily protein | chr2:15296701-15298514 REVERSE LENGTH=1814
MD08G1007400	871.734	0.672275	0.0978521	6.87032	6.41e-12	4.52e-11	AT1G20330.1	Symbols: SMT2, CVP1, FRL1 | sterol methyltransferase 2 | chr1:7038688-7040159 REVERSE LENGTH=1472
MD09G1149800	67.2968	-2.1599	0.315106	-6.85452	7.16e-12	5.04e-11	AT5G50890.1	Symbols: | alpha/beta-Hydrolases superfamily protein | chr5:20702684-20704235 FORWARD LENGTH=1552
MD06G1235000	2720.4	0.469196	0.0684949	6.85008	7.38e-12	5.19e-11	AT2G01970.1	Symbols: | Endomembrane protein 70 protein family | chr2:451871-454885 REVERSE LENGTH=3015
MD07G1232600	175.576	-1.18057	0.172528	-6.84277	7.77e-12	5.45e-11	AT3G56310.1	Symbols: | Melibiase family protein | chr3:20882803-20885915 FORWARD LENGTH=3113
MD04G1146900	172.405	1.20592	0.176325	6.83921	7.96e-12	5.59e-11	AT2G38060.1	Symbols: PHT4;2 | phosphate transporter 4;2 | chr2:15922557-15925623 REVERSE LENGTH=3067
MD03G1251600	326.517	-0.907745	0.133144	-6.81776	9.25e-12	6.47e-11	AT3G14720.1	Symbols: ATMPK19, MPK19 | MAP kinase 19 | chr3:4945601-4949042 FORWARD LENGTH=3442
MD15G1060200	514.939	0.722026	0.105999	6.81165	9.65e-12	6.74e-11	AT4G33010.1	Symbols: AtGLDP1, GLDP1 | glycine decarboxylase P-protein 1 | chr4:15926670-15931332 REVERSE LENGTH=4663
MD10G1223700	207.888	-1.22781	0.180432	-6.80484	1.01e-11	7.06e-11	AT4G20280.1	Symbols: TAF11 | TBP-associated factor 11 | chr4:10953547-10954974 FORWARD LENGTH=1428
MD01G1206700	46.3176	-2.603	0.383332	-6.79047	1.12e-11	7.78e-11	AT4G25640.1	Symbols: DTX35 | detoxifying efflux carrier 35 | chr4:13076444-13079048 REVERSE LENGTH=2605
MD15G1021500	80.7568	1.97857	0.291974	6.77652	1.23e-11	8.54e-11	AT1G75450.1	Symbols: CKX5 | cytokinin oxidase 5 | chr1:28315162-28318375 REVERSE LENGTH=3214
MD08G1092900	182.29	1.18242	0.175598	6.73368	1.65e-11	1.14e-10	AT4G34160.1	Symbols: CYCD3;1, CYCD3 | CYCLIN D3;1 | chr4:16357639-16359555 FORWARD LENGTH=1917
MD15G1007200	25.4612	-3.84377	0.571292	-6.72821	1.72e-11	1.18e-10	AT1G76040.2	Symbols: CPK29 | calcium-dependent protein kinase 29 | chr1:28538830-28540637 FORWARD LENGTH=1808
MD05G1338800	160.834	1.27352	0.189336	6.72626	1.74e-11	1.2e-10	AT1G28240.1	Symbols: | Protein of unknown function (DUF616) | chr1:9868316-9872211 REVERSE LENGTH=3896
MD03G1294500	1101.64	-0.562175	0.083675	-6.71856	1.84e-11	1.26e-10	AT2G16760.1	Symbols: | Calcium-dependent phosphotriesterase superfamily protein | chr2:7275700-7277233 FORWARD LENGTH=1534
MD09G1278300	1223.52	0.519083	0.0772984	6.71532	1.88e-11	1.29e-10	AT5G17310.2	Symbols: UGP2 | UDP-glucose pyrophosphorylase 2 | chr5:5696645-5700922 REVERSE LENGTH=4278
MD13G1019100	694.469	-0.605159	0.090238	-6.70626	2e-11	1.37e-10	AT1G14780.1	Symbols: | MAC/Perforin domain-containing protein | chr1:5090990-5094152 FORWARD LENGTH=3163
MD10G1254500	659.977	-0.614966	0.0917444	-6.70303	2.04e-11	1.4e-10	AT1G30450.2	Symbols: CCC1, ATCCC1, HAP5 | cation-chloride co-transporter 1 | chr1:10762739-10769532 FORWARD LENGTH=6794
MD04G1189700	244.191	1.01305	0.151274	6.69683	2.13e-11	1.46e-10	AT1G56700.2	Symbols: | Peptidase C15, pyroglutamyl peptidase I-like | chr1:21256176-21257973 FORWARD LENGTH=1798
MD05G1363800	445.994	0.745808	0.111492	6.68936	2.24e-11	1.53e-10	AT4G17170.1	Symbols: AT-RAB2, ATRABB1C, ATRAB2A, RAB2A, RABB1C, ATRAB-B1B, RAB-B1B | RAB GTPase homolog B1C | chr4:9644713-9646366 REVERSE LENGTH=1654
MD16G1069400	522.337	0.70335	0.105236	6.68356	2.33e-11	1.59e-10	AT3G56640.1	Symbols: SEC15A | exocyst complex component sec15A | chr3:20981381-20984336 FORWARD LENGTH=2956
MD08G1003100	1157.76	-0.519579	0.077953	-6.66528	2.64e-11	1.79e-10	AT1G76250.1	Symbols: | unknown protein; INVOLVED IN: biological_process unknown; LOCATED IN: endomembrane system; EXPRESSED IN: 6 plant structures; EXPRESSED DURING: 4 anthesis, petal differentiation and expansion stage; Has 74 Blast hits to 74 proteins in 16 species: Archae - 0; Bacteria - 0; Metazoa - 1; Fungi - 0; Plants - 69; Viruses - 0; Other Eukaryotes - 4 (source: NCBI BLink). | chr1:28606450-2860912…
MD01G1072600	379.882	-0.835534	0.126152	-6.62323	3.51e-11	2.37e-10	AT2G46180.1	Symbols: GC4 | golgin candidate 4 | chr2:18967359-18971350 REVERSE LENGTH=3992
MD16G1090700	108.669	-1.44978	0.219758	-6.59717	4.19e-11	2.82e-10	AT4G19170.1	Symbols: NCED4, CCD4 | nine-cis-epoxycarotenoid dioxygenase 4 | chr4:10481786-10483857 FORWARD LENGTH=2072
MD15G1037400	165.236	1.28191	0.194547	6.5892	4.42e-11	2.97e-10	AT2G25180.1	Symbols: ARR12, RR12 | response regulator 12 | chr2:10724301-10726961 REVERSE LENGTH=2661
MD11G1137100	156.739	1.25586	0.190898	6.5787	4.75e-11	3.18e-10
MD16G1285000	665.03	-0.643014	0.0977859	-6.57573	4.84e-11	3.24e-10	AT1G76360.1	Symbols: | Protein kinase superfamily protein | chr1:28643038-28646712 REVERSE LENGTH=3675
MD07G1237000	30.276	4.27813	0.652893	6.55258	5.66e-11	3.77e-10	AT3G10870.1	Symbols: MES17, ATMES17 | methyl esterase 17 | chr3:3401078-3402672 REVERSE LENGTH=1595
MD12G1212200	1245.38	0.526359	0.0803776	6.54858	5.81e-11	3.86e-10	AT5G27760.1	Symbols: | Hypoxia-responsive family protein | chr5:9830343-9831790 FORWARD LENGTH=1448
MD14G1197300	1055.66	-0.517324	0.079304	-6.5233	6.88e-11	4.56e-10	AT1G74510.1	Symbols: | Galactose oxidase/kelch repeat superfamily protein | chr1:28005365-28007739 FORWARD LENGTH=2375
MD08G1184700	191.352	1.10653	0.169647	6.52253	6.91e-11	4.58e-10	AT1G78240.2	Symbols: TSD2, QUA2 | S-adenosyl-L-methionine-dependent methyltransferases superfamily protein | chr1:29432829-29436571 REVERSE LENGTH=3743
MD17G1171000	1126.41	-0.467408	0.0717222	-6.51691	7.18e-11	4.75e-10	AT3G14010.3	Symbols: CID4 | CTC-interacting domain 4 | chr3:4636254-4640397 FORWARD LENGTH=4144
MD03G1070300	21.7425	-4.8472	0.744613	-6.50968	7.53e-11	4.98e-10	AT5G46090.1	Symbols: | Protein of unknown function (DUF679) | chr5:18693485-18694129 FORWARD LENGTH=645
MD15G1231200	24.8845	-4.04734	0.622332	-6.50351	7.85e-11	5.18e-10	AT4G35560.1	Symbols: | Transducin/WD40 repeat-like superfamily protein | chr4:16881362-16887083 FORWARD LENGTH=5722
MD04G1012000	770.737	0.677281	0.104213	6.49903	8.08e-11	5.33e-10	AT1G04850.1	Symbols: | ubiquitin-associated (UBA)/TS-N domain-containing protein | chr1:1365118-1368844 REVERSE LENGTH=3727
MD11G1136800	524.932	-0.693736	0.106844	-6.49298	8.42e-11	5.54e-10	AT5G60690.1	Symbols: REV, IFL, IFL1 | Homeobox-leucine zipper family protein / lipid-binding START domain-containing protein | chr5:24397023-24402195 FORWARD LENGTH=5173
MD10G1263000	109.218	1.45842	0.224789	6.48795	8.7e-11	5.72e-10	AT1G29980.1	Symbols: | Protein of unknown function, DUF642 | chr1:10503278-10506117 REVERSE LENGTH=2840
MD15G1085800	207.539	1.13621	0.175778	6.4639	1.02e-10	6.68e-10	AT2G26560.1	Symbols: PLP2, PLA IIA, PLA2A | phospholipase A 2A | chr2:11293769-11295806 REVERSE LENGTH=2038
MD15G1113600	177.978	1.15437	0.17866	6.46125	1.04e-10	6.8e-10	AT4G32650.3	Symbols: ATKC1, KAT3, KC1, AtLKT1 | potassium channel in Arabidopsis thaliana 3 | chr4:15751322-15754845 REVERSE LENGTH=3524
MD01G1090900	775.493	-0.536053	0.0829952	-6.45884	1.06e-10	6.9e-10	AT1G01060.4	Symbols: LHY | Homeodomain-like superfamily protein | chr1:33967-37871 REVERSE LENGTH=3905
MD03G1005400	215.422	1.04066	0.161138	6.45819	1.06e-10	6.93e-10	AT4G08810.1	Symbols: SUB1 | calcium ion binding | chr4:5616052-5617939 REVERSE LENGTH=1888
MD17G1016400	220.354	-1.19869	0.185874	-6.44894	1.13e-10	7.35e-10	AT4G02340.1	Symbols: | alpha/beta-Hydrolases superfamily protein | chr4:1035681-1037615 FORWARD LENGTH=1935
MD06G1178700	298.587	-0.879216	0.1365	-6.44116	1.19e-10	7.73e-10	AT1G60010.1	Symbols: | unknown protein; FUNCTIONS IN: molecular_function unknown; INVOLVED IN: N-terminal protein myristoylation; LOCATED IN: cellular_component unknown; EXPRESSED IN: 22 plant structures; EXPRESSED DURING: 13 growth stages; BEST Arabidopsis thaliana protein match is: unknown protein (TAIR:AT1G10530.1); Has 185 Blast hits to 185 proteins in 18 species: Archae - 0; Bacteria - 0; Metazoa - 0; F…
MD12G1212000	47.252	-2.30343	0.357675	-6.44	1.19e-10	7.79e-10	AT1G56220.3	Symbols: | Dormancy/auxin associated family protein | chr1:21043349-21044738 FORWARD LENGTH=1390
MD15G1006600	567.468	-0.687827	0.10694	-6.43187	1.26e-10	8.2e-10	AT1G20330.1	Symbols: SMT2, CVP1, FRL1 | sterol methyltransferase 2 | chr1:7038688-7040159 REVERSE LENGTH=1472
MD11G1051600	168.999	1.25974	0.196238	6.41944	1.37e-10	8.88e-10	AT3G14470.1	Symbols: | NB-ARC domain-containing disease resistance protein | chr3:4857940-4861247 FORWARD LENGTH=3308
MD11G1030900	407.698	-0.728813	0.113596	-6.41581	1.4e-10	9.09e-10	AT1G55870.1	Symbols: ATPARN, AHG2 | Polynucleotidyl transferase, ribonuclease H-like superfamily protein | chr1:20895585-20898422 FORWARD LENGTH=2838
MD02G1010400	133.099	1.27585	0.199673	6.38971	1.66e-10	1.07e-09	AT5G58060.1	Symbols: YKT61, ATYKT61, ATGP1 | SNARE-like superfamily protein | chr5:23498139-23500384 FORWARD LENGTH=2246
MD08G1056300	2279.89	-0.391199	0.0613028	-6.38141	1.75e-10	1.13e-09	AT5G10840.1	Symbols: | Endomembrane protein 70 protein family | chr5:3424688-3427878 REVERSE LENGTH=3191
MD07G1264000	1537.21	-0.427592	0.0670139	-6.38065	1.76e-10	1.14e-09	AT4G25500.4	Symbols: RSP35, RS40, At-RS40 | arginine/serine-rich splicing factor 35 | chr4:13024598-13027484 FORWARD LENGTH=2887
MD03G1273300	198.095	1.102	0.173055	6.36789	1.92e-10	1.23e-09	AT3G63010.1	Symbols: ATGID1B, GID1B | alpha/beta-Hydrolases superfamily protein | chr3:23289425-23291486 FORWARD LENGTH=2062
MD07G1012500	23.6221	-3.71612	0.586025	-6.34123	2.28e-10	1.46e-09	AT5G47940.1	Symbols: | unknown protein; Has 1807 Blast hits to 1807 proteins in 277 species: Archae - 0; Bacteria - 0; Metazoa - 736; Fungi - 347; Plants - 385; Viruses - 0; Other Eukaryotes - 339 (source: NCBI BLink). | chr5:19409242-19411893 REVERSE LENGTH=2652
MD05G1215900	66.7353	-1.82304	0.288229	-6.32498	2.53e-10	1.61e-09	AT1G79060.1	Symbols: | unknown protein; BEST Arabidopsis thaliana protein match is: unknown protein (TAIR:AT1G56020.1); Has 3399 Blast hits to 980 proteins in 195 species: Archae - 0; Bacteria - 839; Metazoa - 390; Fungi - 256; Plants - 154; Viruses - 9; Other Eukaryotes - 1751 (source: NCBI BLink). | chr1:29741748-29743600 FORWARD LENGTH=1853
MD01G1229100	589.275	0.737802	0.11766	6.27064	3.6e-10	2.27e-09	AT5G54160.1	Symbols: ATOMT1, OMT1 | O-methyltransferase 1 | chr5:21981996-21984363 FORWARD LENGTH=2368
MD12G1119400	67.1758	2.02468	0.323104	6.26634	3.7e-10	2.33e-09	AT3G09780.1	Symbols: CCR1, ATCRR1 | CRINKLY4 related 1 | chr3:3000759-3003179 REVERSE LENGTH=2421
MD09G1111200	81.8241	1.71566	0.273804	6.26601	3.7e-10	2.33e-09	AT1G62300.1	Symbols: WRKY6, ATWRKY6 | WRKY family transcription factor | chr1:23016683-23019279 REVERSE LENGTH=2597
MD16G1029800	24.4372	-3.67845	0.588781	-6.24757	4.17e-10	2.62e-09	AT1G23000.1	Symbols: | Heavy metal transport/detoxification superfamily protein | chr1:8143404-8145070 FORWARD LENGTH=1667
MD15G1152500	2103.29	-0.414539	0.0665592	-6.22813	4.72e-10	2.95e-09	AT5G57990.1	Symbols: UBP23 | ubiquitin-specific protease 23 | chr5:23470014-23474104 REVERSE LENGTH=4091
MD15G1047300	43.935	7.57217	1.21618	6.2262	4.78e-10	2.99e-09	AT1G19250.1	Symbols: FMO1 | flavin-dependent monooxygenase 1 | chr1:6650529-6653078 REVERSE LENGTH=2550
MD01G1137100	42.8948	-2.39508	0.384895	-6.22267	4.89e-10	3.05e-09
MD03G1100400	95.6651	1.5904	0.256822	6.19261	5.92e-10	3.68e-09	AT2G28690.1	Symbols: | Protein of unknown function (DUF1635) | chr2:12306890-12308628 REVERSE LENGTH=1739
MD05G1017600	544.83	-0.700298	0.113135	-6.18992	6.02e-10	3.73e-09	AT3G55620.1	Symbols: emb1624 | Translation initiation factor IF6 | chr3:20634202-20636506 FORWARD LENGTH=2305
MD14G1213600	109.352	1.38685	0.224239	6.18468	6.22e-10	3.86e-09	AT1G74160.1	Symbols: | unknown protein; BEST Arabidopsis thaliana protein match is: unknown protein (TAIR:AT1G18620.1); Has 3407 Blast hits to 2217 proteins in 314 species: Archae - 0; Bacteria - 264; Metazoa - 1296; Fungi - 318; Plants - 346; Viruses - 34; Other Eukaryotes - 1149 (source: NCBI BLink). | chr1:27886426-27891431 FORWARD LENGTH=5006
MD15G1247100	2336.34	-0.485435	0.0788769	-6.15434	7.54e-10	4.65e-09	AT3G51160.1	Symbols: MUR1, MUR_1, GMD2 | NAD(P)-binding Rossmann-fold superfamily protein | chr3:19007010-19008427 REVERSE LENGTH=1418
MD05G1316300	302.517	-0.893974	0.14529	-6.15303	7.6e-10	4.69e-09	AT3G09010.1	Symbols: | Protein kinase superfamily protein | chr3:2749953-2752276 FORWARD LENGTH=2324
MD12G1172200	829.994	0.521016	0.0848353	6.14149	8.17e-10	5.04e-09	AT3G51800.3	Symbols: ATG2 | metallopeptidase M24 family protein | chr3:19211232-19213776 REVERSE LENGTH=2545
MD15G1117400	42.8998	-2.52431	0.411709	-6.13129	8.72e-10	5.36e-09	AT4G21410.1	Symbols: CRK29 | cysteine-rich RLK (RECEPTOR-like protein kinase) 29 | chr4:11402314-11405056 REVERSE LENGTH=2743
MD08G1031600	173.612	-1.04988	0.172255	-6.09495	1.09e-09	6.69e-09	AT5G42765.1	Symbols: | INVOLVED IN: biological_process unknown; LOCATED IN: thylakoid, chloroplast thylakoid membrane, chloroplast; EXPRESSED IN: 22 plant structures; EXPRESSED DURING: 13 growth stages; CONTAINS InterPro DOMAIN/s: Twin-arginine translocation pathway, signal sequence (InterPro:IPR006311); Has 30201 Blast hits to 17322 proteins in 780 species: Archae - 12; Bacteria - 1396; Metazoa - 17338; Fun…
MD02G1283700	286.521	-0.984853	0.162023	-6.07846	1.21e-09	7.39e-09	AT1G08315.1	Symbols: | ARM repeat superfamily protein | chr1:2620335-2621545 REVERSE LENGTH=1211
MD15G1411600	81.6765	-1.50344	0.249659	-6.02199	1.72e-09	1.04e-08	AT1G15820.1	Symbols: LHCB6, CP24 | light harvesting complex photosystem II subunit 6 | chr1:5446462-5447859 REVERSE LENGTH=1398
MD15G1088000	720.154	-0.549423	0.0914828	-6.00576	1.9e-09	1.14e-08	AT4G37260.1	Symbols: MYB73, ATMYB73 | myb domain protein 73 | chr4:17540490-17541799 FORWARD LENGTH=1310
MD09G1039600	740.147	0.548838	0.0915067	5.99779	2e-09	1.2e-08	AT5G36930.2	Symbols: | Disease resistance protein (TIR-NBS-LRR class) family | chr5:14567622-14572630 REVERSE LENGTH=5009
MD15G1082300	943.588	-0.497126	0.0829686	-5.99174	2.08e-09	1.24e-08	AT5G42900.3	Symbols: | cold regulated gene 27 | chr5:17198117-17199793 REVERSE LENGTH=1677
MD16G1204600	106.517	-1.36973	0.228603	-5.99172	2.08e-09	1.24e-08	AT1G68940.1	Symbols: | Armadillo/beta-catenin-like repeat family protein | chr1:25921453-25925845 REVERSE LENGTH=4393
MD05G1112200	5006.48	-0.284865	0.0475673	-5.98866	2.12e-09	1.27e-08	AT1G58440.1	Symbols: XF1, SQE1 | FAD/NAD(P)-binding oxidoreductase family protein | chr1:21713842-21717290 REVERSE LENGTH=3449
MD15G1024100	37.7167	2.56275	0.429287	5.96979	2.38e-09	1.42e-08	AT5G42800.1	Symbols: DFR, TT3, M318 | dihydroflavonol 4-reductase | chr5:17164141-17165918 REVERSE LENGTH=1778
MD16G1014800	60.2485	-1.83649	0.308038	-5.96191	2.49e-09	1.48e-08	AT1G66140.1	Symbols: ZFP4 | zinc finger protein 4 | chr1:24619837-24622004 REVERSE LENGTH=2168
MD04G1235700	25.5292	3.8303	0.647107	5.91912	3.24e-09	1.91e-08	AT5G18310.2	Symbols: | unknown protein; FUNCTIONS IN: molecular_function unknown; INVOLVED IN: biological_process unknown; LOCATED IN: plasma membrane; EXPRESSED IN: 22 plant structures; EXPRESSED DURING: 13 growth stages; BEST Arabidopsis thaliana protein match is: unknown protein (TAIR:AT5G48500.1); Has 30201 Blast hits to 17322 proteins in 780 species: Archae - 12; Bacteria - 1396; Metazoa - 17338; Fungi …
MD06G1234900	518.814	-0.591999	0.100117	-5.9131	3.36e-09	1.98e-08	AT1G73460.1	Symbols: | Protein kinase superfamily protein | chr1:27620122-27625092 FORWARD LENGTH=4971
MD16G1140200	131.082	-1.20842	0.20455	-5.90771	3.47e-09	2.04e-08	AT3G17310.1	Symbols: DRM3, AtDRM3 | S-adenosyl-L-methionine-dependent methyltransferases superfamily protein | chr3:5909001-5913242 REVERSE LENGTH=4242
MD08G1075100	126.531	1.31858	0.223264	5.90591	3.51e-09	2.07e-08	AT1G58370.1	Symbols: RXF12, ATXYN1 | glycosyl hydrolase family 10 protein / carbohydrate-binding domain-containing protein | chr1:21684584-21688321 FORWARD LENGTH=3738
MD05G1162100	409.618	0.69537	0.117887	5.89862	3.67e-09	2.16e-08	AT3G15880.2	Symbols: WSIP2 | WUS-interacting protein 2 | chr3:5364612-5372293 REVERSE LENGTH=7682
MD02G1107300	144.35	-1.08083	0.183297	-5.8966	3.71e-09	2.18e-08
MD12G1018700	11729.6	0.264273	0.0448237	5.89584	3.73e-09	2.19e-08	AT2G36460.1	Symbols: | Aldolase superfamily protein | chr2:15296701-15298514 REVERSE LENGTH=1814
MD10G1217100	171.727	1.19583	0.20309	5.88817	3.91e-09	2.29e-08	AT1G53645.1	Symbols: | hydroxyproline-rich glycoprotein family protein | chr1:20026147-20028635 REVERSE LENGTH=2489
MD08G1240000	221.006	0.97146	0.165162	5.88187	4.06e-09	2.38e-08	AT1G58100.1	Symbols: | TCP family transcription factor | chr1:21512459-21514022 REVERSE LENGTH=1564
MD10G1288400	48.7198	-1.96459	0.334386	-5.87521	4.22e-09	2.47e-08	AT5G46080.1	Symbols: | Protein kinase superfamily protein | chr5:18689542-18690857 REVERSE LENGTH=1316
MD06G1134900	425.273	0.651923	0.110976	5.87447	4.24e-09	2.48e-08
MD04G1169300	52.6723	-1.99914	0.343134	-5.82612	5.67e-09	3.29e-08
MD15G1432300	68.0998	-1.54958	0.266462	-5.81539	6.05e-09	3.49e-08
MD01G1135500	198.22	0.982303	0.169477	5.79607	6.79e-09	3.9e-08	AT3G48670.2	Symbols: IDN2, RDM12 | XH/XS domain-containing protein | chr3:18030868-18034065 FORWARD LENGTH=3198
MD04G1102100	319.944	0.775319	0.133825	5.79353	6.89e-09	3.96e-08	AT2G37120.1	Symbols: | S1FA-like DNA-binding protein | chr2:15594030-15594961 REVERSE LENGTH=932
MD04G1125700	376.532	-0.728998	0.126073	-5.78233	7.37e-09	4.22e-08	AT2G37570.1	Symbols: SLT1 | HSP20-like chaperones superfamily protein | chr2:15761300-15763373 REVERSE LENGTH=2074
MD06G1117800	347.691	0.758573	0.131278	5.77835	7.54e-09	4.31e-08	AT4G24100.1	Symbols: | Protein kinase superfamily protein | chr4:12515076-12519841 FORWARD LENGTH=4766
MD07G1038100	53.5216	2.24698	0.389179	5.77365	7.76e-09	4.43e-08	AT5G12350.1	Symbols: | Regulator of chromosome condensation (RCC1) family with FYVE zinc finger domain | chr5:3995342-4000801 FORWARD LENGTH=5460
MD05G1237100	49.8747	2.01146	0.349321	5.7582	8.5e-09	4.85e-08	AT5G07440.3	Symbols: GDH2 | glutamate dehydrogenase 2 | chr5:2355962-2357977 FORWARD LENGTH=2016
MD10G1127600	189.902	-0.967021	0.168216	-5.7487	8.99e-09	5.12e-08
MD01G1214600	58.714	-1.72966	0.301464	-5.73755	9.61e-09	5.46e-08	AT5G53280.1	Symbols: PDV1 | plastid division1 | chr5:21607507-21609418 FORWARD LENGTH=1912
MD15G1410300	629.314	-0.531408	0.0928203	-5.72513	1.03e-08	5.85e-08	AT1G35470.2	Symbols: | SPla/RYanodine receptor (SPRY) domain-containing protein | chr1:13051410-13054988 REVERSE LENGTH=3579
MD12G1067900	122.523	-1.24912	0.218336	-5.7211	1.06e-08	5.98e-08	AT3G52105.1	Symbols: | unknown protein; FUNCTIONS IN: molecular_function unknown; INVOLVED IN: biological_process unknown; LOCATED IN: endomembrane system; Has 35333 Blast hits to 34131 proteins in 2444 species: Archae - 798; Bacteria - 22429; Metazoa - 974; Fungi - 991; Plants - 531; Viruses - 0; Other Eukaryotes - 9610 (source: NCBI BLink). | chr3:19323332-19323827 FORWARD LENGTH=496
MD14G1244100	695.702	0.611211	0.106999	5.71229	1.11e-08	6.29e-08	AT1G14590.1	Symbols: | Nucleotide-diphospho-sugar transferase family protein | chr1:4998816-5000643 REVERSE LENGTH=1828
MD04G1088900	27.4281	-3.18484	0.560885	-5.67824	1.36e-08	7.62e-08	AT5G03530.1	Symbols: ATRAB ALPHA, ATRAB, ATRAB18B, ATRABC2A, RABC2A | RAB GTPase homolog C2A | chr5:885522-887390 REVERSE LENGTH=1869
MD13G1153500	2286.67	-0.322615	0.057068	-5.65317	1.58e-08	8.78e-08	AT5G49460.1	Symbols: ACLB-2 | ATP citrate lyase subunit B 2 | chr5:20054523-20058464 FORWARD LENGTH=3942
MD15G1210300	556.196	-0.615698	0.109594	-5.61799	1.93e-08	1.07e-07	AT4G26100.1	Symbols: CK1, CKL1 | casein kinase 1 | chr4:13227450-13230797 REVERSE LENGTH=3348
MD01G1149100	341.383	0.713116	0.127073	5.61188	2e-08	1.1e-07	AT2G38120.1	Symbols: AUX1, WAV5, PIR1, MAP1 | Transmembrane amino acid transporter family protein | chr2:15972993-15977180 FORWARD LENGTH=4188
MD08G1205300	615.803	-0.565169	0.100754	-5.60939	2.03e-08	1.12e-07	AT4G19420.1	Symbols: | Pectinacetylesterase family protein | chr4:10587166-10590588 REVERSE LENGTH=3423
MD03G1219500	195.72	-0.946402	0.169061	-5.59798	2.17e-08	1.19e-07	AT3G13677.2	Symbols: | unknown protein; FUNCTIONS IN: molecular_function unknown; INVOLVED IN: biological_process unknown; LOCATED IN: cellular_component unknown; Has 24 Blast hits to 24 proteins in 11 species: Archae - 0; Bacteria - 0; Metazoa - 0; Fungi - 0; Plants - 24; Viruses - 0; Other Eukaryotes - 0 (source: NCBI BLink). | chr3:4476068-4477028 FORWARD LENGTH=961
MD17G1146200	1961.05	0.382072	0.0682792	5.59573	2.2e-08	1.21e-07	AT2G01250.1	Symbols: | Ribosomal protein L30/L7 family protein | chr2:132697-134455 REVERSE LENGTH=1759
MD02G1097300	86.3812	-1.38377	0.247801	-5.58419	2.35e-08	1.29e-07
MD17G1030900	38.5357	2.49984	0.448016	5.57979	2.41e-08	1.32e-07	AT1G19100.1	Symbols: | Histidine kinase-, DNA gyrase B-, and HSP90-like ATPase family protein | chr1:6594930-6601355 FORWARD LENGTH=6426
MD07G1100100	2071.78	-0.334297	0.0599288	-5.57823	2.43e-08	1.33e-07	AT5G22060.1	Symbols: ATJ2, J2 | DNAJ homologue 2 | chr5:7303622-7305797 REVERSE LENGTH=2176
MD09G1152600	8138.19	0.255163	0.0457925	5.57216	2.52e-08	1.38e-07	AT3G23730.1	Symbols: XTH16 | xyloglucan endotransglucosylase/hydrolase 16 | chr3:8550110-8551335 FORWARD LENGTH=1226
MD16G1013900	560.819	0.581151	0.104345	5.5695	2.55e-08	1.4e-07	AT1G25220.1	Symbols: ASB1 | anthranilate synthase beta subunit 1 | chr1:8836835-8839549 REVERSE LENGTH=2715
MD02G1171100	37.2701	-2.13912	0.384278	-5.5666	2.6e-08	1.42e-07	AT2G15680.1	Symbols: | Calcium-binding EF-hand family protein | chr2:6830995-6831641 FORWARD LENGTH=647
MD07G1233400	21.7191	4.26833	0.767268	5.56302	2.65e-08	1.45e-07	AT5G05270.2	Symbols: | Chalcone-flavanone isomerase family protein | chr5:1563430-1565006 FORWARD LENGTH=1577
MD04G1119000	28.0344	2.86074	0.514716	5.5579	2.73e-08	1.49e-07	AT5G02580.1	Symbols: | Plant protein 1589 of unknown function | chr5:579852-580787 FORWARD LENGTH=936
MD16G1171700	966.42	0.432181	0.0778148	5.55397	2.79e-08	1.52e-07	AT4G02570.4	Symbols: CUL1 | cullin 1 | chr4:1128515-1133774 FORWARD LENGTH=5260
MD03G1269000	319.416	-0.736688	0.132927	-5.54204	2.99e-08	1.62e-07	AT2G48110.1	Symbols: REF4, MED33B | reduced epidermal fluorescence 4 | chr2:19673293-19679711 FORWARD LENGTH=6419
MD08G1037800	6424.1	-1.00586	0.181751	-5.53431	3.12e-08	1.69e-07
MD13G1112100	67.805	1.65584	0.300994	5.50125	3.77e-08	2.04e-07	AT1G67620.1	Symbols: | Lojap-related protein | chr1:25340575-25342082 FORWARD LENGTH=1508
MD01G1234500	1291.18	-0.426189	0.0774939	-5.49965	3.81e-08	2.05e-07	AT5G17020.1	Symbols: XPO1A | exportin 1A | chr5:5594724-5602916 FORWARD LENGTH=8193
MD10G1275000	98.7039	-1.30838	0.238796	-5.47907	4.28e-08	2.3e-07	AT1G29300.1	Symbols: UNE1 | Plant protein of unknown function (DUF641) | chr1:10247780-10249594 REVERSE LENGTH=1815
MD17G1004000	125.01	1.23233	0.225032	5.47626	4.34e-08	2.33e-07	AT3G16510.1	Symbols: | Calcium-dependent lipid-binding (CaLB domain) family protein | chr3:5616992-5618294 REVERSE LENGTH=1303
MD17G1184400	58.0678	-1.70001	0.310933	-5.46744	4.57e-08	2.45e-07	AT3G14460.1	Symbols: | LRR and NB-ARC domains-containing disease resistance protein | chr3:4851990-4856264 REVERSE LENGTH=4275
MD06G1237000	1133.63	0.421822	0.0773149	5.4559	4.87e-08	2.61e-07	AT1G48410.1	Symbols: AGO1 | Stabilizer of iron transporter SufD / Polynucleotidyl transferase | chr1:17885633-17892596 REVERSE LENGTH=6964
MD03G1118100	1057.7	-1.11204	0.203901	-5.4538	4.93e-08	2.63e-07	AT2G28400.1	Symbols: | Protein of unknown function, DUF584 | chr2:12148304-12149052 REVERSE LENGTH=749
MD15G1275500	134.697	-1.10092	0.202024	-5.44948	5.05e-08	2.7e-07	AT2G23620.1	Symbols: ATMES1, MES1 | methyl esterase 1 | chr2:10047379-10049291 REVERSE LENGTH=1913
MD13G1064400	2567.37	0.301469	0.0554438	5.43739	5.41e-08	2.88e-07	AT5G15490.1	Symbols: | UDP-glucose 6-dehydrogenase family protein | chr5:5027639-5030194 REVERSE LENGTH=2556
MD02G1121300	66.9597	-1.58394	0.292401	-5.417	6.06e-08	3.22e-07	AT4G35730.1	Symbols: | Regulator of Vps4 activity in the MVB pathway protein | chr4:16931039-16933356 FORWARD LENGTH=2318
MD13G1122500	137.319	-1.06911	0.197389	-5.41629	6.08e-08	3.23e-07	AT5G13090.1	Symbols: | unknown protein; BEST Arabidopsis thaliana protein match is: unknown protein (TAIR:AT1G24270.1); Has 30201 Blast hits to 17322 proteins in 780 species: Archae - 12; Bacteria - 1396; Metazoa - 17338; Fungi - 3422; Plants - 5037; Viruses - 0; Other Eukaryotes - 2996 (source: NCBI BLink). | chr5:4153585-4154672 REVERSE LENGTH=1088
MD13G1077300	2133.72	-0.317997	0.0587843	-5.40956	6.32e-08	3.35e-07	AT2G02760.1	Symbols: ATUBC2, UBC2 | ubiquiting-conjugating enzyme 2 | chr2:773684-775371 FORWARD LENGTH=1688
MD07G1211400	174.808	-0.920863	0.170871	-5.38924	7.08e-08	3.73e-07	AT1G59590.1	Symbols: ZCF37 | ZCF37 | chr1:21887752-21888792 FORWARD LENGTH=1041
MD09G1187900	186.406	0.885105	0.165038	5.36304	8.18e-08	4.3e-07	AT3G13940.1	Symbols: | DNA binding;DNA-directed RNA polymerases | chr3:4600492-4602486 REVERSE LENGTH=1995
MD17G1229400	172.876	0.946599	0.176922	5.35037	8.78e-08	4.59e-07	AT3G21240.1	Symbols: 4CL2, AT4CL2 | 4-coumarate:CoA ligase 2 | chr3:7454269-7457379 REVERSE LENGTH=3111
MD14G1217400	386.161	-0.684218	0.127925	-5.3486	8.86e-08	4.63e-07
MD14G1008200	90.1073	-1.41971	0.26549	-5.3475	8.92e-08	4.66e-07
MD02G1034900	14.3971	6.91742	1.29542	5.33991	9.3e-08	4.85e-07	AT5G20110.1	Symbols: | Dynein light chain type 1 family protein | chr5:6791487-6793346 REVERSE LENGTH=1860
MD04G1146600	474.671	-0.598537	0.112205	-5.33431	9.59e-08	5e-07	AT3G09100.2	Symbols: | mRNA capping enzyme family protein | chr3:2787981-2793532 REVERSE LENGTH=5552
MD10G1217000	14.3788	6.93739	1.30111	5.3319	9.72e-08	5.06e-07	AT1G16390.1	Symbols: ATOCT3, 3-Oct | organic cation/carnitine transporter 3 | chr1:5602873-5604663 FORWARD LENGTH=1791
MD09G1187700	261.918	0.890096	0.168053	5.29651	1.18e-07	6.1e-07	AT5G57060.2	Symbols: | BEST Arabidopsis thaliana protein match is: Ribosomal protein L18ae family (TAIR:AT4G26060.1); Has 35333 Blast hits to 34131 proteins in 2444 species: Archae - 798; Bacteria - 22429; Metazoa - 974; Fungi - 991; Plants - 531; Viruses - 0; Other Eukaryotes - 9610 (source: NCBI BLink). | chr5:23090198-23091970 FORWARD LENGTH=1773
MD17G1269300	186.618	-0.852011	0.160997	-5.29208	1.21e-07	6.25e-07	AT1G48480.1	Symbols: RKL1 | receptor-like kinase 1 | chr1:17918391-17920985 FORWARD LENGTH=2595
MD16G1007100	21.3792	3.56636	0.677287	5.26565	1.4e-07	7.18e-07	AT1G10850.1	Symbols: | Leucine-rich repeat protein kinase family protein | chr1:3611747-3614613 FORWARD LENGTH=2867
MD01G1160800	102.113	-1.29482	0.245988	-5.26376	1.41e-07	7.24e-07	AT2G40410.2	Symbols: | Staphylococcal nuclease homologue | chr2:16873399-16875396 FORWARD LENGTH=1998
MD02G1186300	17.278	-4.3229	0.821413	-5.26276	1.42e-07	7.28e-07	AT5G67550.1	Symbols: | unknown protein; FUNCTIONS IN: molecular_function unknown; INVOLVED IN: biological_process unknown; LOCATED IN: endomembrane system; EXPRESSED IN: flower; EXPRESSED DURING: 4 anthesis; BEST Arabidopsis thaliana protein match is: unknown protein (TAIR:AT1G71110.1); Has 161 Blast hits to 154 proteins in 16 species: Archae - 0; Bacteria - 0; Metazoa - 0; Fungi - 0; Plants - 161; Viruses -…
MD06G1024900	414.407	0.633772	0.120805	5.24624	1.55e-07	7.94e-07	AT1G31940.1	Symbols: | unknown protein; LOCATED IN: plasma membrane; EXPRESSED IN: 22 plant structures; EXPRESSED DURING: 13 growth stages; BEST Arabidopsis thaliana protein match is: unknown protein (TAIR:AT2G35585.1); Has 67 Blast hits to 67 proteins in 17 species: Archae - 0; Bacteria - 0; Metazoa - 0; Fungi - 0; Plants - 67; Viruses - 0; Other Eukaryotes - 0 (source: NCBI BLink). | chr1:11470056-11471340…
MD02G1159300	233.405	0.76839	0.146703	5.23772	1.63e-07	8.3e-07	AT3G50380.1	Symbols: | Protein of unknown function (DUF1162) | chr3:18686443-18700533 REVERSE LENGTH=14091
MD09G1141300	87.1083	-1.38156	0.264832	-5.21675	1.82e-07	9.25e-07	AT3G21780.1	Symbols: UGT71B6 | UDP-glucosyl transferase 71B6 | chr3:7675004-7676494 REVERSE LENGTH=1491
MD10G1142100	175.166	0.988433	0.189756	5.20897	1.9e-07	9.63e-07	AT4G35300.4	Symbols: TMT2 | tonoplast monosaccharide transporter2 | chr4:16796256-16799777 REVERSE LENGTH=3522
MD13G1213400	64.1592	1.7324	0.333005	5.20232	1.97e-07	9.95e-07	AT3G54700.1	Symbols: PHT1;7 | phosphate transporter 1;7 | chr3:20248425-20250070 REVERSE LENGTH=1646
MD01G1209100	700.273	-0.597044	0.114805	-5.20052	1.99e-07	1e-06	AT1G01490.2	Symbols: | Heavy metal transport/detoxification superfamily protein | chr1:180059-182293 REVERSE LENGTH=2235
MD14G1219600	424.129	-0.576212	0.110826	-5.19923	2e-07	1.01e-06
MD15G1051400	19.4793	3.85634	0.743678	5.1855	2.15e-07	1.08e-06	AT2G16720.1	Symbols: MYB7, ATMYB7, ATY49 | myb domain protein 7 | chr2:7255529-7256580 REVERSE LENGTH=1052
MD13G1112000	29.0729	2.53997	0.490317	5.18026	2.22e-07	1.11e-06	AT1G24360.1	Symbols: | NAD(P)-binding Rossmann-fold superfamily protein | chr1:8640582-8643478 FORWARD LENGTH=2897
MD10G1055700	635.078	-0.503143	0.097198	-5.17647	2.26e-07	1.14e-06	AT2G23970.1	Symbols: | Class I glutamine amidotransferase-like superfamily protein | chr2:10199698-10201081 FORWARD LENGTH=1384
MD09G1194400	39.9555	2.06115	0.399201	5.16319	2.43e-07	1.22e-06	AT3G13730.1	Symbols: CYP90D1 | cytochrome P450, family 90, subfamily D, polypeptide 1 | chr3:4497976-4500920 REVERSE LENGTH=2945
MD15G1159800	316.271	-0.676588	0.131043	-5.16309	2.43e-07	1.22e-06	AT5G25220.1	Symbols: KNAT3 | KNOTTED1-like homeobox gene 3 | chr5:8736074-8738584 FORWARD LENGTH=2511
MD16G1061600	259.2	0.730119	0.141639	5.1548	2.54e-07	1.27e-06	AT2G03510.1	Symbols: | SPFH/Band 7/PHB domain-containing membrane-associated protein family | chr2:1066606-1069149 FORWARD LENGTH=2544
MD14G1038200	124.481	-1.06913	0.209027	-5.11479	3.14e-07	1.56e-06	AT5G52340.1	Symbols: ATEXO70A2, EXO70A2 | exocyst subunit exo70 family protein A2 | chr5:21250802-21253939 FORWARD LENGTH=3138
MD13G1097000	9.04656	-7.03405	1.37577	-5.1128	3.17e-07	1.57e-06	AT1G10750.1	Symbols: | Protein of Unknown Function (DUF239) | chr1:3574807-3578474 REVERSE LENGTH=3668
MD01G1195000	346.22	0.649095	0.127296	5.09911	3.41e-07	1.69e-06
MD15G1057900	138.387	-1.12118	0.220407	-5.08684	3.64e-07	1.79e-06	AT5G56450.1	Symbols: | Mitochondrial substrate carrier family protein | chr5:22858509-22860062 REVERSE LENGTH=1554
MD12G1239100	1015.77	-0.386561	0.076033	-5.08413	3.69e-07	1.82e-06	AT1G60710.1	Symbols: ATB2 | NAD(P)-linked oxidoreductase superfamily protein | chr1:22354753-22356761 REVERSE LENGTH=2009
MD16G1020300	171.344	-1.07155	0.211545	-5.06535	4.08e-07	2e-06	AT1G70670.1	Symbols: | Caleosin-related family protein | chr1:26644582-26646173 FORWARD LENGTH=1592
MD15G1351500	528.379	-0.532077	0.105287	-5.0536	4.34e-07	2.12e-06	AT1G44770.1	Symbols: | unknown protein; FUNCTIONS IN: molecular_function unknown; INVOLVED IN: biological_process unknown; LOCATED IN: cellular_component unknown; EXPRESSED IN: 24 plant structures; EXPRESSED DURING: 15 growth stages; BEST Arabidopsis thaliana protein match is: unknown protein (TAIR:AT5G49710.3); Has 30201 Blast hits to 17322 proteins in 780 species: Archae - 12; Bacteria - 1396; Metazoa - 17…
MD15G1146700	19.5398	3.5795	0.710993	5.03451	4.79e-07	2.33e-06	AT2G43820.1	Symbols: GT, UGT74F2, ATSAGT1, SGT1, SAGT1 | UDP-glucosyltransferase 74F2 | chr2:18152227-18153908 FORWARD LENGTH=1682
MD08G1040100	180.217	0.868174	0.172483	5.03337	4.82e-07	2.34e-06	AT3G50410.1	Symbols: OBP1 | OBF binding protein 1 | chr3:18709748-18710760 FORWARD LENGTH=1013
MD15G1418500	107.382	1.15203	0.228963	5.03153	4.87e-07	2.37e-06	AT2G01070.1	Symbols: | Lung seven transmembrane receptor family protein | chr2:75520-77865 FORWARD LENGTH=2346
MD05G1193900	503.06	-0.537993	0.107018	-5.02712	4.98e-07	2.42e-06	AT1G03950.1	Symbols: VPS2.3 | vacuolar protein sorting-associated protein 2.3 | chr1:1011172-1013365 REVERSE LENGTH=2194
MD09G1011300	189.02	0.87161	0.173395	5.02672	4.99e-07	2.42e-06	AT3G01910.1	Symbols: SOX, AT-SO, AtSO | sulfite oxidase | chr3:314696-317312 REVERSE LENGTH=2617
MD07G1168000	1109.67	-0.419189	0.0834287	-5.02452	5.05e-07	2.45e-06	AT2G39210.1	Symbols: | Major facilitator superfamily protein | chr2:16366157-16368275 REVERSE LENGTH=2119
MD11G1159400	480.384	-0.542846	0.108199	-5.01713	5.24e-07	2.54e-06	AT3G44680.1	Symbols: HDA9, HDA09 | histone deacetylase 9 | chr3:16226556-16229954 REVERSE LENGTH=3399
MD14G1180500	60.0359	1.50303	0.30007	5.00894	5.47e-07	2.65e-06	AT5G62790.1	Symbols: DXR | 1-deoxy-D-xylulose 5-phosphate reductoisomerase | chr5:25214257-25217421 REVERSE LENGTH=3165
MD14G1014100	791.912	0.478683	0.0957133	5.00122	5.7e-07	2.75e-06	AT2G36540.1	Symbols: | Haloacid dehalogenase-like hydrolase (HAD) superfamily protein | chr2:15325237-15326449 FORWARD LENGTH=1213
MD13G1065700	450.456	0.544304	0.10902	4.99272	5.95e-07	2.87e-06	AT2G03440.1	Symbols: NRP1, ATNRP1 | nodulin-related protein 1 | chr2:1039205-1040118 REVERSE LENGTH=914
MD13G1067600	467.874	-0.606014	0.121535	-4.98634	6.15e-07	2.96e-06	AT2G03340.1	Symbols: WRKY3 | WRKY DNA-binding protein 3 | chr2:1014350-1017148 REVERSE LENGTH=2799
MD13G1046100	4614.6	0.304703	0.0612551	4.97433	6.55e-07	3.15e-06	AT1G25560.1	Symbols: TEM1, EDF1 | AP2/B3 transcription factor family protein | chr1:8981677-8983041 REVERSE LENGTH=1365
MD17G1040100	233.345	0.814943	0.163947	4.97077	6.67e-07	3.2e-06	AT5G40150.1	Symbols: | Peroxidase superfamily protein | chr5:16059509-16061043 REVERSE LENGTH=1535
MD12G1126100	101.246	-1.10053	0.22149	-4.96875	6.74e-07	3.23e-06	AT3G09600.1	Symbols: | Homeodomain-like superfamily protein | chr3:2946406-2948710 FORWARD LENGTH=2305
MD06G1122500	111.627	-1.12129	0.225733	-4.96735	6.79e-07	3.26e-06	AT5G59970.1	Symbols: | Histone superfamily protein | chr5:24146175-24146726 REVERSE LENGTH=552
MD13G1237300	4520.57	0.249987	0.0504954	4.95069	7.4e-07	3.53e-06	AT4G25810.1	Symbols: XTR6, XTH23 | xyloglucan endotransglycosylase 6 | chr4:13128643-13129884 FORWARD LENGTH=1242
MD14G1238300	26.8861	2.47304	0.500851	4.93768	7.91e-07	3.76e-06	AT1G48480.1	Symbols: RKL1 | receptor-like kinase 1 | chr1:17918391-17920985 FORWARD LENGTH=2595
MD02G1046200	150.972	0.929176	0.188198	4.93722	7.92e-07	3.77e-06	AT5G19540.1	Symbols: | unknown protein; FUNCTIONS IN: molecular_function unknown; INVOLVED IN: biological_process unknown; LOCATED IN: chloroplast; EXPRESSED IN: 22 plant structures; EXPRESSED DURING: 13 growth stages; Has 1807 Blast hits to 1807 proteins in 277 species: Archae - 0; Bacteria - 0; Metazoa - 736; Fungi - 347; Plants - 385; Viruses - 0; Other Eukaryotes - 339 (source: NCBI BLink). | chr5:659570…
MD16G1087700	206.414	0.925282	0.187433	4.93659	7.95e-07	3.78e-06	AT1G70210.1	Symbols: CYCD1;1, ATCYCD1;1 | CYCLIN D1;1 | chr1:26439864-26442829 FORWARD LENGTH=2966
MD15G1302800	148.892	0.971497	0.19681	4.93622	7.97e-07	3.79e-06	AT5G65760.1	Symbols: | Serine carboxypeptidase S28 family protein | chr5:26308253-26311025 FORWARD LENGTH=2773
MD08G1072800	12.8487	-5.70116	1.15675	-4.92862	8.28e-07	3.93e-06	AT3G43860.1	Symbols: AtGH9A4, GH9A4 | glycosyl hydrolase 9A4 | chr3:15706994-15709789 FORWARD LENGTH=2796
MD05G1334300	50.0681	-1.87586	0.381713	-4.91433	8.91e-07	4.21e-06	AT1G61660.1	Symbols: | basic helix-loop-helix (bHLH) DNA-binding superfamily protein | chr1:22753736-22756300 REVERSE LENGTH=2565
MD01G1205500	111.081	1.08366	0.220749	4.909	9.15e-07	4.32e-06	AT1G63700.1	Symbols: EMB71, YDA, MAPKKK4 | Protein kinase superfamily protein | chr1:23624666-23629112 REVERSE LENGTH=4447
MD14G1007000	105.415	1.1447	0.233214	4.90837	9.18e-07	4.33e-06	AT5G35220.1	Symbols: EGY1 | Peptidase M50 family protein | chr5:13484431-13487584 REVERSE LENGTH=3154
MD15G1052000	14.0123	-3.79009	0.772964	-4.90331	9.42e-07	4.44e-06	AT5G19530.1	Symbols: ACL5 | S-adenosyl-L-methionine-dependent methyltransferases superfamily protein | chr5:6588958-6591363 REVERSE LENGTH=2406
MD14G1244000	12.7409	-4.31683	0.880733	-4.9014	9.52e-07	4.48e-06	AT1G73370.1	Symbols: SUS6 | sucrose synthase 6 | chr1:27584425-27588464 REVERSE LENGTH=4040
MD11G1139800	5901.87	0.280173	0.0572887	4.89055	1.01e-06	4.72e-06	AT5G60710.1	Symbols: | Zinc finger (C3HC4-type RING finger) family protein | chr5:24410718-24415068 REVERSE LENGTH=4351
MD14G1242800	141.971	0.945788	0.194166	4.87102	1.11e-06	5.19e-06	AT1G48420.1	Symbols: D-CDES, ATACD1, ACD1 | D-cysteine desulfhydrase | chr1:17896597-17898804 REVERSE LENGTH=2208
MD15G1083600	276.87	0.667678	0.137234	4.86526	1.14e-06	5.33e-06	AT2G26570.1	Symbols: WEB1 | Plant protein of unknown function (DUF827) | chr2:11299144-11302191 FORWARD LENGTH=3048
MD13G1100100	137.063	1.18494	0.24419	4.85253	1.22e-06	5.67e-06	AT1G12990.1	Symbols: | beta-1,4-N-acetylglucosaminyltransferase family protein | chr1:4433640-4436075 FORWARD LENGTH=2436
MD09G1145600	92.8521	1.22421	0.252595	4.84653	1.26e-06	5.83e-06	AT3G59030.1	Symbols: TT12, ATTT12 | MATE efflux family protein | chr3:21819071-21821440 FORWARD LENGTH=2370
MD06G1017400	37.9111	-2.05143	0.423298	-4.8463	1.26e-06	5.84e-06	AT1G31350.1	Symbols: KUF1 | KAR-UP F-box 1 | chr1:11221335-11222786 REVERSE LENGTH=1452
MD05G1309900	206.774	-0.83241	0.171973	-4.84036	1.3e-06	6.01e-06	AT1G28440.1	Symbols: HSL1 | HAESA-like 1 | chr1:9996824-10000447 FORWARD LENGTH=3624
MD10G1003000	135.205	0.97794	0.202091	4.83911	1.3e-06	6.04e-06	AT1G71360.1	Symbols: | Galactose-binding protein | chr1:26892100-26894802 REVERSE LENGTH=2703
MD11G1099100	654.876	-0.474562	0.0983475	-4.82536	1.4e-06	6.45e-06	AT1G07530.1	Symbols: SCL14, ATGRAS2, GRAS2 | SCARECROW-like 14 | chr1:2313582-2316469 REVERSE LENGTH=2888
MD10G1328100	114.436	1.0826	0.224731	4.8173	1.46e-06	6.7e-06	AT1G05010.1	Symbols: EFE, ACO4, EAT1 | ethylene-forming enzyme | chr1:1431190-1432858 REVERSE LENGTH=1669
MD09G1071300	15.1748	-3.44642	0.715775	-4.81495	1.47e-06	6.78e-06	AT2G32590.1	Symbols: | LOCATED IN: chloroplast; EXPRESSED IN: 17 plant structures; EXPRESSED DURING: 9 growth stages; CONTAINS InterPro DOMAIN/s: Barren (InterPro:IPR008418); Has 467 Blast hits to 447 proteins in 202 species: Archae - 0; Bacteria - 4; Metazoa - 147; Fungi - 168; Plants - 39; Viruses - 1; Other Eukaryotes - 108 (source: NCBI BLink). | chr2:13829420-13833209 REVERSE LENGTH=3790
MD12G1062200	198.107	0.78221	0.163162	4.79407	1.63e-06	7.48e-06	AT3G12150.1	Symbols: | unknown protein; CONTAINS InterPro DOMAIN/s: Protein of unknown function DUF2048 (InterPro:IPR019149); Has 421 Blast hits to 334 proteins in 155 species: Archae - 2; Bacteria - 147; Metazoa - 215; Fungi - 0; Plants - 43; Viruses - 0; Other Eukaryotes - 14 (source: NCBI BLink). | chr3:3876407-3878900 REVERSE LENGTH=2494
MD03G1040700	66.9956	1.34598	0.281694	4.77817	1.77e-06	8.07e-06	AT5G56130.1	Symbols: TEX1, AtTEX1, THO3 | Transducin/WD40 repeat-like superfamily protein | chr5:22722482-22725095 REVERSE LENGTH=2614
MD05G1243000	17.7678	5.34391	1.12133	4.76568	1.88e-06	8.57e-06	AT5G44680.1	Symbols: | DNA glycosylase superfamily protein | chr5:18024215-18025991 REVERSE LENGTH=1777
MD16G1081700	38.292	-2.09904	0.440657	-4.76343	1.9e-06	8.66e-06	AT2G38110.1	Symbols: ATGPAT6, GPAT6 | glycerol-3-phosphate acyltransferase 6 | chr2:15952607-15955494 REVERSE LENGTH=2888
MD03G1021000	22.2426	3.04683	0.639747	4.76256	1.91e-06	8.69e-06	AT3G57880.1	Symbols: | Calcium-dependent lipid-binding (CaLB domain) plant phosphoribosyltransferase family protein | chr3:21430983-21434600 REVERSE LENGTH=3618
MD03G1081200	25.8388	2.44533	0.513666	4.76056	1.93e-06	8.78e-06	AT5G59020.1	Symbols: | Protein of unknown function (DUF3527) | chr5:23826975-23830437 REVERSE LENGTH=3463
MD15G1066700	23.6139	2.55506	0.537141	4.75678	1.97e-06	8.93e-06	AT5G65920.1	Symbols: | ARM repeat superfamily protein | chr5:26364015-26365998 REVERSE LENGTH=1984
MD00G1041000	16.5437	4.20224	0.883777	4.75487	1.99e-06	9.01e-06	AT4G13830.2	Symbols: J20 | DNAJ-like 20 | chr4:8011424-8012780 FORWARD LENGTH=1357
MD11G1074100	11.2857	-4.86955	1.0246	-4.75265	2.01e-06	9.11e-06	AT5G46090.1	Symbols: | Protein of unknown function (DUF679) | chr5:18693485-18694129 FORWARD LENGTH=645
MD10G1104100	145.503	0.978214	0.205906	4.75078	2.03e-06	9.19e-06	AT1G27730.1	Symbols: STZ, ZAT10 | salt tolerance zinc finger | chr1:9648141-9649073 REVERSE LENGTH=933
MD03G1003600	67.7128	1.33793	0.282568	4.73491	2.19e-06	9.9e-06	AT1G55350.4	Symbols: DEK1 | calpain-type cysteine protease family | chr1:20654061-20665095 REVERSE LENGTH=11035
MD17G1258200	456.784	-0.541963	0.114548	-4.73132	2.23e-06	1.01e-05
MD10G1140700	31.1581	2.14021	0.453061	4.72389	2.31e-06	1.04e-05
MD13G1070600	334.448	-0.653702	0.138659	-4.71447	2.42e-06	1.09e-05	AT5G39660.2	Symbols: CDF2 | cycling DOF factor 2 | chr5:15878726-15881044 FORWARD LENGTH=2319
MD11G1306300	2655.75	-0.279419	0.0593269	-4.70982	2.48e-06	1.11e-05	AT3G16780.1	Symbols: | Ribosomal protein L19e family protein | chr3:5708925-5710579 FORWARD LENGTH=1655
MD03G1232900	89.1179	-1.12823	0.239702	-4.7068	2.52e-06	1.13e-05	AT5G10530.1	Symbols: | Concanavalin A-like lectin protein kinase family protein | chr5:3324978-3326933 REVERSE LENGTH=1956
MD15G1436300	214.515	0.809104	0.172318	4.69541	2.66e-06	1.19e-05	AT5G49910.1	Symbols: CPHSC70-2EAT SHOCK PROTEIN 70-2, HSC70-7, cpHsc70-2 | chloroplast heat shock protein 70-2 | chr5:20303414-20306469 FORWARD LENGTH=3056
MD04G1179200	148.698	-0.949555	0.202263	-4.69466	2.67e-06	1.2e-05
MD15G1108100	376.049	-0.56097	0.119918	-4.67797	2.9e-06	1.29e-05	AT5G10710.1	Symbols: | INVOLVED IN: chromosome segregation, cell division; LOCATED IN: chromosome, centromeric region, nucleus; EXPRESSED IN: 23 plant structures; EXPRESSED DURING: 13 growth stages; CONTAINS InterPro DOMAIN/s: Centromere protein Cenp-O (InterPro:IPR018464). | chr5:3379007-3382958 FORWARD LENGTH=3952
MD09G1172900	826.012	-0.398088	0.0851979	-4.67251	2.98e-06	1.33e-05	AT1G53840.1	Symbols: ATPME1, PME1 | pectin methylesterase 1 | chr1:20101445-20103667 FORWARD LENGTH=2223
MD09G1159500	28.1475	2.25372	0.484042	4.65603	3.22e-06	1.43e-05	AT3G21190.1	Symbols: | O-fucosyltransferase family protein | chr3:7432299-7434665 REVERSE LENGTH=2367
MD16G1108100	41.9416	1.87515	0.403342	4.64904	3.33e-06	1.48e-05	AT1G67720.1	Symbols: | Leucine-rich repeat protein kinase family protein | chr1:25386341-25391073 FORWARD LENGTH=4733
MD14G1243100	217.678	-0.732777	0.15783	-4.64281	3.44e-06	1.53e-05	AT3G05950.1	Symbols: | RmlC-like cupins superfamily protein | chr3:1781067-1782007 REVERSE LENGTH=941
MD16G1045300	1137.81	-0.380406	0.0819661	-4.64101	3.47e-06	1.54e-05	AT1G25480.1	Symbols: | Aluminium activated malate transporter family protein | chr1:8948465-8950876 FORWARD LENGTH=2412
MD04G1023700	872.384	0.417175	0.0899727	4.63668	3.54e-06	1.57e-05	AT4G31480.2	Symbols: | Coatomer, beta subunit | chr4:15263154-15267838 FORWARD LENGTH=4685
MD05G1178300	74.2152	1.26091	0.272196	4.63237	3.62e-06	1.6e-05	AT3G07030.1	Symbols: | Alba DNA/RNA-binding protein | chr3:2223001-2225254 REVERSE LENGTH=2254
MD12G1018800	10671.5	0.182713	0.03963	4.61047	4.02e-06	1.77e-05	AT2G36460.1	Symbols: | Aldolase superfamily protein | chr2:15296701-15298514 REVERSE LENGTH=1814
MD05G1188800	324.632	-0.588055	0.127771	-4.60242	4.18e-06	1.84e-05	AT2G33310.2	Symbols: IAA13 | auxin-induced protein 13 | chr2:14113025-14116024 REVERSE LENGTH=3000
MD16G1064400	44.1989	1.67325	0.363853	4.59869	4.25e-06	1.87e-05	AT2G03430.1	Symbols: | Ankyrin repeat family protein | chr2:1036008-1037632 REVERSE LENGTH=1625
MD17G1151300	846.37	-0.417601	0.0909815	-4.58995	4.43e-06	1.94e-05	AT3G14205.1	Symbols: | Phosphoinositide phosphatase family protein | chr3:4715707-4720951 REVERSE LENGTH=5245
MD15G1415200	1319.04	0.314673	0.0688486	4.57051	4.87e-06	2.13e-05	AT4G24000.1	Symbols: ATCSLG2, CSLG2 | cellulose synthase like G2 | chr4:12462030-12465625 FORWARD LENGTH=3596
MD10G1196900	38.6768	-1.73056	0.380456	-4.54864	5.4e-06	2.35e-05	AT1G78380.1	Symbols: ATGSTU19, GST8, GSTU19 | glutathione S-transferase TAU 19 | chr1:29486413-29487906 REVERSE LENGTH=1494
MD09G1020800	269.512	0.694462	0.153307	4.52989	5.9e-06	2.55e-05	AT5G40580.2	Symbols: PBB2 | 20S proteasome beta subunit PBB2 | chr5:16248300-16250894 REVERSE LENGTH=2595
MD01G1077100	104.256	1.1709	0.258681	4.52644	6e-06	2.59e-05
MD03G1286200	359.684	-0.619773	0.137236	-4.5161	6.3e-06	2.72e-05	AT4G02450.2	Symbols: | HSP20-like chaperones superfamily protein | chr4:1073753-1075893 REVERSE LENGTH=2141
MD14G1063300	90.1297	1.18451	0.262515	4.51217	6.42e-06	2.77e-05	AT2G42280.1	Symbols: | basic helix-loop-helix (bHLH) DNA-binding superfamily protein | chr2:17611283-17613487 REVERSE LENGTH=2205
MD01G1217900	11.6955	-3.88551	0.863048	-4.50208	6.73e-06	2.9e-05	AT5G52990.1	Symbols: | SNARE-like superfamily protein | chr5:21483928-21485287 FORWARD LENGTH=1360
MD01G1107100	78.085	-1.18969	0.265694	-4.47765	7.55e-06	3.23e-05	AT5G04220.2	Symbols: SYTC, ATSYTC, NTMC2TYPE1.3, NTMC2T1.3, SYT3 | Calcium-dependent lipid-binding (CaLB domain) family protein | chr5:1155865-1158876 REVERSE LENGTH=3012
MD09G1062400	82.0263	1.18419	0.265181	4.46561	7.98e-06	3.41e-05	AT5G61220.1	Symbols: | LYR family of Fe/S cluster biogenesis protein | chr5:24625573-24626923 REVERSE LENGTH=1351
MD17G1203900	407.121	0.509773	0.114565	4.44964	8.6e-06	3.66e-05	AT1G15440.1	Symbols: PWP2 | periodic tryptophan protein 2 | chr1:5306061-5309514 REVERSE LENGTH=3454
MD05G1178100	26.2771	-2.18905	0.492024	-4.44907	8.62e-06	3.67e-05	AT5G48850.1	Symbols: ATSDI1 | Tetratricopeptide repeat (TPR)-like superfamily protein | chr5:19805437-19807759 REVERSE LENGTH=2323
MD16G1097000	15.9694	3.32693	0.748046	4.44749	8.69e-06	3.7e-05	AT1G60800.1	Symbols: NIK3 | NSP-interacting kinase 3 | chr1:22383453-22387457 REVERSE LENGTH=4005
MD00G1181400	62.7073	-1.31709	0.296447	-4.44294	8.87e-06	3.77e-05	AT3G22740.1	Symbols: HMT3 | homocysteine S-methyltransferase 3 | chr3:8032959-8035809 REVERSE LENGTH=2851
MD06G1185200	684.282	0.40823	0.0919738	4.43855	9.06e-06	3.85e-05	AT1G74790.1	Symbols: | catalytics | chr1:28098765-28101896 FORWARD LENGTH=3132
MD11G1316600	210.543	-0.68951	0.15541	-4.43672	9.13e-06	3.88e-05	AT3G62600.1	Symbols: ATERDJ3B, ERDJ3B | DNAJ heat shock family protein | chr3:23150790-23153510 REVERSE LENGTH=2721
MD11G1030400	279.622	-0.59676	0.134699	-4.43034	9.41e-06	3.99e-05	AT3G14470.1	Symbols: | NB-ARC domain-containing disease resistance protein | chr3:4857940-4861247 FORWARD LENGTH=3308
MD04G1175100	2310.4	-0.243318	0.0549508	-4.42793	9.51e-06	4.03e-05	AT3G52850.1	Symbols: VSR1, BP-80, ATELP, BP80, BP80B, ATELP1, ATVSR1, GFS1, VSR1;1, BP80-1;1 | vacuolar sorting receptor homolog 1 | chr3:19587821-19591947 FORWARD LENGTH=4127
MD09G1133800	5.9691	-6.41377	1.45784	-4.3995	1.09e-05	4.57e-05	AT3G18670.1	Symbols: | Ankyrin repeat family protein | chr3:6424135-6426471 REVERSE LENGTH=2337
MD00G1039500	262.579	-0.626334	0.142571	-4.39315	1.12e-05	4.7e-05	AT1G13570.1	Symbols: | F-box/RNI-like superfamily protein | chr1:4642346-4644422 REVERSE LENGTH=2077
MD15G1007300	59.0011	-1.29834	0.295925	-4.38739	1.15e-05	4.82e-05	AT1G60420.1	Symbols: | DC1 domain-containing protein | chr1:22261888-22264408 FORWARD LENGTH=2521
MD07G1086200	14.3495	5.04584	1.1503	4.38653	1.15e-05	4.84e-05	AT1G02205.2	Symbols: CER1 | Fatty acid hydroxylase superfamily | chr1:418748-422258 FORWARD LENGTH=3511
MD16G1121200	289.864	-0.586243	0.133689	-4.38514	1.16e-05	4.87e-05	AT1G67310.1	Symbols: | Calmodulin-binding transcription activator protein with CG-1 and Ankyrin domains | chr1:25198182-25203126 REVERSE LENGTH=4945
MD17G1249300	13.8259	-3.30423	0.754026	-4.38212	1.18e-05	4.93e-05	AT1G61390.2	Symbols: | S-locus lectin protein kinase family protein | chr1:22650338-22654395 REVERSE LENGTH=4058
MD11G1311000	32.9475	1.85953	0.42488	4.3766	1.21e-05	5.05e-05	AT2G47710.1	Symbols: | Adenine nucleotide alpha hydrolases-like superfamily protein | chr2:19554834-19556065 REVERSE LENGTH=1232
MD15G1441700	1039.88	-0.422187	0.0964714	-4.37629	1.21e-05	5.06e-05	AT4G33440.1	Symbols: | Pectin lyase-like superfamily protein | chr4:16091940-16094958 FORWARD LENGTH=3019
MD13G1099800	456.751	-0.492944	0.112683	-4.37463	1.22e-05	5.09e-05	AT1G67850.2	Symbols: | Protein of unknown function (DUF707) | chr1:25437914-25442142 FORWARD LENGTH=4229
MD12G1252900	84.3209	1.1003	0.251905	4.36794	1.25e-05	5.24e-05	AT5G18410.2	Symbols: PIR, KLK, PIR121, SRA1, PIRP | transcription activators | chr5:6098569-6105031 REVERSE LENGTH=6463
MD07G1286600	77.1515	1.12008	0.257278	4.3536	1.34e-05	5.58e-05	AT5G53140.1	Symbols: | Protein phosphatase 2C family protein | chr5:21548473-21552470 FORWARD LENGTH=3998
MD09G1015700	9.06408	-6.05407	1.39153	-4.35065	1.36e-05	5.64e-05	AT3G27250.1	Symbols: | unknown protein; BEST Arabidopsis thaliana protein match is: unknown protein (TAIR:AT5G40800.1); Has 104 Blast hits to 104 proteins in 13 species: Archae - 0; Bacteria - 0; Metazoa - 0; Fungi - 0; Plants - 104; Viruses - 0; Other Eukaryotes - 0 (source: NCBI BLink). | chr3:10061545-10062731 FORWARD LENGTH=1187
MD05G1349200	60.1897	-1.35266	0.31305	-4.32092	1.55e-05	6.42e-05	AT4G22030.1	Symbols: | F-box family protein with a domain of unknown function (DUF295) | chr4:11672396-11675575 FORWARD LENGTH=3180
MD04G1011900	3805.12	0.20463	0.0473787	4.31903	1.57e-05	6.47e-05	AT1G07930.2	Symbols: | GTP binding Elongation factor Tu family protein | chr1:2458244-2460790 FORWARD LENGTH=2547
MD02G1064700	237.522	0.656563	0.152131	4.31578	1.59e-05	6.56e-05
MD17G1239600	156.064	0.803738	0.186266	4.31501	1.6e-05	6.58e-05	AT5G09650.1	Symbols: AtPPa6, PPa6 | pyrophosphorylase 6 | chr5:2991149-2993213 REVERSE LENGTH=2065
MD17G1021500	91.7633	1.10478	0.256221	4.31184	1.62e-05	6.67e-05	AT5G14430.1	Symbols: | S-adenosyl-L-methionine-dependent methyltransferases superfamily protein | chr5:4652980-4655973 FORWARD LENGTH=2994
MD17G1107200	537.155	-1.22352	0.284028	-4.30775	1.65e-05	6.79e-05	AT1G50640.1	Symbols: ERF3, ATERF3 | ethylene responsive element binding factor 3 | chr1:18757148-18758433 REVERSE LENGTH=1286
MD08G1200100	13.3423	-3.06175	0.711485	-4.30333	1.68e-05	6.92e-05	AT5G48670.1	Symbols: FEM111, AGL80 | AGAMOUS-like 80 | chr5:19738716-19739841 REVERSE LENGTH=1126
MD17G1042700	109.701	0.984593	0.229283	4.29422	1.75e-05	7.19e-05
MD07G1231600	1491.62	-0.281937	0.0659038	-4.278	1.89e-05	7.7e-05	AT3G10960.1	Symbols: ATAZG1, AZG1 | AZA-guanine resistant1 | chr3:3424813-3426997 REVERSE LENGTH=2185
MD07G1102700	62.9085	1.30218	0.304727	4.27326	1.93e-05	7.85e-05
MD11G1136500	1231.08	-0.890273	0.208633	-4.26717	1.98e-05	8.05e-05	AT5G60680.1	Symbols: | Protein of unknown function, DUF584 | chr5:24386145-24386976 FORWARD LENGTH=832
MD01G1220400	85.3376	1.06573	0.250051	4.26205	2.03e-05	8.23e-05	AT5G53420.1	Symbols: | CCT motif family protein | chr5:21673525-21675154 FORWARD LENGTH=1630
MD15G1269500	738.691	0.431859	0.101376	4.25999	2.04e-05	8.3e-05	AT4G36820.1	Symbols: | Protein of unknown function (DUF607) | chr4:17346805-17347994 FORWARD LENGTH=1190
MD10G1220500	1096.6	-0.337381	0.0793649	-4.25101	2.13e-05	8.62e-05	AT3G12670.1	Symbols: emb2742 | CTP synthase family protein | chr3:4020120-4024268 REVERSE LENGTH=4149
MD02G1070300	328.212	-0.578378	0.136231	-4.24559	2.18e-05	8.82e-05	AT3G14470.1	Symbols: | NB-ARC domain-containing disease resistance protein | chr3:4857940-4861247 FORWARD LENGTH=3308
MD16G1085500	92.532	1.00947	0.238121	4.23933	2.24e-05	9.05e-05	AT1G24120.1	Symbols: ARL1 | ARG1-like 1 | chr1:8529143-8532212 REVERSE LENGTH=3070
MD02G1080200	78.7041	1.20254	0.284002	4.23427	2.29e-05	9.24e-05	AT5G56900.2	Symbols: | CwfJ-like family protein / zinc finger (CCCH-type) family protein | chr5:23019326-23022670 REVERSE LENGTH=3345
MD14G1125700	208.229	0.655267	0.15537	4.21746	2.47e-05	9.92e-05
MD16G1159000	8.79207	-4.56272	1.0851	-4.2049	2.61e-05	0.000104461	AT5G49320.1	Symbols: | Protein of unknown function (DUF1218) | chr5:19995025-19996314 REVERSE LENGTH=1290
MD05G1005200	50.7561	1.60085	0.380826	4.20363	2.63e-05	0.000104976
MD16G1064800	406.132	0.487275	0.11597	4.20175	2.65e-05	0.000105802	AT1G69340.1	Symbols: | appr-1-p processing enzyme family protein | chr1:26065724-26069821 FORWARD LENGTH=4098
MD17G1114600	65.9904	1.18932	0.283143	4.20042	2.66e-05	0.000106389	AT2G05230.1	Symbols: | DNAJ heat shock N-terminal domain-containing protein | chr2:1899507-1902802 REVERSE LENGTH=3296
MD07G1274900	101.826	0.990197	0.23596	4.19645	2.71e-05	0.000108165	AT1G63700.1	Symbols: EMB71, YDA, MAPKKK4 | Protein kinase superfamily protein | chr1:23624666-23629112 REVERSE LENGTH=4447
MD15G1226200	36.6831	1.65962	0.398372	4.16601	3.1e-05	0.000122653	AT1G14130.1	Symbols: | 2-oxoglutarate (2OG) and Fe(II)-dependent oxygenase superfamily protein | chr1:4835724-4837616 REVERSE LENGTH=1893
MD16G1278900	13.2624	-3.19004	0.765993	-4.16459	3.12e-05	0.000123365	AT1G32170.1	Symbols: XTR4, XTH30 | xyloglucan endotransglucosylase/hydrolase 30 | chr1:11575320-11577927 FORWARD LENGTH=2608
MD02G1097200	189.974	0.728237	0.175036	4.16051	3.18e-05	0.000125517	AT1G74960.3	Symbols: FAB1 | fatty acid biosynthesis 1 | chr1:28151924-28156259 REVERSE LENGTH=4336
MD08G1214100	1714.18	-0.285812	0.0687058	-4.15994	3.18e-05	0.000125816	AT1G22810.1	Symbols: | Integrase-type DNA-binding superfamily protein | chr1:8074231-8075037 REVERSE LENGTH=807
MD13G1112200	98.4807	2.32543	0.559893	4.15335	3.28e-05	0.000129256	AT1G27850.1	Symbols: | unknown protein; FUNCTIONS IN: molecular_function unknown; INVOLVED IN: biological_process unknown; LOCATED IN: plasma membrane; EXPRESSED IN: 22 plant structures; EXPRESSED DURING: 13 growth stages; BEST Arabidopsis thaliana protein match is: unknown protein (TAIR:AT2G40070.1); Has 9215 Blast hits to 5316 proteins in 473 species: Archae - 6; Bacteria - 773; Metazoa - 3392; Fungi - 171…
MD10G1188100	17.2608	-2.38414	0.575108	-4.14556	3.39e-05	0.000133479	AT5G06070.1	Symbols: RBE, RAB | C2H2 and C2HC zinc fingers superfamily protein | chr5:1828150-1829186 REVERSE LENGTH=1037
MD09G1133200	80.2443	-1.09607	0.264469	-4.14441	3.41e-05	0.000134083	AT3G07600.1	Symbols: | Heavy metal transport/detoxification superfamily protein | chr3:2424117-2425022 REVERSE LENGTH=906
MD09G1222300	59.6464	1.23925	0.299457	4.13832	3.5e-05	0.000137386	AT1G80460.1	Symbols: NHO1, GLI1 | Actin-like ATPase superfamily protein | chr1:30246745-30249305 REVERSE LENGTH=2561
MD13G1009200	47.6365	-1.43426	0.346783	-4.13589	3.54e-05	0.000138754	AT3G02820.1	Symbols: | zinc knuckle (CCHC-type) family protein | chr3:611524-613448 FORWARD LENGTH=1925
MD08G1037300	260.536	-0.585672	0.141679	-4.13378	3.57e-05	0.000139954	AT1G47510.1	Symbols: 5PTASE11 | inositol polyphosphate 5-phosphatase 11 | chr1:17435565-17438357 REVERSE LENGTH=2793
MD09G1292700	873.16	0.353493	0.0855938	4.12989	3.63e-05	0.000142167	AT4G01850.2	Symbols: SAM-2, MAT2, SAM2, AtSAM2 | S-adenosylmethionine synthetase 2 | chr4:796298-798280 REVERSE LENGTH=1983
MD16G1004100	125.241	0.861896	0.209052	4.12288	3.74e-05	0.000146215	AT3G19960.1	Symbols: ATM1 | myosin 1 | chr3:6948774-6956966 FORWARD LENGTH=8193
MD15G1125800	1350.7	-0.290542	0.0704768	-4.12252	3.75e-05	0.000146428	AT4G32272.1	Symbols: | Nucleotide/sugar transporter family protein | chr4:15576847-15579880 REVERSE LENGTH=3034
MD07G1178800	847.396	0.354396	0.08599	4.12136	3.77e-05	0.000147112	AT3G52300.1	Symbols: ATPQ | ATP synthase D chain, mitochondrial | chr3:19396565-19398377 FORWARD LENGTH=1813
MD16G1022800	96.4948	1.07895	0.262031	4.11765	3.83e-05	0.000149347	AT1G23180.1	Symbols: | ARM repeat superfamily protein | chr1:8215721-8219584 FORWARD LENGTH=3864
MD07G1175800	664.097	-0.3989	0.0968839	-4.1173	3.83e-05	0.000149525	AT1G07360.1	Symbols: | CCCH-type zinc fingerfamily protein with RNA-binding domain | chr1:2260389-2262865 REVERSE LENGTH=2477
MD14G1243200	1586.89	-0.34905	0.084838	-4.11432	3.88e-05	0.000151352	AT3G17700.1	Symbols: CNBT1, CNGC20, ATCNGC20 | cyclic nucleotide-binding transporter 1 | chr3:6048916-6052552 FORWARD LENGTH=3637
MD05G1337400	41.2711	1.85339	0.450563	4.1135	3.9e-05	0.000151822	AT3G22060.1	Symbols: | Receptor-like protein kinase-related family protein | chr3:7771016-7772340 FORWARD LENGTH=1325
MD15G1128700	12.7679	3.48748	0.848754	4.10895	3.97e-05	0.000154617	AT5G34940.2	Symbols: AtGUS3, GUS3 | glucuronidase 3 | chr5:13235829-13238718 REVERSE LENGTH=2890
MD07G1292900	8.90947	-4.18522	1.02284	-4.09175	4.28e-05	0.000165828	AT5G53130.1	Symbols: CNGC1, ATCNGC1 | cyclic nucleotide gated channel 1 | chr5:21537721-21541029 REVERSE LENGTH=3309
MD13G1108000	61.7493	1.16883	0.286054	4.08605	4.39e-05	0.000169685	AT1G67720.1	Symbols: | Leucine-rich repeat protein kinase family protein | chr1:25386341-25391073 FORWARD LENGTH=4733
MD17G1092300	22.0598	2.16827	0.531011	4.08329	4.44e-05	0.00017162
MD02G1046000	886.15	0.343549	0.0842094	4.07969	4.51e-05	0.000174117	AT3G24530.1	Symbols: | AAA-type ATPase family protein / ankyrin repeat family protein | chr3:8945425-8947938 REVERSE LENGTH=2514
MD09G1080800	4.83865	-6.12528	1.50502	-4.06989	4.7e-05	0.000181201	AT1G61600.1	Symbols: | Protein of unknown function (DUF1262) | chr1:22729816-22731182 FORWARD LENGTH=1367
MD01G1101700	79.5492	-1.06027	0.261282	-4.05795	4.95e-05	0.000190036	AT3G10420.2	Symbols: SPD1 | P-loop containing nucleoside triphosphate hydrolases superfamily protein | chr3:3239180-3242537 FORWARD LENGTH=3358
MD05G1255900	455.66	-0.435683	0.107393	-4.0569	4.97e-05	0.000190802	AT4G19670.2	Symbols: | RING/U-box superfamily protein | chr4:10699238-10702040 REVERSE LENGTH=2803
MD08G1109600	673.848	-0.372912	0.0921344	-4.04748	5.18e-05	0.000198107	AT5G56600.1	Symbols: PFN3, PRF3 | profilin 3 | chr5:22909685-22910821 REVERSE LENGTH=1137
MD07G1009600	51.8042	1.29191	0.319466	4.04397	5.26e-05	0.000200945
MD15G1030100	346.696	-0.533421	0.132104	-4.0379	5.39e-05	0.000205827	AT5G42870.1	Symbols: PAH2 | phosphatidic acid phosphohydrolase 2 | chr5:17185478-17189943 REVERSE LENGTH=4466
MD03G1241500	97.6925	1.02298	0.253503	4.03539	5.45e-05	0.000207881	AT1G53300.1	Symbols: TTL1 | tetratricopetide-repeat thioredoxin-like 1 | chr1:19879422-19882375 FORWARD LENGTH=2954
MD14G1064200	116.706	0.96685	0.239879	4.03057	5.56e-05	0.000211789	AT3G57800.2	Symbols: | basic helix-loop-helix (bHLH) DNA-binding superfamily protein | chr3:21407809-21411721 REVERSE LENGTH=3913
MD04G1149300	281.952	-0.530364	0.131835	-4.02292	5.75e-05	0.000218399	AT2G38120.1	Symbols: AUX1, WAV5, PIR1, MAP1 | Transmembrane amino acid transporter family protein | chr2:15972993-15977180 FORWARD LENGTH=4188
MD13G1033700	26.7608	2.07201	0.515139	4.02224	5.76e-05	0.000218933
MD15G1040700	1721.3	0.278974	0.0694237	4.01843	5.86e-05	0.000222235	AT5G10840.1	Symbols: | Endomembrane protein 70 protein family | chr5:3424688-3427878 REVERSE LENGTH=3191
MD02G1285800	48.3564	1.54438	0.384593	4.01561	5.93e-05	0.000224788	AT5G12330.1	Symbols: LRP1 | Lateral root primordium (LRP) protein-related | chr5:3987375-3989833 REVERSE LENGTH=2459
MD04G1188900	926.226	0.344176	0.0858511	4.00899	6.1e-05	0.000230593	AT3G07100.1	Symbols: ERMO2, SEC24A | Sec23/Sec24 protein transport family protein | chr3:2245164-2250699 REVERSE LENGTH=5536
MD17G1087600	79.8045	-1.01315	0.252961	-4.00517	6.2e-05	0.00023417
MD10G1016100	146.823	-0.795431	0.199058	-3.99597	6.44e-05	0.000242658	AT1G77140.1	Symbols: VPS45, ATVPS45 | vacuolar protein sorting 45 | chr1:28984025-28987983 FORWARD LENGTH=3959
MD17G1010300	1511.31	-0.278784	0.0698091	-3.99352	6.51e-05	0.000245014	AT5G13180.1	Symbols: ANAC083, VNI2, NAC083 | NAC domain containing protein 83 | chr5:4196572-4197848 FORWARD LENGTH=1277
MD05G1326300	101.298	-0.884916	0.221592	-3.99344	6.51e-05	0.000245068	AT4G21445.1	Symbols: | unknown protein; FUNCTIONS IN: molecular_function unknown; INVOLVED IN: biological_process unknown; LOCATED IN: chloroplast, chloroplast stroma; Has 30201 Blast hits to 17322 proteins in 780 species: Archae - 12; Bacteria - 1396; Metazoa - 17338; Fungi - 3422; Plants - 5037; Viruses - 0; Other Eukaryotes - 2996 (source: NCBI BLink). | chr4:11424710-11425767 FORWARD LENGTH=1058
MD16G1137200	77.3373	1.38394	0.347006	3.98824	6.66e-05	0.000250091	AT1G56720.3	Symbols: | Protein kinase superfamily protein | chr1:21263420-21266015 REVERSE LENGTH=2596
MD05G1162000	86.831	1.01998	0.255884	3.9861	6.72e-05	0.000252221
MD02G1254300	85.1522	-0.99038	0.248925	-3.97862	6.93e-05	0.000259631	AT1G66920.2	Symbols: | Protein kinase superfamily protein | chr1:24965304-24967522 REVERSE LENGTH=2219
MD14G1138200	163.716	0.752052	0.189291	3.97298	7.1e-05	0.000265452	AT1G32790.1	Symbols: CID11 | CTC-interacting domain 11 | chr1:11874704-11877387 REVERSE LENGTH=2684
MD01G1137200	244.381	-0.583121	0.147231	-3.9606	7.48e-05	0.000278753	AT4G15020.2	Symbols: | hAT transposon superfamily | chr4:8575386-8578644 FORWARD LENGTH=3259
MD16G1014900	68.6882	1.37237	0.346537	3.96023	7.49e-05	0.000279122	AT2G01830.2	Symbols: WOL, CRE1, WOL1, AHK4, ATCRE1 | CHASE domain containing histidine kinase protein | chr2:363003-367680 REVERSE LENGTH=4678
MD15G1302600	280.248	0.546122	0.137994	3.95757	7.57e-05	0.000282097	AT5G65770.3	Symbols: LINC4 | little nuclei4 | chr5:26311311-26316025 FORWARD LENGTH=4715
MD10G1076700	42.628	-1.63559	0.41387	-3.95193	7.75e-05	0.000288425	AT4G34500.1	Symbols: | Protein kinase superfamily protein | chr4:16487754-16490954 REVERSE LENGTH=3201
MD06G1095900	352.442	-0.476566	0.120688	-3.94874	7.86e-05	0.000292013	AT4G23650.1	Symbols: CDPK6, CPK3 | calcium-dependent protein kinase 6 | chr4:12324758-12327459 REVERSE LENGTH=2702
MD16G1117600	215.296	-0.634639	0.160873	-3.94498	7.98e-05	0.000296434	AT1G67480.2	Symbols: | Galactose oxidase/kelch repeat superfamily protein | chr1:25276294-25278718 FORWARD LENGTH=2425
MD01G1101500	593.426	-0.402991	0.102161	-3.94466	7.99e-05	0.000296763	AT1G60650.2	Symbols: | RNA-binding (RRM/RBD/RNP motifs) family protein with retrovirus zinc finger-like domain | chr1:22339887-22342337 FORWARD LENGTH=2451
MD15G1031300	70.0212	-1.09763	0.278257	-3.94467	7.99e-05	0.000296763	AT3G46940.1	Symbols: DUT1 | DUTP-PYROPHOSPHATASE-LIKE 1 | chr3:17288194-17288952 REVERSE LENGTH=759
MD13G1199900	542.051	0.417016	0.106092	3.93069	8.47e-05	0.000313402	AT1G04200.1	Symbols: | FUNCTIONS IN: molecular_function unknown; INVOLVED IN: N-terminal protein myristoylation; LOCATED IN: cellular_component unknown; EXPRESSED IN: 22 plant structures; EXPRESSED DURING: 13 growth stages; CONTAINS InterPro DOMAIN/s: Dymeclin (InterPro:IPR019142); Has 395 Blast hits to 389 proteins in 117 species: Archae - 0; Bacteria - 0; Metazoa - 262; Fungi - 21; Plants - 68; Viruses - 0…
MD05G1265200	16.4266	2.77602	0.70765	3.92287	8.75e-05	0.000323198	AT1G30650.1	Symbols: WRKY14, ATWRKY14, AR411 | WRKY DNA-binding protein 14 | chr1:10868303-10871297 FORWARD LENGTH=2995
MD09G1011200	398.402	-0.479953	0.12257	-3.91576	9.01e-05	0.000332442	AT3G27110.2	Symbols: | Peptidase family M48 family protein | chr3:9997895-10000175 FORWARD LENGTH=2281
MD13G1127900	27.5174	1.82341	0.465803	3.91456	9.06e-05	0.000333959	AT5G13250.1	Symbols: | RING finger protein | chr5:4234269-4241746 FORWARD LENGTH=7478
MD14G1000800	220.116	0.657575	0.168241	3.90852	9.29e-05	0.000341619	AT3G25530.1	Symbols: GHBDH, ATGHBDH, GLYR1, GR1 | glyoxylate reductase 1 | chr3:9271800-9273593 REVERSE LENGTH=1794
MD12G1061900	154.676	0.720876	0.184532	3.90652	9.36e-05	0.000344189	AT5G06839.3	Symbols: TGA10, bZIP65 | bZIP transcription factor family protein | chr5:2120527-2126455 FORWARD LENGTH=5929
MD15G1031100	68.8403	1.07457	0.275714	3.89741	9.72e-05	0.000356394	AT5G65650.1	Symbols: | Protein of unknown function (DUF1195) | chr5:26239502-26241515 FORWARD LENGTH=2014
MD15G1085100	253.284	0.561869	0.144192	3.89666	9.75e-05	0.000357458	AT1G47420.1	Symbols: SDH5 | succinate dehydrogenase 5 | chr1:17395518-17397255 REVERSE LENGTH=1738
MD03G1231300	168.135	0.666629	0.171299	3.8916	9.96e-05	0.000364337	AT3G15220.1	Symbols: | Protein kinase superfamily protein | chr3:5126597-5132306 REVERSE LENGTH=5710
MD06G1040700	87.9921	0.964153	0.248241	3.88393	0.00010278	0.000375267	AT1G32410.5	Symbols: | Vacuolar protein sorting 55 (VPS55) family protein | chr1:11693828-11695566 FORWARD LENGTH=1739
MD07G1119600	618.797	0.366371	0.0944543	3.87882	0.000104965	0.000382673	AT2G45300.1	Symbols: | RNA 3'-terminal phosphate cyclase/enolpyruvate transferase, alpha/beta | chr2:18677311-18680072 FORWARD LENGTH=2762
MD02G1010300	4.62116	-6.05921	1.56576	-3.86982	0.000108915	0.000395518	AT5G58170.1	Symbols: SVL5 | SHV3-like 5 | chr5:23540049-23543345 REVERSE LENGTH=3297
MD08G1048100	20.3861	2.09299	0.541314	3.86649	0.000110412	0.00040049	AT2G24720.1	Symbols: ATGLR2.2, GLR2.2 | glutamate receptor 2.2 | chr2:10522783-10525840 REVERSE LENGTH=3058
MD13G1074300	5.64784	5.57244	1.44266	3.86261	0.000112184	0.000406402	AT1G26945.1	Symbols: KDR | basic helix-loop-helix (bHLH) DNA-binding superfamily protein | chr1:9351454-9352761 FORWARD LENGTH=1308
MD07G1179200	75.1479	0.987064	0.256127	3.8538	0.000116297	0.000420458	AT5G63220.1	Symbols: | unknown protein; CONTAINS InterPro DOMAIN/s: Uncharacterised protein family UPF0363 (InterPro:IPR007317); Has 304 Blast hits to 301 proteins in 161 species: Archae - 0; Bacteria - 0; Metazoa - 110; Fungi - 121; Plants - 35; Viruses - 0; Other Eukaryotes - 38 (source: NCBI BLink). | chr5:25353034-25355500 REVERSE LENGTH=2467
MD10G1309200	26.4204	-1.78262	0.462788	-3.85193	0.000117192	0.000423402	AT1G61660.1	Symbols: | basic helix-loop-helix (bHLH) DNA-binding superfamily protein | chr1:22753736-22756300 REVERSE LENGTH=2565
MD11G1161800	20.6825	2.10107	0.546218	3.84658	0.00011978	0.000432369	AT4G33790.1	Symbols: CER4, G7, FAR3 | Jojoba acyl CoA reductase-related male sterility protein | chr4:16204157-16207947 REVERSE LENGTH=3791
MD12G1259800	13.4546	2.96349	0.771287	3.84227	0.000121903	0.000439382	AT1G65295.1	Symbols: | unknown protein; LOCATED IN: endomembrane system; EXPRESSED IN: 22 plant structures; EXPRESSED DURING: 13 growth stages; BEST Arabidopsis thaliana protein match is: unknown protein (TAIR:AT5G01015.1); Has 90 Blast hits to 90 proteins in 15 species: Archae - 0; Bacteria - 0; Metazoa - 0; Fungi - 0; Plants - 90; Viruses - 0; Other Eukaryotes - 0 (source: NCBI BLink). | chr1:24251511-2425…
MD12G1262300	4.30442	-5.95001	1.54966	-3.83957	0.000123249	0.000444049	AT5G36700.4	Symbols: PGLP1 | 2-phosphoglycolate phosphatase 1 | chr5:14421576-14424511 REVERSE LENGTH=2936
MD12G1186100	341.897	-0.536876	0.13983	-3.8395	0.000123283	0.000444125	AT3G51620.2	Symbols: | PAP/OAS1 substrate-binding domain superfamily | chr3:19143652-19148056 FORWARD LENGTH=4405
MD13G1083500	8.71607	-3.73777	0.976319	-3.82843	0.000128965	0.000463814	AT1G69970.2	Symbols: CLE26 | CLAVATA3/ESR-RELATED 26 | chr1:26353047-26354256 REVERSE LENGTH=1210
MD08G1037700	281.52	0.530583	0.138931	3.81903	0.000133978	0.000480884	AT2G16090.1	Symbols: ARI2, ATARI2 | RING/U-box superfamily protein | chr2:6986834-6990051 REVERSE LENGTH=3218
MD15G1260700	19.6401	2.23841	0.586454	3.81685	0.000135166	0.000484844	AT2G18360.1	Symbols: | alpha/beta-Hydrolases superfamily protein | chr2:7976712-7979377 REVERSE LENGTH=2666
MD12G1259300	152.241	0.724751	0.190142	3.81164	0.000138051	0.000494305	AT1G65410.1	Symbols: ATNAP11, TGD3, NAP11 | non-intrinsic ABC protein 11 | chr1:24295169-24297595 FORWARD LENGTH=2427
MD12G1194600	124.24	-0.823543	0.216517	-3.80361	0.000142605	0.000509241	AT3G54200.1	Symbols: | Late embryogenesis abundant (LEA) hydroxyproline-rich glycoprotein family | chr3:20065665-20066560 FORWARD LENGTH=896
MD01G1144100	522.143	-0.375148	0.0987695	-3.79821	0.000145742	0.000519576	AT3G55700.1	Symbols: | UDP-Glycosyltransferase superfamily protein | chr3:20671115-20673372 FORWARD LENGTH=2258
MD15G1100100	21.9883	2.1167	0.558132	3.79247	0.000149159	0.000531151	AT2G24430.2	Symbols: ANAC039 | NAC domain containing protein 38 | chr2:10383517-10386480 REVERSE LENGTH=2964
MD13G1085900	279.725	-0.509736	0.134851	-3.77999	0.000156834	0.00055675	AT1G70180.2	Symbols: | Sterile alpha motif (SAM) domain-containing protein | chr1:26426341-26429361 FORWARD LENGTH=3021
MD11G1056100	254.687	-0.533409	0.141182	-3.77815	0.000157997	0.00056047	AT2G30360.1	Symbols: CIPK11, PKS5, SIP4, SNRK3.22 | SOS3-interacting protein 4 | chr2:12936979-12938834 REVERSE LENGTH=1856
MD06G1067000	128.114	0.860238	0.227952	3.77377	0.000160797	0.000569992	AT1G12230.1	Symbols: | Aldolase superfamily protein | chr1:4147962-4151056 FORWARD LENGTH=3095
MD16G1054100	524.783	0.389696	0.103491	3.7655	0.000166215	0.000587921	AT2G04030.1	Symbols: CR88, Hsp88.1, AtHsp90.5 | Chaperone protein htpG family protein | chr2:1281900-1286104 FORWARD LENGTH=4205
MD03G1004300	383.02	0.44463	0.118121	3.76418	0.000167095	0.000590668	AT5G19760.1	Symbols: | Mitochondrial substrate carrier family protein | chr5:6679306-6682001 REVERSE LENGTH=2696
MD10G1268100	51.193	1.26962	0.337461	3.76228	0.000168374	0.000594639	AT4G18060.1	Symbols: | SH3 domain-containing protein | chr4:10027480-10029899 REVERSE LENGTH=2420
MD11G1012100	97.0687	-0.84554	0.22489	-3.75979	0.000170055	0.000600143
MD13G1132200	186.398	0.643033	0.171156	3.75701	0.000171955	0.00060641	AT5G13390.1	Symbols: NEF1 | no exine formation 1 | chr5:4292747-4296725 FORWARD LENGTH=3979
MD16G1226300	31.2935	1.67058	0.44506	3.75361	0.000174308	0.00061389	AT1G04520.1	Symbols: PDLP2 | plasmodesmata-located protein 2 | chr1:1231578-1234032 FORWARD LENGTH=2455
MD07G1297500	445.084	0.41104	0.109729	3.74597	0.000179698	0.000631316	AT5G24430.1	Symbols: | Calcium-dependent protein kinase (CDPK) family protein | chr5:8339144-8343102 REVERSE LENGTH=3959
MD01G1189300	530.043	-0.391667	0.105093	-3.72687	0.000193871	0.000677433
MD10G1037000	72.2031	1.00786	0.270497	3.72597	0.000194567	0.000679659
MD12G1246800	43.8888	1.37359	0.368737	3.72511	0.000195234	0.000681777
MD09G1067300	13.6951	2.82706	0.759722	3.72118	0.000198292	0.000691614	AT5G60980.2	Symbols: | Nuclear transport factor 2 (NTF2) family protein with RNA binding (RRM-RBD-RNP motifs) domain | chr5:24543360-24546269 FORWARD LENGTH=2910
MD02G1004400	393.531	0.496347	0.13341	3.72045	0.000198869	0.000693342	AT3G59770.1	Symbols: SAC9 | sacI homology domain-containing protein / WW domain-containing protein | chr3:22079033-22086149 REVERSE LENGTH=7117
MD01G1059700	47.3986	-1.28248	0.345062	-3.71667	0.000201863	0.000702783	AT5G38260.1	Symbols: | Protein kinase superfamily protein | chr5:15283692-15285837 REVERSE LENGTH=2146
MD17G1119900	9.23905	-3.32722	0.897101	-3.70886	0.000208195	0.000722845	AT1G72680.1	Symbols: ATCAD1, CAD1 | cinnamyl-alcohol dehydrogenase | chr1:27359232-27361016 REVERSE LENGTH=1785
MD15G1143700	663.526	-0.380903	0.10274	-3.70746	0.00020935	0.000726637	AT2G31820.1	Symbols: | Ankyrin repeat family protein | chr2:13530350-13532562 FORWARD LENGTH=2213
MD11G1072300	64.2825	-1.02658	0.277104	-3.70468	0.000211656	0.000733897	AT3G11170.1	Symbols: FAD7, FADD | fatty acid desaturase 7 | chr3:3499801-3502452 FORWARD LENGTH=2652
MD07G1227000	141.793	0.765339	0.206737	3.702	0.000213909	0.00074113	AT2G40320.1	Symbols: TBL33 | TRICHOME BIREFRINGENCE-LIKE 33 | chr2:16840147-16842282 FORWARD LENGTH=2136
MD05G1291900	882.399	0.35351	0.0958104	3.68968	0.000224537	0.000775975	AT4G18100.1	Symbols: | Ribosomal protein L32e | chr4:10035485-10036541 REVERSE LENGTH=1057
MD12G1262900	831.394	0.356337	0.0967406	3.68343	0.000230117	0.000793659	AT3G59540.1	Symbols: | Ribosomal L38e protein family | chr3:21995677-21996836 REVERSE LENGTH=1160
MD09G1066500	61.0032	1.06175	0.288691	3.67781	0.000235248	0.000810134	AT3G29400.1	Symbols: ATEXO70E1, EXO70E1 | exocyst subunit exo70 family protein E1 | chr3:11297283-11299620 REVERSE LENGTH=2338
MD11G1214800	9.7914	4.39795	1.1973	3.67322	0.000239514	0.000823913	AT5G55050.1	Symbols: | GDSL-like Lipase/Acylhydrolase superfamily protein | chr5:22337701-22340100 FORWARD LENGTH=2400
MD05G1054700	89.9876	0.927021	0.252416	3.67259	0.000240102	0.000825772	AT2G16530.1	Symbols: | 3-oxo-5-alpha-steroid 4-dehydrogenase family protein | chr2:7162976-7165091 REVERSE LENGTH=2116
MD16G1144800	126.006	0.842413	0.229704	3.66739	0.000245039	0.000841908	AT5G61790.1	Symbols: CNX1, ATCNX1 | calnexin 1 | chr5:24827102-24829791 REVERSE LENGTH=2690
MD00G1170600	4.18307	-5.92787	1.61795	-3.66381	0.000248493	0.00085309
MD05G1121700	266.048	-0.571985	0.156238	-3.66099	0.000251238	0.000861912	AT4G35050.1	Symbols: MSI3, NFC3 | Transducin family protein / WD-40 repeat family protein | chr4:16682580-16684848 REVERSE LENGTH=2269
MD03G1050200	9.96443	-3.13455	0.857604	-3.65501	0.000257171	0.000880769	AT3G10870.1	Symbols: MES17, ATMES17 | methyl esterase 17 | chr3:3401078-3402672 REVERSE LENGTH=1595
MD10G1034100	52.9663	1.29054	0.353304	3.65277	0.000259425	0.000887601	AT4G09810.1	Symbols: | Nucleotide-sugar transporter family protein | chr4:6175176-6177293 REVERSE LENGTH=2118
MD01G1147800	9.49085	4.42914	1.21393	3.6486	0.000263672	0.000900723	AT2G39980.1	Symbols: | HXXXD-type acyl-transferase family protein | chr2:16687673-16689956 REVERSE LENGTH=2284
MD10G1325800	228.932	0.606448	0.166339	3.64585	0.000266506	0.000909742	AT4G22120.6	Symbols: | ERD (early-responsive to dehydration stress) family protein | chr4:11715781-11719797 REVERSE LENGTH=4017
MD07G1211300	37.9055	-1.44238	0.396695	-3.636	0.000276909	0.000942441	AT3G55730.1	Symbols: MYB109, AtMYB109 | myb domain protein 109 | chr3:20681904-20684053 REVERSE LENGTH=2150
MD12G1064400	60.8948	1.05868	0.291399	3.63308	0.000280061	0.0009526	AT2G42320.2	Symbols: | nucleolar protein gar2-related | chr2:17627342-17630797 FORWARD LENGTH=3456
MD03G1118200	420.987	0.406629	0.111936	3.6327	0.000280466	0.000953694	AT2G28390.1	Symbols: | SAND family protein | chr2:12139580-12143465 REVERSE LENGTH=3886
MD01G1108500	642.583	0.3524	0.0971853	3.62606	0.00028778	0.000977402	AT3G54820.1	Symbols: PIP2D, PIP2;5 | plasma membrane intrinsic protein 2;5 | chr3:20302021-20304010 FORWARD LENGTH=1990
MD09G1194900	9.16744	4.38819	1.21282	3.61819	0.000296672	0.00100472	AT3G13690.1	Symbols: | Protein kinase protein with adenine nucleotide alpha hydrolases-like domain | chr3:4485735-4490231 FORWARD LENGTH=4497
MD03G1039100	36.9044	1.43656	0.397663	3.6125	0.00030326	0.00102541	AT4G05030.1	Symbols: | Copper transport protein family | chr4:2576790-2577974 REVERSE LENGTH=1185
MD02G1094700	387.157	0.433559	0.120168	3.60795	0.000308629	0.00104223	AT2G05830.1	Symbols: | NagB/RpiA/CoA transferase-like superfamily protein | chr2:2229665-2231984 FORWARD LENGTH=2320
MD16G1186600	41.4115	1.50334	0.417319	3.60237	0.000315333	0.00106319	AT3G06050.1	Symbols: PRXIIF, ATPRXIIF | peroxiredoxin IIF | chr3:1826073-1827861 REVERSE LENGTH=1789
MD09G1025800	64.7551	1.06117	0.294912	3.59826	0.000320358	0.00107834	AT3G27560.1	Symbols: ATN1 | Protein kinase superfamily protein | chr3:10210431-10213004 REVERSE LENGTH=2574
MD15G1154600	114.882	0.777641	0.217105	3.58187	0.000341147	0.00114315	AT2G24260.1	Symbols: LRL1 | LJRHL1-like 1 | chr2:10319334-10322222 REVERSE LENGTH=2889
MD11G1231100	680.284	-0.331261	0.0925134	-3.58068	0.000342699	0.00114757	AT4G27290.1	Symbols: | S-locus lectin protein kinase family protein | chr4:13666281-13669202 FORWARD LENGTH=2922
MD00G1104100	155.762	0.642997	0.179621	3.57975	0.000343923	0.00115122	AT1G72020.1	Symbols: | unknown protein; Has 52 Blast hits to 52 proteins in 18 species: Archae - 0; Bacteria - 0; Metazoa - 0; Fungi - 0; Plants - 52; Viruses - 0; Other Eukaryotes - 0 (source: NCBI BLink). | chr1:27109291-27110431 REVERSE LENGTH=1141
MD00G1093300	20.3229	1.9018	0.531786	3.57625	0.00034856	0.0011656	AT4G18975.4	Symbols: | Pentatricopeptide repeat (PPR) superfamily protein | chr4:10392024-10393991 REVERSE LENGTH=1968
MD10G1252700	10.5875	3.14426	0.879391	3.5755	0.00034956	0.00116861	AT1G30570.1	Symbols: HERK2 | hercules receptor kinase 2 | chr1:10828933-10831482 FORWARD LENGTH=2550
MD02G1094800	128.302	-0.751995	0.210873	-3.56611	0.00036232	0.00120938
MD03G1263800	72.3758	1.02903	0.288956	3.56121	0.000369148	0.00122989	AT3G22380.2	Symbols: TIC | time for coffee | chr3:7912905-7919510 FORWARD LENGTH=6606
MD16G1064900	70.5832	0.981707	0.275686	3.56096	0.000369504	0.00123096	AT2G03390.1	Symbols: | uvrB/uvrC motif-containing protein | chr2:1030402-1032625 REVERSE LENGTH=2224
MD07G1282100	5.21852	5.47101	1.5364	3.56092	0.000369551	0.001231	AT5G24030.1	Symbols: SLAH3 | SLAC1 homologue 3 | chr5:8118317-8122784 REVERSE LENGTH=4468
MD13G1081800	9.91615	3.43142	0.964095	3.55921	0.000371972	0.00123822	AT1G69910.1	Symbols: | Protein kinase superfamily protein | chr1:26330114-26332266 FORWARD LENGTH=2153
MD08G1242000	330.947	0.461549	0.129685	3.559	0.000372265	0.00123896	AT1G61580.1	Symbols: RPL3B, ARP2 | R-protein L3 B | chr1:22720692-22723152 REVERSE LENGTH=2461
MD03G1219400	769.864	-0.310121	0.0873154	-3.55173	0.000382702	0.00127061	AT5G54310.1	Symbols: NEV, AGD5 | ARF-GAP domain 5 | chr5:22057052-22061270 REVERSE LENGTH=4219
MD15G1004900	877.713	-0.288347	0.0815584	-3.53547	0.000407048	0.00134545	AT1G76140.1	Symbols: | Prolyl oligopeptidase family protein | chr1:28571130-28575036 FORWARD LENGTH=3907
MD15G1093200	316.228	0.454917	0.129027	3.52575	0.000422289	0.00139276	AT4G32910.1	Symbols: | CONTAINS InterPro DOMAIN/s: Nuclear pore complex protein, Nucleoporin Nup85-like (InterPro:IPR011502); Has 30201 Blast hits to 17322 proteins in 780 species: Archae - 12; Bacteria - 1396; Metazoa - 17338; Fungi - 3422; Plants - 5037; Viruses - 0; Other Eukaryotes - 2996 (source: NCBI BLink). | chr4:15881256-15885416 FORWARD LENGTH=4161
MD07G1082700	9.32457	3.72643	1.05707	3.52525	0.000423085	0.00139486	AT1G32450.1	Symbols: NRT1.5 | nitrate transporter 1.5 | chr1:11715150-11719970 REVERSE LENGTH=4821
MD04G1152000	88.1379	0.916013	0.260166	3.52088	0.000430119	0.00141666	AT5G01470.2	Symbols: | S-adenosyl-L-methionine-dependent methyltransferases superfamily protein | chr5:190928-192517 FORWARD LENGTH=1590
MD12G1030500	806.35	-0.328781	0.0934098	-3.51977	0.000431925	0.0014222	AT5G22380.1	Symbols: anac090, NAC090 | NAC domain containing protein 90 | chr5:7408777-7410102 REVERSE LENGTH=1326
MD10G1249600	11.4702	2.7414	0.779056	3.51887	0.000433386	0.0014266
MD01G1160300	5077.14	-0.178546	0.0508141	-3.51371	0.000441901	0.00145184	AT2G41430.5	Symbols: ERD15 | dehydration-induced protein (ERD15) | chr2:17269232-17270542 FORWARD LENGTH=1311
MD10G1070700	78.8037	0.946152	0.269563	3.50995	0.00044819	0.00147138	AT2G16370.1	Symbols: THY-1 | thymidylate synthase 1 | chr2:7081783-7084557 REVERSE LENGTH=2775
MD13G1222200	266.829	0.518586	0.148167	3.5	0.000465255	0.0015239	AT1G04550.2	Symbols: IAA12, BDL | AUX/IAA transcriptional regulator family protein | chr1:1240375-1242121 FORWARD LENGTH=1747
MD08G1109400	74.5873	-0.942006	0.269378	-3.49697	0.000470574	0.0015403
MD05G1042200	53.303	1.14672	0.328579	3.48993	0.000483143	0.00157931	AT1G71960.1	Symbols: ABCG25, ATABCG25 | ATP-binding casette family G25 | chr1:27082394-27088248 REVERSE LENGTH=5855
MD10G1340000	308.515	0.446956	0.128199	3.48643	0.000489506	0.00159724	AT5G47760.1	Symbols: PGLP2, ATPGLP2, ATPK5 | 2-phosphoglycolate phosphatase 2 | chr5:19342884-19345039 REVERSE LENGTH=2156
MD16G1061500	183.307	0.606344	0.174023	3.48427	0.000493485	0.00160961	AT2G03530.2	Symbols: UPS2, ATUPS2 | ureide permease 2 | chr2:1071779-1073562 FORWARD LENGTH=1784
MD11G1063500	7.43832	4.9409	1.41879	3.48248	0.000496795	0.00162009	AT5G58480.1	Symbols: | O-Glycosyl hydrolases family 17 protein | chr5:23641142-23642853 REVERSE LENGTH=1712
MD09G1209500	5.01473	-5.14949	1.48645	-3.4643	0.000531621	0.00172547	AT1G52230.1	Symbols: PSAH2, PSAH-2, PSI-H | photosystem I subunit H2 | chr1:19454836-19455668 FORWARD LENGTH=833
MD16G1099100	107.075	0.871518	0.251578	3.4642	0.000531803	0.0017259	AT3G26370.1	Symbols: | O-fucosyltransferase family protein | chr3:9656744-9659935 FORWARD LENGTH=3192
MD08G1117800	264.614	0.515009	0.14901	3.4562	0.000547844	0.00177443	AT4G32720.2	Symbols: AtLa1, La1 | La protein 1 | chr4:15787209-15789977 FORWARD LENGTH=2769
MD03G1005700	133.155	0.701761	0.203376	3.45056	0.000559419	0.00180919	AT1G55300.2	Symbols: TAF7 | TBP-associated factor 7 | chr1:20628023-20629692 REVERSE LENGTH=1670
MD16G1069600	13.4404	-2.27617	0.660278	-3.44729	0.000566232	0.00183019	AT1G69500.1	Symbols: CYP704B1 | cytochrome P450, family 704, subfamily B, polypeptide 1 | chr1:26123940-26126057 FORWARD LENGTH=2118
MD17G1157600	8.3596	4.1976	1.21882	3.44398	0.000573225	0.00185087	AT1G78990.1	Symbols: | HXXXD-type acyl-transferase family protein | chr1:29713531-29714969 REVERSE LENGTH=1439
MD17G1022000	429.493	-0.444214	0.129023	-3.44291	0.000575481	0.00185798	AT3G27470.2	Symbols: | Protein of unknown function (DUF707) | chr3:10163049-10166903 FORWARD LENGTH=3855
MD09G1120600	393.993	0.400376	0.116479	3.43732	0.000587507	0.00189485	AT3G07810.1	Symbols: | RNA-binding (RRM/RBD/RNP motifs) family protein | chr3:2492293-2495750 FORWARD LENGTH=3458
MD06G1001300	516.97	0.366613	0.10667	3.43688	0.000588449	0.00189718	AT1G21000.2	Symbols: | PLATZ transcription factor family protein | chr1:7337819-7339437 FORWARD LENGTH=1619
MD03G1050800	236.725	0.51322	0.149327	3.43688	0.000588451	0.00189718	AT1G55150.1	Symbols: | DEA(D/H)-box RNA helicase family protein | chr1:20574480-20577320 FORWARD LENGTH=2841
MD05G1119500	294.807	0.536959	0.15648	3.43149	0.000600278	0.00193258	AT4G38640.1	Symbols: | Plasma-membrane choline transporter family protein | chr4:18059653-18062289 REVERSE LENGTH=2637
MD15G1242600	798.663	0.32623	0.095115	3.42985	0.000603924	0.00194341	AT5G66120.2	Symbols: | 3-dehydroquinate synthase, putative | chr5:26431376-26433778 REVERSE LENGTH=2403
MD15G1112800	667.644	-0.319683	0.0932182	-3.42941	0.000604897	0.00194599	AT4G31130.1	Symbols: | Protein of unknown function (DUF1218) | chr4:15136935-15138840 REVERSE LENGTH=1906
MD01G1214100	413.305	0.421251	0.123142	3.42084	0.000624281	0.00200234	AT4G23740.1	Symbols: | Leucine-rich repeat protein kinase family protein | chr4:12366386-12369338 FORWARD LENGTH=2953
MD05G1218200	1434.7	0.275482	0.0806212	3.41699	0.000633183	0.00202804	AT3G26040.1	Symbols: | HXXXD-type acyl-transferase family protein | chr3:9519741-9521070 FORWARD LENGTH=1330
MD04G1189800	305.753	0.490646	0.143634	3.41594	0.000635627	0.00203436	AT1G09420.1	Symbols: G6PD4 | glucose-6-phosphate dehydrogenase 4 | chr1:3038469-3041873 REVERSE LENGTH=3405
MD10G1266300	58.7138	1.01276	0.297305	3.40648	0.000658065	0.00209991	AT2G34410.2	Symbols: | O-acetyltransferase family protein | chr2:14518520-14522104 FORWARD LENGTH=3585
MD03G1005300	4.33684	5.19499	1.53132	3.3925	0.000692589	0.00220168	AT5G11950.2	Symbols: | Putative lysine decarboxylase family protein | chr5:3854916-3856983 FORWARD LENGTH=2068
MD01G1135400	77.7474	0.909961	0.268575	3.3881	0.000703777	0.00223497	AT3G55480.2	Symbols: PAT2 | protein affected traf&#64257;cking 2 | chr3:20566248-20571248 REVERSE LENGTH=5001
MD16G1103600	132.96	-0.679098	0.20045	-3.38787	0.000704369	0.00223643	AT3G26300.1	Symbols: CYP71B34 | cytochrome P450, family 71, subfamily B, polypeptide 34 | chr3:9639199-9640866 REVERSE LENGTH=1668
MD00G1156200	56.8517	1.12274	0.332013	3.38162	0.000720609	0.0022844	AT3G29320.1	Symbols: | Glycosyl transferase, family 35 | chr3:11252807-11257814 FORWARD LENGTH=5008
MD11G1076500	34.8861	-1.38077	0.408411	-3.38083	0.000722679	0.00229067
MD05G1120100	12.5574	2.5233	0.746897	3.37837	0.000729165	0.00231003	AT4G34980.1	Symbols: SLP2 | subtilisin-like serine protease 2 | chr4:16656691-16659339 REVERSE LENGTH=2649
MD07G1194200	316.182	0.490304	0.145218	3.37632	0.000734614	0.00232622	AT3G12590.1	Symbols: | unknown protein; INVOLVED IN: biological_process unknown; LOCATED IN: chloroplast; Has 50 Blast hits to 41 proteins in 15 species: Archae - 0; Bacteria - 0; Metazoa - 2; Fungi - 0; Plants - 43; Viruses - 0; Other Eukaryotes - 5 (source: NCBI BLink). | chr3:3995722-4003657 REVERSE LENGTH=7936
MD17G1029100	14.0258	2.46941	0.732432	3.37152	0.000747536	0.00236365	AT3G18670.1	Symbols: | Ankyrin repeat family protein | chr3:6424135-6426471 REVERSE LENGTH=2337
MD13G1044700	25.0993	-1.7712	0.525726	-3.36906	0.000754245	0.0023842	AT3G17450.1	Symbols: | hAT dimerisation domain-containing protein | chr3:5972671-5976118 REVERSE LENGTH=3448
MD17G1038300	96.9283	0.768316	0.228062	3.36889	0.000754709	0.00238545	AT3G28050.1	Symbols: | nodulin MtN21 /EamA-like transporter family protein | chr3:10442814-10445398 FORWARD LENGTH=2585
MD05G1340700	3.25241	-5.5435	1.64744	-3.36493	0.000765633	0.00241686	AT4G05220.1	Symbols: | Late embryogenesis abundant (LEA) hydroxyproline-rich glycoprotein family | chr4:2685104-2685784 REVERSE LENGTH=681
MD10G1298500	241.252	-0.555718	0.165257	-3.36276	0.000771682	0.00243394
MD03G1001600	1292.4	-0.251508	0.075141	-3.34715	0.000816478	0.00256298	AT5G56340.1	Symbols: ATCRT1 | RING/U-box superfamily protein | chr5:22817560-22819657 FORWARD LENGTH=2098
MD05G1054800	28.1078	1.58847	0.475916	3.33771	0.000844724	0.00264583	AT2G21250.1	Symbols: | NAD(P)-linked oxidoreductase superfamily protein | chr2:9103207-9105187 REVERSE LENGTH=1981
MD15G1040000	151.464	-0.590827	0.177082	-3.33646	0.000848516	0.00265699	AT5G10870.1	Symbols: ATCM2, CM2 | chorismate mutase 2 | chr5:3430546-3432462 REVERSE LENGTH=1917
MD10G1153600	75.4575	1.02617	0.308088	3.33077	0.000866076	0.00270802	AT3G07400.1	Symbols: | lipase class 3 family protein | chr3:2367302-2372445 FORWARD LENGTH=5144
MD16G1022400	22.482	-1.79815	0.540056	-3.32956	0.000869846	0.00271881	AT1G14900.1	Symbols: HMGA | high mobility group A | chr1:5138334-5139432 REVERSE LENGTH=1099
MD10G1014300	17.3418	2.27946	0.686625	3.31981	0.000900783	0.00280963	AT1G77110.1	Symbols: PIN6 | Auxin efflux carrier family protein | chr1:28970802-28974603 FORWARD LENGTH=3802
MD12G1253000	24.6825	-1.48134	0.447323	-3.31157	0.000927747	0.0028869	AT5G63930.1	Symbols: | Leucine-rich repeat protein kinase family protein | chr5:25583006-25586499 FORWARD LENGTH=3494
MD17G1122800	210.9	-0.545064	0.16466	-3.31024	0.000932148	0.00289876
MD00G1056000	4.49422	-5.01078	1.51508	-3.30727	0.000942092	0.00292703	AT1G48910.1	Symbols: YUC10 | Flavin-containing monooxygenase family protein | chr1:18091681-18093774 FORWARD LENGTH=2094
MD16G1137000	136.423	0.64889	0.196396	3.30399	0.000953188	0.00295802	AT3G17440.1	Symbols: NPSN13, ATNPSN13 | novel plant snare 13 | chr3:5969564-5972502 REVERSE LENGTH=2939
MD07G1182100	225.156	-0.49389	0.149704	-3.29912	0.000969888	0.00300496	AT3G55005.1	Symbols: TON1B | tonneau 1b (TON1b) | chr3:20383956-20386382 FORWARD LENGTH=2427
MD01G1083100	308.918	0.476476	0.144708	3.29267	0.000992415	0.00306782	AT2G46520.1	Symbols: | cellular apoptosis susceptibility protein, putative / importin-alpha re-exporter, putative | chr2:19096768-19100272 FORWARD LENGTH=3505
MD16G1050300	24.3084	1.64438	0.499579	3.29153	0.000996445	0.00307889	AT1G68750.1	Symbols: ATPPC4, PPC4 | phosphoenolpyruvate carboxylase 4 | chr1:25822942-25828107 REVERSE LENGTH=5166
MD08G1211100	91.578	-0.791365	0.240716	-3.28755	0.00101064	0.00311966	AT5G49630.1	Symbols: AAP6 | amino acid permease 6 | chr5:20142470-20146498 REVERSE LENGTH=4029
MD09G1091400	376.605	-0.379297	0.115462	-3.28504	0.00101967	0.00314555	AT2G20860.1	Symbols: LIP1 | lipoic acid synthase 1 | chr2:8979579-8981226 FORWARD LENGTH=1648
MD10G1294900	52.2916	1.17471	0.357653	3.28449	0.00102166	0.00315142	AT4G21700.1	Symbols: | Protein of unknown function (DUF2921) | chr4:11529956-11532844 FORWARD LENGTH=2889
MD08G1201500	3.9808	5.08266	1.54845	3.28243	0.00102918	0.0031726
MD04G1169100	93.2678	-0.766117	0.233727	-3.27782	0.00104612	0.00322057	AT2G38420.1	Symbols: | Pentatricopeptide repeat (PPR) superfamily protein | chr2:16091093-16092549 FORWARD LENGTH=1457
MD02G1119900	66.8373	-0.929984	0.283824	-3.27662	0.00105059	0.0032328	AT3G51430.1	Symbols: YLS2 | Calcium-dependent phosphotriesterase superfamily protein | chr3:19086452-19088012 FORWARD LENGTH=1561
MD02G1307400	128.289	0.680704	0.208285	3.26814	0.00108256	0.00332344	AT5G13710.2	Symbols: SMT1, CPH | sterol methyltransferase 1 | chr5:4423741-4426957 REVERSE LENGTH=3217
MD08G1079900	287.964	0.430822	0.132877	3.24227	0.00118583	0.00361556	AT4G28200.1	Symbols: | FUNCTIONS IN: molecular_function unknown; INVOLVED IN: RNA processing; LOCATED IN: intracellular; EXPRESSED IN: 22 plant structures; EXPRESSED DURING: 13 growth stages; CONTAINS InterPro DOMAIN/s: RNA-processing protein, HAT helix (InterPro:IPR003107), U3 small nucleolar RNA-associated protein 6 (InterPro:IPR013949); Has 492 Blast hits to 480 proteins in 206 species: Archae - 0; Bacter…
MD12G1222200	17.8547	1.85979	0.573704	3.24173	0.00118805	0.00362135	AT3G06130.2	Symbols: | Heavy metal transport/detoxification superfamily protein | chr3:1852884-1855063 REVERSE LENGTH=2180
MD06G1237600	382.503	0.383061	0.118249	3.23944	0.00119765	0.00364799	AT5G44820.1	Symbols: | Nucleotide-diphospho-sugar transferase family protein | chr5:18095713-18097585 REVERSE LENGTH=1873
MD06G1035800	5.92451	-3.91594	1.21037	-3.23533	0.00121502	0.00369731	AT3G03550.1	Symbols: | RING/U-box superfamily protein | chr3:850108-851590 REVERSE LENGTH=1483
MD17G1022300	481.251	0.372588	0.115183	3.23474	0.00121754	0.00370446	AT3G01640.1	Symbols: ATGLCAK, GLCAK | glucuronokinase G | chr3:239381-241443 FORWARD LENGTH=2063
MD03G1282900	38192.2	0.119649	0.0370428	3.23003	0.00123778	0.00376014	AT1G02920.1	Symbols: ATGSTF7, GST11, ATGSTF8, GSTF7, ATGST11 | glutathione S-transferase 7 | chr1:658657-659771 REVERSE LENGTH=1115
MD01G1164000	75.9179	0.93674	0.290085	3.22919	0.0012414	0.00377024	AT3G10940.1	Symbols: | dual specificity protein phosphatase (DsPTP1) family protein | chr3:3422078-3423445 REVERSE LENGTH=1368
MD00G1156300	91.9533	0.793174	0.246108	3.22287	0.00126911	0.00384759	AT3G29310.1	Symbols: | calmodulin-binding protein-related | chr3:11249652-11251820 FORWARD LENGTH=2169
MD03G1057600	5.99284	4.67302	1.45277	3.21662	0.0012971	0.00392688	AT2G22330.1	Symbols: CYP79B3 | cytochrome P450, family 79, subfamily B, polypeptide 3 | chr2:9488554-9491187 FORWARD LENGTH=2634
MD04G1003300	8.97022	3.24454	1.0103	3.21145	0.00132068	0.00399334	AT5G13930.1	Symbols: CHS, TT4, ATCHS | Chalcone and stilbene synthase family protein | chr5:4488688-4490264 FORWARD LENGTH=1577
MD15G1132400	174.443	0.554582	0.173327	3.19963	0.00137606	0.00414438	AT1G77250.1	Symbols: | RING/FYVE/PHD-type zinc finger family protein | chr1:29020265-29023474 REVERSE LENGTH=3210
MD02G1276500	10.6569	2.57776	0.807121	3.19378	0.00140425	0.00422186
MD00G1170700	107.374	0.708763	0.222266	3.1888	0.00142863	0.00429065	AT4G08850.1	Symbols: | Leucine-rich repeat receptor-like protein kinase family protein | chr4:5637338-5640636 REVERSE LENGTH=3299
MD12G1065300	372.914	0.404524	0.126869	3.1885	0.00143011	0.00429434
MD12G1205200	157.871	0.581866	0.182562	3.18722	0.00143647	0.00431155	AT5G26820.1	Symbols: ATIREG3, MAR1, RTS3, IREG3 | iron-regulated protein 3 | chr5:9433619-9437105 FORWARD LENGTH=3487
MD11G1287300	192.559	-0.601709	0.188849	-3.18619	0.00144161	0.00432507	AT3G06080.2	Symbols: | Plant protein of unknown function (DUF828) | chr3:1834707-1837984 REVERSE LENGTH=3278
MD04G1099800	48.2845	1.09532	0.344347	3.18087	0.00146835	0.00439877	AT3G09760.1	Symbols: | RING/U-box superfamily protein | chr3:2992654-2995634 REVERSE LENGTH=2981
MD04G1203400	49.3778	1.01971	0.321082	3.17584	0.00149401	0.00446939	AT5G27620.1	Symbols: CYCH;1 | cyclin H;1 | chr5:9771324-9774875 FORWARD LENGTH=3552
MD10G1145600	944.988	-0.250455	0.0789969	-3.17044	0.00152206	0.00454658	AT1G21070.1	Symbols: | Nucleotide-sugar transporter family protein | chr1:7375869-7378147 REVERSE LENGTH=2279
MD06G1184800	590.129	-0.302578	0.0955233	-3.16758	0.00153712	0.00458715	AT5G62620.1	Symbols: | Galactosyltransferase family protein | chr5:25136751-25139946 FORWARD LENGTH=3196
MD02G1184200	24.6213	1.61937	0.51145	3.16624	0.00154423	0.00460599	AT5G67470.1	Symbols: ATFH6, FH6 | formin homolog 6 | chr5:26926713-26930470 FORWARD LENGTH=3758
MD15G1362500	28.0536	-1.61767	0.512499	-3.15644	0.00159708	0.00474958	AT1G22130.1	Symbols: AGL104 | AGAMOUS-like 104 | chr1:7812387-7814264 REVERSE LENGTH=1878
MD13G1219100	113.412	-0.65796	0.20858	-3.15447	0.00160788	0.00477795
MD13G1016500	1117.09	0.287033	0.0910713	3.15174	0.00162299	0.00481661	AT1G14720.1	Symbols: XTR2, EXGT-A2, ATXTH28, XTH28 | xyloglucan endotransglucosylase/hydrolase 28 | chr1:5066636-5068645 REVERSE LENGTH=2010
MD09G1157000	25.2241	-1.55628	0.494006	-3.15033	0.00163085	0.00483701	AT5G60040.1	Symbols: NRPC1 | nuclear RNA polymerase C1 | chr5:24173259-24183298 FORWARD LENGTH=10040
MD14G1076700	240.051	-0.470361	0.149309	-3.15026	0.00163127	0.00483741	AT2G41620.1	Symbols: | Nucleoporin interacting component (Nup93/Nic96-like) family protein | chr2:17347304-17355084 REVERSE LENGTH=7781
MD10G1076600	307.045	-0.413665	0.131311	-3.15027	0.00163119	0.00483741	AT1G63850.1	Symbols: | BTB/POZ domain-containing protein | chr1:23696962-23698708 FORWARD LENGTH=1747
MD08G1039800	4.1471	-4.91615	1.56627	-3.13877	0.00169661	0.00501426	AT5G25900.1	Symbols: GA3, CYP701A3, ATKO1 | GA requiring 3 | chr5:9036018-9038406 FORWARD LENGTH=2389
MD17G1258300	44.664	1.06468	0.339483	3.13618	0.00171164	0.00505522	AT5G16630.2	Symbols: ATRAD4, RAD4 | DNA repair protein Rad4 family | chr5:5454801-5459617 FORWARD LENGTH=4817
MD13G1072700	143.194	0.606398	0.193371	3.13593	0.00171308	0.00505858	AT1G26850.2	Symbols: | S-adenosyl-L-methionine-dependent methyltransferases superfamily protein | chr1:9300873-9304328 REVERSE LENGTH=3456
MD15G1109000	152.996	0.574365	0.183169	3.1357	0.00171442	0.00506204	AT5G10630.1	Symbols: | Translation elongation factor EF1A/initiation factor IF2gamma family protein | chr5:3360117-3364619 FORWARD LENGTH=4503
MD12G1086700	16.3635	2.0772	0.662558	3.13512	0.00171785	0.0050705	AT1G06010.1	Symbols: | unknown protein; Has 25 Blast hits to 25 proteins in 9 species: Archae - 0; Bacteria - 0; Metazoa - 0; Fungi - 0; Plants - 25; Viruses - 0; Other Eukaryotes - 0 (source: NCBI BLink). | chr1:1822618-1823997 FORWARD LENGTH=1380
MD13G1147200	29.8361	1.49464	0.476792	3.13479	0.00171976	0.00507527	AT3G06440.1	Symbols: | Galactosyltransferase family protein | chr3:1972913-1975754 REVERSE LENGTH=2842
MD02G1069600	931.922	-0.264115	0.0843062	-3.1328	0.00173145	0.00510668	AT3G25510.1	Symbols: | disease resistance protein (TIR-NBS-LRR class), putative | chr3:9260838-9268797 REVERSE LENGTH=7960
MD12G1217400	9.2558	2.97868	0.950897	3.13249	0.00173331	0.00511172	AT1G09020.1	Symbols: SNF4, ATSNF4 | homolog of yeast sucrose nonfermenting 4 | chr1:2899914-2904815 REVERSE LENGTH=4902
MD03G1219600	20.2581	-1.63405	0.522622	-3.12663	0.00176823	0.00520665
MD01G1201200	62.8369	0.901391	0.288987	3.11915	0.00181376	0.00533204	AT5G23760.1	Symbols: | Copper transport protein family | chr5:8013085-8014228 REVERSE LENGTH=1144
MD04G1125900	7.60205	3.40754	1.09274	3.11834	0.00181874	0.00534576
MD16G1080100	10.877	2.39902	0.769753	3.11661	0.00182945	0.00537494	AT1G69870.1	Symbols: NRT1.7 | nitrate transporter 1.7 | chr1:26316027-26320220 FORWARD LENGTH=4194
MD13G1225600	41.3308	-1.19921	0.386024	-3.10656	0.00189276	0.0055467
MD11G1093000	51.9829	1.07847	0.347383	3.10454	0.00190573	0.00558184	AT1G07420.1	Symbols: ATSMO2, SMO2-1 | sterol 4-alpha-methyl-oxidase 2-1 | chr1:2277830-2280297 FORWARD LENGTH=2468
MD10G1242600	11.5338	-2.09509	0.674949	-3.10408	0.00190873	0.00558843	AT1G07090.1	Symbols: LSH6 | Protein of unknown function (DUF640) | chr1:2173952-2174894 REVERSE LENGTH=943
MD15G1146800	68.9441	0.920358	0.2968	3.10093	0.00192911	0.00564309	AT1G05690.1	Symbols: BT3 | BTB and TAZ domain protein 3 | chr1:1707011-1709347 FORWARD LENGTH=2337
MD05G1170900	290.641	-0.449852	0.145172	-3.09875	0.0019434	0.00568199
MD12G1015700	19.2071	1.68885	0.546393	3.0909	0.0019955	0.00582784	AT2G41050.1	Symbols: | PQ-loop repeat family protein / transmembrane family protein | chr2:17123190-17126349 REVERSE LENGTH=3160
MD03G1258600	59.7991	0.927891	0.300484	3.08798	0.00201519	0.00588085	AT4G02680.1	Symbols: EOL1 | ETO1-like 1 | chr4:1181049-1184930 REVERSE LENGTH=3882
MD00G1052700	66.1706	0.847584	0.275295	3.07882	0.00207819	0.00605029	AT3G05000.1	Symbols: | Transport protein particle (TRAPP) component | chr3:1387175-1388756 REVERSE LENGTH=1582
MD07G1239700	4.17947	-4.92131	1.59871	-3.0783	0.00208185	0.00605993
MD08G1097900	57.0684	1.07162	0.348164	3.07793	0.00208447	0.00606548	AT4G02630.1	Symbols: | Protein kinase superfamily protein | chr4:1151613-1153356 FORWARD LENGTH=1744
MD15G1033500	19.1991	1.65314	0.538266	3.07122	0.00213185	0.00618865
MD15G1220800	3.66466	4.94198	1.60928	3.07093	0.00213395	0.00619339	AT5G20700.1	Symbols: | Protein of unknown function (DUF581) | chr5:7005844-7007117 REVERSE LENGTH=1274
MD16G1146300	130.156	-0.60131	0.195808	-3.07092	0.00213402	0.00619339
MD14G1155200	239.624	-0.496881	0.161832	-3.07036	0.00213802	0.00620446	AT5G63520.1	Symbols: | CONTAINS InterPro DOMAIN/s: F-box domain, Skp2-like (InterPro:IPR022364), FIST C domain (InterPro:IPR019494), FIST domain, N-terminal (InterPro:IPR013702); Has 137 Blast hits to 137 proteins in 56 species: Archae - 0; Bacteria - 88; Metazoa - 6; Fungi - 0; Plants - 32; Viruses - 0; Other Eukaryotes - 11 (source: NCBI BLink). | chr5:25426177-25429112 REVERSE LENGTH=2936
MD10G1208500	69.2314	0.991477	0.323709	3.06287	0.00219228	0.00634691	AT1G79230.1	Symbols: ST1, ATMST1, MST1, ATRDH1 | mercaptopyruvate sulfurtransferase 1 | chr1:29800693-29803939 FORWARD LENGTH=3247
MD14G1020000	82.9517	-0.75121	0.245277	-3.06269	0.00219355	0.00635004	AT3G10070.1	Symbols: TAF12, TAFII58 | TBP-associated factor 12 | chr3:3103880-3106815 REVERSE LENGTH=2936
MD14G1214200	5.6993	-3.46782	1.13469	-3.05619	0.00224169	0.00647737	AT1G74110.1	Symbols: CYP78A10 | cytochrome P450, family 78, subfamily A, polypeptide 10 | chr1:27866667-27868368 REVERSE LENGTH=1702
MD07G1211100	18.6442	1.81373	0.594436	3.05118	0.00227943	0.00657812	AT3G55720.1	Symbols: | Protein of unknown function (DUF620) | chr3:20679820-20681447 FORWARD LENGTH=1628
MD15G1108900	1103.02	0.2458	0.0806384	3.04818	0.00230232	0.00664138	AT4G31410.2	Symbols: | Protein of unknown function (DUF1644) | chr4:15243732-15245835 FORWARD LENGTH=2104
MD13G1127600	78.4948	-0.801912	0.263301	-3.04561	0.00232211	0.00669229
MD10G1268000	99.7721	0.758809	0.249504	3.04126	0.00235587	0.00677933	AT1G29530.1	Symbols: | unknown protein; BEST Arabidopsis thaliana protein match is: unknown protein (TAIR:AT2G34310.3); Has 84 Blast hits to 78 proteins in 24 species: Archae - 2; Bacteria - 4; Metazoa - 9; Fungi - 8; Plants - 55; Viruses - 0; Other Eukaryotes - 6 (source: NCBI BLink). | chr1:10324745-10326735 REVERSE LENGTH=1991
MD00G1013300	86.0265	-0.779509	0.256866	-3.0347	0.00240779	0.00691712	AT1G73050.1	Symbols: | Glucose-methanol-choline (GMC) oxidoreductase family protein | chr1:27476565-27478534 REVERSE LENGTH=1970
MD15G1160400	228.717	0.579939	0.191178	3.0335	0.00241736	0.00694192	AT1G06220.1	Symbols: MEE5, CLO, GFA1 | Ribosomal protein S5/Elongation factor G/III/V family protein | chr1:1899964-1904873 FORWARD LENGTH=4910
MD09G1139400	123.298	0.64206	0.211663	3.03341	0.00241807	0.00694232	AT4G15080.1	Symbols: | DHHC-type zinc finger family protein | chr4:8608700-8612693 REVERSE LENGTH=3994
MD15G1100200	534.33	0.308396	0.102015	3.02305	0.00250239	0.00716848	AT4G31340.1	Symbols: | myosin heavy chain-related | chr4:15205480-15209601 FORWARD LENGTH=4122
MD07G1198400	14.5299	-1.74948	0.580502	-3.01374	0.00258051	0.00737443	AT3G55430.1	Symbols: | O-Glycosyl hydrolases family 17 protein | chr3:20549599-20552215 REVERSE LENGTH=2617
MD11G1180900	485.235	-0.343953	0.114142	-3.01337	0.00258366	0.0073822	AT2G27100.1	Symbols: SE | C2H2 zinc-finger protein SERRATE (SE) | chr2:11572550-11576658 FORWARD LENGTH=4109
MD13G1009100	11.3519	2.40287	0.79894	3.00757	0.00263343	0.00751563	AT1G10850.1	Symbols: | Leucine-rich repeat protein kinase family protein | chr1:3611747-3614613 FORWARD LENGTH=2867
MD16G1247100	7.8309	-2.7316	0.908431	-3.00694	0.00263888	0.00752995	AT5G57130.1	Symbols: | Clp amino terminal domain-containing protein | chr5:23144980-23149568 FORWARD LENGTH=4589
MD08G1075200	13.4629	2.24876	0.748201	3.00556	0.00265096	0.00756002	AT4G08150.1	Symbols: KNAT1, BP, BP1 | KNOTTED-like from Arabidopsis thaliana | chr4:5147700-5150966 REVERSE LENGTH=3267
MD15G1024000	123.66	-0.660039	0.220111	-2.99866	0.00271168	0.00771906	AT5G66460.1	Symbols: MAN7, AtMAN7 | Glycosyl hydrolase superfamily protein | chr5:26538395-26541036 REVERSE LENGTH=2642
MD09G1152200	321.661	0.401334	0.133945	2.99627	0.00273305	0.00777345	AT3G58660.1	Symbols: | Ribosomal protein L1p/L10e family | chr3:21701534-21703114 FORWARD LENGTH=1581
MD02G1264300	3.5066	4.8906	1.63832	2.98513	0.00283456	0.00803683
MD10G1321000	947.987	-0.256989	0.0860967	-2.98489	0.00283678	0.00804047	AT4G04720.1	Symbols: CPK21 | calcium-dependent protein kinase 21 | chr4:2394458-2397759 REVERSE LENGTH=3302
MD08G1023900	199.601	-0.542662	0.182099	-2.98004	0.00288211	0.00815681	AT1G75450.1	Symbols: CKX5 | cytokinin oxidase 5 | chr1:28315162-28318375 REVERSE LENGTH=3214
MD10G1197000	101.492	-0.693557	0.233632	-2.96859	0.00299174	0.00844133
MD13G1093000	3.6219	-4.70642	1.58644	-2.96665	0.00301067	0.00848957	AT1G23530.1	Symbols: | unknown protein; BEST Arabidopsis thaliana protein match is: unknown protein (TAIR:AT1G70470.1); Has 38 Blast hits to 38 proteins in 12 species: Archae - 0; Bacteria - 0; Metazoa - 0; Fungi - 0; Plants - 37; Viruses - 0; Other Eukaryotes - 1 (source: NCBI BLink). | chr1:8345595-8346651 FORWARD LENGTH=1057
MD02G1045900	35.8433	-1.24595	0.420409	-2.96366	0.00304007	0.00856361	AT4G13250.1	Symbols: NYC1 | NAD(P)-binding Rossmann-fold superfamily protein | chr4:7684156-7686873 REVERSE LENGTH=2718
MD17G1249400	5.53606	-3.43663	1.16047	-2.96142	0.00306229	0.00862054	AT1G20030.2	Symbols: | Pathogenesis-related thaumatin superfamily protein | chr1:6945695-6947344 FORWARD LENGTH=1650
MD10G1068300	83.4396	-0.831951	0.2812	-2.95858	0.00309061	0.00869029	AT5G54940.2	Symbols: | Translation initiation factor SUI1 family protein | chr5:22308271-22309410 REVERSE LENGTH=1140
MD11G1110300	244.48	0.480044	0.162454	2.95496	0.00312714	0.00878221	AT3G53750.1	Symbols: ACT3 | actin 3 | chr3:19915288-19917641 FORWARD LENGTH=2354
MD14G1162600	47.2307	-1.10027	0.37296	-2.95011	0.00317658	0.00890939	AT5G50350.1	Symbols: | unknown protein; FUNCTIONS IN: molecular_function unknown; INVOLVED IN: response to oxidative stress; LOCATED IN: chloroplast; EXPRESSED IN: 22 plant structures; EXPRESSED DURING: 13 growth stages; Has 1807 Blast hits to 1807 proteins in 277 species: Archae - 0; Bacteria - 0; Metazoa - 736; Fungi - 347; Plants - 385; Viruses - 0; Other Eukaryotes - 339 (source: NCBI BLink). | chr5:2049…
MD03G1295100	6.53382	-2.77857	0.942244	-2.94889	0.00318921	0.00894114	AT3G62410.1	Symbols: CP12-2, CP12 | CP12 domain-containing protein 2 | chr3:23090944-23091566 FORWARD LENGTH=623
MD06G1237300	139.136	-0.54139	0.184466	-2.93491	0.00333649	0.0093213	AT1G14590.1	Symbols: | Nucleotide-diphospho-sugar transferase family protein | chr1:4998816-5000643 REVERSE LENGTH=1828
MD17G1022900	40.7471	1.0437	0.355979	2.93192	0.0033687	0.00940287	AT5G14480.1	Symbols: | beta-1,4-N-acetylglucosaminyltransferase family protein | chr5:4667774-4670106 FORWARD LENGTH=2333
MD02G1276400	27.8224	-1.24906	0.426323	-2.92984	0.00339141	0.00946009
MD10G1056000	20.0769	-1.60465	0.548063	-2.92785	0.00341316	0.00951305	AT1G17730.1	Symbols: VPS46.1, CHMP1B | vacuolar protein sorting 46.1 | chr1:6099089-6100315 FORWARD LENGTH=1227
MD11G1028100	37.2801	1.17427	0.401237	2.92661	0.00342674	0.00954469	AT2G42280.1	Symbols: | basic helix-loop-helix (bHLH) DNA-binding superfamily protein | chr2:17611283-17613487 REVERSE LENGTH=2205
MD05G1351700	357.417	-0.342477	0.117054	-2.9258	0.00343572	0.0095666	AT4G04320.2	Symbols: | malonyl-CoA decarboxylase family protein | chr4:2113530-2116693 FORWARD LENGTH=3164
MD14G1184400	580.17	-0.275619	0.0942046	-2.92575	0.00343627	0.00956736	AT1G63800.1	Symbols: UBC5 | ubiquitin-conjugating enzyme 5 | chr1:23667616-23669080 REVERSE LENGTH=1465
MD07G1033200	22.0886	1.47481	0.504474	2.92346	0.00346166	0.00963448	AT1G52340.1	Symbols: ABA2, SIS4, GIN1, SDR1, ISI4, SRE1, ATABA2, ATSDR1 | NAD(P)-binding Rossmann-fold superfamily protein | chr1:19489794-19491648 REVERSE LENGTH=1855
MD13G1087800	470.856	-0.307615	0.105255	-2.92258	0.00347141	0.0096597	AT1G24050.1	Symbols: | RNA-processing, Lsm domain | chr1:8507010-8508864 FORWARD LENGTH=1855
MD15G1022300	278.511	0.388107	0.132808	2.92232	0.00347429	0.00966472	AT1G75420.1	Symbols: | UDP-Glycosyltransferase superfamily protein | chr1:28305297-28307503 FORWARD LENGTH=2207
MD15G1031200	420.505	-0.369159	0.126535	-2.91743	0.00352923	0.0098047	AT5G42950.1	Symbols: | GYF domain-containing protein | chr5:17224436-17231355 FORWARD LENGTH=6920
MD16G1132300	5.39371	-3.39066	1.16244	-2.91684	0.00353594	0.00981996
MD14G1049400	830.695	0.280219	0.0961321	2.91493	0.00355764	0.00987482
MD12G1128800	122.829	0.580555	0.199355	2.91217	0.00358928	0.00995475	AT2G37260.1	Symbols: TTG2, ATWRKY44, WRKY44 | WRKY family transcription factor family protein | chr2:15645407-15646928 FORWARD LENGTH=1522
MD05G1197600	1728.77	0.265152	0.091235	2.90626	0.00365782	0.0101283	AT2G31180.1	Symbols: ATMYB14, MYB14AT, MYB14 | myb domain protein 14 | chr2:13286721-13288176 REVERSE LENGTH=1456
MD17G1066000	4.30812	-4.00176	1.38071	-2.89835	0.00375137	0.0103656	AT5G15780.1	Symbols: | Pollen Ole e 1 allergen and extensin family protein | chr5:5144727-5146403 REVERSE LENGTH=1677
MD17G1118800	205.749	0.446791	0.154309	2.89543	0.00378634	0.0104521	AT3G07660.1	Symbols: | Kinase-related protein of unknown function (DUF1296) | chr3:2444778-2450561 REVERSE LENGTH=5784
MD02G1118600	6.90818	3.28659	1.13877	2.88607	0.0039008	0.010737
MD04G1225500	61.459	1.06679	0.370282	2.88101	0.00396408	0.0109015	AT2G30580.1	Symbols: DRIP2 | DREB2A-interacting protein 2 | chr2:13026000-13030661 FORWARD LENGTH=4662
MD15G1040500	166.813	0.524013	0.181962	2.87979	0.0039794	0.0109393	AT4G31820.1	Symbols: ENP, NPY1, MAB4 | Phototropic-responsive NPH3 family protein | chr4:15390650-15394430 REVERSE LENGTH=3781
MD09G1054900	113.631	0.624321	0.217478	2.87073	0.00409525	0.0112281	AT3G29090.1	Symbols: PME31, ATPME31 | pectin methylesterase 31 | chr3:11073703-11075478 FORWARD LENGTH=1776
MD17G1048200	1007.95	-0.235495	0.0820405	-2.87047	0.00409861	0.0112355	AT3G28715.1	Symbols: | ATPase, V0/A0 complex, subunit C/D | chr3:10777837-10780614 FORWARD LENGTH=2778
MD16G1099400	57.0712	-0.875169	0.304921	-2.87015	0.00410273	0.0112441	AT3G26380.1	Symbols: | Melibiase family protein | chr3:9660065-9663298 FORWARD LENGTH=3234
MD07G1186400	10.1439	2.57578	0.898755	2.86595	0.00415764	0.0113755	AT3G55120.1	Symbols: TT5, A11, CFI | Chalcone-flavanone isomerase family protein | chr3:20430114-20431470 REVERSE LENGTH=1357
MD05G1132200	4.67749	4.26413	1.48911	2.86354	0.00418931	0.011453
MD07G1134600	68.7433	0.900874	0.314889	2.86093	0.00422406	0.0115403	AT2G46040.1	Symbols: | ARID/BRIGHT DNA-binding domain;ELM2 domain protein | chr2:18935301-18938447 REVERSE LENGTH=3147
MD08G1101000	93.2736	0.808782	0.282721	2.86071	0.00422699	0.011545	AT5G09890.1	Symbols: | Protein kinase family protein | chr5:3085545-3089010 REVERSE LENGTH=3466
MD02G1275200	170.562	0.584726	0.20448	2.85958	0.00424206	0.0115825	AT1G66670.1	Symbols: CLPP3, NCLPP3 | CLP protease proteolytic subunit 3 | chr1:24863785-24865702 REVERSE LENGTH=1918
MD16G1161800	7.9952	2.72988	0.956309	2.8546	0.00430914	0.0117525	AT5G49215.2	Symbols: | Pectin lyase-like superfamily protein | chr5:19953487-19956116 FORWARD LENGTH=2630
MD13G1047000	41.8909	1.03982	0.364862	2.8499	0.00437323	0.0119093	AT1G68820.1	Symbols: | Transmembrane Fragile-X-F-associated protein | chr1:25865660-25868985 FORWARD LENGTH=3326
MD15G1093300	674.727	0.266732	0.0936023	2.84964	0.00437693	0.0119184	AT2G25800.1	Symbols: | Protein of unknown function (DUF810) | chr2:11005924-11009739 REVERSE LENGTH=3816
MD10G1279400	195.914	-0.490577	0.172291	-2.84737	0.00440818	0.011994	AT1G29260.1	Symbols: PEX7, ATPEX7 | peroxin 7 | chr1:10224815-10226205 FORWARD LENGTH=1391
MD10G1120300	97.442	0.716254	0.251659	2.84613	0.00442539	0.0120342	AT4G34880.1	Symbols: | Amidase family protein | chr4:16615549-16617424 FORWARD LENGTH=1876
MD03G1004600	225.955	0.471622	0.165773	2.84498	0.00444137	0.0120748	AT5G19820.1	Symbols: emb2734 | ARM repeat superfamily protein | chr5:6695224-6701311 REVERSE LENGTH=6088
MD12G1260800	267.97	-0.427985	0.150772	-2.83862	0.0045309	0.0122909	AT1G65580.1	Symbols: FRA3 | Endonuclease/exonuclease/phosphatase family protein | chr1:24377314-24384079 REVERSE LENGTH=6766
MD09G1003400	58.5943	0.872485	0.30815	2.83137	0.00463496	0.0125503	AT1G08660.1	Symbols: MGP2 | MALE GAMETOPHYTE DEFECTIVE 2 | chr1:2757043-2759794 REVERSE LENGTH=2752
MD07G1007900	99.0253	0.673632	0.238216	2.82783	0.00468654	0.012676	AT3G12650.1	Symbols: | unknown protein; FUNCTIONS IN: molecular_function unknown; INVOLVED IN: biological_process unknown; LOCATED IN: mitochondrion; EXPRESSED IN: 23 plant structures; EXPRESSED DURING: 15 growth stages; Has 31 Blast hits to 31 proteins in 12 species: Archae - 0; Bacteria - 0; Metazoa - 0; Fungi - 0; Plants - 31; Viruses - 0; Other Eukaryotes - 0 (source: NCBI BLink). | chr3:4017830-4018631 …
MD13G1041600	87.2853	-0.692796	0.245165	-2.82584	0.00471575	0.012746	AT1G68490.1	Symbols: | unknown protein; FUNCTIONS IN: molecular_function unknown; INVOLVED IN: biological_process unknown; LOCATED IN: chloroplast; EXPRESSED IN: 22 plant structures; EXPRESSED DURING: 13 growth stages; BEST Arabidopsis thaliana protein match is: unknown protein (TAIR:AT1G13390.2); Has 125 Blast hits to 125 proteins in 18 species: Archae - 0; Bacteria - 0; Metazoa - 0; Fungi - 0; Plants - 125…
MD16G1126900	129.203	0.632074	0.223865	2.82346	0.00475083	0.0128287	AT2G33510.1	Symbols: | unknown protein; INVOLVED IN: biological_process unknown; LOCATED IN: cellular_component unknown; BEST Arabidopsis thaliana protein match is: unknown protein (TAIR:AT1G28070.1). | chr2:14194150-14195647 FORWARD LENGTH=1498
MD10G1122300	28.3224	-1.4207	0.503318	-2.82267	0.00476263	0.0128555	AT4G34490.1	Symbols: ATCAP1, CAP 1, CAP1 | cyclase associated protein 1 | chr4:16484530-16487417 REVERSE LENGTH=2888
MD06G1107300	374.572	0.336634	0.119267	2.82252	0.00476477	0.0128602	AT4G23885.1	Symbols: | unknown protein; BEST Arabidopsis thaliana protein match is: unknown protein (TAIR:AT5G24165.1); Has 30201 Blast hits to 17322 proteins in 780 species: Archae - 12; Bacteria - 1396; Metazoa - 17338; Fungi - 3422; Plants - 5037; Viruses - 0; Other Eukaryotes - 2996 (source: NCBI BLink). | chr4:12419394-12420467 FORWARD LENGTH=1074
MD09G1064600	4.47139	4.21972	1.4967	2.81934	0.00481221	0.0129719	AT3G29370.1	Symbols: | unknown protein; BEST Arabidopsis thaliana protein match is: unknown protein (TAIR:AT5G39240.1); Has 16 Blast hits to 16 proteins in 5 species: Archae - 0; Bacteria - 0; Metazoa - 0; Fungi - 0; Plants - 16; Viruses - 0; Other Eukaryotes - 0 (source: NCBI BLink). | chr3:11278589-11279108 FORWARD LENGTH=520
MD10G1182200	31.6343	1.11779	0.39745	2.81241	0.00491717	0.013233	AT2G20495.1	Symbols: | FUNCTIONS IN: molecular_function unknown; INVOLVED IN: biological_process unknown; LOCATED IN: cellular_component unknown; CONTAINS InterPro DOMAIN/s: Serine-threonine protein kinase 19 (InterPro:IPR018865); Has 30201 Blast hits to 17322 proteins in 780 species: Archae - 12; Bacteria - 1396; Metazoa - 17338; Fungi - 3422; Plants - 5037; Viruses - 0; Other Eukaryotes - 2996 (source: NCB…
MD08G1246800	7.94923	2.67632	0.952608	2.80947	0.00496231	0.013342	AT1G10280.1	Symbols: | Core-2/I-branching beta-1,6-N-acetylglucosaminyltransferase family protein | chr1:3366493-3369095 REVERSE LENGTH=2603
MD14G1184500	70.1367	0.749868	0.267029	2.80819	0.00498211	0.0133889	AT3G48030.1	Symbols: | hypoxia-responsive family protein / zinc finger (C3HC4-type RING finger) family protein | chr3:17725410-17727954 REVERSE LENGTH=2545
MD07G1259300	48.9213	0.944987	0.337706	2.79825	0.00513804	0.0137681	AT4G23160.1	Symbols: CRK8 | cysteine-rich RLK (RECEPTOR-like protein kinase) 8 | chr4:12129485-12134187 FORWARD LENGTH=4703
MD10G1147800	1388.84	0.191139	0.0683411	2.79684	0.00516049	0.0138207	AT5G48385.1	Symbols: | FRIGIDA-like protein | chr5:19608560-19612007 FORWARD LENGTH=3448
MD07G1211000	21.063	1.53927	0.550665	2.79529	0.00518525	0.0138805
MD07G1084200	14.7283	1.8746	0.671362	2.79223	0.00523457	0.0139928	AT3G60160.1	Symbols: ATMRP9, MRP9, ABCC9 | multidrug resistance-associated protein 9 | chr3:22223803-22229204 REVERSE LENGTH=5402
MD10G1239000	543.983	-0.31004	0.11115	-2.78939	0.00528073	0.0140998	AT5G60710.1	Symbols: | Zinc finger (C3HC4-type RING finger) family protein | chr5:24410718-24415068 REVERSE LENGTH=4351
MD16G1145700	443.899	-0.328923	0.118074	-2.78574	0.00534058	0.0142407	AT1G48040.1	Symbols: | Protein phosphatase 2C family protein | chr1:17719740-17721841 REVERSE LENGTH=2102
MD03G1112200	204.095	0.464335	0.167077	2.77917	0.00544976	0.0145059	AT3G59200.1	Symbols: | F-box/RNI-like superfamily protein | chr3:21887172-21889344 FORWARD LENGTH=2173
MD16G1242500	27.5099	1.24305	0.447651	2.77682	0.00548935	0.0145988	AT1G67940.1	Symbols: ATNAP3, AtSTAR1, NAP3 | non-intrinsic ABC protein 3 | chr1:25477670-25478803 FORWARD LENGTH=1134
MD02G1134800	284.494	-0.377838	0.136252	-2.77309	0.0055527	0.0147433
MD00G1148300	141.054	0.532423	0.192144	2.77095	0.00558922	0.0148265	AT1G76460.1	Symbols: | RNA-binding (RRM/RBD/RNP motifs) family protein | chr1:28686181-28689121 REVERSE LENGTH=2941
MD01G1221200	9.58277	-2.11741	0.766395	-2.76282	0.0057304	0.0151635	AT1G70310.1	Symbols: SPDS2 | spermidine synthase 2 | chr1:26485306-26487435 REVERSE LENGTH=2130
MD14G1029300	34.1619	-1.11693	0.405207	-2.75646	0.00584314	0.0154345	AT5G06130.1	Symbols: | chaperone protein dnaJ-related | chr5:1853432-1855888 REVERSE LENGTH=2457
MD12G1192400	11.7814	2.02804	0.7358	2.75624	0.00584704	0.0154436	AT1G32070.3	Symbols: ATNSI, NSI | nuclear shuttle interacting | chr1:11534682-11536316 REVERSE LENGTH=1635
MD10G1127800	549.27	-0.271365	0.0985875	-2.75253	0.00591361	0.0156074	AT2G16950.2	Symbols: TRN1, ATTRN1 | transportin 1 | chr2:7353847-7361202 FORWARD LENGTH=7356
MD13G1118800	869.494	-0.247775	0.0900276	-2.75222	0.00591934	0.0156189	AT1G67360.1	Symbols: | Rubber elongation factor protein (REF) | chr1:25236811-25238036 REVERSE LENGTH=1226
MD06G1024700	1442.39	-0.180057	0.0654428	-2.75137	0.00593471	0.0156522	AT4G19006.1	Symbols: | Proteasome component (PCI) domain protein | chr4:10409183-10411465 REVERSE LENGTH=2283
MD12G1143700	8.16659	-2.2932	0.833904	-2.74996	0.00596032	0.0157101	AT2G37660.1	Symbols: | NAD(P)-binding Rossmann-fold superfamily protein | chr2:15795213-15797059 REVERSE LENGTH=1847
MD10G1127700	198.812	-0.440901	0.160735	-2.74303	0.00608744	0.0160058	AT5G23590.2	Symbols: | DNAJ heat shock N-terminal domain-containing protein | chr5:7953529-7955622 REVERSE LENGTH=2094
MD05G1291800	73.1447	0.715096	0.260786	2.74208	0.00610512	0.0160462	AT5G46420.1	Symbols: | 16S rRNA processing protein RimM family | chr5:18829955-18832953 FORWARD LENGTH=2999
MD10G1028400	81.4423	0.707955	0.258329	2.74052	0.00613417	0.0161077	AT1G43580.1	Symbols: | Sphingomyelin synthetase family protein | chr1:16410532-16412728 REVERSE LENGTH=2197
MD05G1269300	987.989	0.256902	0.093828	2.738	0.00618134	0.0162167	AT4G20880.1	Symbols: | ethylene-responsive nuclear protein / ethylene-regulated nuclear protein (ERT2) | chr4:11179115-11180799 REVERSE LENGTH=1685
MD00G1039600	578.142	-0.290321	0.106124	-2.73569	0.00622505	0.0163164	AT1G19270.1	Symbols: DA1 | DA1 | chr1:6662501-6666028 FORWARD LENGTH=3528
MD00G1039400	30.6749	-1.22324	0.448313	-2.72853	0.00636174	0.0166277	AT1G47530.1	Symbols: | MATE efflux family protein | chr1:17451680-17454421 FORWARD LENGTH=2742
MD12G1168200	183.648	-0.456268	0.16728	-2.72758	0.00638014	0.0166732	AT3G51850.1	Symbols: CPK13 | calcium-dependent protein kinase 13 | chr3:19232467-19235889 FORWARD LENGTH=3423
MD06G1121700	618.096	-0.275555	0.101093	-2.72575	0.00641549	0.0167579	AT1G32790.1	Symbols: CID11 | CTC-interacting domain 11 | chr1:11874704-11877387 REVERSE LENGTH=2684
MD08G1188100	53.3102	1.01062	0.371017	2.72393	0.00645102	0.016837	AT1G22460.1	Symbols: | O-fucosyltransferase family protein | chr1:7927428-7930657 REVERSE LENGTH=3230
MD07G1091500	6.86469	-2.99756	1.10065	-2.72344	0.00646065	0.0168592	AT3G60220.1	Symbols: ATL4, TL4 | TOXICOS EN LEVADURA 4 | chr3:22254598-22256086 REVERSE LENGTH=1489
MD17G1113200	151.739	0.541334	0.19917	2.71795	0.0065688	0.0171089	AT3G07770.1	Symbols: Hsp89.1, AtHsp90.6, AtHsp90-6 | HEAT SHOCK PROTEIN 89.1 | chr3:2479548-2484194 FORWARD LENGTH=4647
MD10G1320300	113.49	0.621288	0.22863	2.71744	0.00657885	0.0171325	AT1G61890.1	Symbols: | MATE efflux family protein | chr1:22867770-22871280 REVERSE LENGTH=3511
MD10G1002900	3.8358	-3.94614	1.45461	-2.71285	0.00667081	0.0173377	AT5G03795.1	Symbols: | Exostosin family protein | chr5:1007390-1010473 REVERSE LENGTH=3084
MD14G1067400	527.126	0.298987	0.110322	2.71012	0.0067258	0.0174635	AT3G57630.1	Symbols: | exostosin family protein | chr3:21339302-21343152 REVERSE LENGTH=3851
MD06G1043600	369.143	-0.338464	0.126069	-2.68474	0.00725853	0.0187079	AT1G32740.1	Symbols: | SBP (S-ribonuclease binding protein) family protein | chr1:11844877-11846347 FORWARD LENGTH=1471
MD03G1263900	38.1044	1.1482	0.427832	2.68376	0.00727984	0.0187555	AT3G63190.1	Symbols: RRF, HFP108, cpRRF, AtcpRRF | ribosome recycling factor, chloroplast precursor | chr3:23342582-23344773 REVERSE LENGTH=2192
MD02G1048800	1089.53	0.194336	0.0726706	2.67421	0.0074906	0.0192209	AT3G03940.1	Symbols: | Protein kinase family protein | chr3:1014025-1019224 REVERSE LENGTH=5200
MD12G1184000	2.20856	-5.00547	1.8741	-2.67087	0.00756556	0.0193987	AT3G61680.1	Symbols: | alpha/beta-Hydrolases superfamily protein | chr3:22823481-22826992 FORWARD LENGTH=3512
MD16G1080300	9.54176	-1.93838	0.726108	-2.66954	0.00759546	0.0194623	AT5G39950.1	Symbols: ATTRX2, ATH2, ATTRXH2, TRXH2, TRX2 | thioredoxin 2 | chr5:15990687-15991931 REVERSE LENGTH=1245
MD05G1284600	42.6643	0.957303	0.359656	2.66172	0.0077742	0.0198758	AT1G29980.1	Symbols: | Protein of unknown function, DUF642 | chr1:10503278-10506117 REVERSE LENGTH=2840
MD08G1012700	92.3433	0.613521	0.230689	2.65951	0.00782536	0.0199932	AT5G42470.1	Symbols: | CONTAINS InterPro DOMAIN/s: Brain/reproductive organ-expressed protein (InterPro:IPR010358); Has 35333 Blast hits to 34131 proteins in 2444 species: Archae - 798; Bacteria - 22429; Metazoa - 974; Fungi - 991; Plants - 531; Viruses - 0; Other Eukaryotes - 9610 (source: NCBI BLink). | chr5:16982305-16984884 FORWARD LENGTH=2580
MD17G1149700	46.8853	0.924181	0.347824	2.65704	0.00788306	0.0201256
MD05G1360000	89.4266	-0.618539	0.232829	-2.65663	0.00789261	0.0201455	AT5G47520.1	Symbols: AtRABA5a, RABA5a | RAB GTPase homolog A5A | chr5:19277361-19279736 REVERSE LENGTH=2376
MD09G1121700	16.6563	1.55088	0.584068	2.65531	0.00792365	0.0202171	AT5G48150.2	Symbols: PAT1 | GRAS family transcription factor | chr5:19522255-19524698 REVERSE LENGTH=2444
MD01G1103000	381.957	-0.317368	0.11989	-2.64716	0.00811718	0.0206725	AT3G10390.1	Symbols: FLD | Flavin containing amine oxidoreductase family protein | chr3:3229293-3232345 FORWARD LENGTH=3053
MD13G1033900	154.895	-0.478795	0.180893	-2.64684	0.00812466	0.020687	AT2G26710.1	Symbols: BAS1, CYP734A1, CYP72B1 | Cytochrome P450 superfamily protein | chr2:11380492-11383612 FORWARD LENGTH=3121
MD08G1174100	113.552	-0.611275	0.231021	-2.64597	0.00814577	0.0207361	AT1G77930.2	Symbols: | Chaperone DnaJ-domain superfamily protein | chr1:29301000-29303570 FORWARD LENGTH=2571
MD00G1114500	73.8359	0.721806	0.27354	2.63876	0.00832097	0.0211382
MD06G1211100	5.97359	3.12746	1.18663	2.63557	0.00839953	0.0213141	AT3G18550.1	Symbols: BRC1, TCP18, ATTCP18 | TCP family transcription factor | chr3:6383508-6385663 FORWARD LENGTH=2156
MD10G1216300	54.6702	0.945793	0.359819	2.62852	0.00857569	0.0217257	AT1G16740.1	Symbols: | Ribosomal protein L20 | chr1:5727690-5729080 FORWARD LENGTH=1391
MD07G1238800	16.084	1.65103	0.628465	2.62708	0.00861208	0.0218035	AT5G24910.1	Symbols: CYP714A1 | cytochrome P450, family 714, subfamily A, polypeptide 1 | chr5:8567581-8570358 REVERSE LENGTH=2778
MD15G1352300	150.699	0.521796	0.199545	2.61493	0.00892468	0.0224986	AT1G44820.1	Symbols: | Peptidase M20/M25/M40 family protein | chr1:16926324-16928704 FORWARD LENGTH=2381
MD17G1039900	4.10347	-3.32064	1.27068	-2.61328	0.00896788	0.0226009	AT5G14930.3	Symbols: SAG101 | senescence-associated gene 101 | chr5:4828640-4830857 FORWARD LENGTH=2218
MD17G1022600	14.1679	1.62885	0.624071	2.61004	0.00905306	0.0227971
MD01G1103100	874.007	-0.244252	0.093958	-2.59959	0.00933362	0.0234228	AT3G10380.1	Symbols: SEC8, ATSEC8 | subunit of exocyst complex 8 | chr3:3219523-3228933 REVERSE LENGTH=9411
MD07G1108500	50.1628	-0.806561	0.310709	-2.59588	0.00943503	0.0236413	AT3G60320.1	Symbols: | Protein of unknown function (DUF630 and DUF632) | chr3:22291886-22295371 REVERSE LENGTH=3486
MD09G1080600	2.03098	-4.88261	1.88436	-2.59113	0.00956624	0.0239395	AT3G30841.1	Symbols: | Cofactor-independent phosphoglycerate mutase | chr3:12591392-12593527 FORWARD LENGTH=2136
MD11G1156200	32.5552	1.03825	0.40249	2.57957	0.00989222	0.0246694	AT5G22740.1	Symbols: ATCSLA02, CSLA02, ATCSLA2, CSLA2 | cellulose synthase-like A02 | chr5:7554928-7560073 REVERSE LENGTH=5146
MD02G1149000	5.76421	2.97853	1.15507	2.57867	0.00991828	0.0247272	AT3G50660.1	Symbols: DWF4, CYP90B1, CLM, SNP2, SAV1, PSC1 | Cytochrome P450 superfamily protein | chr3:18814140-18817244 REVERSE LENGTH=3105
MD15G1237400	196.748	0.436177	0.169704	2.57022	0.0101635	0.025267	AT2G17710.1	Symbols: | unknown protein; Has 39 Blast hits to 39 proteins in 14 species: Archae - 0; Bacteria - 0; Metazoa - 0; Fungi - 0; Plants - 39; Viruses - 0; Other Eukaryotes - 0 (source: NCBI BLink). | chr2:7693596-7694746 FORWARD LENGTH=1151
MD14G1198600	37.1942	-1.02668	0.399745	-2.56835	0.0102183	0.0253923
MD08G1243800	253.981	-0.403456	0.157124	-2.56775	0.0102362	0.0254275	AT1G33980.2	Symbols: ATUPF3, UPF3 | Smg-4/UPF3 family protein | chr1:12351593-12355023 FORWARD LENGTH=3431
MD16G1047600	37.9585	-0.941941	0.367255	-2.56481	0.0103232	0.0256213	AT1G13270.1	Symbols: MAP1C, MAP1B | methionine aminopeptidase 1B | chr1:4544953-4547312 FORWARD LENGTH=2360
MD06G1023100	18.2394	1.49749	0.583934	2.56449	0.0103328	0.0256414	AT5G45590.1	Symbols: | Ribosomal protein L35 | chr5:18484450-18486284 REVERSE LENGTH=1835
MD09G1071500	636.077	0.254302	0.0991827	2.56398	0.010348	0.0256735	AT1G05070.1	Symbols: | Protein of unknown function (DUF1068) | chr1:1457063-1458744 REVERSE LENGTH=1682
MD08G1225100	18.3351	1.50862	0.589501	2.55915	0.0104928	0.025997	AT1G11400.3	Symbols: PYM | partner of Y14-MAGO | chr1:3838016-3840207 FORWARD LENGTH=2192
MD15G1093100	105.116	0.619381	0.242045	2.55895	0.0104988	0.0260083	AT5G11580.1	Symbols: | Regulator of chromosome condensation (RCC1) family protein | chr5:3718810-3721334 FORWARD LENGTH=2525
MD15G1132900	232.245	-0.383274	0.150008	-2.55502	0.0106181	0.0262597	AT1G77260.1	Symbols: | S-adenosyl-L-methionine-dependent methyltransferases superfamily protein | chr1:29023772-29026957 REVERSE LENGTH=3186
MD15G1141700	6713.17	-0.123385	0.0483761	-2.55054	0.0107556	0.026558	AT2G44160.1	Symbols: MTHFR2 | methylenetetrahydrofolate reductase 2 | chr2:18262210-18265346 FORWARD LENGTH=3137
MD09G1067200	349.829	-0.320078	0.125598	-2.54843	0.0108208	0.0267056	AT1G69260.1	Symbols: AFP1 | ABI five binding protein | chr1:26039048-26040720 FORWARD LENGTH=1673
MD10G1305000	24.7516	-1.14884	0.451147	-2.5465	0.0108811	0.0268327	AT4G05120.1	Symbols: ENT3, FUR1, ATENT3 | Major facilitator superfamily protein | chr4:2632693-2635000 REVERSE LENGTH=2308
MD15G1351600	183.66	0.474505	0.186809	2.54006	0.0110835	0.0272676	AT4G08310.1	Symbols: | FUNCTIONS IN: molecular_function unknown; INVOLVED IN: biological_process unknown; LOCATED IN: cellular_component unknown; EXPRESSED IN: 25 plant structures; EXPRESSED DURING: 13 growth stages; CONTAINS InterPro DOMAIN/s: Histone chaperone domain CHZ (InterPro:IPR019098); BEST Arabidopsis thaliana protein match is: unknown protein (TAIR:AT1G44780.2); Has 53711 Blast hits to 33687 prote…
MD17G1255200	81.3372	-0.650873	0.256936	-2.53321	0.0113023	0.0277523	AT3G02850.1	Symbols: SKOR | STELAR K+ outward rectifier | chr3:619678-623558 REVERSE LENGTH=3881
MD16G1065200	38.2092	1.01236	0.400628	2.52692	0.0115068	0.028202	AT1G13940.1	Symbols: | Plant protein of unknown function (DUF863) | chr1:4762703-4766749 REVERSE LENGTH=4047
MD15G1135700	272.887	-0.354758	0.141049	-2.51513	0.0118988	0.0290525	AT5G63950.1	Symbols: CHR24 | chromatin remodeling 24 | chr5:25591956-25598505 REVERSE LENGTH=6550
MD08G1031900	239.289	0.369829	0.147233	2.51186	0.0120097	0.0292942	AT1G75200.1	Symbols: | flavodoxin family protein / radical SAM domain-containing protein | chr1:28220626-28223709 REVERSE LENGTH=3084
MD16G1027900	31.8118	-0.983197	0.391545	-2.51107	0.0120365	0.0293493	AT1G70940.1	Symbols: PIN3, ATPIN3 | Auxin efflux carrier family protein | chr1:26743054-26746395 FORWARD LENGTH=3342
MD10G1112100	21.2409	1.27141	0.506446	2.51045	0.0120578	0.0293928
MD06G1193500	129.435	0.504277	0.201039	2.50836	0.0121293	0.0295355	AT5G62440.1	Symbols: | Protein of unknown function (DUF3223) | chr5:25072468-25073991 REVERSE LENGTH=1524
MD15G1221400	19.4545	1.41705	0.5675	2.49701	0.0125246	0.0303816	AT1G19220.1	Symbols: ARF19, IAA22, ARF11 | auxin response factor 19 | chr1:6628068-6633087 REVERSE LENGTH=5020
MD05G1101700	48.4044	-0.838194	0.336596	-2.49021	0.0127668	0.0309123
MD12G1126200	33.9548	-1.01552	0.407901	-2.48963	0.0127875	0.030954	AT3G53470.2	Symbols: | unknown protein; FUNCTIONS IN: molecular_function unknown; INVOLVED IN: biological_process unknown; LOCATED IN: chloroplast thylakoid membrane, chloroplast; EXPRESSED IN: 22 plant structures; EXPRESSED DURING: 13 growth stages; Has 35 Blast hits to 35 proteins in 13 species: Archae - 0; Bacteria - 0; Metazoa - 0; Fungi - 0; Plants - 35; Viruses - 0; Other Eukaryotes - 0 (source: NCBI B…
MD11G1308300	155.418	0.441811	0.17756	2.48823	0.0128382	0.0310633	AT1G02816.1	Symbols: | Protein of unknown function, DUF538 | chr1:621461-622469 FORWARD LENGTH=1009
MD05G1279500	248.021	-0.359273	0.144542	-2.4856	0.0129334	0.0312651	AT1G30300.1	Symbols: | Metallo-hydrolase/oxidoreductase superfamily protein | chr1:10672998-10675368 FORWARD LENGTH=2371
MD06G1152500	6.92614	-2.57157	1.03583	-2.48262	0.013042	0.0315098	AT3G07040.1	Symbols: RPM1, RPS3 | NB-ARC domain-containing disease resistance protein | chr3:2225952-2229024 REVERSE LENGTH=3073
MD03G1130300	20.9981	-1.24447	0.502248	-2.47779	0.0132199	0.0318789	AT4G19350.1	Symbols: EMB3006 | embryo defective 3006 | chr4:10562023-10563757 REVERSE LENGTH=1735
MD07G1238900	682.926	-0.23443	0.0946975	-2.47557	0.0133025	0.0320445	AT3G54190.1	Symbols: | Transducin/WD40 repeat-like superfamily protein | chr3:20061528-20064154 REVERSE LENGTH=2627
MD08G1018000	210.725	-0.401387	0.162678	-2.46737	0.0136109	0.0326956	AT1G05150.1	Symbols: | Calcium-binding tetratricopeptide family protein | chr1:1484067-1486960 REVERSE LENGTH=2894
MD12G1211500	3.40823	-3.76897	1.52986	-2.4636	0.013755	0.0329955	AT5G44640.1	Symbols: BGLU13 | beta glucosidase 13 | chr5:18011146-18012882 FORWARD LENGTH=1737
MD17G1072200	4.85714	3.37948	1.37496	2.45788	0.0139758	0.0334808	AT5G15900.1	Symbols: TBL19 | TRICHOME BIREFRINGENCE-LIKE 19 | chr5:5189491-5192070 REVERSE LENGTH=2580
MD07G1257500	3.57423	3.86093	1.57085	2.45786	0.0139769	0.0334809	AT1G12380.1	Symbols: | unknown protein; BEST Arabidopsis thaliana protein match is: unknown protein (TAIR:AT1G62870.1); Has 173 Blast hits to 170 proteins in 34 species: Archae - 0; Bacteria - 4; Metazoa - 25; Fungi - 8; Plants - 123; Viruses - 7; Other Eukaryotes - 6 (source: NCBI BLink). | chr1:4214262-4217132 REVERSE LENGTH=2871
MD07G1017300	23.3019	1.28885	0.524758	2.45608	0.0140462	0.033621	AT3G21640.1	Symbols: TWD1, UCU2, FKBP42, ATFKBP42 | FKBP-type peptidyl-prolyl cis-trans isomerase family protein | chr3:7618930-7621477 REVERSE LENGTH=2548
MD03G1136900	4.02017	-3.27368	1.33297	-2.45593	0.0140521	0.0336305	AT5G04200.1	Symbols: AtMC9, MC9 | metacaspase 9 | chr5:1153790-1155040 FORWARD LENGTH=1251
MD03G1100200	3.57501	3.86541	1.57548	2.45349	0.0141478	0.0338113	AT4G01470.1	Symbols: GAMMA-TIP3, TIP1;3, ATTIP1.3 | tonoplast intrinsic protein 1;3 | chr4:625092-625850 REVERSE LENGTH=759
MD02G1008700	55.4488	0.739844	0.301548	2.45349	0.0141478	0.0338113
MD03G1103600	85.7347	0.599711	0.244499	2.45281	0.0141744	0.0338666	AT3G46290.1	Symbols: HERK1 | hercules receptor kinase 1 | chr3:17012728-17015885 FORWARD LENGTH=3158
MD06G1169900	272.822	-0.341887	0.139401	-2.45254	0.0141853	0.0338878	AT3G54170.1	Symbols: ATFIP37, FIP37 | FKBP12 interacting protein 37 | chr3:20056705-20059522 FORWARD LENGTH=2818
MD07G1210900	11.8946	1.69181	0.690919	2.44863	0.0143401	0.034198	AT5G05840.1	Symbols: | Protein of unknown function (DUF620) | chr5:1757098-1760666 REVERSE LENGTH=3569
MD02G1003900	118.024	0.517961	0.211853	2.4449	0.0144891	0.0344887	AT3G59800.1	Symbols: | unknown protein; BEST Arabidopsis thaliana protein match is: unknown protein (TAIR:AT2G43795.2); Has 15361 Blast hits to 8061 proteins in 537 species: Archae - 2; Bacteria - 622; Metazoa - 7561; Fungi - 1246; Plants - 920; Viruses - 49; Other Eukaryotes - 4961 (source: NCBI BLink). | chr3:22094437-22096358 REVERSE LENGTH=1922
MD16G1015100	35.4293	-0.946779	0.387299	-2.44457	0.0145026	0.0345161	AT1G66150.1	Symbols: TMK1 | transmembrane kinase 1 | chr1:24631409-24634749 FORWARD LENGTH=3341
MD07G1186000	2.31533	4.30215	1.767	2.43473	0.0149031	0.0353638
MD09G1010100	28.0708	1.13158	0.464938	2.43382	0.0149404	0.0354352	AT5G14140.1	Symbols: | zinc ion binding;nucleic acid binding;zinc ion binding | chr5:4561464-4563671 FORWARD LENGTH=2208
MD16G1104400	369.996	0.306067	0.126092	2.42733	0.0152104	0.036003	AT1G24560.1	Symbols: | unknown protein; BEST Arabidopsis thaliana protein match is: unknown protein (TAIR:AT3G49055.1); Has 71940 Blast hits to 38124 proteins in 2481 species: Archae - 1358; Bacteria - 12126; Metazoa - 32861; Fungi - 6786; Plants - 4024; Viruses - 195; Other Eukaryotes - 14590 (source: NCBI BLink). | chr1:8702385-8705848 FORWARD LENGTH=3464
MD15G1168600	6.36749	-2.28686	0.942224	-2.42709	0.0152205	0.0360212	AT4G32270.1	Symbols: | Ubiquitin-like superfamily protein | chr4:15574883-15576307 REVERSE LENGTH=1425
MD15G1023200	1456.02	-0.180546	0.0743897	-2.42703	0.015223	0.0360233	AT1G75380.3	Symbols: ATBBD1, BBD1 | bifunctional nuclease in basal defense response 1 | chr1:28281389-28284036 REVERSE LENGTH=2648
MD14G1012300	304.646	0.329257	0.135688	2.42657	0.0152423	0.0360665	AT1G33110.1	Symbols: | MATE efflux family protein | chr1:12004927-12008818 FORWARD LENGTH=3892
MD08G1083100	10.3873	-1.94401	0.801549	-2.42532	0.0152949	0.0361634
MD15G1062100	251.483	0.358038	0.148024	2.41878	0.0155727	0.0367471	AT2G25910.1	Symbols: | 3'-5' exonuclease domain-containing protein / K homology domain-containing protein / KH domain-containing protein | chr2:11049055-11052066 REVERSE LENGTH=3012
MD07G1268800	94.55	0.572752	0.237297	2.41365	0.0157937	0.0371977	AT4G25580.1	Symbols: | CAP160 protein | chr4:13056184-13058802 FORWARD LENGTH=2619
MD16G1053600	50.7603	0.767356	0.318714	2.40766	0.016055	0.0377602	AT1G68920.2	Symbols: | basic helix-loop-helix (bHLH) DNA-binding superfamily protein | chr1:25915007-25917877 FORWARD LENGTH=2871
MD17G1039100	7.82114	2.08838	0.867531	2.40726	0.0160725	0.0377885	AT5G14910.1	Symbols: | Heavy metal transport/detoxification superfamily protein | chr5:4823714-4825373 FORWARD LENGTH=1660
MD00G1189400	18.9928	1.28375	0.53337	2.40686	0.0160903	0.0378226
MD02G1148200	994.52	0.196561	0.0817347	2.40487	0.0161784	0.0380019
MD05G1121800	1101.79	-0.268768	0.111895	-2.40197	0.016307	0.0382821	AT4G38580.1	Symbols: ATFP6, HIPP26, FP6 | farnesylated protein 6 | chr4:18034431-18035889 FORWARD LENGTH=1459
MD15G1244400	58.3773	0.774307	0.322502	2.40093	0.0163533	0.0383803	AT4G36020.1	Symbols: CSDP1 | cold shock domain protein 1 | chr4:17043112-17044396 REVERSE LENGTH=1285
MD01G1199100	206.107	-0.438124	0.182921	-2.39515	0.0166135	0.0389191	AT5G52200.1	Symbols: | phosphoprotein phosphatase inhibitors | chr5:21202549-21204756 REVERSE LENGTH=2208
MD10G1181700	13.9553	-1.54377	0.64606	-2.38951	0.0168709	0.0394655
MD13G1025300	414.472	-0.281972	0.118032	-2.38893	0.0168973	0.0395247	AT1G70940.1	Symbols: PIN3, ATPIN3 | Auxin efflux carrier family protein | chr1:26743054-26746395 FORWARD LENGTH=3342
MD15G1006700	23.3692	-1.15991	0.485701	-2.38812	0.0169347	0.0395904	AT1G76080.1	Symbols: ATCDSP32, CDSP32 | chloroplastic drought-induced stress protein of 32 kD | chr1:28547786-28549419 REVERSE LENGTH=1634
MD15G1165600	2192.78	-0.163853	0.0686946	-2.38524	0.0170682	0.0398753	AT5G35200.1	Symbols: | ENTH/ANTH/VHS superfamily protein | chr5:13462162-13466051 REVERSE LENGTH=3890
MD09G1112600	162.587	-0.413572	0.173413	-2.3849	0.0170837	0.0399008	AT4G15410.1	Symbols: PUX5 | serine/threonine protein phosphatase 2A 55 kDa regulatory subunit B prime gamma | chr4:8814801-8816805 FORWARD LENGTH=2005
MD15G1192200	3.49734	3.84037	1.61188	2.38254	0.0171937	0.040144	AT4G28850.1	Symbols: XTH26, ATXTH26 | xyloglucan endotransglucosylase/hydrolase 26 | chr4:14244295-14245957 FORWARD LENGTH=1663
MD14G1162500	49.6727	-0.863197	0.362461	-2.38149	0.0172428	0.0402423	AT5G50350.1	Symbols: | unknown protein; FUNCTIONS IN: molecular_function unknown; INVOLVED IN: response to oxidative stress; LOCATED IN: chloroplast; EXPRESSED IN: 22 plant structures; EXPRESSED DURING: 13 growth stages; Has 1807 Blast hits to 1807 proteins in 277 species: Archae - 0; Bacteria - 0; Metazoa - 736; Fungi - 347; Plants - 385; Viruses - 0; Other Eukaryotes - 339 (source: NCBI BLink). | chr5:2049…
MD05G1158400	119.398	-0.512422	0.215278	-2.38028	0.0172993	0.0403494	AT3G07460.1	Symbols: | Protein of unknown function, DUF538 | chr3:2384418-2385713 REVERSE LENGTH=1296
MD17G1109700	320.399	-0.294711	0.123978	-2.37713	0.017448	0.0406327	AT3G07890.2	Symbols: | Ypt/Rab-GAP domain of gyp1p superfamily protein | chr3:2516304-2519150 REVERSE LENGTH=2847
MD17G1040600	355.783	-0.294964	0.124199	-2.37494	0.0175518	0.0408356	AT3G01370.1	Symbols: ATCFM2, CFM2 | CRM family member 2 | chr3:139011-143706 FORWARD LENGTH=4696
MD07G1208800	19.3818	1.34496	0.567141	2.37148	0.0177169	0.0411835	AT3G55700.1	Symbols: | UDP-Glycosyltransferase superfamily protein | chr3:20671115-20673372 FORWARD LENGTH=2258
MD02G1069200	180.974	-0.387289	0.163336	-2.37112	0.0177342	0.0412207	AT5G11700.2	Symbols: | BEST Arabidopsis thaliana protein match is: glycine-rich protein (TAIR:AT4G32920.3); Has 8203 Blast hits to 3102 proteins in 389 species: Archae - 3; Bacteria - 5624; Metazoa - 852; Fungi - 139; Plants - 704; Viruses - 77; Other Eukaryotes - 804 (source: NCBI BLink). | chr5:3762462-3771416 REVERSE LENGTH=8955
MD00G1004000	15.8399	-1.72237	0.729177	-2.36207	0.0181731	0.0420955	AT5G33406.1	Symbols: | hAT dimerisation domain-containing protein / transposase-related | chr5:12676055-12678403 REVERSE LENGTH=2349
MD01G1140300	99.6216	0.530735	0.225141	2.35734	0.0184064	0.0425723	AT2G39805.1	Symbols: | Integral membrane Yip1 family protein | chr2:16609915-16612554 REVERSE LENGTH=2640
MD05G1185000	59.6865	0.684356	0.290675	2.35437	0.0185541	0.042874	AT4G00026.1	Symbols: | FUNCTIONS IN: molecular_function unknown; INVOLVED IN: biological_process unknown; LOCATED IN: chloroplast; EXPRESSED IN: cultured cell; CONTAINS InterPro DOMAIN/s: Mitochondrial inner membrane translocase complex, subunit Tim21 (InterPro:IPR013261); Has 35333 Blast hits to 34131 proteins in 2444 species: Archae - 798; Bacteria - 22429; Metazoa - 974; Fungi - 991; Plants - 531; Viruses…
MD05G1317800	10.3788	1.74794	0.743614	2.3506	0.0187434	0.0432792
MD04G1089100	1.6909	-4.60695	1.96143	-2.34876	0.0188358	0.0434663	AT5G03510.1	Symbols: | C2H2-type zinc finger family protein | chr5:880225-881305 FORWARD LENGTH=1081
MD17G1057600	207.264	-0.401695	0.171079	-2.348	0.0188743	0.0435346	AT5G15540.1	Symbols: EMB2773 | PHD finger family protein | chr5:5047887-5057411 REVERSE LENGTH=9525
MD06G1188400	95.145	0.537114	0.229722	2.3381	0.0193821	0.0445681	AT1G74720.1	Symbols: QKY | C2 calcium/lipid-binding plant phosphoribosyltransferase family protein | chr1:28075074-28078830 FORWARD LENGTH=3757
MD07G1184500	6.85827	-2.7101	1.16503	-2.32622	0.0200071	0.0457903	AT2G24610.1	Symbols: ATCNGC14, CNGC14 | cyclic nucleotide-gated channel 14 | chr2:10457045-10460508 FORWARD LENGTH=3464
MD00G1083100	376.95	0.278328	0.119813	2.32302	0.0201783	0.0461392	AT4G12080.1	Symbols: AHL1, ATAHL1 | AT-hook motif nuclear-localized protein 1 | chr4:7239219-7241494 FORWARD LENGTH=2276
MD10G1230700	9.33734	-1.76499	0.760724	-2.32014	0.0203332	0.0464686
MD14G1211200	5.42276	-2.37589	1.02532	-2.31721	0.0204924	0.0467888	AT1G18650.1	Symbols: PDCB3 | plasmodesmata callose-binding protein 3 | chr1:6418858-6420557 REVERSE LENGTH=1700
MD03G1070700	45.4133	-0.769341	0.332019	-2.31716	0.0204949	0.0467912	AT5G58730.1	Symbols: | pfkB-like carbohydrate kinase family protein | chr5:23723404-23725465 REVERSE LENGTH=2062
MD05G1145600	399.234	0.282826	0.122205	2.31435	0.0206483	0.0471166	AT4G35410.2	Symbols: | Clathrin adaptor complex small chain family protein | chr4:16832501-16834009 FORWARD LENGTH=1509
MD03G1039600	375.854	-0.299729	0.129628	-2.31222	0.0207655	0.0473555	AT3G13235.3	Symbols: | ubiquitin family protein | chr3:4271212-4274446 REVERSE LENGTH=3235
MD16G1054200	2.44249	-4.07486	1.76312	-2.31116	0.0208239	0.0474761	AT3G30380.2	Symbols: | alpha/beta-Hydrolases superfamily protein | chr3:11974066-11976571 FORWARD LENGTH=2506
MD09G1007400	1.70746	-4.61863	1.99892	-2.31056	0.0208569	0.0475324	AT5G14070.1	Symbols: ROXY2 | Thioredoxin superfamily protein | chr5:4541836-4542514 FORWARD LENGTH=679
MD07G1194300	45.7736	-0.83339	0.360816	-2.30974	0.0209027	0.0476052	AT1G65520.1	Symbols: ATECI1, ECI1, ECHIC, PEC11 | delta(3), delta(2)-enoyl CoA isomerase 1 | chr1:24361032-24361993 REVERSE LENGTH=962
MD02G1134600	821.569	-0.224873	0.0974983	-2.30643	0.0210868	0.0479559	AT1G19910.1	Symbols: AVA-P2, AVA-2PE, ATVHA-C2 | ATPase, F0/V0 complex, subunit C protein | chr1:6913229-6914594 FORWARD LENGTH=1366
MD03G1111700	163.227	0.447275	0.194454	2.30015	0.0214396	0.0486414	AT5G02970.1	Symbols: | alpha/beta-Hydrolases superfamily protein | chr5:694969-697637 FORWARD LENGTH=2669
MD14G1183500	7.08802	2.18565	0.950208	2.30018	0.021438	0.0486414	AT3G48010.1	Symbols: ATCNGC16, CNGC16 | cyclic nucleotide-gated channel 16 | chr3:17721335-17724028 REVERSE LENGTH=2694
MD05G1167900	4.55936	3.16695	1.37914	2.29633	0.0216572	0.0490693
MD15G1099900	118.131	0.482049	0.210476	2.29029	0.0220048	0.0497518	AT4G32680.1	Symbols: | unknown protein; BEST Arabidopsis thaliana protein match is: unknown protein (TAIR:AT1G52343.1); Has 30201 Blast hits to 17322 proteins in 780 species: Archae - 12; Bacteria - 1396; Metazoa - 17338; Fungi - 3422; Plants - 5037; Viruses - 0; Other Eukaryotes - 2996 (source: NCBI BLink). | chr4:15763237-15765114 REVERSE LENGTH=1878
MD17G1180800	92.8993	-0.511639	0.223459	-2.28963	0.0220428	0.0498346	AT4G26270.1	Symbols: PFK3 | phosphofructokinase 3 | chr4:13300795-13304347 REVERSE LENGTH=3553

## Sheet: MdDAM4-MdSVPa
Apple accession code	baseMean	log2FoldChange	lfcSE	stat	pvalue	padj	TAIR	Annotation
MD06G1182600	5466.66	-1.9648	0.0606675	-32.3864	4.26e-230	2.14e-226	AT3G48080.1	Symbols: | alpha/beta-Hydrolases superfamily protein | chr3:17752938-17755190 REVERSE LENGTH=2253
MD09G1039000	2291.45	-2.24245	0.0698631	-32.0978	4.73e-226	1.78e-222	AT5G14930.2	Symbols: SAG101 | senescence-associated gene 101 | chr5:4828640-4830857 FORWARD LENGTH=2218
MD10G1244000	8496.25	-1.58487	0.05375	-29.486	4.35e-191	1.01e-187	AT1G26420.1	Symbols: | FAD-binding Berberine family protein | chr1:9141567-9143304 REVERSE LENGTH=1738
MD09G1038500	9357.78	-1.40447	0.0584917	-24.0115	2.11e-127	2.19e-124	AT5G14930.2	Symbols: SAG101 | senescence-associated gene 101 | chr5:4828640-4830857 FORWARD LENGTH=2218
MD13G1078800	12748.4	-1.37831	0.0636	-21.6715	3.81e-104	2.8e-101	AT1G69840.7	Symbols: | SPFH/Band 7/PHB domain-containing membrane-associated protein family | chr1:26293601-26295849 REVERSE LENGTH=2249
MD17G1039600	916.055	-2.04062	0.0950338	-21.4725	2.81e-102	1.88e-99	AT5G14930.2	Symbols: SAG101 | senescence-associated gene 101 | chr5:4828640-4830857 FORWARD LENGTH=2218
MD15G1265500	2260.3	-1.34383	0.0655902	-20.4882	2.74e-93	1.65e-90	AT4G36670.1	Symbols: | Major facilitator superfamily protein | chr4:17287499-17289590 REVERSE LENGTH=2092
MD15G1028700	1872.5	-1.5123	0.0766183	-19.7381	1.02e-86	4.85e-84	AT4G31940.1	Symbols: CYP82C4 | cytochrome P450, family 82, subfamily C, polypeptide 4 | chr4:15451988-15454160 FORWARD LENGTH=2173
MD15G1020900	8410.92	-1.32749	0.0684805	-19.3849	1.04e-83	4.66e-81	AT3G51030.1	Symbols: ATTRX1, ATTRX H1, TRX1 | thioredoxin H-type 1 | chr3:18950996-18952050 REVERSE LENGTH=1055
MD02G1025600	3026.63	-1.38088	0.0716455	-19.2737	8.93e-83	3.84e-80	AT5G20250.4	Symbols: DIN10 | Raffinose synthase family protein | chr5:6833659-6836782 FORWARD LENGTH=3124
MD02G1173000	831.537	2.12972	0.111771	19.0544	6.04e-81	2.56e-78	AT5G42930.1	Symbols: | alpha/beta-Hydrolases superfamily protein | chr5:17210546-17214220 REVERSE LENGTH=3675
MD15G1317500	7392.12	-1.15208	0.0617693	-18.6514	1.23e-77	4.82e-75	AT2G14095.1	Symbols: | unknown protein; FUNCTIONS IN: molecular_function unknown; INVOLVED IN: biological_process unknown; LOCATED IN: mitochondrion; EXPRESSED IN: 7 plant structures; EXPRESSED DURING: 4 anthesis, C globular stage, petal differentiation and expansion stage; Has 106 Blast hits to 103 proteins in 21 species: Archae - 0; Bacteria - 5; Metazoa - 0; Fungi - 4; Plants - 87; Viruses - 0; Other Euka…
MD01G1194700	8177.42	-1.08439	0.0585528	-18.5198	1.43e-76	5.38e-74	AT5G51970.2	Symbols: | GroES-like zinc-binding alcohol dehydrogenase family protein | chr5:21111594-21113403 FORWARD LENGTH=1810
MD05G1303400	8643.96	-0.989544	0.0541048	-18.2894	1e-74	3.69e-72	AT1G29050.1	Symbols: TBL38 | TRICHOME BIREFRINGENCE-LIKE 38 | chr1:10136230-10139208 REVERSE LENGTH=2979
MD17G1274300	1453.68	-1.45831	0.0806697	-18.0775	4.79e-73	1.7e-70	AT5G36930.1	Symbols: | Disease resistance protein (TIR-NBS-LRR class) family | chr5:14567622-14572630 REVERSE LENGTH=5009
MD17G1125900	3855.82	-0.987876	0.0575595	-17.1627	5.05e-66	1.48e-63	AT1G22380.1	Symbols: AtUGT85A3, UGT85A3 | UDP-glucosyl transferase 85A3 | chr1:7900387-7902332 REVERSE LENGTH=1946
MD03G1281500	18298	-0.889467	0.0521722	-17.0487	3.58e-65	1.04e-62	AT4G37370.1	Symbols: CYP81D8 | cytochrome P450, family 81, subfamily D, polypeptide 8 | chr4:17569828-17571704 REVERSE LENGTH=1877
MD06G1118700	1941.45	-1.21417	0.0761668	-15.9409	3.29e-57	7.58e-55	AT1G64660.1	Symbols: ATMGL, MGL | methionine gamma-lyase | chr1:24028918-24030780 FORWARD LENGTH=1863
MD05G1358600	3680.77	-0.944022	0.0597288	-15.8051	2.87e-56	6.31e-54	AT5G47560.1	Symbols: ATTDT, ATSDAT, TDT | tonoplast dicarboxylate transporter | chr5:19287369-19290465 REVERSE LENGTH=3097
MD00G1012800	1207.95	-1.20244	0.0783258	-15.3518	3.44e-53	6.74e-51	AT1G73050.1	Symbols: | Glucose-methanol-choline (GMC) oxidoreductase family protein | chr1:27476565-27478534 REVERSE LENGTH=1970
MD01G1142300	6192.11	-1.12429	0.0745302	-15.085	2.03e-51	3.71e-49
MD09G1039300	534.747	-1.54168	0.104788	-14.7124	5.37e-49	9.18e-47	AT3G28210.1	Symbols: PMZ, SAP12 | zinc finger (AN1-like) family protein | chr3:10520509-10521532 FORWARD LENGTH=1024
MD13G1042900	1581.64	-1.19191	0.0813733	-14.6474	1.4e-48	2.35e-46	AT1G13360.1	Symbols: | unknown protein; FUNCTIONS IN: molecular_function unknown; INVOLVED IN: biological_process unknown; LOCATED IN: cellular_component unknown; BEST Arabidopsis thaliana protein match is: unknown protein (TAIR:AT3G25870.1). | chr1:4576967-4577967 REVERSE LENGTH=1001
MD07G1297400	1525.7	-1.14865	0.0785472	-14.6236	1.98e-48	3.32e-46	AT2G46690.1	Symbols: | SAUR-like auxin-responsive protein family | chr2:19180730-19181467 FORWARD LENGTH=738
MD15G1210200	2345.83	0.943623	0.0646992	14.5848	3.51e-48	5.81e-46	AT4G33050.3	Symbols: EDA39 | calmodulin-binding family protein | chr4:15944358-15947026 REVERSE LENGTH=2669
MD16G1030600	1726.57	-1.30514	0.0934064	-13.9727	2.29e-44	3.21e-42	AT2G01300.1	Symbols: | unknown protein; BEST Arabidopsis thaliana protein match is: unknown protein (TAIR:AT1G15010.1); Has 73 Blast hits to 73 proteins in 12 species: Archae - 0; Bacteria - 0; Metazoa - 0; Fungi - 0; Plants - 73; Viruses - 0; Other Eukaryotes - 0 (source: NCBI BLink). | chr2:151057-151729 REVERSE LENGTH=673
MD01G1195400	13751.4	-0.83745	0.0600628	-13.9429	3.48e-44	4.8e-42	AT5G51970.2	Symbols: | GroES-like zinc-binding alcohol dehydrogenase family protein | chr5:21111594-21113403 FORWARD LENGTH=1810
MD01G1206800	1258.85	-1.43973	0.103898	-13.8571	1.15e-43	1.57e-41	AT5G52510.1	Symbols: SCL8 | SCARECROW-like 8 | chr5:21307049-21309302 FORWARD LENGTH=2254
MD05G1205500	434.194	1.65289	0.12107	13.6523	1.96e-42	2.46e-40	AT1G06800.1	Symbols: PLA-I{gamma}1 | alpha/beta-Hydrolases superfamily protein | chr1:2090041-2091686 REVERSE LENGTH=1646
MD03G1213400	5019.14	-0.850808	0.0628798	-13.5307	1.03e-41	1.26e-39	AT5G54650.2	Symbols: Fh5, ATFH5 | formin homology5 | chr5:22197629-22202023 REVERSE LENGTH=4395
MD17G1001600	835.632	1.26134	0.0937545	13.4536	2.93e-41	3.56e-39	AT3G01980.4	Symbols: | NAD(P)-binding Rossmann-fold superfamily protein | chr3:327615-329031 REVERSE LENGTH=1417
MD02G1025500	8838.67	-1.1786	0.0884643	-13.3228	1.7e-40	1.98e-38	AT5G20250.4	Symbols: DIN10 | Raffinose synthase family protein | chr5:6833659-6836782 FORWARD LENGTH=3124
MD15G1022500	2254.97	-0.88256	0.0664477	-13.282	2.94e-40	3.35e-38	AT1G75390.1	Symbols: AtbZIP44, bZIP44 | basic leucine-zipper 44 | chr1:28291698-28293008 FORWARD LENGTH=1311
MD15G1039600	255.361	-1.95916	0.149406	-13.113	2.77e-39	3.04e-37	AT1G80840.1	Symbols: WRKY40, ATWRKY40 | WRKY DNA-binding protein 40 | chr1:30383691-30385499 FORWARD LENGTH=1809
MD12G1199300	2667.13	-1.08835	0.0857244	-12.6959	6.23e-37	6.22e-35	AT3G05880.1	Symbols: RCI2A | Low temperature and salt responsive protein family | chr3:1755497-1756540 REVERSE LENGTH=1044
MD13G1079500	1463.41	0.948819	0.0753858	12.5862	2.52e-36	2.44e-34	AT3G01470.1	Symbols: ATHB-1, ATHB1, HD-ZIP-1, HAT5, HB-1 | homeobox 1 | chr3:182396-184403 REVERSE LENGTH=2008
MD11G1110600	7059.31	-0.702844	0.0563267	-12.478	9.84e-36	9.33e-34	AT2G28840.1	Symbols: XBAT31 | XB3 ortholog 1 in Arabidopsis thaliana | chr2:12378555-12380674 FORWARD LENGTH=2120
MD08G1166100	1920.37	0.839858	0.0685849	12.2455	1.78e-34	1.61e-32	AT1G21910.1	Symbols: DREB26 | Integrase-type DNA-binding superfamily protein | chr1:7696536-7697699 FORWARD LENGTH=1164
MD05G1011000	4809.99	-0.734245	0.0600323	-12.2308	2.13e-34	1.92e-32	AT1G31130.1	Symbols: | unknown protein; FUNCTIONS IN: molecular_function unknown; INVOLVED IN: biological_process unknown; LOCATED IN: cellular_component unknown; EXPRESSED IN: 23 plant structures; EXPRESSED DURING: 13 growth stages; BEST Arabidopsis thaliana protein match is: unknown protein (TAIR:AT4G19950.1); Has 246 Blast hits to 244 proteins in 29 species: Archae - 2; Bacteria - 16; Metazoa - 0; Fungi -…
MD14G1010300	8141.57	-0.66422	0.0543421	-12.223	2.34e-34	2.11e-32	AT5G17820.1	Symbols: | Peroxidase superfamily protein | chr5:5887906-5890193 REVERSE LENGTH=2288
MD04G1019300	4537.99	-0.699551	0.0574443	-12.1779	4.08e-34	3.61e-32	AT4G15550.1	Symbols: IAGLU | indole-3-acetate beta-D-glucosyltransferase | chr4:8877590-8879327 REVERSE LENGTH=1738
MD17G1139300	388.809	-1.58643	0.130671	-12.1407	6.43e-34	5.68e-32	AT1G29400.2	Symbols: AML5, ML5 | MEI2-like protein 5 | chr1:10290040-10294630 REVERSE LENGTH=4591
MD16G1050200	197.355	2.18415	0.180767	12.0827	1.3e-33	1.15e-31	AT1G68760.1	Symbols: ATNUDT1, ATNUDX1, NUDX1 | nudix hydrolase 1 | chr1:25829042-25829813 FORWARD LENGTH=772
MD08G1232300	454.717	1.37892	0.114129	12.0821	1.31e-33	1.15e-31	AT2G28680.1	Symbols: | RmlC-like cupins superfamily protein | chr2:12302963-12304799 REVERSE LENGTH=1837
MD02G1145600	1983.03	-0.820958	0.0682422	-12.0301	2.47e-33	2.14e-31	AT4G36550.1	Symbols: | ARM repeat superfamily protein | chr4:17245400-17248461 REVERSE LENGTH=3062
MD09G1108800	6883.8	-0.704014	0.0589954	-11.9334	7.93e-33	6.67e-31	AT2G05710.1	Symbols: ACO3 | aconitase 3 | chr2:2141399-2146678 FORWARD LENGTH=5280
MD11G1229700	1317.77	-0.939902	0.0797669	-11.7831	4.77e-32	3.86e-30	AT3G20660.1	Symbols: AtOCT4, 4-Oct | organic cation/carnitine transporter4 | chr3:7225135-7228595 REVERSE LENGTH=3461
MD15G1008100	1679.25	0.84009	0.071457	11.7566	6.53e-32	5.23e-30	AT4G39330.1	Symbols: ATCAD9, CAD9 | cinnamyl alcohol dehydrogenase 9 | chr4:18291218-18293088 FORWARD LENGTH=1871
MD15G1321200	1049.63	-1.05962	0.0917639	-11.5472	7.63e-31	5.77e-29	AT2G22420.1	Symbols: | Peroxidase superfamily protein | chr2:9513219-9514535 FORWARD LENGTH=1317
MD05G1338400	11362.7	-0.67491	0.0585671	-11.5237	1e-30	7.55e-29	AT4G32480.1	Symbols: | Protein of unknown function (DUF506) | chr4:15676404-15677973 FORWARD LENGTH=1570
MD02G1253600	873.903	-1.22721	0.107388	-11.4278	3.04e-30	2.23e-28	AT1G70250.1	Symbols: | receptor serine/threonine kinase, putative | chr1:26452965-26456088 FORWARD LENGTH=3124
MD13G1028000	1778.62	-0.871301	0.0762479	-11.4272	3.06e-30	2.24e-28	AT2G01290.1	Symbols: RPI2 | ribose-5-phosphate isomerase 2 | chr2:148919-150382 REVERSE LENGTH=1464
MD11G1156800	1320.65	-1.27923	0.112436	-11.3774	5.42e-30	3.93e-28	AT2G27830.1	Symbols: | unknown protein; BEST Arabidopsis thaliana protein match is: unknown protein (TAIR:AT4G22758.1); Has 131 Blast hits to 131 proteins in 17 species: Archae - 0; Bacteria - 0; Metazoa - 0; Fungi - 0; Plants - 131; Viruses - 0; Other Eukaryotes - 0 (source: NCBI BLink). | chr2:11860218-11861475 FORWARD LENGTH=1258
MD04G1133000	362.7	-1.40697	0.123785	-11.3662	6.16e-30	4.46e-28	AT1G22030.1	Symbols: | CONTAINS InterPro DOMAIN/s: Protein BYPASS related (InterPro:IPR008511); BEST Arabidopsis thaliana protein match is: unknown protein (TAIR:AT1G77855.1); Has 99 Blast hits to 99 proteins in 17 species: Archae - 0; Bacteria - 0; Metazoa - 3; Fungi - 0; Plants - 96; Viruses - 0; Other Eukaryotes - 0 (source: NCBI BLink). | chr1:7759164-7760556 REVERSE LENGTH=1393
MD12G1080700	2551.8	-0.902468	0.0798376	-11.3038	1.26e-29	8.93e-28	AT2G41560.1	Symbols: ACA4 | autoinhibited Ca(2+)-ATPase, isoform 4 | chr2:17332084-17337269 REVERSE LENGTH=5186
MD16G1030900	2000.14	-0.79914	0.0709029	-11.2709	1.83e-29	1.29e-27	AT1G71090.1	Symbols: | Auxin efflux carrier family protein | chr1:26812212-26814130 FORWARD LENGTH=1919
MD04G1004900	4489.59	-0.682861	0.0606041	-11.2676	1.9e-29	1.33e-27	AT3G24170.3	Symbols: ATGR1, GR1 | glutathione-disulfide reductase | chr3:8729510-8734562 REVERSE LENGTH=5053
MD04G1139000	4872.75	-0.695931	0.0618688	-11.2485	2.36e-29	1.64e-27	AT5G02020.1	Symbols: SIS | Encodes a protein involved in salt tolerance, names SIS (Salt Induced Serine rich). | chr5:386082-388123 REVERSE LENGTH=2042
MD10G1328100	247.138	-1.66809	0.148642	-11.2222	3.17e-29	2.2e-27	AT1G05010.1	Symbols: EFE, ACO4, EAT1 | ethylene-forming enzyme | chr1:1431190-1432858 REVERSE LENGTH=1669
MD12G1133300	869.42	1.01902	0.0909064	11.2096	3.66e-29	2.52e-27	AT3G09520.1	Symbols: ATEXO70H4, EXO70H4 | exocyst subunit exo70 family protein H4 | chr3:2923743-2925629 FORWARD LENGTH=1887
MD03G1094800	1718.3	0.756973	0.0681902	11.1009	1.24e-28	8.37e-27	AT1G07630.1	Symbols: PLL5 | pol-like 5 | chr1:2349097-2351692 FORWARD LENGTH=2596
MD01G1168600	883.402	-0.985383	0.0889772	-11.0746	1.67e-28	1.12e-26	AT3G56400.1	Symbols: WRKY70, ATWRKY70 | WRKY DNA-binding protein 70 | chr3:20908928-20910481 REVERSE LENGTH=1554
MD02G1099300	432.959	-1.22434	0.111541	-10.9766	4.95e-28	3.27e-26	AT5G20790.1	Symbols: | unknown protein; FUNCTIONS IN: molecular_function unknown; INVOLVED IN: biological_process unknown; LOCATED IN: endomembrane system; EXPRESSED IN: 11 plant structures; EXPRESSED DURING: LP.04 four leaves visible, 4 anthesis, petal differentiation and expansion stage; BEST Arabidopsis thaliana protein match is: unknown protein (TAIR:AT3G43110.1). | chr5:7039911-7040654 REVERSE LENGTH=744
MD15G1008000	129.282	2.47797	0.2345	10.567	4.24e-26	2.58e-24	AT4G39330.1	Symbols: ATCAD9, CAD9 | cinnamyl alcohol dehydrogenase 9 | chr4:18291218-18293088 FORWARD LENGTH=1871
MD05G1322200	5126.32	-0.662026	0.0627768	-10.5457	5.32e-26	3.22e-24	AT1G61140.1	Symbols: EDA16 | SNF2 domain-containing protein / helicase domain-containing protein / zinc finger protein-related | chr1:22534717-22540850 REVERSE LENGTH=6134
MD01G1195100	904.622	-1.07109	0.102858	-10.4133	2.16e-25	1.26e-23	AT5G51970.2	Symbols: | GroES-like zinc-binding alcohol dehydrogenase family protein | chr5:21111594-21113403 FORWARD LENGTH=1810
MD05G1197600	2453.29	0.693231	0.0672022	10.3156	5.99e-25	3.44e-23	AT2G31180.1	Symbols: ATMYB14, MYB14AT, MYB14 | myb domain protein 14 | chr2:13286721-13288176 REVERSE LENGTH=1456
MD02G1253700	387.265	-1.22092	0.12155	-10.0447	9.7e-24	5.2e-22
MD15G1016400	6623.56	-0.567049	0.0564677	-10.042	9.96e-24	5.33e-22	AT4G24160.1	Symbols: | alpha/beta-Hydrolases superfamily protein | chr4:12539786-12542489 FORWARD LENGTH=2704
MD02G1082300	10420.6	-0.548363	0.0546326	-10.0373	1.04e-23	5.58e-22	AT4G33050.3	Symbols: EDA39 | calmodulin-binding family protein | chr4:15944358-15947026 REVERSE LENGTH=2669
MD03G1282900	46956.8	-0.60996	0.0610652	-9.98867	1.71e-23	9.05e-22	AT1G02920.1	Symbols: ATGSTF7, GST11, ATGSTF8, GSTF7, ATGST11 | glutathione S-transferase 7 | chr1:658657-659771 REVERSE LENGTH=1115
MD00G1171800	12143.6	-0.543534	0.0549036	-9.89979	4.17e-23	2.14e-21	AT1G60140.1	Symbols: ATTPS10, TPS10 | trehalose phosphate synthase | chr1:22176934-22180875 REVERSE LENGTH=3942
MD15G1136600	13715.3	-0.563852	0.0569968	-9.89268	4.48e-23	2.28e-21	AT1G01720.1	Symbols: ATAF1, ANAC002 | NAC (No Apical Meristem) domain transcriptional regulator superfamily protein | chr1:268330-269819 FORWARD LENGTH=1490
MD14G1206100	1390.16	-0.710373	0.0729354	-9.73976	2.04e-22	1.01e-20	AT1G74360.1	Symbols: | Leucine-rich repeat protein kinase family protein | chr1:27954231-27958114 FORWARD LENGTH=3884
MD16G1069500	8326.62	-0.684133	0.0705282	-9.70014	3.01e-22	1.46e-20	AT1G69490.1	Symbols: NAP, ANAC029, ATNAP | NAC-like, activated by AP3/PI | chr1:26122139-26123421 FORWARD LENGTH=1283
MD13G1041500	2095.07	-0.631466	0.0651888	-9.68673	3.43e-22	1.67e-20	AT1G68490.1	Symbols: | unknown protein; FUNCTIONS IN: molecular_function unknown; INVOLVED IN: biological_process unknown; LOCATED IN: chloroplast; EXPRESSED IN: 22 plant structures; EXPRESSED DURING: 13 growth stages; BEST Arabidopsis thaliana protein match is: unknown protein (TAIR:AT1G13390.2); Has 125 Blast hits to 125 proteins in 18 species: Archae - 0; Bacteria - 0; Metazoa - 0; Fungi - 0; Plants - 125…
MD09G1080000	1372.15	-0.809639	0.0839367	-9.64584	5.12e-22	2.46e-20	AT5G15930.1	Symbols: PAM1 | plant adhesion molecule 1 | chr5:5199711-5202452 FORWARD LENGTH=2742
MD05G1169600	143.915	2.18377	0.226875	9.62541	6.25e-22	2.98e-20	AT3G25180.1	Symbols: CYP82G1 | cytochrome P450, family 82, subfamily G, polypeptide 1 | chr3:9167284-9169279 REVERSE LENGTH=1996
MD17G1260900	1920.24	-0.825051	0.0865053	-9.53758	1.46e-21	6.87e-20	AT3G17980.1	Symbols: | Calcium-dependent lipid-binding (CaLB domain) family protein | chr3:6152121-6153434 FORWARD LENGTH=1314
MD14G1001200	3832.33	-0.554942	0.0583247	-9.5147	1.82e-21	8.53e-20	AT5G18270.1	Symbols: ANAC087 | Arabidopsis NAC domain containing protein 87 | chr5:6040919-6042938 REVERSE LENGTH=2020
MD13G1085700	1400.26	-0.733502	0.0771319	-9.50971	1.91e-21	8.9e-20	AT1G70170.1	Symbols: MMP | matrix metalloproteinase | chr1:26423874-26425356 FORWARD LENGTH=1483
MD17G1224900	30120.3	-0.625296	0.0658282	-9.4989	2.12e-21	9.86e-20	AT5G48930.1	Symbols: HCT | hydroxycinnamoyl-CoA shikimate/quinate hydroxycinnamoyl transferase | chr5:19836299-19838162 REVERSE LENGTH=1864
MD07G1168000	1767.73	0.655858	0.0691402	9.48591	2.4e-21	1.12e-19	AT2G39210.1	Symbols: | Major facilitator superfamily protein | chr2:16366157-16368275 REVERSE LENGTH=2119
MD07G1186700	3676.24	-0.59825	0.0635877	-9.40826	5.04e-21	2.3e-19	AT3G12360.1	Symbols: ITN1 | Ankyrin repeat family protein | chr3:3934078-3936694 FORWARD LENGTH=2617
MD09G1152700	16793.2	-0.528791	0.0562745	-9.39664	5.63e-21	2.56e-19	AT4G14130.1	Symbols: XTR7, XTH15 | xyloglucan endotransglucosylase/hydrolase 15 | chr4:8137051-8138281 REVERSE LENGTH=1231
MD12G1143300	10126.8	-0.531084	0.0568021	-9.34972	8.79e-21	3.96e-19	AT5G02100.1	Symbols: UNE18, ORP3A | Oxysterol-binding family protein | chr5:413520-416225 FORWARD LENGTH=2706
MD14G1243100	303.419	-1.23195	0.13299	-9.26347	1.98e-20	8.72e-19	AT3G05950.1	Symbols: | RmlC-like cupins superfamily protein | chr3:1781067-1782007 REVERSE LENGTH=941
MD17G1021400	5641.25	-0.515917	0.0557424	-9.25539	2.13e-20	9.37e-19	AT5G14420.2	Symbols: RGLG2 | RING domain ligase2 | chr5:4648111-4651309 REVERSE LENGTH=3199
MD16G1043800	5602	-0.627073	0.0678156	-9.24675	2.31e-20	1.01e-18	AT1G13360.1	Symbols: | unknown protein; FUNCTIONS IN: molecular_function unknown; INVOLVED IN: biological_process unknown; LOCATED IN: cellular_component unknown; BEST Arabidopsis thaliana protein match is: unknown protein (TAIR:AT3G25870.1). | chr1:4576967-4577967 REVERSE LENGTH=1001
MD12G1118800	791.645	-0.815615	0.0886101	-9.20455	3.43e-20	1.49e-18	AT5G03230.1	Symbols: | Protein of unknown function, DUF584 | chr5:769514-770385 FORWARD LENGTH=872
MD02G1091900	3181.77	0.565429	0.0614454	9.20213	3.51e-20	1.52e-18	AT2G05940.1	Symbols: | Protein kinase superfamily protein | chr2:2287238-2289307 REVERSE LENGTH=2070
MD01G1141700	679.041	-0.91541	0.0996158	-9.18941	3.95e-20	1.7e-18	AT2G39855.2	Symbols: | unknown protein; FUNCTIONS IN: molecular_function unknown; INVOLVED IN: biological_process unknown; LOCATED IN: chloroplast; BEST Arabidopsis thaliana protein match is: unknown protein (TAIR:AT3G55646.1); Has 35333 Blast hits to 34131 proteins in 2444 species: Archae - 798; Bacteria - 22429; Metazoa - 974; Fungi - 991; Plants - 531; Viruses - 0; Other Eukaryotes - 9610 (source: NCBI BL…
MD01G1043300	126.171	-1.97029	0.215393	-9.14743	5.83e-20	2.48e-18	AT2G22620.1	Symbols: | Rhamnogalacturonate lyase family protein | chr2:9604772-9610595 REVERSE LENGTH=5824
MD03G1010400	6214.64	-0.511228	0.0559178	-9.14247	6.1e-20	2.59e-18	AT1G55230.1	Symbols: | Family of unknown function (DUF716) | chr1:20602819-20603924 FORWARD LENGTH=1106
MD14G1226200	9569.28	-0.534983	0.0587656	-9.10367	8.73e-20	3.69e-18	AT1G13360.1	Symbols: | unknown protein; FUNCTIONS IN: molecular_function unknown; INVOLVED IN: biological_process unknown; LOCATED IN: cellular_component unknown; BEST Arabidopsis thaliana protein match is: unknown protein (TAIR:AT3G25870.1). | chr1:4576967-4577967 REVERSE LENGTH=1001
MD05G1054800	225.017	-1.46294	0.161659	-9.04952	1.44e-19	6.03e-18	AT2G21250.1	Symbols: | NAD(P)-linked oxidoreductase superfamily protein | chr2:9103207-9105187 REVERSE LENGTH=1981
MD11G1190800	17383.7	-0.509778	0.0570212	-8.94015	3.89e-19	1.6e-17	AT1G51410.1	Symbols: | NAD(P)-binding Rossmann-fold superfamily protein | chr1:19059885-19061424 FORWARD LENGTH=1540
MD14G1045500	191.484	-1.47233	0.164819	-8.93304	4.14e-19	1.7e-17	AT5G06570.2	Symbols: | alpha/beta-Hydrolases superfamily protein | chr5:2007600-2011041 REVERSE LENGTH=3442
MD01G1206700	72.5245	-2.81795	0.317712	-8.86949	7.35e-19	2.96e-17	AT4G25640.1	Symbols: DTX35 | detoxifying efflux carrier 35 | chr4:13076444-13079048 REVERSE LENGTH=2605
MD12G1190900	4788.15	-0.52719	0.0595875	-8.84732	8.96e-19	3.6e-17	AT1G64230.2	Symbols: UBC28 | ubiquitin-conjugating enzyme 28 | chr1:23833551-23835536 FORWARD LENGTH=1986
MD05G1329200	58.961	-3.3376	0.377823	-8.83377	1.01e-18	4.05e-17	AT4G27280.1	Symbols: | Calcium-binding EF-hand family protein | chr4:13663576-13664240 REVERSE LENGTH=665
MD13G1085600	8513.68	-0.737823	0.084552	-8.72626	2.63e-18	1.03e-16
MD14G1227800	741.922	-0.882218	0.101545	-8.68793	3.69e-18	1.42e-16	AT4G23180.1	Symbols: CRK10, RLK4 | cysteine-rich RLK (RECEPTOR-like protein kinase) 10 | chr4:12138137-12140921 FORWARD LENGTH=2785
MD17G1133600	4852.1	-0.583859	0.0674298	-8.65877	4.77e-18	1.82e-16	AT2G30860.1	Symbols: ATGSTF9, GLUTTR, ATGSTF7, GSTF9 | glutathione S-transferase PHI 9 | chr2:13138997-13140245 FORWARD LENGTH=1249
MD17G1154500	3048.59	-0.544393	0.0632967	-8.60065	7.93e-18	2.96e-16	AT3G14310.1	Symbols: ATPME3, PME3 | pectin methylesterase 3 | chr3:4771902-4775119 REVERSE LENGTH=3218
MD15G1023200	1457.09	-0.673951	0.0785483	-8.58008	9.48e-18	3.53e-16	AT1G75380.3	Symbols: ATBBD1, BBD1 | bifunctional nuclease in basal defense response 1 | chr1:28281389-28284036 REVERSE LENGTH=2648
MD02G1010900	774.427	-0.840488	0.0979813	-8.57804	9.65e-18	3.58e-16	AT4G31020.1	Symbols: | alpha/beta-Hydrolases superfamily protein | chr4:15108508-15110289 REVERSE LENGTH=1782
MD00G1170700	127.215	1.87815	0.224724	8.35758	6.4e-17	2.26e-15	AT4G08850.1	Symbols: | Leucine-rich repeat receptor-like protein kinase family protein | chr4:5637338-5640636 REVERSE LENGTH=3299
MD02G1039500	961.44	-0.693776	0.0831439	-8.34428	7.16e-17	2.52e-15	AT2G29760.1	Symbols: OTP81 | Tetratricopeptide repeat (TPR)-like superfamily protein | chr2:12712884-12715852 FORWARD LENGTH=2969
MD02G1082200	3676.25	-0.530114	0.0636144	-8.33324	7.87e-17	2.76e-15	AT5G57000.1	Symbols: | unknown protein; FUNCTIONS IN: molecular_function unknown; INVOLVED IN: biological_process unknown; LOCATED IN: cellular_component unknown; EXPRESSED IN: 24 plant structures; EXPRESSED DURING: 15 growth stages; BEST Arabidopsis thaliana protein match is: unknown protein (TAIR:AT1G72690.1); Has 141 Blast hits to 104 proteins in 24 species: Archae - 0; Bacteria - 6; Metazoa - 27; Fungi -…
MD16G1020000	3690.7	-0.599897	0.0724064	-8.28513	1.18e-16	4.09e-15	AT1G06620.1	Symbols: | 2-oxoglutarate (2OG) and Fe(II)-dependent oxygenase superfamily protein | chr1:2025601-2027271 FORWARD LENGTH=1671
MD05G1258300	116.784	1.89918	0.229572	8.27269	1.31e-16	4.52e-15	AT2G43000.1	Symbols: anac042, NAC042 | NAC domain containing protein 42 | chr2:17880615-17882636 REVERSE LENGTH=2022
MD07G1295300	766.741	-0.815668	0.0986047	-8.2721	1.32e-16	4.54e-15	AT4G27745.1	Symbols: | Yippee family putative zinc-binding protein | chr4:13840015-13841489 FORWARD LENGTH=1475
MD05G1316700	1460.07	0.674845	0.0826026	8.16977	3.09e-16	1.03e-14	AT5G36930.1	Symbols: | Disease resistance protein (TIR-NBS-LRR class) family | chr5:14567622-14572630 REVERSE LENGTH=5009
MD02G1250000	378.418	-1.02791	0.12608	-8.15283	3.56e-16	1.18e-14	AT1G70250.1	Symbols: | receptor serine/threonine kinase, putative | chr1:26452965-26456088 FORWARD LENGTH=3124
MD02G1042500	3248.81	-0.484802	0.0596286	-8.13036	4.28e-16	1.41e-14	AT1G08510.1	Symbols: FATB | fatty acyl-ACP thioesterases B | chr1:2691080-2694377 REVERSE LENGTH=3298
MD00G1054000	732.022	-0.742733	0.0929576	-7.99002	1.35e-15	4.34e-14	AT3G03280.1	Symbols: | unknown protein; FUNCTIONS IN: molecular_function unknown; INVOLVED IN: N-terminal protein myristoylation; LOCATED IN: cellular_component unknown; BEST Arabidopsis thaliana protein match is: unknown protein (TAIR:AT5G17350.1); Has 137 Blast hits to 137 proteins in 11 species: Archae - 0; Bacteria - 0; Metazoa - 0; Fungi - 0; Plants - 137; Viruses - 0; Other Eukaryotes - 0 (source: NCBI…
MD11G1093700	1024.52	-0.655844	0.0822127	-7.9774	1.49e-15	4.8e-14	AT2G29330.1	Symbols: TRI | tropinone reductase | chr2:12594590-12596330 FORWARD LENGTH=1741
MD00G1102700	3117.25	-0.497439	0.0624191	-7.96933	1.6e-15	5.11e-14	AT5G60800.1	Symbols: | Heavy metal transport/detoxification superfamily protein | chr5:24460783-24462541 REVERSE LENGTH=1759
MD11G1267900	1183.85	-0.608327	0.0768006	-7.92086	2.36e-15	7.45e-14	AT3G14840.2	Symbols: | Leucine-rich repeat transmembrane protein kinase | chr3:4988107-4994058 FORWARD LENGTH=5952
MD15G1176600	288.228	1.03965	0.132329	7.85655	3.95e-15	1.23e-13	AT4G27290.1	Symbols: | S-locus lectin protein kinase family protein | chr4:13666281-13669202 FORWARD LENGTH=2922
MD14G1224300	102.825	-1.75867	0.224598	-7.83031	4.87e-15	1.5e-13	AT5G07990.1	Symbols: TT7, CYP75B1, D501 | Cytochrome P450 superfamily protein | chr5:2560394-2563109 FORWARD LENGTH=2716
MD11G1203400	336.584	1.17432	0.150241	7.81624	5.44e-15	1.67e-13	AT3G13080.1	Symbols: ATMRP3, MRP3, ABCC3 | multidrug resistance-associated protein 3 | chr3:4195799-4201265 REVERSE LENGTH=5467
MD12G1227600	695.14	-0.760919	0.0975145	-7.80314	6.04e-15	1.84e-13	AT1G08860.1	Symbols: BON3 | Calcium-dependent phospholipid-binding Copine family protein | chr1:2842153-2846138 FORWARD LENGTH=3986
MD07G1298200	2373.57	-0.494455	0.0634085	-7.79793	6.29e-15	1.92e-13	AT1G32790.1	Symbols: CID11 | CTC-interacting domain 11 | chr1:11874704-11877387 REVERSE LENGTH=2684
MD10G1293600	11780.5	-0.525157	0.0674508	-7.78578	6.93e-15	2.1e-13	AT4G32480.1	Symbols: | Protein of unknown function (DUF506) | chr4:15676404-15677973 FORWARD LENGTH=1570
MD13G1064400	3681.95	-0.542204	0.0698408	-7.76343	8.27e-15	2.49e-13	AT5G15490.1	Symbols: | UDP-glucose 6-dehydrogenase family protein | chr5:5027639-5030194 REVERSE LENGTH=2556
MD14G1095400	73.3966	-2.19858	0.28332	-7.76006	8.49e-15	2.55e-13	AT5G03795.1	Symbols: | Exostosin family protein | chr5:1007390-1010473 REVERSE LENGTH=3084
MD04G1011700	2108.87	-0.559036	0.0722845	-7.73382	1.04e-14	3.13e-13	AT5G36930.2	Symbols: | Disease resistance protein (TIR-NBS-LRR class) family | chr5:14567622-14572630 REVERSE LENGTH=5009
MD09G1008800	2870.6	-0.49189	0.063932	-7.69395	1.43e-14	4.21e-13	AT5G13080.1	Symbols: WRKY75, ATWRKY75 | WRKY DNA-binding protein 75 | chr5:4149740-4151150 REVERSE LENGTH=1411
MD07G1301800	1984.02	-0.514825	0.067064	-7.67662	1.63e-14	4.79e-13	AT5G24590.2	Symbols: ANAC091, TIP | TCV-interacting protein | chr5:8416662-8418933 REVERSE LENGTH=2272
MD13G1160500	69263.3	-0.498968	0.0651249	-7.66171	1.83e-14	5.35e-13
MD01G1071300	2466.85	0.551843	0.0720547	7.65867	1.88e-14	5.46e-13	AT4G01250.1	Symbols: WRKY22, AtWRKY22 | WRKY family transcription factor | chr4:522604-524216 REVERSE LENGTH=1613
MD00G1148200	40371.3	-0.427875	0.0558859	-7.65622	1.91e-14	5.56e-13	AT3G22370.1	Symbols: AOX1A, ATAOX1A | alternative oxidase 1A | chr3:7906791-7908740 FORWARD LENGTH=1950
MD11G1146800	215.653	-1.17526	0.155009	-7.58187	3.41e-14	9.74e-13	AT2G28110.1	Symbols: FRA8, IRX7 | Exostosin family protein | chr2:11977944-11979837 REVERSE LENGTH=1894
MD04G1047700	2067.86	-0.624174	0.0823323	-7.58116	3.42e-14	9.78e-13	AT3G54420.1	Symbols: ATEP3, ATCHITIV, CHIV, EP3 | homolog of carrot EP3-3 chitinase | chr3:20145910-20147063 FORWARD LENGTH=1154
MD10G1202900	448.614	-0.869241	0.114736	-7.57599	3.56e-14	1.01e-12	AT3G12920.1	Symbols: | SBP (S-ribonuclease binding protein) family protein | chr3:4121883-4123508 REVERSE LENGTH=1626
MD00G1143500	4416.14	-0.437228	0.0586498	-7.45489	8.99e-14	2.48e-12	AT1G80840.1	Symbols: WRKY40, ATWRKY40 | WRKY DNA-binding protein 40 | chr1:30383691-30385499 FORWARD LENGTH=1809
MD04G1042400	6243.35	-0.492756	0.0661633	-7.44757	9.51e-14	2.62e-12	AT2G31390.1	Symbols: | pfkB-like carbohydrate kinase family protein | chr2:13383423-13386209 REVERSE LENGTH=2787
MD06G1038300	1341.77	-0.573655	0.0770661	-7.44367	9.79e-14	2.69e-12	AT5G46860.1	Symbols: VAM3, ATVAM3, SYP22, ATSYP22, SGR3 | Syntaxin/t-SNARE family protein | chr5:19012021-19014004 REVERSE LENGTH=1984
MD17G1273900	215.26	-1.22012	0.164138	-7.43351	1.06e-13	2.9e-12	AT5G16340.1	Symbols: | AMP-dependent synthetase and ligase family protein | chr5:5349094-5350907 REVERSE LENGTH=1814
MD02G1076800	511.366	-0.796808	0.107356	-7.42214	1.15e-13	3.15e-12	AT2G19570.1	Symbols: CDA1, AT-CDA1, DESZ | cytidine deaminase 1 | chr2:8470374-8471644 REVERSE LENGTH=1271
MD12G1057600	2575.64	-0.480968	0.0648842	-7.41272	1.24e-13	3.37e-12	AT3G12120.2	Symbols: FAD2 | fatty acid desaturase 2 | chr3:3860445-3862880 REVERSE LENGTH=2436
MD09G1261900	758.206	-0.733051	0.0990304	-7.40228	1.34e-13	3.64e-12	AT3G03440.1	Symbols: | ARM repeat superfamily protein | chr3:815644-818834 FORWARD LENGTH=3191
MD08G1084400	1113.07	-0.666367	0.0903463	-7.3757	1.63e-13	4.43e-12	AT3G01400.1	Symbols: | ARM repeat superfamily protein | chr3:151762-153217 FORWARD LENGTH=1456
MD03G1082200	926.813	-0.68953	0.093948	-7.33949	2.14e-13	5.75e-12	AT5G59590.1	Symbols: UGT76E2 | UDP-glucosyl transferase 76E2 | chr5:24008983-24010649 REVERSE LENGTH=1667
MD04G1205900	3419.67	-0.442021	0.0608649	-7.26233	3.8e-13	1e-11	AT3G05290.1	Symbols: PNC1 | peroxisomal adenine nucleotide carrier 1 | chr3:1505890-1507702 REVERSE LENGTH=1813
MD13G1009300	1654.7	-0.535735	0.0738152	-7.25779	3.93e-13	1.04e-11	AT3G11920.1	Symbols: | glutaredoxin-related | chr3:3772311-3774887 FORWARD LENGTH=2577
MD11G1139800	9857.58	-0.431311	0.0596844	-7.22654	4.95e-13	1.29e-11	AT5G60710.1	Symbols: | Zinc finger (C3HC4-type RING finger) family protein | chr5:24410718-24415068 REVERSE LENGTH=4351
MD05G1112200	5817.95	-0.386453	0.0535667	-7.21443	5.42e-13	1.41e-11	AT1G58440.1	Symbols: XF1, SQE1 | FAD/NAD(P)-binding oxidoreductase family protein | chr1:21713842-21717290 REVERSE LENGTH=3449
MD13G1126300	761.516	-0.705553	0.0982231	-7.18316	6.81e-13	1.75e-11	AT5G13190.1	Symbols: | CONTAINS InterPro DOMAIN/s: LPS-induced tumor necrosis factor alpha factor (InterPro:IPR006629); Has 30201 Blast hits to 17322 proteins in 780 species: Archae - 12; Bacteria - 1396; Metazoa - 17338; Fungi - 3422; Plants - 5037; Viruses - 0; Other Eukaryotes - 2996 (source: NCBI BLink). | chr5:4204817-4206405 REVERSE LENGTH=1589
MD03G1065400	2285.33	-0.672374	0.0940787	-7.14693	8.87e-13	2.27e-11	AT2G30040.1	Symbols: MAPKKK14 | mitogen-activated protein kinase kinase kinase 14 | chr2:12821710-12823169 FORWARD LENGTH=1460
MD10G1266800	3354.39	-0.44223	0.0620378	-7.12839	1.02e-12	2.59e-11	AT1G29370.1	Symbols: | Kinase-related protein of unknown function (DUF1296) | chr1:10277890-10283198 REVERSE LENGTH=5309
MD10G1198000	448.74	0.833351	0.117102	7.11645	1.11e-12	2.81e-11	AT1G16670.1	Symbols: | Protein kinase superfamily protein | chr1:5697324-5699769 FORWARD LENGTH=2446
MD14G1020200	4569.8	-0.584018	0.082193	-7.10545	1.2e-12	3.03e-11	AT2G36320.1	Symbols: | A20/AN1-like zinc finger family protein | chr2:15228788-15230496 FORWARD LENGTH=1709
MD08G1161700	867.972	-0.597241	0.0842265	-7.09089	1.33e-12	3.34e-11	AT1G44350.1	Symbols: ILL6 | IAA-leucine resistant (ILR)-like gene 6 | chr1:16834210-16838286 REVERSE LENGTH=4077
MD16G1022300	4474.67	-0.392092	0.05532	-7.08771	1.36e-12	3.41e-11	AT1G70730.3	Symbols: PGM2 | Phosphoglucomutase/phosphomannomutase family protein | chr1:26669020-26673166 REVERSE LENGTH=4147
MD00G1107000	1227.46	-0.731333	0.103197	-7.0868	1.37e-12	3.43e-11
MD02G1027700	2840.47	-0.460296	0.0651051	-7.07005	1.55e-12	3.87e-11	AT3G15880.1	Symbols: WSIP2 | WUS-interacting protein 2 | chr3:5364612-5372293 REVERSE LENGTH=7682
MD15G1153500	1678.64	-0.61609	0.0875908	-7.03373	2.01e-12	4.97e-11	AT4G30960.1	Symbols: CIPK6, SIP3, SNRK3.14, ATCIPK6 | SOS3-interacting protein 3 | chr4:15067053-15069010 FORWARD LENGTH=1958
MD02G1314500	1735.97	-0.610484	0.0869117	-7.02419	2.15e-12	5.29e-11	AT1G51200.4	Symbols: | A20/AN1-like zinc finger family protein | chr1:18984419-18986653 FORWARD LENGTH=2235
MD11G1231700	3905.69	-0.39728	0.0567487	-7.00068	2.55e-12	6.22e-11	AT5G05320.1	Symbols: | FAD/NAD(P)-binding oxidoreductase family protein | chr5:1575006-1576731 REVERSE LENGTH=1726
MD10G1298500	44.8461	-2.88336	0.412468	-6.99051	2.74e-12	6.66e-11
MD15G1348800	8864.36	-0.420432	0.0604531	-6.95467	3.53e-12	8.54e-11	AT3G26430.1	Symbols: | GDSL-like Lipase/Acylhydrolase superfamily protein | chr3:9671517-9675927 FORWARD LENGTH=4411
MD09G1117000	2894.29	-0.414171	0.0596244	-6.94634	3.75e-12	9.04e-11	AT5G35690.1	Symbols: | CONTAINS InterPro DOMAIN/s: WLM (InterPro:IPR013536), PUB domain (InterPro:IPR018997), PUG domain (InterPro:IPR006567); BEST Arabidopsis thaliana protein match is: zinc ion binding (TAIR:AT1G55915.1); Has 30201 Blast hits to 17322 proteins in 780 species: Archae - 12; Bacteria - 1396; Metazoa - 17338; Fungi - 3422; Plants - 5037; Viruses - 0; Other Eukaryotes - 2996 (source: NCBI BLink…
MD15G1028200	2527.6	-0.427134	0.0616231	-6.93139	4.17e-12	1e-10	AT4G31940.1	Symbols: CYP82C4 | cytochrome P450, family 82, subfamily C, polypeptide 4 | chr4:15451988-15454160 FORWARD LENGTH=2173
MD13G1081700	3071.78	-0.555968	0.0804251	-6.91287	4.75e-12	1.13e-10	AT1G27100.1	Symbols: | Actin cross-linking protein | chr1:9407125-9411172 REVERSE LENGTH=4048
MD13G1004600	855.042	-0.670943	0.0971128	-6.90891	4.88e-12	1.16e-10	AT1G21270.1	Symbols: WAK2 | wall-associated kinase 2 | chr1:7444931-7447549 FORWARD LENGTH=2619
MD05G1328900	1301.39	-0.540804	0.0783831	-6.8995	5.22e-12	1.24e-10	AT1G11380.1	Symbols: | PLAC8 family protein | chr1:3832623-3834191 FORWARD LENGTH=1569
MD01G1195000	378.929	-0.94485	0.13699	-6.89719	5.3e-12	1.26e-10
MD01G1090900	900.976	0.637452	0.0926527	6.88001	5.98e-12	1.41e-10	AT1G01060.4	Symbols: LHY | Homeodomain-like superfamily protein | chr1:33967-37871 REVERSE LENGTH=3905
MD09G1003900	1152.13	-0.629506	0.0915435	-6.87658	6.13e-12	1.45e-10	AT3G26760.1	Symbols: | NAD(P)-binding Rossmann-fold superfamily protein | chr3:9843591-9845176 FORWARD LENGTH=1586
MD07G1288800	548.7	-0.72473	0.105519	-6.86826	6.5e-12	1.53e-10	AT5G24270.2	Symbols: SOS3 | Calcium-binding EF-hand family protein | chr5:8238534-8243357 REVERSE LENGTH=4824
MD13G1155400	287.672	0.949687	0.138301	6.86681	6.57e-12	1.54e-10	AT3G66658.2	Symbols: ALDH22A1 | aldehyde dehydrogenase 22A1 | chr3:2095105-2099137 REVERSE LENGTH=4033
MD14G1077400	1174.14	-0.626851	0.0913568	-6.86156	6.81e-12	1.6e-10	AT3G10300.3	Symbols: | Calcium-binding EF-hand family protein | chr3:3186314-3188205 FORWARD LENGTH=1892
MD08G1003100	1102.06	-0.656646	0.0963232	-6.81711	9.29e-12	2.15e-10	AT1G76250.1	Symbols: | unknown protein; INVOLVED IN: biological_process unknown; LOCATED IN: endomembrane system; EXPRESSED IN: 6 plant structures; EXPRESSED DURING: 4 anthesis, petal differentiation and expansion stage; Has 74 Blast hits to 74 proteins in 16 species: Archae - 0; Bacteria - 0; Metazoa - 1; Fungi - 0; Plants - 69; Viruses - 0; Other Eukaryotes - 4 (source: NCBI BLink). | chr1:28606450-2860912…
MD01G1224800	3704.94	-0.488824	0.0719038	-6.7983	1.06e-11	2.44e-10	AT4G27740.1	Symbols: | Yippee family putative zinc-binding protein | chr4:13839075-13839763 FORWARD LENGTH=689
MD07G1264100	78.2145	1.70737	0.252849	6.75252	1.45e-11	3.31e-10	AT4G23030.1	Symbols: | MATE efflux family protein | chr4:12072857-12074365 FORWARD LENGTH=1509
MD17G1151300	978.974	-0.629072	0.0931802	-6.75113	1.47e-11	3.34e-10	AT3G14205.1	Symbols: | Phosphoinositide phosphatase family protein | chr3:4715707-4720951 REVERSE LENGTH=5245
MD11G1231200	894.88	0.613553	0.0909424	6.74661	1.51e-11	3.44e-10	AT4G27290.1	Symbols: | S-locus lectin protein kinase family protein | chr4:13666281-13669202 FORWARD LENGTH=2922
MD15G1076600	3511.05	-0.526321	0.0782674	-6.72466	1.76e-11	3.98e-10	AT4G37260.1	Symbols: MYB73, ATMYB73 | myb domain protein 73 | chr4:17540490-17541799 FORWARD LENGTH=1310
MD14G1097000	633.377	-0.63892	0.0955484	-6.68688	2.28e-11	5.11e-10	AT2G36680.1	Symbols: | Modifier of rudimentary (Mod(r)) protein | chr2:15369118-15370829 REVERSE LENGTH=1712
MD13G1084100	563.02	-0.696285	0.104369	-6.6714	2.53e-11	5.63e-10	AT1G70000.2	Symbols: | myb-like transcription factor family protein | chr1:26363093-26364759 REVERSE LENGTH=1667
MD00G1083000	790.858	0.600172	0.0900532	6.66464	2.65e-11	5.88e-10	AT1G12420.1	Symbols: ACR8 | ACT domain repeat 8 | chr1:4226362-4229138 REVERSE LENGTH=2777
MD16G1077700	7301.64	-0.390624	0.0588116	-6.64195	3.1e-11	6.83e-10	AT5G15130.1	Symbols: WRKY72, ATWRKY72 | WRKY DNA-binding protein 72 | chr5:4904347-4907094 FORWARD LENGTH=2748
MD08G1037100	145.72	-1.38847	0.209569	-6.62538	3.46e-11	7.62e-10	AT3G50770.1	Symbols: CML41 | calmodulin-like 41 | chr3:18873958-18874780 FORWARD LENGTH=823
MD09G1163600	1726.62	-0.538019	0.0813728	-6.61178	3.8e-11	8.31e-10
MD01G1139200	3470.9	-0.645563	0.0981521	-6.57717	4.79e-11	1.04e-09	AT3G11410.1	Symbols: ATPP2CA, AHG3, PP2CA | protein phosphatase 2CA | chr3:3583883-3585790 REVERSE LENGTH=1908
MD03G1073600	41.6657	-2.34057	0.356107	-6.57267	4.94e-11	1.07e-09	AT5G58860.1	Symbols: CYP86A1, CYP86 | cytochrome P450, family 86, subfamily A, polypeptide 1 | chr5:23765814-23768049 REVERSE LENGTH=2236
MD17G1240300	2533.25	-0.554309	0.0844023	-6.56747	5.12e-11	1.11e-09	AT4G03550.1	Symbols: ATGSL05, GSL05, ATGSL5, PMR4, GSL5 | glucan synthase-like 5 | chr4:1573348-1579696 FORWARD LENGTH=6349
MD06G1008700	9358.21	-0.342131	0.0521116	-6.56536	5.19e-11	1.12e-09	AT4G35090.1	Symbols: CAT2 | catalase 2 | chr4:16700342-16703286 REVERSE LENGTH=2945
MD00G1142500	592.634	-0.670038	0.102363	-6.54569	5.92e-11	1.28e-09	AT5G35560.1	Symbols: | DENN (AEX-3) domain-containing protein | chr5:13742109-13748312 REVERSE LENGTH=6204
MD13G1089600	5656.83	-0.402365	0.0615984	-6.53207	6.49e-11	1.39e-09	AT1G60140.1	Symbols: ATTPS10, TPS10 | trehalose phosphate synthase | chr1:22176934-22180875 REVERSE LENGTH=3942
MD09G1118500	8600.2	-0.439541	0.0674067	-6.52072	7e-11	1.5e-09	AT2G44310.1	Symbols: | Calcium-binding EF-hand family protein | chr2:18309212-18309826 FORWARD LENGTH=615
MD12G1137900	551.056	-0.677633	0.105001	-6.45361	1.09e-10	2.29e-09	AT3G53620.1	Symbols: AtPPa4, PPa4 | pyrophosphorylase 4 | chr3:19880504-19883672 FORWARD LENGTH=3169
MD04G1169400	1276.91	-0.546882	0.0850497	-6.43014	1.27e-10	2.66e-09	AT5G01750.2	Symbols: | Protein of unknown function (DUF567) | chr5:289765-291326 FORWARD LENGTH=1562
MD11G1109700	556.056	-0.700083	0.109102	-6.41677	1.39e-10	2.89e-09	AT5G02390.1	Symbols: | Protein of unknown function (DUF3741) | chr5:508630-511710 REVERSE LENGTH=3081
MD12G1079300	2179.74	-0.431246	0.0672499	-6.41258	1.43e-10	2.96e-09	AT2G41690.1	Symbols: AT-HSFB3, HSFB3 | heat shock transcription factor B3 | chr2:17381723-17382577 FORWARD LENGTH=855
MD03G1289900	12953.2	-0.458651	0.0718258	-6.38561	1.71e-10	3.52e-09	AT4G02380.1	Symbols: SAG21 | senescence-associated gene 21 | chr4:1046343-1046993 REVERSE LENGTH=651
MD17G1274200	239.319	-0.970631	0.15237	-6.37022	1.89e-10	3.87e-09	AT5G36930.1	Symbols: | Disease resistance protein (TIR-NBS-LRR class) family | chr5:14567622-14572630 REVERSE LENGTH=5009
MD02G1084000	57.7733	-1.94997	0.30644	-6.3633	1.97e-10	4.04e-09	AT5G49690.1	Symbols: | UDP-Glycosyltransferase superfamily protein | chr5:20189655-20191390 REVERSE LENGTH=1736
MD15G1107100	7630.29	-0.519121	0.0817024	-6.3538	2.1e-10	4.28e-09	AT5G24890.1	Symbols: | unknown protein; FUNCTIONS IN: molecular_function unknown; INVOLVED IN: biological_process unknown; LOCATED IN: cellular_component unknown; EXPRESSED IN: 24 plant structures; EXPRESSED DURING: 13 growth stages; BEST Arabidopsis thaliana protein match is: unknown protein (TAIR:AT2G24550.1); Has 1807 Blast hits to 1807 proteins in 277 species: Archae - 0; Bacteria - 0; Metazoa - 736; Fun…
MD02G1096500	302.063	2.11587	0.333979	6.33534	2.37e-10	4.8e-09	AT1G19210.1	Symbols: | Integrase-type DNA-binding superfamily protein | chr1:6626822-6627530 REVERSE LENGTH=709
MD15G1188900	596.347	-0.603532	0.0957137	-6.30559	2.87e-10	5.78e-09	AT5G19590.1	Symbols: | Protein of unknown function, DUF538 | chr5:6610730-6612103 REVERSE LENGTH=1374
MD11G1116700	991.956	-0.498672	0.0795036	-6.27232	3.56e-10	7.08e-09	AT1G07710.1	Symbols: | Ankyrin repeat family protein | chr1:2386275-2387986 REVERSE LENGTH=1712
MD04G1038500	3185.37	-0.399443	0.0638051	-6.26036	3.84e-10	7.63e-09	AT3G59350.2	Symbols: | Protein kinase superfamily protein | chr3:21932712-21935154 FORWARD LENGTH=2443
MD15G1014400	2268.01	0.393689	0.0630514	6.24394	4.27e-10	8.44e-09	AT1G19850.1	Symbols: MP, ARF5, IAA24 | Transcriptional factor B3 family protein / auxin-responsive factor AUX/IAA-related | chr1:6886879-6891374 FORWARD LENGTH=4496
MD04G1169300	59.9051	-1.95561	0.313448	-6.23904	4.4e-10	8.68e-09
MD07G1157500	3603.03	-0.403722	0.0651013	-6.20145	5.59e-10	1.09e-08	AT1G01140.1	Symbols: CIPK9, PKS6 | CBL-interacting protein kinase 9 | chr1:64167-67625 REVERSE LENGTH=3459
MD06G1108600	2781.71	-0.376097	0.0608513	-6.18059	6.39e-10	1.24e-08	AT4G10960.1	Symbols: UGE5 | UDP-D-glucose/UDP-D-galactose 4-epimerase 5 | chr4:6713557-6718550 REVERSE LENGTH=4994
MD05G1214900	894.076	-0.515671	0.0835424	-6.17257	6.72e-10	1.3e-08	AT1G16670.1	Symbols: | Protein kinase superfamily protein | chr1:5697324-5699769 FORWARD LENGTH=2446
MD02G1131800	1426.43	-0.494191	0.0803578	-6.14988	7.75e-10	1.49e-08	AT4G36040.1	Symbols: | Chaperone DnaJ-domain superfamily protein | chr4:17049171-17050274 REVERSE LENGTH=1104
MD10G1288000	340.588	0.754578	0.122893	6.14011	8.25e-10	1.58e-08	AT1G61560.1	Symbols: MLO6 | Seven transmembrane MLO family protein | chr1:22708604-22712210 REVERSE LENGTH=3607
MD10G1193000	126.965	1.25173	0.203958	6.1372	8.4e-10	1.6e-08	AT5G43700.1	Symbols: ATAUX2-11, IAA4 | AUX/IAA transcriptional regulator family protein | chr5:17550233-17551581 FORWARD LENGTH=1349
MD15G1003900	9610.76	-0.336154	0.0550406	-6.10738	1.01e-09	1.93e-08	AT1G20440.1	Symbols: COR47, RD17, AtCOR47 | cold-regulated 47 | chr1:7084409-7085772 REVERSE LENGTH=1364
MD15G1108400	1116.27	0.48412	0.0798553	6.06247	1.34e-09	2.52e-08	AT2G24520.1	Symbols: AHA5, HA5 | H(+)-ATPase 5 | chr2:10415432-10419783 FORWARD LENGTH=4352
MD17G1053800	492.641	-0.66048	0.109812	-6.01467	1.8e-09	3.35e-08	AT3G29170.1	Symbols: | Eukaryotic protein of unknown function (DUF872) | chr3:11136006-11137849 REVERSE LENGTH=1844
MD13G1007800	822.452	-0.547431	0.0910512	-6.01234	1.83e-09	3.39e-08	AT3G19830.2	Symbols: NTMC2TYPE5.2, NTMC2T5.2 | Calcium-dependent lipid-binding (CaLB domain) family protein | chr3:6886189-6890064 REVERSE LENGTH=3876
MD12G1185600	605.126	-0.715193	0.11908	-6.00599	1.9e-09	3.53e-08	AT5G01830.1	Symbols: | ARM repeat superfamily protein | chr5:320695-323169 FORWARD LENGTH=2475
MD11G1307000	41601.8	-0.296184	0.0493508	-6.00161	1.95e-09	3.62e-08	AT4G02280.1	Symbols: SUS3, ATSUS3 | sucrose synthase 3 | chr4:994927-998967 FORWARD LENGTH=4041
MD16G1072600	628.347	-0.644157	0.107399	-5.99778	2e-09	3.7e-08	AT2G02970.1	Symbols: | GDA1/CD39 nucleoside phosphatase family protein | chr2:865070-868289 REVERSE LENGTH=3220
MD13G1076100	3158.79	-0.349448	0.0584196	-5.98169	2.21e-09	4.06e-08	AT2G02800.2	Symbols: APK2B | protein kinase 2B | chr2:795515-799442 REVERSE LENGTH=3928
MD01G1236400	253.046	0.865038	0.145275	5.95448	2.61e-09	4.78e-08	AT5G16750.1	Symbols: TOZ | Transducin family protein / WD-40 repeat family protein | chr5:5504346-5509343 REVERSE LENGTH=4998
MD16G1088600	57.6	-1.83256	0.308178	-5.94643	2.74e-09	5.01e-08	AT1G24020.2	Symbols: MLP423 | MLP-like protein 423 | chr1:8500400-8502065 REVERSE LENGTH=1666
MD01G1227100	2548.2	-0.398317	0.0669878	-5.94612	2.75e-09	5.02e-08	AT2G46690.1	Symbols: | SAUR-like auxin-responsive protein family | chr2:19180730-19181467 FORWARD LENGTH=738
MD09G1166100	342.501	-0.758348	0.127677	-5.93958	2.86e-09	5.22e-08	AT3G20240.1	Symbols: | Mitochondrial substrate carrier family protein | chr3:7057011-7058891 FORWARD LENGTH=1881
MD05G1342600	2467.78	0.427848	0.0721069	5.93353	2.96e-09	5.41e-08	AT3G54450.1	Symbols: | Major facilitator superfamily protein | chr3:20158534-20162005 FORWARD LENGTH=3472
MD16G1031200	1187.71	-0.470847	0.0794203	-5.92855	3.06e-09	5.57e-08	AT2G01275.2	Symbols: | RING/FYVE/PHD zinc finger superfamily protein | chr2:142499-144288 REVERSE LENGTH=1790
MD06G1189200	3782.3	-0.416065	0.0703334	-5.91562	3.31e-09	6e-08	AT2G02760.1	Symbols: ATUBC2, UBC2 | ubiquiting-conjugating enzyme 2 | chr2:773684-775371 FORWARD LENGTH=1688
MD09G1147500	260.792	0.864002	0.146885	5.88215	4.05e-09	7.29e-08	AT2G43000.1	Symbols: anac042, NAC042 | NAC domain containing protein 42 | chr2:17880615-17882636 REVERSE LENGTH=2022
MD08G1015500	1851.74	0.416784	0.0710851	5.86317	4.54e-09	8.12e-08	AT1G19850.1	Symbols: MP, ARF5, IAA24 | Transcriptional factor B3 family protein / auxin-responsive factor AUX/IAA-related | chr1:6886879-6891374 FORWARD LENGTH=4496
MD14G1049300	3534.75	-0.396938	0.067759	-5.85808	4.68e-09	8.34e-08	AT3G14460.1	Symbols: | LRR and NB-ARC domains-containing disease resistance protein | chr3:4851990-4856264 REVERSE LENGTH=4275
MD11G1164300	184.695	-1.05288	0.180292	-5.83985	5.22e-09	9.24e-08	AT1G08320.3	Symbols: TGA9, bZIP21 | bZIP transcription factor family protein | chr1:2621904-2627721 REVERSE LENGTH=5818
MD12G1038300	222.546	0.857326	0.14765	5.80648	6.38e-09	1.12e-07	AT5G17540.1	Symbols: | HXXXD-type acyl-transferase family protein | chr5:5781987-5783706 REVERSE LENGTH=1720
MD17G1262300	34.2186	2.43285	0.42046	5.78616	7.2e-09	1.25e-07	AT4G09670.1	Symbols: | Oxidoreductase family protein | chr4:6107150-6109122 REVERSE LENGTH=1973
MD09G1079900	5701.01	-0.324745	0.056174	-5.78106	7.42e-09	1.29e-07	AT5G15948.1	Symbols: CPuORF10 | conserved peptide upstream open reading frame 10 | chr5:5205871-5208036 FORWARD LENGTH=2166
MD17G1004000	331.559	-0.694591	0.121285	-5.72694	1.02e-08	1.74e-07	AT3G16510.1	Symbols: | Calcium-dependent lipid-binding (CaLB domain) family protein | chr3:5616992-5618294 REVERSE LENGTH=1303
MD09G1099100	909.13	-0.49493	0.0864209	-5.72697	1.02e-08	1.74e-07	AT4G03260.2	Symbols: | Outer arm dynein light chain 1 protein | chr4:1428673-1431660 FORWARD LENGTH=2988
MD09G1283000	57.2751	1.77105	0.309784	5.71703	1.08e-08	1.84e-07	AT5G16340.1	Symbols: | AMP-dependent synthetase and ligase family protein | chr5:5349094-5350907 REVERSE LENGTH=1814
MD11G1012100	99.5754	-1.24084	0.217421	-5.70711	1.15e-08	1.94e-07
MD14G1113700	520.211	0.586521	0.103251	5.68054	1.34e-08	2.26e-07	AT1G64060.1	Symbols: ATRBOH F, ATRBOHF, RBOHAP108, RBOHF, RBOH F | respiratory burst oxidase protein F | chr1:23769774-23776931 FORWARD LENGTH=7158
MD10G1254500	843.378	-0.541676	0.0954931	-5.67241	1.41e-08	2.37e-07	AT1G30450.2	Symbols: CCC1, ATCCC1, HAP5 | cation-chloride co-transporter 1 | chr1:10762739-10769532 FORWARD LENGTH=6794
MD09G1079800	28321.2	-0.310215	0.0547718	-5.66377	1.48e-08	2.48e-07	AT3G02470.4	Symbols: | S-adenosylmethionine decarboxylase | chr3:508886-511462 FORWARD LENGTH=2577
MD01G1126100	994.827	-0.482244	0.085312	-5.65272	1.58e-08	2.64e-07	AT3G12570.4	Symbols: FYD | FYD | chr3:3988714-3991079 FORWARD LENGTH=2366
MD15G1151700	2469.42	-0.367718	0.0652335	-5.63695	1.73e-08	2.88e-07	AT4G30600.1	Symbols: | signal recognition particle receptor alpha subunit family protein | chr4:14937840-14941018 REVERSE LENGTH=3179
MD06G1114100	501.661	-0.608464	0.108226	-5.62214	1.89e-08	3.12e-07	AT5G42000.1	Symbols: | ORMDL family protein | chr5:16799354-16799895 FORWARD LENGTH=542
MD09G1181600	2672.7	-0.408497	0.072758	-5.61446	1.97e-08	3.26e-07	AT1G54130.1	Symbols: RSH3, AT-RSH3, ATRSH3 | RELA/SPOT homolog 3 | chr1:20210873-20213942 FORWARD LENGTH=3070
MD16G1045200	785.593	-0.52951	0.0944092	-5.60868	2.04e-08	3.36e-07	AT1G25480.1	Symbols: | Aluminium activated malate transporter family protein | chr1:8948465-8950876 FORWARD LENGTH=2412
MD06G1197600	965.541	0.539175	0.0963091	5.59838	2.16e-08	3.56e-07	AT1G74380.1	Symbols: XXT5 | xyloglucan xylosyltransferase 5 | chr1:27959578-27961454 FORWARD LENGTH=1877
MD07G1092800	348.631	0.689276	0.123351	5.58794	2.3e-08	3.77e-07	AT2G44670.1	Symbols: | Protein of unknown function (DUF581) | chr2:18425180-18426060 FORWARD LENGTH=881
MD15G1141700	12248.5	-0.295472	0.0528803	-5.58757	2.3e-08	3.77e-07	AT2G44160.1	Symbols: MTHFR2 | methylenetetrahydrofolate reductase 2 | chr2:18262210-18265346 FORWARD LENGTH=3137
MD00G1144300	315.973	-0.742028	0.132984	-5.57985	2.41e-08	3.93e-07	AT3G11760.1	Symbols: | unknown protein; FUNCTIONS IN: molecular_function unknown; INVOLVED IN: biological_process unknown; LOCATED IN: cellular_component unknown; EXPRESSED IN: 23 plant structures; EXPRESSED DURING: 14 growth stages; BEST Arabidopsis thaliana protein match is: unknown protein (TAIR:AT5G04860.1); Has 84 Blast hits to 73 proteins in 13 species: Archae - 0; Bacteria - 0; Metazoa - 0; Fungi - 0;…
MD14G1224400	72.0218	-1.71533	0.30845	-5.56113	2.68e-08	4.36e-07	AT5G07990.1	Symbols: TT7, CYP75B1, D501 | Cytochrome P450 superfamily protein | chr5:2560394-2563109 FORWARD LENGTH=2716
MD17G1150200	43.8883	-1.84358	0.336248	-5.48279	4.19e-08	6.67e-07	AT1G54070.1	Symbols: | Dormancy/auxin associated family protein | chr1:20182639-20183242 FORWARD LENGTH=604
MD03G1049900	1873.44	0.457609	0.0837958	5.461	4.73e-08	7.49e-07	AT4G27950.1	Symbols: CRF4 | cytokinin response factor 4 | chr4:13909569-13910859 REVERSE LENGTH=1291
MD04G1194600	7979.17	-0.377749	0.0691774	-5.46059	4.75e-08	7.5e-07	AT3G62550.1	Symbols: | Adenine nucleotide alpha hydrolases-like superfamily protein | chr3:23135984-23137173 FORWARD LENGTH=1190
MD09G1267300	738.542	-0.511137	0.0936896	-5.45564	4.88e-08	7.71e-07	AT3G02850.1	Symbols: SKOR | STELAR K+ outward rectifier | chr3:619678-623558 REVERSE LENGTH=3881
MD15G1043300	546.203	-0.615271	0.112857	-5.45179	4.99e-08	7.86e-07	AT2G24860.1	Symbols: | DnaJ/Hsp40 cysteine-rich domain superfamily protein | chr2:10586775-10588329 REVERSE LENGTH=1555
MD03G1241600	2888.16	-0.357917	0.0659015	-5.43109	5.6e-08	8.77e-07	AT1G16890.2	Symbols: UBC36 | ubiquitin-conjugating enzyme 36 | chr1:5776177-5778484 REVERSE LENGTH=2308
MD01G1072900	1586.09	-0.38017	0.0702178	-5.41415	6.16e-08	9.59e-07	AT3G61580.1	Symbols: | Fatty acid/sphingolipid desaturase | chr3:22786047-22787972 FORWARD LENGTH=1926
MD13G1119900	167.344	-1.13218	0.209395	-5.40689	6.41e-08	9.97e-07	AT1G67330.1	Symbols: | Protein of unknown function (DUF579) | chr1:25213852-25215174 FORWARD LENGTH=1323
MD04G1160600	160.771	0.956278	0.1771	5.39966	6.68e-08	1.04e-06	AT1G47890.1	Symbols: AtRLP7, RLP7 | receptor like protein 7 | chr1:17643976-17647035 FORWARD LENGTH=3060
MD04G1175100	3339.57	-0.318623	0.0596031	-5.34575	9e-08	1.38e-06	AT3G52850.1	Symbols: VSR1, BP-80, ATELP, BP80, BP80B, ATELP1, ATVSR1, GFS1, VSR1;1, BP80-1;1 | vacuolar sorting receptor homolog 1 | chr3:19587821-19591947 FORWARD LENGTH=4127
MD16G1062900	7810.95	-0.375751	0.0704376	-5.33452	9.58e-08	1.46e-06	AT5G15490.1	Symbols: | UDP-glucose 6-dehydrogenase family protein | chr5:5027639-5030194 REVERSE LENGTH=2556
MD04G1212100	149.32	-1.00081	0.187965	-5.32444	1.01e-07	1.54e-06	AT3G21510.1	Symbols: AHP1 | histidine-containing phosphotransmitter 1 | chr3:7578175-7579599 REVERSE LENGTH=1425
MD13G1021600	1957.69	-0.382515	0.0719968	-5.31295	1.08e-07	1.63e-06	AT2G01600.1	Symbols: | ENTH/ANTH/VHS superfamily protein | chr2:268818-272610 FORWARD LENGTH=3793
MD16G1143100	440.27	-0.634548	0.119602	-5.30551	1.12e-07	1.69e-06	AT3G26690.2	Symbols: ATNUDT13, ATNUDX13, NUDX13 | nudix hydrolase homolog 13 | chr3:9804253-9805715 REVERSE LENGTH=1463
MD08G1076900	4557.38	-0.336843	0.0638954	-5.27179	1.35e-07	2.02e-06	AT4G07960.1	Symbols: ATCSLC12, CSLC12 | Cellulose-synthase-like C12 | chr4:4802341-4805647 REVERSE LENGTH=3307
MD15G1346800	1095.23	-0.415381	0.0788321	-5.26919	1.37e-07	2.04e-06	AT1G44350.1	Symbols: ILL6 | IAA-leucine resistant (ILR)-like gene 6 | chr1:16834210-16838286 REVERSE LENGTH=4077
MD12G1143900	140.026	1.00548	0.190919	5.26652	1.39e-07	2.07e-06	AT5G02230.2	Symbols: | Haloacid dehalogenase-like hydrolase (HAD) superfamily protein | chr5:449057-450654 FORWARD LENGTH=1598
MD01G1224100	177.856	0.990302	0.18835	5.25778	1.46e-07	2.17e-06	AT5G24320.1	Symbols: | Transducin/WD40 repeat-like superfamily protein | chr5:8284436-8288039 REVERSE LENGTH=3604
MD03G1054700	2106.17	-0.526392	0.100352	-5.24547	1.56e-07	2.31e-06	AT2G30360.1	Symbols: CIPK11, PKS5, SIP4, SNRK3.22 | SOS3-interacting protein 4 | chr2:12936979-12938834 REVERSE LENGTH=1856
MD04G1245100	5723.89	-0.339811	0.0649772	-5.22969	1.7e-07	2.51e-06	AT5G16440.1	Symbols: IPP1 | isopentenyl diphosphate isomerase 1 | chr5:5371627-5373735 FORWARD LENGTH=2109
MD03G1230700	1656.95	-0.463493	0.0888865	-5.21444	1.84e-07	2.71e-06	AT3G15260.2	Symbols: | Protein phosphatase 2C family protein | chr3:5138696-5142644 FORWARD LENGTH=3949
MD01G1069200	3645.43	-0.30823	0.059596	-5.17199	2.32e-07	3.36e-06	AT2G46080.1	Symbols: | CONTAINS InterPro DOMAIN/s: Protein BYPASS related (InterPro:IPR008511); BEST Arabidopsis thaliana protein match is: Protein of unknown function (DUF793) (TAIR:AT1G01550.2); Has 153 Blast hits to 139 proteins in 20 species: Archae - 0; Bacteria - 2; Metazoa - 1; Fungi - 0; Plants - 150; Viruses - 0; Other Eukaryotes - 0 (source: NCBI BLink). | chr2:18948117-18950105 REVERSE LENGTH=1989
MD17G1168000	902.077	-0.5285	0.102201	-5.17116	2.33e-07	3.37e-06	AT1G54130.1	Symbols: RSH3, AT-RSH3, ATRSH3 | RELA/SPOT homolog 3 | chr1:20210873-20213942 FORWARD LENGTH=3070
MD17G1279400	1704.09	-0.347558	0.0672636	-5.1671	2.38e-07	3.44e-06	AT5G26751.1	Symbols: ATSK11, SK 11 | shaggy-related kinase 11 | chr5:9399377-9402476 REVERSE LENGTH=3100
MD05G1321000	48.9473	1.83762	0.356074	5.16077	2.46e-07	3.55e-06	AT4G27430.2	Symbols: CIP7 | COP1-interacting protein 7 | chr4:13718679-13723324 FORWARD LENGTH=4646
MD08G1170000	1951.01	-0.382668	0.0743144	-5.14931	2.61e-07	3.77e-06	AT4G08180.1	Symbols: ORP1C | OSBP(oxysterol binding protein)-related protein 1C | chr4:5169484-5173662 FORWARD LENGTH=4179
MD07G1222200	512.313	-0.564543	0.109947	-5.13467	2.83e-07	4.06e-06	AT3G55960.1	Symbols: | Haloacid dehalogenase-like hydrolase (HAD) superfamily protein | chr3:20760457-20763033 REVERSE LENGTH=2577
MD15G1031100	153.131	1.01857	0.198385	5.13429	2.83e-07	4.06e-06	AT5G65650.1	Symbols: | Protein of unknown function (DUF1195) | chr5:26239502-26241515 FORWARD LENGTH=2014
MD17G1258100	1526.91	-0.388265	0.0756496	-5.13242	2.86e-07	4.1e-06	AT5G37720.2	Symbols: ALY4 | ALWAYS EARLY 4 | chr5:14981638-14984606 REVERSE LENGTH=2969
MD10G1240500	8954.34	0.294726	0.0577729	5.10146	3.37e-07	4.78e-06	AT5G36110.1	Symbols: CYP716A1 | cytochrome P450, family 716, subfamily A, polypeptide 1 | chr5:14195377-14197613 FORWARD LENGTH=2237
MD17G1002100	601.489	-0.51313	0.101065	-5.07725	3.83e-07	5.37e-06
MD07G1100900	729.894	-0.629613	0.124535	-5.05569	4.29e-07	5.98e-06	AT3G60450.1	Symbols: | Phosphoglycerate mutase family protein | chr3:22340957-22342315 FORWARD LENGTH=1359
MD11G1280500	813.74	-0.428275	0.0847185	-5.05527	4.3e-07	5.99e-06	AT1G03090.2	Symbols: MCCA | methylcrotonyl-CoA carboxylase alpha chain, mitochondrial / 3-methylcrotonyl-CoA carboxylase 1 (MCCA) | chr1:739679-744184 FORWARD LENGTH=4506
MD10G1305800	873.327	-0.476949	0.0948796	-5.02689	4.99e-07	6.87e-06	AT1G11380.1	Symbols: | PLAC8 family protein | chr1:3832623-3834191 FORWARD LENGTH=1569
MD10G1237000	481.349	-0.660386	0.132004	-5.00278	5.65e-07	7.7e-06	AT4G19645.2	Symbols: | TRAM, LAG1 and CLN8 (TLC) lipid-sensing domain containing protein | chr4:10689846-10691724 REVERSE LENGTH=1879
MD10G1241500	2779.56	-0.306099	0.0615182	-4.97575	6.5e-07	8.77e-06	AT1G30620.2	Symbols: HSR8, MUR4, UXE1 | NAD(P)-binding Rossmann-fold superfamily protein | chr1:10854549-10858244 FORWARD LENGTH=3696
MD11G1097900	2175.7	-0.334841	0.0674888	-4.96143	7e-07	9.39e-06	AT5G59450.1	Symbols: | GRAS family transcription factor | chr5:23974668-23976791 FORWARD LENGTH=2124
MD02G1307700	168.669	0.829532	0.167264	4.95942	7.07e-07	9.48e-06	AT3G08030.1	Symbols: | Protein of unknown function, DUF642 | chr3:2564153-2566002 FORWARD LENGTH=1850
MD07G1070900	5453.5	-0.334636	0.0678217	-4.93405	8.05e-07	1.07e-05	AT5G04750.1	Symbols: | F1F0-ATPase inhibitor protein, putative | chr5:1372169-1373599 FORWARD LENGTH=1431
MD10G1064900	2579.46	0.302246	0.0612832	4.93196	8.14e-07	1.08e-05	AT4G34640.1	Symbols: SQS1, ERG9 | squalene synthase 1 | chr4:16538282-16541926 FORWARD LENGTH=3645
MD03G1044400	193.005	0.778509	0.158098	4.92422	8.47e-07	1.12e-05	AT5G56270.1	Symbols: WRKY2, ATWRKY2 | WRKY DNA-binding protein 2 | chr5:22779693-22783268 FORWARD LENGTH=3576
MD04G1116400	3213.05	-0.328975	0.0670178	-4.90877	9.16e-07	1.21e-05	AT1G07670.1	Symbols: ATECA4, ECA4 | endomembrane-type CA-ATPase 4 | chr1:2370052-2374545 REVERSE LENGTH=4494
MD16G1144900	340.7	-0.626166	0.127735	-4.90209	9.48e-07	1.24e-05	AT1G28190.1	Symbols: | unknown protein; BEST Arabidopsis thaliana protein match is: unknown protein (TAIR:AT5G12340.1); Has 166 Blast hits to 162 proteins in 36 species: Archae - 0; Bacteria - 2; Metazoa - 15; Fungi - 5; Plants - 124; Viruses - 0; Other Eukaryotes - 20 (source: NCBI BLink). | chr1:9846884-9847923 REVERSE LENGTH=1040
MD01G1156900	5806.61	-0.306674	0.0627116	-4.89023	1.01e-06	1.32e-05	AT5G45840.1	Symbols: | Leucine-rich repeat protein kinase family protein | chr5:18593917-18597995 REVERSE LENGTH=4079
MD14G1148700	3338.77	-0.348975	0.071396	-4.88787	1.02e-06	1.33e-05	AT5G50920.1	Symbols: CLPC, ATHSP93-V, HSP93-V, DCA1, CLPC1 | CLPC homologue 1 | chr5:20715469-20720374 REVERSE LENGTH=4906
MD04G1233200	166.65	-0.863875	0.177202	-4.87508	1.09e-06	1.41e-05	AT1G66910.1	Symbols: | Protein kinase superfamily protein | chr1:24961634-24963946 REVERSE LENGTH=2313
MD13G1051400	21.8453	2.82643	0.581594	4.8598	1.18e-06	1.52e-05	AT2G01150.1	Symbols: RHA2B | RING-H2 finger protein 2B | chr2:100649-101495 FORWARD LENGTH=847
MD10G1090600	1749.4	-0.343259	0.0706808	-4.85647	1.19e-06	1.54e-05	AT2G15760.1	Symbols: | Protein of unknown function (DUF1645) | chr2:6865610-6866877 REVERSE LENGTH=1268
MD14G1039700	730.63	0.486739	0.100376	4.84915	1.24e-06	1.6e-05	AT2G35940.3	Symbols: BLH1 | BEL1-like homeodomain 1 | chr2:15088832-15092353 REVERSE LENGTH=3522
MD14G1171800	4509.12	-0.311501	0.0642811	-4.84592	1.26e-06	1.62e-05	AT4G24690.1	Symbols: | ubiquitin-associated (UBA)/TS-N domain-containing protein / octicosapeptide/Phox/Bemp1 (PB1) domain-containing protein | chr4:12741033-12744533 FORWARD LENGTH=3501
MD13G1027900	87.6812	-1.16374	0.240197	-4.84494	1.27e-06	1.63e-05
MD14G1062500	193105	-0.234341	0.0484939	-4.83239	1.35e-06	1.73e-05	AT5G06860.1	Symbols: PGIP1, ATPGIP1 | polygalacturonase inhibiting protein 1 | chr5:2132350-2133587 FORWARD LENGTH=1238
MD15G1262500	7834.99	-0.331934	0.0687332	-4.82931	1.37e-06	1.75e-05
MD10G1240600	1456.61	0.395029	0.0819794	4.81864	1.45e-06	1.84e-05	AT5G36110.1	Symbols: CYP716A1 | cytochrome P450, family 716, subfamily A, polypeptide 1 | chr5:14195377-14197613 FORWARD LENGTH=2237
MD16G1093200	14.4369	4.17792	0.868591	4.80999	1.51e-06	1.92e-05	AT5G14750.1	Symbols: WER, ATMYB66, WER1, MYB66 | myb domain protein 66 | chr5:4763452-4764738 REVERSE LENGTH=1287
MD15G1043100	168.767	0.862324	0.179493	4.80423	1.55e-06	1.97e-05	AT4G31780.2	Symbols: MGD1, MGDA | monogalactosyl diacylglycerol synthase 1 | chr4:15373999-15377134 FORWARD LENGTH=3136
MD01G1234100	322.44	0.661719	0.138156	4.78965	1.67e-06	2.11e-05	AT1G15750.4	Symbols: WSIP1, TPL | Transducin family protein / WD-40 repeat family protein | chr1:5414817-5420929 REVERSE LENGTH=6113
MD01G1224700	608.611	-0.51844	0.108274	-4.78821	1.68e-06	2.12e-05	AT4G27745.1	Symbols: | Yippee family putative zinc-binding protein | chr4:13840015-13841489 FORWARD LENGTH=1475
MD16G1164700	1357.51	-0.518888	0.108417	-4.78602	1.7e-06	2.15e-05	AT3G16720.1	Symbols: ATL2, TL2 | TOXICOS EN LEVADURA 2 | chr3:5692738-5694127 FORWARD LENGTH=1390
MD15G1078300	13332.2	-0.273964	0.057294	-4.78172	1.74e-06	2.19e-05	AT1G47128.1	Symbols: RD21, RD21A | Granulin repeat cysteine protease family protein | chr1:17282825-17285670 REVERSE LENGTH=2846
MD04G1004800	2734.59	-0.296446	0.0620881	-4.77459	1.8e-06	2.26e-05	AT3G24180.2	Symbols: | Beta-glucosidase, GBA2 type family protein | chr3:8734634-8741725 REVERSE LENGTH=7092
MD06G1237400	213.888	-0.790726	0.166384	-4.75241	2.01e-06	2.5e-05	AT1G14590.1	Symbols: | Nucleotide-diphospho-sugar transferase family protein | chr1:4998816-5000643 REVERSE LENGTH=1828
MD02G1028700	13313.7	-0.310684	0.0655284	-4.74122	2.12e-06	2.63e-05	AT5G20230.1	Symbols: ATBCB, BCB, SAG14 | blue-copper-binding protein | chr5:6826506-6827629 FORWARD LENGTH=1124
MD16G1000400	316.775	0.624925	0.132021	4.73351	2.21e-06	2.72e-05	AT3G19820.3	Symbols: DWF1 | cell elongation protein / DWARF1 / DIMINUTO (DIM) | chr3:6879617-6882121 REVERSE LENGTH=2505
MD06G1235000	3503.4	-0.337664	0.0714386	-4.72663	2.28e-06	2.8e-05	AT2G01970.1	Symbols: | Endomembrane protein 70 protein family | chr2:451871-454885 REVERSE LENGTH=3015
MD02G1138500	1014.21	-0.432639	0.0916008	-4.72309	2.32e-06	2.85e-05	AT3G51000.1	Symbols: | alpha/beta-Hydrolases superfamily protein | chr3:18945025-18946621 REVERSE LENGTH=1597
MD06G1237600	856.999	-0.408051	0.0864475	-4.72022	2.36e-06	2.88e-05	AT5G44820.1	Symbols: | Nucleotide-diphospho-sugar transferase family protein | chr5:18095713-18097585 REVERSE LENGTH=1873
MD06G1203400	19.2152	2.67497	0.566862	4.71891	2.37e-06	2.9e-05	AT1G74110.1	Symbols: CYP78A10 | cytochrome P450, family 78, subfamily A, polypeptide 10 | chr1:27866667-27868368 REVERSE LENGTH=1702
MD11G1144800	2825.31	-0.330929	0.0701735	-4.71587	2.41e-06	2.94e-05	AT5G59300.1	Symbols: UBC7, ATUBC7 | ubiquitin carrier protein 7 | chr5:23919597-23921304 REVERSE LENGTH=1708
MD10G1286300	1660.56	-0.335178	0.0711961	-4.70781	2.5e-06	3.05e-05	AT5G47220.1	Symbols: ATERF2, ATERF-2, ERF2 | ethylene responsive element binding factor 2 | chr5:19171862-19172823 REVERSE LENGTH=962
MD07G1294900	394.554	0.551768	0.11727	4.70512	2.54e-06	3.08e-05	AT5G24320.1	Symbols: | Transducin/WD40 repeat-like superfamily protein | chr5:8284436-8288039 REVERSE LENGTH=3604
MD00G1093200	57.8028	-1.32194	0.282225	-4.68399	2.81e-06	3.39e-05	AT1G29640.1	Symbols: | Protein of unknown function, DUF584 | chr1:10355703-10356482 REVERSE LENGTH=780
MD11G1222500	442.397	-0.551581	0.118027	-4.67335	2.96e-06	3.56e-05	AT5G54840.1	Symbols: SGP1 | Ras-related small GTP-binding family protein | chr5:22276630-22278423 REVERSE LENGTH=1794
MD14G1167000	237.649	-0.659176	0.141244	-4.66694	3.06e-06	3.67e-05	AT5G63160.1	Symbols: BT1 | BTB and TAZ domain protein 1 | chr5:25333263-25335485 REVERSE LENGTH=2223
MD15G1211600	2716.99	0.445675	0.095608	4.66148	3.14e-06	3.76e-05	AT4G29780.1	Symbols: | unknown protein; BEST Arabidopsis thaliana protein match is: unknown protein (TAIR:AT5G12010.1); Has 945 Blast hits to 944 proteins in 87 species: Archae - 0; Bacteria - 0; Metazoa - 519; Fungi - 43; Plants - 365; Viruses - 0; Other Eukaryotes - 18 (source: NCBI BLink). | chr4:14579704-14581700 FORWARD LENGTH=1997
MD10G1290000	869.693	-0.416625	0.0894748	-4.65634	3.22e-06	3.85e-05	AT5G26990.1	Symbols: | Drought-responsive family protein | chr5:9491072-9493920 FORWARD LENGTH=2849
MD15G1213300	780.997	-0.445718	0.096421	-4.62263	3.79e-06	4.48e-05	AT5G20520.1	Symbols: WAV2 | alpha/beta-Hydrolases superfamily protein | chr5:6943154-6946454 REVERSE LENGTH=3301
MD09G1016600	19963.3	-0.238308	0.0516533	-4.6136	3.96e-06	4.67e-05	AT5G40780.2	Symbols: | lysine histidine transporter 1 | chr5:16323682-16327281 FORWARD LENGTH=3600
MD11G1076800	4401.1	0.28402	0.0618965	4.58863	4.46e-06	5.23e-05	AT2G29730.1	Symbols: UGT71D1 | UDP-glucosyl transferase 71D1 | chr2:12703537-12705181 FORWARD LENGTH=1645
MD16G1045300	906.865	-0.396474	0.0864686	-4.58518	4.54e-06	5.32e-05	AT1G25480.1	Symbols: | Aluminium activated malate transporter family protein | chr1:8948465-8950876 FORWARD LENGTH=2412
MD04G1135200	614.82	0.482865	0.105573	4.57375	4.79e-06	5.59e-05	AT2G29360.1	Symbols: | NAD(P)-binding Rossmann-fold superfamily protein | chr2:12603803-12605271 FORWARD LENGTH=1469
MD05G1262700	22183.7	-0.257226	0.0564036	-4.56046	5.1e-06	5.93e-05	AT5G36110.1	Symbols: CYP716A1 | cytochrome P450, family 716, subfamily A, polypeptide 1 | chr5:14195377-14197613 FORWARD LENGTH=2237
MD02G1065400	2311.14	0.316616	0.0694888	4.55636	5.2e-06	6.03e-05	AT4G15450.1	Symbols: | Senescence/dehydration-associated protein-related | chr4:8839414-8841276 FORWARD LENGTH=1863
MD16G1202100	3801.06	-0.30954	0.0679638	-4.55448	5.25e-06	6.08e-05	AT3G22930.1	Symbols: CML11 | calmodulin-like 11 | chr3:8124083-8125931 REVERSE LENGTH=1849
MD07G1305300	1800.88	-0.36106	0.0794094	-4.54681	5.45e-06	6.29e-05	AT5G17165.1	Symbols: | unknown protein; FUNCTIONS IN: molecular_function unknown; INVOLVED IN: biological_process unknown; LOCATED IN: cellular_component unknown; BEST Arabidopsis thaliana protein match is: unknown protein (TAIR:AT3G03150.1); Has 39 Blast hits to 39 proteins in 11 species: Archae - 0; Bacteria - 0; Metazoa - 0; Fungi - 0; Plants - 39; Viruses - 0; Other Eukaryotes - 0 (source: NCBI BLink). |…
MD17G1184100	1359.81	-0.501621	0.110374	-4.54475	5.5e-06	6.35e-05	AT3G16350.1	Symbols: | Homeodomain-like superfamily protein | chr3:5547718-5549660 FORWARD LENGTH=1943
MD10G1271000	143.164	0.860946	0.189613	4.54054	5.61e-06	6.47e-05	AT4G18960.1	Symbols: AG | K-box region and MADS-box transcription factor family protein | chr4:10382856-10388539 FORWARD LENGTH=5684
MD16G1089800	2294.99	-0.312063	0.068899	-4.52928	5.92e-06	6.79e-05	AT1G23870.1	Symbols: ATTPS9, TPS9 | trehalose-phosphatase/synthase 9 | chr1:8432179-8435656 FORWARD LENGTH=3478
MD16G1140800	1592.48	0.328052	0.0725176	4.52375	6.08e-06	6.96e-05	AT5G61890.1	Symbols: | Integrase-type DNA-binding superfamily protein | chr5:24852639-24853910 REVERSE LENGTH=1272
MD15G1082300	696.231	-0.418793	0.0927986	-4.51293	6.39e-06	7.29e-05	AT5G42900.3	Symbols: | cold regulated gene 27 | chr5:17198117-17199793 REVERSE LENGTH=1677
MD14G1233200	1769.48	0.302821	0.0672829	4.50072	6.77e-06	7.68e-05	AT1G18070.2	Symbols: | Translation elongation factor EF1A/initiation factor IF2gamma family protein | chr1:6213777-6218340 REVERSE LENGTH=4564
MD16G1037100	306.606	0.596237	0.133711	4.45914	8.23e-06	9.19e-05	AT2G01210.1	Symbols: | Leucine-rich repeat protein kinase family protein | chr2:119441-121846 REVERSE LENGTH=2406
MD15G1395600	3265.42	-0.368635	0.0826891	-4.45808	8.27e-06	9.23e-05	AT1G22840.1	Symbols: CYTC-1, ATCYTC-A | CYTOCHROME C-1 | chr1:8079287-8080574 FORWARD LENGTH=1288
MD11G1282500	822.311	-0.413906	0.092844	-4.45807	8.27e-06	9.23e-05	AT3G63220.1	Symbols: | Galactose oxidase/kelch repeat superfamily protein | chr3:23357392-23359148 REVERSE LENGTH=1757
MD02G1069700	129.491	0.892159	0.200756	4.44399	8.83e-06	9.81e-05	AT3G14470.1	Symbols: | NB-ARC domain-containing disease resistance protein | chr3:4857940-4861247 FORWARD LENGTH=3308
MD09G1099500	383.836	-0.623072	0.140313	-4.44059	8.97e-06	9.95e-05	AT4G27310.1	Symbols: | B-box type zinc finger family protein | chr4:13675638-13676910 FORWARD LENGTH=1273
MD15G1432300	52.4622	-1.35637	0.30573	-4.43649	9.14e-06	0.000101277
MD15G1062500	9427.77	-0.350468	0.0790624	-4.4328	9.3e-06	0.000102915	AT4G29190.1	Symbols: | Zinc finger C-x8-C-x5-C-x3-H type family protein | chr4:14391938-14393373 REVERSE LENGTH=1436
MD09G1088000	52.6916	1.53656	0.346965	4.42858	9.49e-06	0.000104756	AT5G04700.1	Symbols: | Ankyrin repeat family protein | chr5:1354240-1356754 REVERSE LENGTH=2515
MD04G1016600	2999.74	-0.331482	0.0754688	-4.39231	1.12e-05	0.000121981	AT4G13830.2	Symbols: J20 | DNAJ-like 20 | chr4:8011424-8012780 FORWARD LENGTH=1357
MD13G1077300	2504.58	-0.322363	0.0734799	-4.38709	1.15e-05	0.00012472	AT2G02760.1	Symbols: ATUBC2, UBC2 | ubiquiting-conjugating enzyme 2 | chr2:773684-775371 FORWARD LENGTH=1688
MD15G1009800	1475.29	-0.337227	0.076878	-4.38653	1.15e-05	0.000124996	AT1G20110.1	Symbols: | RING/FYVE/PHD zinc finger superfamily protein | chr1:6971485-6974835 FORWARD LENGTH=3351
MD01G1144200	11.0277	5.73551	1.30867	4.38271	1.17e-05	0.000126978
MD09G1203300	1146.33	-0.408263	0.093257	-4.37783	1.2e-05	0.000129577	AT1G79750.1	Symbols: ATNADP-ME4, NADP-ME4 | NADP-malic enzyme 4 | chr1:30007326-30011393 REVERSE LENGTH=4068
MD02G1086500	425.965	0.587923	0.134634	4.36681	1.26e-05	0.00013604	AT5G20540.1	Symbols: ATBRXL4, BRX-LIKE4, BRXL4 | BREVIS RADIX-like 4 | chr5:6947843-6952038 FORWARD LENGTH=4196
MD02G1060200	15.1164	3.22769	0.739351	4.36558	1.27e-05	0.000136762	AT5G11590.1	Symbols: TINY2 | Integrase-type DNA-binding superfamily protein | chr5:3727534-3728726 REVERSE LENGTH=1193
MD15G1021200	12.3227	4.98582	1.14499	4.35444	1.33e-05	0.000143229	AT1G19715.1	Symbols: | Mannose-binding lectin superfamily protein | chr1:6816896-6819513 REVERSE LENGTH=2618
MD13G1016500	1371.63	0.327285	0.0752856	4.34724	1.38e-05	0.000147646	AT1G14720.1	Symbols: XTR2, EXGT-A2, ATXTH28, XTH28 | xyloglucan endotransglucosylase/hydrolase 28 | chr1:5066636-5068645 REVERSE LENGTH=2010
MD12G1040700	492.752	0.555318	0.128297	4.32837	1.5e-05	0.000159462	AT2G35940.3	Symbols: BLH1 | BEL1-like homeodomain 1 | chr2:15088832-15092353 REVERSE LENGTH=3522
MD02G1117900	198.085	0.703331	0.162869	4.3184	1.57e-05	0.000166045	AT2G17220.2	Symbols: | Protein kinase superfamily protein | chr2:7487675-7490176 REVERSE LENGTH=2502
MD16G1093500	9550.1	-0.3381	0.0783666	-4.31434	1.6e-05	0.000168804	AT1G70420.1	Symbols: | Protein of unknown function (DUF1645) | chr1:26539574-26540762 REVERSE LENGTH=1189
MD05G1318100	868.556	-0.367458	0.0851824	-4.31378	1.6e-05	0.000169176	AT2G20780.1	Symbols: | Major facilitator superfamily protein | chr2:8947242-8949413 REVERSE LENGTH=2172
MD07G1184600	867.517	-0.398638	0.0931271	-4.28058	1.86e-05	0.000193918	AT5G13590.1	Symbols: | unknown protein; Has 150 Blast hits to 121 proteins in 42 species: Archae - 0; Bacteria - 8; Metazoa - 80; Fungi - 5; Plants - 17; Viruses - 0; Other Eukaryotes - 40 (source: NCBI BLink). | chr5:4373239-4379356 REVERSE LENGTH=6118
MD12G1143400	290.45	-0.577025	0.135048	-4.27274	1.93e-05	0.000200453	AT1G07540.1	Symbols: TRFL2 | TRF-like 2 | chr1:2318433-2321048 REVERSE LENGTH=2616
MD10G1190100	286.989	-0.579505	0.135732	-4.26948	1.96e-05	0.000203196
MD09G1037500	1730.01	-0.367555	0.0861156	-4.26816	1.97e-05	0.000204258	AT3G48050.2	Symbols: | BAH domain ;TFIIS helical bundle-like domain | chr3:17733533-17739412 REVERSE LENGTH=5880
MD14G1227900	2102.21	-0.307652	0.072225	-4.25963	2.05e-05	0.00021119	AT1G48790.1	Symbols: AMSH1 | associated molecule with the SH3 domain of STAM 1 | chr1:18043672-18047659 REVERSE LENGTH=3988
MD13G1025200	513.55	0.440336	0.103931	4.23681	2.27e-05	0.00023256	AT2G01430.1	Symbols: ATHB17, ATHB-17, HB17 | homeobox-leucine zipper protein 17 | chr2:187798-190369 REVERSE LENGTH=2572
MD08G1096000	1396.76	-0.447315	0.1058	-4.22792	2.36e-05	0.000241117	AT2G23340.1	Symbols: DEAR3 | DREB and EAR motif protein 3 | chr2:9937998-9938875 FORWARD LENGTH=878
MD13G1118800	988.802	-0.397784	0.0942086	-4.22238	2.42e-05	0.000246128	AT1G67360.1	Symbols: | Rubber elongation factor protein (REF) | chr1:25236811-25238036 REVERSE LENGTH=1226
MD04G1116300	14.1704	-3.2325	0.768129	-4.20828	2.57e-05	0.000260405	AT2G37360.1	Symbols: | ABC-2 type transporter family protein | chr2:15673442-15675920 REVERSE LENGTH=2479
MD16G1080800	901.863	-0.494352	0.117965	-4.19067	2.78e-05	0.000280623	AT1G27100.1	Symbols: | Actin cross-linking protein | chr1:9407125-9411172 REVERSE LENGTH=4048
MD06G1182400	2487.05	0.285613	0.0683607	4.17804	2.94e-05	0.000294885	AT3G48100.1	Symbols: ARR5, ATRR2, IBC6, RR5 | response regulator 5 | chr3:17758427-17760874 REVERSE LENGTH=2448
MD05G1316600	776.518	-0.361276	0.0865707	-4.17319	3e-05	0.000300794	AT1G11060.1	Symbols: | WAPL (Wings apart-like protein regulation of heterochromatin) protein | chr1:3684568-3689847 FORWARD LENGTH=5280
MD15G1131400	2122.36	-0.434643	0.104284	-4.16786	3.07e-05	0.000307439	AT4G32020.1	Symbols: | unknown protein; FUNCTIONS IN: molecular_function unknown; INVOLVED IN: biological_process unknown; LOCATED IN: chloroplast; EXPRESSED IN: 24 plant structures; EXPRESSED DURING: 15 growth stages; BEST Arabidopsis thaliana protein match is: unknown protein (TAIR:AT2G25250.1); Has 65 Blast hits to 65 proteins in 19 species: Archae - 0; Bacteria - 0; Metazoa - 3; Fungi - 8; Plants - 54; V…
MD00G1142600	1720.77	0.308884	0.0741142	4.16768	3.08e-05	0.000307581	AT2G06050.3	Symbols: OPR3 | oxophytodienoate-reductase 3 | chr2:2359240-2362118 REVERSE LENGTH=2879
MD15G1216100	2589.64	-0.265419	0.0639945	-4.14754	3.36e-05	0.000334096	AT5G35560.1	Symbols: | DENN (AEX-3) domain-containing protein | chr5:13742109-13748312 REVERSE LENGTH=6204
MD13G1121400	1377.91	-0.342538	0.0825969	-4.1471	3.37e-05	0.000334567	AT1G27290.2	Symbols: | unknown protein; FUNCTIONS IN: molecular_function unknown; INVOLVED IN: biological_process unknown; EXPRESSED IN: 25 plant structures; EXPRESSED DURING: 15 growth stages; Has 44 Blast hits to 44 proteins in 12 species: Archae - 0; Bacteria - 0; Metazoa - 0; Fungi - 0; Plants - 44; Viruses - 0; Other Eukaryotes - 0 (source: NCBI BLink). | chr1:9481532-9482912 FORWARD LENGTH=1381
MD17G1048300	3547.48	-0.264428	0.0637838	-4.14569	3.39e-05	0.000336197	AT5G39890.1	Symbols: | Protein of unknown function (DUF1637) | chr5:15974393-15976270 FORWARD LENGTH=1878
MD05G1279400	408.957	-0.475127	0.114855	-4.13675	3.52e-05	0.000348298
MD16G1047300	1503.17	-0.311537	0.0753127	-4.13659	3.53e-05	0.000348429	AT1G25550.1	Symbols: | myb-like transcription factor family protein | chr1:8976434-8978093 FORWARD LENGTH=1660
MD08G1207700	86.1454	0.960739	0.232279	4.13613	3.53e-05	0.000348885	AT5G65640.1	Symbols: bHLH093 | beta HLH protein 93 | chr5:26237055-26239084 FORWARD LENGTH=2030
MD00G1137300	57.2116	1.25196	0.303118	4.13028	3.62e-05	0.000356838	AT2G46940.1	Symbols: | unknown protein; BEST Arabidopsis thaliana protein match is: unknown protein (TAIR:AT3G62070.1); Has 143 Blast hits to 141 proteins in 14 species: Archae - 0; Bacteria - 0; Metazoa - 4; Fungi - 0; Plants - 139; Viruses - 0; Other Eukaryotes - 0 (source: NCBI BLink). | chr2:19286658-19287581 REVERSE LENGTH=924
MD10G1300800	695.634	-0.398334	0.0964859	-4.12842	3.65e-05	0.00035915	AT1G61240.4	Symbols: | Protein of unknown function (DUF707) | chr1:22581466-22585203 FORWARD LENGTH=3738
MD05G1093700	318.489	0.59172	0.143448	4.12499	3.71e-05	0.000364308	AT5G59845.1	Symbols: | Gibberellin-regulated family protein | chr5:24111324-24112020 FORWARD LENGTH=697
MD02G1107300	130.679	-0.910403	0.221251	-4.11479	3.88e-05	0.000379057
MD06G1169600	60.1995	1.13485	0.275878	4.11361	3.9e-05	0.000380754	AT4G24670.2	Symbols: TAR2 | tryptophan aminotransferase related 2 | chr4:12727834-12731274 REVERSE LENGTH=3441
MD03G1040300	874.422	-0.358123	0.0873655	-4.09914	4.15e-05	0.00040185	AT1G55730.2	Symbols: ATCAX5, CAX5 | cation exchanger 5 | chr1:20831052-20834512 REVERSE LENGTH=3461
MD06G1161300	1898.81	-0.288586	0.0704896	-4.09403	4.24e-05	0.000409758	AT5G63160.1	Symbols: BT1 | BTB and TAZ domain protein 1 | chr5:25333263-25335485 REVERSE LENGTH=2223
MD14G1038700	263.727	0.724067	0.177826	4.07178	4.67e-05	0.00044735	AT2G01820.1	Symbols: | Leucine-rich repeat protein kinase family protein | chr2:357431-360681 REVERSE LENGTH=3251
MD06G1177200	1009.77	-0.325407	0.0800252	-4.0663	4.78e-05	0.000456977	AT3G48000.1	Symbols: ALDH2B4, ALDH2, ALDH2A | aldehyde dehydrogenase 2B4 | chr3:17716867-17720020 REVERSE LENGTH=3154
MD03G1087100	2425.19	-0.272296	0.0670803	-4.05925	4.92e-05	0.000469364	AT3G46620.1	Symbols: | zinc finger (C3HC4-type RING finger) family protein | chr3:17178697-17180067 REVERSE LENGTH=1371
MD10G1041500	3526.15	-0.258407	0.0637943	-4.05063	5.11e-05	0.000484538	AT1G34190.1	Symbols: anac017, NAC017 | NAC domain containing protein 17 | chr1:12451451-12454142 FORWARD LENGTH=2692
MD16G1231500	1673.94	-0.310836	0.0767661	-4.04914	5.14e-05	0.000486872	AT3G23920.1	Symbols: BAM1, BMY7, TR-BAMY | beta-amylase 1 | chr3:8641569-8644449 FORWARD LENGTH=2881
MD12G1035800	95.6713	-0.932876	0.230484	-4.04747	5.18e-05	0.000489729	AT3G52740.1	Symbols: | unknown protein; BEST Arabidopsis thaliana protein match is: unknown protein (TAIR:AT3G44450.1); Has 65 Blast hits to 65 proteins in 13 species: Archae - 0; Bacteria - 0; Metazoa - 0; Fungi - 0; Plants - 65; Viruses - 0; Other Eukaryotes - 0 (source: NCBI BLink). | chr3:19546374-19546964 REVERSE LENGTH=591
MD00G1130900	1336.82	0.299369	0.0739658	4.0474	5.18e-05	0.000489735	AT3G01180.1	Symbols: AtSS2, SS2 | starch synthase 2 | chr3:62245-65845 REVERSE LENGTH=3601
MD16G1067800	199.954	-0.659217	0.163332	-4.03604	5.44e-05	0.000513228	AT1G14020.1	Symbols: | O-fucosyltransferase family protein | chr1:4802720-4805375 FORWARD LENGTH=2656
MD03G1087000	1343.87	0.329277	0.0817663	4.02705	5.65e-05	0.000530922	AT2G29200.1	Symbols: APUM1, PUM1 | pumilio 1 | chr2:12548931-12553433 REVERSE LENGTH=4503
MD16G1020300	92.7886	-0.912932	0.226799	-4.02529	5.69e-05	0.000534239	AT1G70670.1	Symbols: | Caleosin-related family protein | chr1:26644582-26646173 FORWARD LENGTH=1592
MD11G1071500	97.6469	0.871975	0.216975	4.01878	5.85e-05	0.000548198	AT5G58610.1	Symbols: | PHD finger transcription factor, putative | chr5:23686771-23691053 REVERSE LENGTH=4283
MD14G1200400	167.185	0.712079	0.177256	4.01723	5.89e-05	0.000551283	AT1G74680.1	Symbols: | Exostosin family protein | chr1:28059188-28061119 FORWARD LENGTH=1932
MD05G1359500	8430.26	-0.246691	0.0614457	-4.01479	5.95e-05	0.000556337	AT5G47530.1	Symbols: | Auxin-responsive family protein | chr5:19281374-19283061 FORWARD LENGTH=1688
MD08G1032000	702.242	-0.401526	0.10035	-4.00127	6.3e-05	0.000586568	AT1G75180.3	Symbols: | Erythronate-4-phosphate dehydrogenase family protein | chr1:28215836-28218801 REVERSE LENGTH=2966
MD17G1164500	434.939	-0.443644	0.110988	-3.99724	6.41e-05	0.000595168	AT1G72470.1	Symbols: ATEXO70D1, EXO70D1 | exocyst subunit exo70 family protein D1 | chr1:27283693-27285895 FORWARD LENGTH=2203
MD15G1230300	323.207	-0.545166	0.136566	-3.99197	6.55e-05	0.000607246	AT2G17530.3	Symbols: | Protein kinase superfamily protein | chr2:7626359-7629149 FORWARD LENGTH=2791
MD05G1204400	177.334	0.687591	0.172265	3.99147	6.57e-05	0.00060803	AT2G30590.1	Symbols: WRKY21 | WRKY DNA-binding protein 21 | chr2:13033476-13035593 FORWARD LENGTH=2118
MD08G1180200	2558.86	0.283689	0.0712748	3.98021	6.89e-05	0.000634171	AT1G78080.1	Symbols: RAP2.4 | related to AP2 4 | chr1:29364249-29366073 FORWARD LENGTH=1825
MD13G1239700	2486.76	0.30322	0.0763354	3.97221	7.12e-05	0.000653849	AT5G57150.1	Symbols: | basic helix-loop-helix (bHLH) DNA-binding superfamily protein | chr5:23152174-23154941 FORWARD LENGTH=2768
MD02G1096100	14634.9	0.214996	0.054132	3.9717	7.14e-05	0.000654864	AT1G19180.1	Symbols: TIFY10A | jasmonate-zim-domain protein 1 | chr1:6622114-6623620 FORWARD LENGTH=1507
MD16G1120600	7006.21	-0.341975	0.0861906	-3.96766	7.26e-05	0.000664832
MD05G1166400	576.181	-0.391956	0.0988554	-3.96494	7.34e-05	0.000671845	AT5G48580.1	Symbols: FKBP15-2 | FK506- and rapamycin-binding protein 15 kD-2 | chr5:19695929-19698712 REVERSE LENGTH=2784
MD10G1277000	329.313	-0.541933	0.136869	-3.9595	7.51e-05	0.000685462	AT2G34200.1	Symbols: | RING/FYVE/PHD zinc finger superfamily protein | chr2:14440648-14442005 FORWARD LENGTH=1358
MD14G1228600	303.316	-0.499187	0.126804	-3.93668	8.26e-05	0.000748356	AT1G73805.1	Symbols: | Calmodulin binding protein-like | chr1:27745427-27749178 REVERSE LENGTH=3752
MD08G1184700	224.332	0.598721	0.152394	3.92877	8.54e-05	0.00077136	AT1G78240.2	Symbols: TSD2, QUA2 | S-adenosyl-L-methionine-dependent methyltransferases superfamily protein | chr1:29432829-29436571 REVERSE LENGTH=3743
MD02G1107200	60.8354	-1.10576	0.281495	-3.92815	8.56e-05	0.000772598
MD02G1146200	20.9528	2.0529	0.522902	3.92598	8.64e-05	0.000778654	AT2G18340.1	Symbols: | late embryogenesis abundant domain-containing protein / LEA domain-containing protein | chr2:7969444-7971061 FORWARD LENGTH=1618
MD10G1264900	171.511	0.669705	0.170844	3.91997	8.86e-05	0.000796427	AT1G29950.2	Symbols: | basic helix-loop-helix (bHLH) DNA-binding superfamily protein | chr1:10491975-10494598 FORWARD LENGTH=2624
MD06G1133700	153.452	0.679097	0.173653	3.91066	9.2e-05	0.000825053	AT5G50900.1	Symbols: | ARM repeat superfamily protein | chr5:20704804-20706778 REVERSE LENGTH=1975
MD10G1009100	254.006	0.575697	0.148036	3.88889	0.000100706	0.000894446	AT4G32520.2	Symbols: SHM3 | serine hydroxymethyltransferase 3 | chr4:15689486-15692782 REVERSE LENGTH=3297
MD13G1102100	1520.55	-0.277221	0.0713088	-3.88761	0.000101235	0.000898354	AT3G26590.1	Symbols: | MATE efflux family protein | chr3:9761700-9765315 REVERSE LENGTH=3616
MD09G1091400	547.742	-0.408371	0.105534	-3.86957	0.000109027	0.000960428	AT2G20860.1	Symbols: LIP1 | lipoic acid synthase 1 | chr2:8979579-8981226 FORWARD LENGTH=1648
MD17G1104000	35.5067	1.42873	0.36977	3.86385	0.000111616	0.000981507	AT2G05790.1	Symbols: | O-Glycosyl hydrolases family 17 protein | chr2:2199219-2201486 FORWARD LENGTH=2268
MD17G1003300	2709.27	-0.27309	0.0708767	-3.85302	0.000116668	0.00102295	AT5G36880.2	Symbols: ACS | acetyl-CoA synthetase | chr5:14534613-14540299 REVERSE LENGTH=5687
MD04G1121200	1238.07	-0.293764	0.0762702	-3.85163	0.000117335	0.00102746	AT2G37480.1	Symbols: | unknown protein; BEST Arabidopsis thaliana protein match is: unknown protein (TAIR:AT3G53670.2); Has 35333 Blast hits to 34131 proteins in 2444 species: Archae - 798; Bacteria - 22429; Metazoa - 974; Fungi - 991; Plants - 531; Viruses - 0; Other Eukaryotes - 9610 (source: NCBI BLink). | chr2:15737842-15739848 FORWARD LENGTH=2007
MD12G1253300	37.8192	1.35873	0.352772	3.85159	0.000117353	0.00102746	AT3G07360.1	Symbols: PUB9, ATPUB9 | plant U-box 9 | chr3:2354719-2356839 FORWARD LENGTH=2121
MD09G1023300	703.203	0.363378	0.0943588	3.85103	0.000117624	0.00102953	AT3G27530.1	Symbols: GC6, MAG4 | golgin candidate 6 | chr3:10193569-10200013 REVERSE LENGTH=6445
MD13G1078600	319.86	-0.507897	0.131978	-3.84834	0.000118923	0.00103939	AT1G69830.1	Symbols: ATAMY3, AMY3 | alpha-amylase-like 3 | chr1:26288278-26293053 REVERSE LENGTH=4776
MD12G1061900	362.969	-0.470437	0.122777	-3.83166	0.000127283	0.00110573	AT5G06839.3	Symbols: TGA10, bZIP65 | bZIP transcription factor family protein | chr5:2120527-2126455 FORWARD LENGTH=5929
MD05G1329300	4.14903	-5.71362	1.49599	-3.81929	0.000133835	0.00115863
MD03G1230300	136.001	0.73546	0.192902	3.81261	0.000137508	0.00118702	AT3G23560.1	Symbols: ALF5 | MATE efflux family protein | chr3:8454116-8456681 REVERSE LENGTH=2566
MD16G1071400	1883.69	-0.265739	0.0698909	-3.8022	0.000143417	0.00123203	AT5G39660.2	Symbols: CDF2 | cycling DOF factor 2 | chr5:15878726-15881044 FORWARD LENGTH=2319
MD03G1259900	954.382	0.311358	0.0819374	3.79995	0.000144723	0.00124289	AT3G51895.1	Symbols: SULTR3;1, AST12 | sulfate transporter 3;1 | chr3:19251287-19255760 REVERSE LENGTH=4474
MD15G1384600	94.156	0.902756	0.237768	3.7968	0.000146579	0.00125776	AT2G22540.1	Symbols: SVP, AGL22 | K-box region and MADS-box transcription factor family protein | chr2:9579874-9583886 FORWARD LENGTH=4013
MD14G1004100	1073.06	-0.304295	0.0801595	-3.79612	0.000146981	0.00126085	AT3G03800.1	Symbols: SYP131, ATSYP131 | syntaxin of plants 131 | chr3:969107-971460 FORWARD LENGTH=2354
MD06G1111900	1013.27	0.30731	0.0810862	3.78992	0.000150698	0.00129016	AT4G24020.1	Symbols: NLP7 | NIN like protein 7 | chr4:12479752-12483993 FORWARD LENGTH=4242
MD09G1118700	357.892	-0.485207	0.128097	-3.78782	0.000151974	0.00129961
MD17G1274500	340.202	0.500907	0.132338	3.78504	0.000153682	0.00131198	AT5G65690.1	Symbols: PCK2, PEPCK | phosphoenolpyruvate carboxykinase 2 | chr5:26266340-26269616 FORWARD LENGTH=3277
MD05G1034200	1652.44	-0.262407	0.069442	-3.77879	0.000157593	0.00134232	AT1G71697.1	Symbols: ATCK1, CK, CK1 | choline kinase 1 | chr1:26971223-26973464 FORWARD LENGTH=2242
MD02G1178100	1593.82	-0.343372	0.0909489	-3.77543	0.00015973	0.00135899	AT5G67250.1	Symbols: SKIP2, VFB4 | SKP1/ASK1-interacting protein 2 | chr5:26831373-26833333 REVERSE LENGTH=1961
MD03G1103100	457.093	0.428128	0.113566	3.76986	0.000163342	0.00138737	AT1G07710.1	Symbols: | Ankyrin repeat family protein | chr1:2386275-2387986 REVERSE LENGTH=1712
MD05G1291700	997.549	0.337426	0.0895671	3.7673	0.000165024	0.00139908	AT1G29400.2	Symbols: AML5, ML5 | MEI2-like protein 5 | chr1:10290040-10294630 REVERSE LENGTH=4591
MD11G1209700	479.035	0.449613	0.119361	3.76685	0.000165323	0.00140103	AT5G55200.1	Symbols: | Co-chaperone GrpE family protein | chr5:22394607-22396572 FORWARD LENGTH=1966
MD00G1082100	248.862	-0.543016	0.144175	-3.76637	0.000165639	0.00140308	AT1G72300.1	Symbols: | Leucine-rich receptor-like protein kinase family protein | chr1:27217477-27221123 REVERSE LENGTH=3647
MD13G1003100	1551.19	-0.276602	0.0735304	-3.76173	0.00016874	0.00142678	AT3G19970.1	Symbols: | alpha/beta-Hydrolases superfamily protein | chr3:6958648-6961652 FORWARD LENGTH=3005
MD15G1260700	31.2478	-1.49682	0.398385	-3.75722	0.000171812	0.0014495	AT2G18360.1	Symbols: | alpha/beta-Hydrolases superfamily protein | chr2:7976712-7979377 REVERSE LENGTH=2666
MD08G1040300	6970.55	-0.216884	0.0577947	-3.75266	0.000174967	0.00147365	AT1G06870.1	Symbols: | Peptidase S24/S26A/S26B/S26C family protein | chr1:2108593-2110986 FORWARD LENGTH=2394
MD01G1157100	93.5018	-0.835933	0.223094	-3.74699	0.000178966	0.00150564	AT5G40160.1	Symbols: EMB139, EMB506 | Ankyrin repeat family protein | chr5:16062479-16064349 REVERSE LENGTH=1871
MD10G1122400	261.667	0.513851	0.137239	3.7442	0.000180967	0.00151951	AT4G34950.1	Symbols: | Major facilitator superfamily protein | chr4:16642316-16644818 REVERSE LENGTH=2503
MD12G1253000	13.2453	2.572	0.687025	3.74368	0.000181344	0.00152182	AT5G63930.1	Symbols: | Leucine-rich repeat protein kinase family protein | chr5:25583006-25586499 FORWARD LENGTH=3494
MD11G1257300	1517.28	-0.342727	0.0917155	-3.73685	0.000186339	0.0015594	AT5G46030.1	Symbols: | unknown protein; CONTAINS InterPro DOMAIN/s: Protein of unknown function DUF701, zinc-binding putative (InterPro:IPR007808); Has 30201 Blast hits to 17322 proteins in 780 species: Archae - 12; Bacteria - 1396; Metazoa - 17338; Fungi - 3422; Plants - 5037; Viruses - 0; Other Eukaryotes - 2996 (source: NCBI BLink). | chr5:18670117-18671373 FORWARD LENGTH=1257
MD15G1266200	645.696	-0.361899	0.0970553	-3.72879	0.000192401	0.001603	AT5G66730.1	Symbols: | C2H2-like zinc finger protein | chr5:26641652-26644402 REVERSE LENGTH=2751
MD12G1023200	3310.07	-0.290555	0.0782869	-3.71142	0.000206104	0.00170398	AT2G36320.1	Symbols: | A20/AN1-like zinc finger family protein | chr2:15228788-15230496 FORWARD LENGTH=1709
MD11G1109100	51818.3	-0.250364	0.0674907	-3.70961	0.000207576	0.00171511
MD06G1180400	57.5972	1.04763	0.284017	3.68861	0.000225485	0.00185201	AT5G62570.2	Symbols: | Calmodulin binding protein-like | chr5:25114934-25117295 FORWARD LENGTH=2362
MD17G1009400	820.87	-0.335452	0.0910036	-3.68614	0.00022768	0.00186902	AT5G14030.4	Symbols: | translocon-associated protein beta (TRAPB) family protein | chr5:4526784-4529614 FORWARD LENGTH=2831
MD07G1229100	1613.5	-0.281943	0.0765683	-3.68224	0.000231192	0.00189527	AT3G56190.1	Symbols: ALPHA-SNAP2, ASNAP | alpha-soluble NSF attachment protein 2 | chr3:20845674-20848534 REVERSE LENGTH=2861
MD13G1120100	92.0479	-0.922865	0.250961	-3.67733	0.000235685	0.00192843	AT1G67330.1	Symbols: | Protein of unknown function (DUF579) | chr1:25213852-25215174 FORWARD LENGTH=1323
MD16G1121700	1633.65	-0.335188	0.0912781	-3.67217	0.000240501	0.00196304	AT1G27290.2	Symbols: | unknown protein; FUNCTIONS IN: molecular_function unknown; INVOLVED IN: biological_process unknown; EXPRESSED IN: 25 plant structures; EXPRESSED DURING: 15 growth stages; Has 44 Blast hits to 44 proteins in 12 species: Archae - 0; Bacteria - 0; Metazoa - 0; Fungi - 0; Plants - 44; Viruses - 0; Other Eukaryotes - 0 (source: NCBI BLink). | chr1:9481532-9482912 FORWARD LENGTH=1381
MD14G1185500	957.204	-0.328141	0.0893578	-3.67222	0.000240454	0.00196304	AT5G62570.2	Symbols: | Calmodulin binding protein-like | chr5:25114934-25117295 FORWARD LENGTH=2362
MD07G1175100	729.309	-0.424981	0.115804	-3.66984	0.000242705	0.00197888	AT2G39220.1	Symbols: PLP6, PLA IIB | PATATIN-like protein 6 | chr2:16374896-16377020 REVERSE LENGTH=2125
MD16G1000300	1250.03	-0.285969	0.0780422	-3.66429	0.000248029	0.00201792	AT3G19830.2	Symbols: NTMC2TYPE5.2, NTMC2T5.2 | Calcium-dependent lipid-binding (CaLB domain) family protein | chr3:6886189-6890064 REVERSE LENGTH=3876
MD12G1236900	60.5972	1.16331	0.318205	3.65586	0.00025632	0.00207251	AT3G04910.1	Symbols: WNK1, ZIK4 | with no lysine (K) kinase 1 | chr3:1354742-1358160 FORWARD LENGTH=3419
MD08G1088700	202.307	0.554774	0.151773	3.6553	0.000256883	0.00207539	AT5G43120.1	Symbols: | ARM-repeat/Tetratricopeptide repeat (TPR)-like protein | chr5:17312602-17314368 FORWARD LENGTH=1767
MD05G1158400	157.622	-0.63795	0.174799	-3.64962	0.000262634	0.00211844	AT3G07460.1	Symbols: | Protein of unknown function, DUF538 | chr3:2384418-2385713 REVERSE LENGTH=1296
MD05G1351700	544.607	-0.359084	0.0985209	-3.64475	0.00026765	0.00215486	AT4G04320.2	Symbols: | malonyl-CoA decarboxylase family protein | chr4:2113530-2116693 FORWARD LENGTH=3164
MD15G1020800	327.896	-0.581191	0.159793	-3.63716	0.000275659	0.00221284	AT1G75460.1	Symbols: | ATP-dependent protease La (LON) domain protein | chr1:28327886-28329764 FORWARD LENGTH=1879
MD10G1195700	1096.41	-0.323215	0.0889455	-3.63386	0.000279218	0.00223664	AT3G14420.2	Symbols: | Aldolase-type TIM barrel family protein | chr3:4821609-4824152 FORWARD LENGTH=2544
MD12G1093500	39.1373	1.33031	0.366099	3.63374	0.000279346	0.00223707	AT3G57040.1	Symbols: ARR9, ATRR4 | response regulator 9 | chr3:21109614-21111432 FORWARD LENGTH=1819
MD05G1340300	16.6722	-2.00632	0.554436	-3.61867	0.000296121	0.00235638	AT4G05200.1	Symbols: CRK25 | cysteine-rich RLK (RECEPTOR-like protein kinase) 25 | chr4:2679723-2682309 REVERSE LENGTH=2587
MD11G1307600	54.1102	1.06385	0.294602	3.61115	0.000304837	0.00241807	AT4G02250.1	Symbols: | Plant invertase/pectin methylesterase inhibitor superfamily protein | chr4:983970-984523 FORWARD LENGTH=554
MD07G1161100	1448.48	-0.282805	0.0785011	-3.60255	0.000315106	0.00249361	AT5G54160.1	Symbols: ATOMT1, OMT1 | O-methyltransferase 1 | chr5:21981996-21984363 FORWARD LENGTH=2368
MD15G1182400	174.395	0.643779	0.178821	3.60013	0.000318059	0.00251506	AT3G24630.1	Symbols: | unknown protein; Has 5348 Blast hits to 3182 proteins in 353 species: Archae - 0; Bacteria - 481; Metazoa - 1959; Fungi - 405; Plants - 180; Viruses - 10; Other Eukaryotes - 2313 (source: NCBI BLink). | chr3:8988055-8990873 FORWARD LENGTH=2819
MD07G1073100	1321	-0.325574	0.0905974	-3.59364	0.000326095	0.00257517	AT3G10490.1	Symbols: ANAC052, NAC052 | NAC domain containing protein 52 | chr3:3267835-3270883 FORWARD LENGTH=3049
MD15G1073400	56.1798	-1.04494	0.290979	-3.5911	0.000329281	0.00259828	AT4G24220.1	Symbols: VEP1, AWI31 | NAD(P)-binding Rossmann-fold superfamily protein | chr4:12564945-12566755 FORWARD LENGTH=1811
MD12G1246800	129.353	0.674253	0.188183	3.58297	0.000339711	0.0026694
MD01G1222200	2151.88	0.243427	0.0679661	3.58159	0.000341504	0.00267999
MD16G1146100	287.291	0.543927	0.152067	3.57689	0.000347709	0.00272301	AT3G16100.1	Symbols: ATRABG3C, ATRAB7D, RABG3c | RAB GTPase homolog G3C | chr3:5459172-5460790 FORWARD LENGTH=1619
MD08G1031000	2645.85	-0.237719	0.0665237	-3.57345	0.000352308	0.00275617	AT1G19440.1	Symbols: KCS4 | 3-ketoacyl-CoA synthase 4 | chr1:6728984-6730931 FORWARD LENGTH=1948
MD11G1174600	150.179	0.649384	0.181928	3.56945	0.000357734	0.00279064	AT3G22190.2	Symbols: IQD5 | IQ-domain 5 | chr3:7830905-7834049 REVERSE LENGTH=3145
MD04G1233100	118.246	-0.719341	0.201882	-3.56318	0.000366387	0.00284488	AT5G38280.1	Symbols: PR5K | PR5-like receptor kinase | chr5:15293121-15297323 REVERSE LENGTH=4203
MD01G1224500	344.994	0.481305	0.135171	3.56071	0.000369859	0.00286888	AT4G24060.1	Symbols: | Dof-type zinc finger DNA-binding family protein | chr4:12503782-12505646 FORWARD LENGTH=1865
MD15G1011000	737.328	-0.341362	0.0959246	-3.55865	0.000372762	0.0028862	AT5G64920.1	Symbols: CIP8 | COP1-interacting protein 8 | chr5:25943888-25945442 REVERSE LENGTH=1555
MD16G1059500	311.837	-0.564948	0.158954	-3.55415	0.000379196	0.00293376	AT1G13700.1	Symbols: PGL1 | 6-phosphogluconolactonase 1 | chr1:4694372-4696023 REVERSE LENGTH=1652
MD17G1096700	2803.46	-0.251042	0.0707162	-3.54999	0.000385241	0.00297365	AT2G05710.1	Symbols: ACO3 | aconitase 3 | chr2:2141399-2146678 FORWARD LENGTH=5280
MD16G1081700	20.1898	-1.74075	0.491263	-3.54343	0.000394958	0.00303776	AT2G38110.1	Symbols: ATGPAT6, GPAT6 | glycerol-3-phosphate acyltransferase 6 | chr2:15952607-15955494 REVERSE LENGTH=2888
MD08G1016600	5570.83	-0.193025	0.0545007	-3.54169	0.000397565	0.00305469	AT1G75620.1	Symbols: | glyoxal oxidase-related protein | chr1:28394779-28396596 REVERSE LENGTH=1818
MD06G1173800	10260.4	-0.206734	0.0584151	-3.53905	0.000401574	0.00308314	AT5G62520.1	Symbols: SRO5 | similar to RCD one 5 | chr5:25097998-25099907 FORWARD LENGTH=1910
MD07G1233600	626.278	-0.354872	0.10043	-3.53354	0.000410033	0.00314247	AT5G05250.1	Symbols: | unknown protein; BEST Arabidopsis thaliana protein match is: unknown protein (TAIR:AT3G56360.1); Has 30201 Blast hits to 17322 proteins in 780 species: Archae - 12; Bacteria - 1396; Metazoa - 17338; Fungi - 3422; Plants - 5037; Viruses - 0; Other Eukaryotes - 2996 (source: NCBI BLink). | chr5:1557037-1557998 REVERSE LENGTH=962
MD09G1118600	518.593	-0.383989	0.109604	-3.50341	0.000459335	0.00347436
MD01G1134400	5617.28	-0.191497	0.0546733	-3.50257	0.000460789	0.00348361	AT2G39650.1	Symbols: | Protein of unknown function (DUF506) | chr2:16527792-16529407 REVERSE LENGTH=1616
MD07G1234700	298.166	-0.507486	0.145146	-3.49637	0.000471636	0.00355936	AT3G56400.1	Symbols: WRKY70, ATWRKY70 | WRKY DNA-binding protein 70 | chr3:20908928-20910481 REVERSE LENGTH=1554
MD10G1173800	889.797	-0.293893	0.0842172	-3.48971	0.000483551	0.00364472	AT1G04140.1	Symbols: | Transducin family protein / WD-40 repeat family protein | chr1:1075545-1080630 REVERSE LENGTH=5086
MD13G1004500	817.548	0.320735	0.0919608	3.48773	0.00048714	0.00367085	AT5G08260.1	Symbols: scpl35 | serine carboxypeptidase-like 35 | chr5:2657151-2661416 FORWARD LENGTH=4266
MD04G1138400	18.8757	-1.96758	0.565254	-3.48088	0.000499769	0.00375662	AT3G53950.1	Symbols: | glyoxal oxidase-related protein | chr3:19975619-19977439 FORWARD LENGTH=1821
MD06G1188800	457.372	0.369987	0.106492	3.47433	0.000512134	0.00383617	AT5G62760.3	Symbols: | P-loop containing nucleoside triphosphate hydrolases superfamily protein | chr5:25204472-25209508 REVERSE LENGTH=5037
MD15G1394100	458.663	0.385407	0.111239	3.46466	0.000530892	0.00396386	AT1G09970.1	Symbols: LRR XI-23, RLK7 | Leucine-rich receptor-like protein kinase family protein | chr1:3252317-3255654 FORWARD LENGTH=3338
MD11G1046500	1030.93	-0.351585	0.101891	-3.45059	0.000559365	0.00415073	AT5G56240.1	Symbols: | INVOLVED IN: biological_process unknown; EXPRESSED IN: 22 plant structures; EXPRESSED DURING: 13 growth stages; BEST Arabidopsis thaliana protein match is: hapless 8 (TAIR:AT5G56250.1). | chr5:22759805-22764587 REVERSE LENGTH=4783
MD06G1183300	845.556	-0.347899	0.100914	-3.44748	0.000565834	0.00419667	AT1G19000.2	Symbols: | Homeodomain-like superfamily protein | chr1:6560792-6562786 REVERSE LENGTH=1995
MD05G1189100	563.237	-0.366276	0.106836	-3.42839	0.000607179	0.00448125	AT5G20190.1	Symbols: | Tetratricopeptide repeat (TPR)-like superfamily protein | chr5:6814093-6815379 FORWARD LENGTH=1287
MD09G1158400	1024.81	-0.282666	0.0824936	-3.42652	0.000611376	0.00450782	AT5G49830.1	Symbols: EXO84B | exocyst complex component 84B | chr5:20250486-20255039 REVERSE LENGTH=4554
MD03G1287400	2311.9	0.271594	0.0792739	3.42602	0.000612486	0.00451218	AT4G02440.1	Symbols: EID1 | F-box family protein | chr4:1072481-1073779 FORWARD LENGTH=1299
MD15G1107900	506.42	-0.352915	0.103248	-3.41812	0.000630556	0.00462321	AT5G24870.2	Symbols: | RING/U-box superfamily protein | chr5:8544785-8547423 REVERSE LENGTH=2639
MD10G1310600	29.618	3.56222	1.04676	3.4031	0.000666258	0.00486013	AT1G61680.2	Symbols: TPS14 | terpene synthase 14 | chr1:22772315-22774720 REVERSE LENGTH=2406
MD15G1329000	4297.8	-0.208191	0.0613313	-3.39453	0.000687455	0.00500386	AT2G22250.3	Symbols: ATAAT, AAT, MEE17 | aspartate aminotransferase | chr2:9457810-9460919 REVERSE LENGTH=3110
MD13G1038700	41.7879	-1.15248	0.339597	-3.39366	0.000689656	0.00501867	AT1G68390.1	Symbols: | Core-2/I-branching beta-1,6-N-acetylglucosaminyltransferase family protein | chr1:25642734-25645607 FORWARD LENGTH=2874
MD17G1218100	19.3504	1.74904	0.516614	3.38559	0.000710249	0.00514367	AT3G02645.1	Symbols: | Plant protein of unknown function (DUF247) | chr3:566271-567860 FORWARD LENGTH=1590
MD17G1060500	1245.84	-0.295053	0.0873069	-3.37949	0.000726209	0.0052479	AT5G39080.1	Symbols: | HXXXD-type acyl-transferase family protein | chr5:15641658-15643161 FORWARD LENGTH=1504
MD09G1152200	507.851	0.365236	0.108133	3.37764	0.000731097	0.00528195	AT3G58660.1	Symbols: | Ribosomal protein L1p/L10e family | chr3:21701534-21703114 FORWARD LENGTH=1581
MD17G1052300	74.1228	0.881899	0.261506	3.37239	0.000745181	0.0053657	AT3G29060.1	Symbols: | EXS (ERD1/XPR1/SYG1) family protein | chr3:11044990-11048465 REVERSE LENGTH=3476
MD08G1236600	2482.26	-0.216952	0.0644033	-3.36866	0.000755358	0.00543249	AT1G10950.1	Symbols: TMN1, AtTMN1 | transmembrane nine 1 | chr1:3659209-3663984 FORWARD LENGTH=4776
MD01G1145600	743.695	-0.305469	0.0911326	-3.35192	0.000802537	0.00573755	AT3G11320.1	Symbols: | Nucleotide-sugar transporter family protein | chr3:3546646-3548856 REVERSE LENGTH=2211
MD06G1228300	482.737	-0.36054	0.1077	-3.34762	0.000815074	0.00582265	AT3G17920.1	Symbols: | Outer arm dynein light chain 1 protein | chr3:6137828-6142023 FORWARD LENGTH=4196
MD02G1263000	1501.47	-0.280762	0.083981	-3.34316	0.000828303	0.00591194	AT5G04930.1	Symbols: ALA1 | aminophospholipid ATPase 1 | chr5:1444870-1449817 FORWARD LENGTH=4948
MD12G1172200	1602.51	0.256698	0.0768131	3.34186	0.000832203	0.00593275	AT3G51800.3	Symbols: ATG2 | metallopeptidase M24 family protein | chr3:19211232-19213776 REVERSE LENGTH=2545
MD02G1298200	208.791	0.533927	0.159942	3.33825	0.000843081	0.00600319	AT3G51950.2	Symbols: | Zinc finger (CCCH-type) family protein / RNA recognition motif (RRM)-containing protein | chr3:19277778-19281326 REVERSE LENGTH=3549
MD04G1028200	523.852	-0.400022	0.119916	-3.33585	0.000850389	0.00604237	AT1G05840.1	Symbols: | Eukaryotic aspartyl protease family protein | chr1:1762734-1766281 REVERSE LENGTH=3548
MD10G1069900	536.705	-0.348258	0.104423	-3.33508	0.00085275	0.00605344	AT1G75390.1	Symbols: AtbZIP44, bZIP44 | basic leucine-zipper 44 | chr1:28291698-28293008 FORWARD LENGTH=1311
MD09G1223800	662.294	-0.336776	0.10132	-3.32389	0.000887699	0.00627051	AT1G15860.2	Symbols: | Domain of unknown function (DUF298) | chr1:5454785-5457022 FORWARD LENGTH=2238
MD06G1147600	1524.93	-0.245796	0.0740175	-3.32079	0.00089764	0.0063333	AT1G67580.2	Symbols: | Protein kinase superfamily protein | chr1:25327284-25331379 REVERSE LENGTH=4096
MD02G1040000	409.437	0.455347	0.137161	3.31981	0.000900788	0.00635403	AT2G26730.1	Symbols: | Leucine-rich repeat protein kinase family protein | chr2:11388407-11391641 FORWARD LENGTH=3235
MD01G1108500	772.141	-0.345468	0.104124	-3.31786	0.00090711	0.00639114	AT3G54820.1	Symbols: PIP2D, PIP2;5 | plasma membrane intrinsic protein 2;5 | chr3:20302021-20304010 FORWARD LENGTH=1990
MD01G1027700	1308.95	-0.245734	0.0742095	-3.31135	0.000928458	0.00652324	AT4G39720.1	Symbols: | VQ motif-containing protein | chr4:18429892-18430950 REVERSE LENGTH=1059
MD04G1212000	794.008	-0.316414	0.0955982	-3.30984	0.000933509	0.00655567	AT1G54710.1	Symbols: ATATG18H, ATG18H | homolog of yeast autophagy 18 (ATG18) H | chr1:20416770-20421035 REVERSE LENGTH=4266
MD13G1046100	5492.42	-0.290281	0.0877285	-3.30886	0.00093676	0.0065739	AT1G25560.1	Symbols: TEM1, EDF1 | AP2/B3 transcription factor family protein | chr1:8981677-8983041 REVERSE LENGTH=1365
MD15G1165600	2895.1	-0.22592	0.0685881	-3.29387	0.000988175	0.00688819	AT5G35200.1	Symbols: | ENTH/ANTH/VHS superfamily protein | chr5:13462162-13466051 REVERSE LENGTH=3890
MD14G1049400	1498.98	-0.300514	0.0913981	-3.28797	0.00100914	0.00702294
MD16G1062700	201.457	0.521756	0.158786	3.28591	0.00101652	0.00706292	AT1G26520.1	Symbols: | Cobalamin biosynthesis CobW-like protein | chr1:9163246-9165900 REVERSE LENGTH=2655
MD15G1230200	526.831	-0.351385	0.10715	-3.27937	0.00104037	0.00720868	AT4G35500.1	Symbols: | Protein kinase superfamily protein | chr4:16857353-16859603 FORWARD LENGTH=2251
MD04G1229800	1048.43	-0.311242	0.0952595	-3.26731	0.00108574	0.00747661	AT1G08620.2	Symbols: PKDM7D | Transcription factor jumonji (jmj) family protein / zinc finger (C5HC2 type) family protein | chr1:2736774-2743758 FORWARD LENGTH=6985
MD09G1048100	2408	-0.237304	0.0726445	-3.26664	0.00108831	0.0074897	AT5G39890.1	Symbols: | Protein of unknown function (DUF1637) | chr5:15974393-15976270 FORWARD LENGTH=1878
MD08G1078500	595.448	0.338657	0.103679	3.26639	0.0010893	0.00749253	AT1G44910.1	Symbols: ATPRP40A, PRP40A | pre-mRNA-processing protein 40A | chr1:16975604-16982661 FORWARD LENGTH=7058
MD15G1174300	11.3374	-2.18845	0.671966	-3.25679	0.0011268	0.00772229	AT2G20520.1	Symbols: FLA6 | FASCICLIN-like arabinogalactan 6 | chr2:8840663-8841461 FORWARD LENGTH=799
MD13G1210600	245.091	0.462251	0.142056	3.254	0.00113793	0.00778795	AT5G43500.2	Symbols: ATARP9, ARP9 | actin-related protein 9 | chr5:17469675-17473591 FORWARD LENGTH=3917
MD01G1077200	216.072	-0.505745	0.15559	-3.2505	0.00115202	0.00786112	AT4G01070.1	Symbols: GT72B1 | UDP-Glycosyltransferase superfamily protein | chr4:461592-463556 REVERSE LENGTH=1965
MD07G1295200	584.939	0.326834	0.100656	3.24705	0.0011661	0.00794461	AT4G24060.1	Symbols: | Dof-type zinc finger DNA-binding family protein | chr4:12503782-12505646 FORWARD LENGTH=1865
MD02G1057200	176.093	0.526993	0.163013	3.23282	0.00122574	0.00829096	AT4G29080.1	Symbols: PAP2, IAA27 | phytochrome-associated protein 2 | chr4:14323361-14325328 REVERSE LENGTH=1968
MD09G1180000	641.768	-0.307262	0.0951674	-3.22864	0.00124379	0.00839418	AT3G14075.2	Symbols: | Mono-/di-acylglycerol lipase, N-terminal;Lipase, class 3 | chr3:4663569-4667079 REVERSE LENGTH=3511
MD13G1078100	31.9393	1.41143	0.437813	3.22382	0.00126495	0.0085103	AT5G20220.2	Symbols: | zinc knuckle (CCHC-type) family protein | chr5:6821990-6825981 FORWARD LENGTH=3992
MD05G1143500	52238.2	-0.188875	0.0586466	-3.22055	0.00127944	0.00859054	AT1G76490.1	Symbols: HMG1, HMGR1, AtHMGR1 | hydroxy methylglutaryl CoA reductase 1 | chr1:28695760-28698793 FORWARD LENGTH=3034
MD14G1062400	841.229	0.315106	0.0980223	3.21464	0.00130608	0.00875181	AT1G74050.1	Symbols: | Ribosomal protein L6 family protein | chr1:27847047-27848806 REVERSE LENGTH=1760
MD14G1010100	1141.55	-0.301023	0.0938398	-3.20784	0.00133738	0.0089273
MD08G1041400	154.659	-0.561299	0.175439	-3.19939	0.00137719	0.0091728	AT2G26510.2	Symbols: PDE135 | Xanthine/uracil permease family protein | chr2:11273911-11277630 FORWARD LENGTH=3720
MD12G1043900	953.685	-0.271321	0.0854573	-3.17493	0.00149874	0.00987592	AT5G06440.3	Symbols: | FUNCTIONS IN: molecular_function unknown; INVOLVED IN: biological_process unknown; LOCATED IN: mitochondrion; EXPRESSED IN: 22 plant structures; EXPRESSED DURING: 12 growth stages; BEST Arabidopsis thaliana protein match is: Polyketide cyclase/dehydrase and lipid transport superfamily protein (TAIR:AT3G11720.3). | chr5:1964601-1967335 REVERSE LENGTH=2735
MD15G1108900	1761.9	-0.225154	0.0711759	-3.16335	0.00155963	0.0102324	AT4G31410.2	Symbols: | Protein of unknown function (DUF1644) | chr4:15243732-15245835 FORWARD LENGTH=2104
MD13G1192900	1411.34	0.262609	0.0830298	3.16283	0.00156242	0.0102462	AT4G09800.1	Symbols: RPS18C | S18 ribosomal protein | chr4:6173715-6175200 FORWARD LENGTH=1486
MD16G1029900	1794.28	-0.241154	0.0766065	-3.14796	0.00164412	0.0107167	AT1G71050.1	Symbols: HIPP20 | Heavy metal transport/detoxification superfamily protein | chr1:26803153-26804292 REVERSE LENGTH=1140
MD07G1088300	365.775	-0.377924	0.120168	-3.14497	0.00166103	0.0107965	AT2G44610.1	Symbols: RAB6, ATRABH1B, ATRAB6A, RAB6A | Ras-related small GTP-binding family protein | chr2:18411426-18414081 REVERSE LENGTH=2656
MD04G1005300	1795.62	-0.231387	0.0735965	-3.144	0.00166655	0.0108254	AT3G24160.1	Symbols: PMP | putative type 1 membrane protein | chr3:8726122-8729389 FORWARD LENGTH=3268
MD11G1093800	443.083	-0.342208	0.109301	-3.13087	0.0017429	0.0112651	AT1G07440.1	Symbols: | NAD(P)-binding Rossmann-fold superfamily protein | chr1:2286149-2287730 REVERSE LENGTH=1582
MD05G1362500	5875.73	0.189634	0.0605739	3.13063	0.00174433	0.0112699	AT5G47770.1	Symbols: FPS1 | farnesyl diphosphate synthase 1 | chr5:19345173-19347629 FORWARD LENGTH=2457
MD07G1087600	266.498	-0.414532	0.132469	-3.12927	0.00175241	0.0113119	AT2G45060.1	Symbols: | Uncharacterised conserved protein UCP022280 | chr2:18584352-18586776 REVERSE LENGTH=2425
MD13G1160300	294.161	0.450042	0.14398	3.12572	0.00177367	0.0114008	AT5G49220.1	Symbols: | Protein of unknown function (DUF789) | chr5:19956437-19958833 FORWARD LENGTH=2397
MD13G1015100	854.584	-0.261857	0.0837898	-3.12517	0.00177702	0.011415	AT2G01930.2	Symbols: BPC1, BBR, ATBPC1 | basic pentacysteine1 | chr2:427117-428683 REVERSE LENGTH=1567
MD05G1256300	1352.91	-0.242645	0.0777484	-3.1209	0.00180297	0.011565	AT5G45110.1	Symbols: NPR3, ATNPR3 | NPR1-like protein 3 | chr5:18228910-18231522 FORWARD LENGTH=2613
MD06G1184800	827.132	0.272637	0.0873959	3.11956	0.00181119	0.0116122	AT5G62620.1	Symbols: | Galactosyltransferase family protein | chr5:25136751-25139946 FORWARD LENGTH=3196
MD07G1276800	750.639	0.293391	0.0940924	3.11812	0.00182009	0.0116544	AT4G25630.1	Symbols: FIB2, ATFIB2 | fibrillarin 2 | chr4:13074133-13076429 FORWARD LENGTH=2297
MD13G1077900	2561.27	0.195211	0.062666	3.11509	0.00183886	0.0117496	AT5G15130.1	Symbols: WRKY72, ATWRKY72 | WRKY DNA-binding protein 72 | chr5:4904347-4907094 FORWARD LENGTH=2748
MD13G1183100	482.021	-0.368759	0.118385	-3.11491	0.00184002	0.0117545	AT5G19070.1	Symbols: | SNARE associated Golgi protein family | chr5:6375245-6377660 FORWARD LENGTH=2416
MD09G1145600	187.419	0.534555	0.171684	3.11359	0.00184825	0.0117996	AT3G59030.1	Symbols: TT12, ATTT12 | MATE efflux family protein | chr3:21819071-21821440 FORWARD LENGTH=2370
MD15G1040600	466.615	0.338478	0.10877	3.11188	0.00185901	0.0118632	AT4G31820.1	Symbols: ENP, NPY1, MAB4 | Phototropic-responsive NPH3 family protein | chr4:15390650-15394430 REVERSE LENGTH=3781
MD01G1113300	359.485	0.389947	0.125435	3.10877	0.00187868	0.0119837	AT5G13610.1	Symbols: | Protein of unknown function (DUF155) | chr5:4383013-4385029 FORWARD LENGTH=2017
MD03G1127700	159.888	0.592801	0.19073	3.10806	0.0018832	0.0120049	AT2G27950.1	Symbols: | Ring/U-Box superfamily protein | chr2:11899205-11904007 REVERSE LENGTH=4803
MD01G1163900	1387.08	-0.271773	0.087558	-3.10392	0.00190974	0.0121407	AT3G10960.1	Symbols: ATAZG1, AZG1 | AZA-guanine resistant1 | chr3:3424813-3426997 REVERSE LENGTH=2185
MD13G1021200	343.032	0.389678	0.125685	3.10042	0.00193246	0.0122722	AT1G70740.1	Symbols: | Protein kinase superfamily protein | chr1:26673631-26675990 REVERSE LENGTH=2360
MD00G1116400	114.267	0.716002	0.231375	3.09456	0.00197108	0.0124806	AT5G16600.1	Symbols: MYB43, AtMYB43 | myb domain protein 43 | chr5:5438291-5440245 FORWARD LENGTH=1955
MD15G1035000	1093.39	-0.266987	0.0865136	-3.08607	0.00202824	0.0127941	AT1G47710.1	Symbols: | Serine protease inhibitor (SERPIN) family protein | chr1:17558209-17560269 FORWARD LENGTH=2061
MD15G1184000	452.933	0.336947	0.109407	3.07977	0.00207158	0.0130375	AT3G24550.1	Symbols: ATPERK1, PERK1 | proline extensin-like receptor kinase 1 | chr3:8960258-8963568 FORWARD LENGTH=3311
MD12G1239200	133.701	0.615563	0.199999	3.07783	0.00208517	0.0131021	AT1G60690.1	Symbols: | NAD(P)-linked oxidoreductase superfamily protein | chr1:22349892-22351668 REVERSE LENGTH=1777
MD14G1071300	387.466	0.358221	0.116396	3.07762	0.0020866	0.0131074	AT2G41810.1	Symbols: | Protein of unknown function, DUF642 | chr2:17439374-17441350 REVERSE LENGTH=1977
MD17G1179500	56.0392	-0.878521	0.285518	-3.07694	0.0020914	0.0131266	AT1G14520.2	Symbols: MIOX1 | myo-inositol oxygenase 1 | chr1:4968142-4970007 REVERSE LENGTH=1866
MD08G1033100	2244.47	0.246623	0.080312	3.07082	0.00213475	0.0133791	AT3G50700.1	Symbols: AtIDD2, IDD2 | indeterminate(ID)-domain 2 | chr3:18840411-18842950 FORWARD LENGTH=2540
MD10G1006100	2128.62	0.205582	0.0671083	3.06344	0.00218809	0.0136736	AT5G64030.1	Symbols: | S-adenosyl-L-methionine-dependent methyltransferases superfamily protein | chr5:25624037-25628559 FORWARD LENGTH=4523
MD15G1160600	255.895	-0.437595	0.143107	-3.05782	0.00222957	0.0138954	AT2G25620.1	Symbols: AtDBP1, DBP1 | DNA-binding protein phosphatase 1 | chr2:10902943-10905245 REVERSE LENGTH=2303
MD05G1123900	324.318	0.389564	0.127423	3.05726	0.00223369	0.0139124	AT1G34360.1	Symbols: | translation initiation factor 3 (IF-3) family protein | chr1:12542863-12546172 FORWARD LENGTH=3310
MD10G1039000	1430.59	-0.242019	0.0792035	-3.05566	0.00224566	0.0139812	AT5G36930.2	Symbols: | Disease resistance protein (TIR-NBS-LRR class) family | chr5:14567622-14572630 REVERSE LENGTH=5009
MD10G1194000	199.567	0.479201	0.156865	3.05486	0.00225163	0.0140126	AT1G17120.1	Symbols: CAT8 | cationic amino acid transporter 8 | chr1:5851953-5853955 FORWARD LENGTH=2003
MD04G1076400	349.999	-0.37106	0.121599	-3.05149	0.00227706	0.0141416	AT1G12450.1	Symbols: | SNARE associated Golgi protein family | chr1:4244308-4245993 FORWARD LENGTH=1686
MD17G1008400	119.613	-0.627018	0.20609	-3.04245	0.00234658	0.0145225
MD01G1032800	660.466	-0.324879	0.106883	-3.03957	0.00236917	0.0146382	AT5G65380.1	Symbols: | MATE efflux family protein | chr5:26122989-26126439 REVERSE LENGTH=3451
MD17G1258200	472.744	-0.349521	0.115194	-3.0342	0.00241178	0.0148619
MD11G1113600	7.60249	2.82842	0.932363	3.0336	0.00241653	0.0148881	AT2G02100.1	Symbols: LCR69, PDF2.2 | low-molecular-weight cysteine-rich 69 | chr2:528350-529108 FORWARD LENGTH=759
MD11G1257200	282.267	-0.40366	0.133087	-3.03306	0.00242088	0.0149058	AT3G18380.1	Symbols: | sequence-specific DNA binding transcription factors;sequence-specific DNA binding | chr3:6310736-6313319 REVERSE LENGTH=2584
MD04G1064900	326.355	-0.366252	0.120839	-3.03091	0.0024382	0.014994	AT4G11680.1	Symbols: | Zinc finger, C3HC4 type (RING finger) family protein | chr4:7053443-7055622 REVERSE LENGTH=2180
MD07G1096700	219.498	-0.485372	0.16019	-3.02997	0.00244574	0.0150343	AT1G28710.3	Symbols: | Nucleotide-diphospho-sugar transferase family protein | chr1:10086600-10089772 REVERSE LENGTH=3173
MD09G1071500	1059.11	-0.282475	0.0932722	-3.0285	0.00245768	0.0150954	AT1G05070.1	Symbols: | Protein of unknown function (DUF1068) | chr1:1457063-1458744 REVERSE LENGTH=1682
MD12G1180400	65.3416	0.793994	0.262321	3.02681	0.0024715	0.0151709	AT3G14470.1	Symbols: | NB-ARC domain-containing disease resistance protein | chr3:4857940-4861247 FORWARD LENGTH=3308
MD09G1054700	2331.53	-0.283302	0.0936468	-3.02521	0.00248458	0.0152357	AT5G39570.1	Symbols: | FUNCTIONS IN: molecular_function unknown; INVOLVED IN: biological_process unknown; LOCATED IN: cytosol, nucleus; EXPRESSED IN: 25 plant structures; EXPRESSED DURING: 14 growth stages; BEST Arabidopsis thaliana protein match is: glycine-rich protein (TAIR:AT3G29075.1); Has 30201 Blast hits to 17322 proteins in 780 species: Archae - 12; Bacteria - 1396; Metazoa - 17338; Fungi - 3422; Pla…
MD10G1249500	105.19	-0.666759	0.220901	-3.01836	0.00254144	0.015496	AT1G21230.1	Symbols: WAK5 | wall associated kinase 5 | chr1:7429980-7432346 FORWARD LENGTH=2367
MD10G1288400	83.6317	-0.703286	0.233622	-3.01036	0.0026094	0.0158495	AT5G46080.1	Symbols: | Protein kinase superfamily protein | chr5:18689542-18690857 REVERSE LENGTH=1316
MD09G1137100	628.15	0.300169	0.0997544	3.00909	0.00262035	0.0159064	AT1G30620.2	Symbols: HSR8, MUR4, UXE1 | NAD(P)-binding Rossmann-fold superfamily protein | chr1:10854549-10858244 FORWARD LENGTH=3696
MD06G1234800	2688.64	-0.192763	0.0643079	-2.99749	0.00272208	0.016451	AT2G01970.1	Symbols: | Endomembrane protein 70 protein family | chr2:451871-454885 REVERSE LENGTH=3015
MD14G1243200	1720.85	-0.207175	0.0691531	-2.99589	0.00273645	0.0165153	AT3G17700.1	Symbols: CNBT1, CNGC20, ATCNGC20 | cyclic nucleotide-binding transporter 1 | chr3:6048916-6052552 FORWARD LENGTH=3637
MD07G1230700	28.7318	1.29181	0.431384	2.99458	0.00274827	0.016576	AT5G05340.1	Symbols: | Peroxidase superfamily protein | chr5:1578951-1580875 REVERSE LENGTH=1925
MD17G1046200	20.0344	-1.65938	0.555464	-2.98737	0.00281387	0.0169209	AT3G47870.1	Symbols: SCP, LBD27 | LOB domain-containing protein 27 | chr3:17659680-17661008 REVERSE LENGTH=1329
MD10G1226900	3894.06	-0.223794	0.0750907	-2.98032	0.00287945	0.0172601	AT5G44730.1	Symbols: | Haloacid dehalogenase-like hydrolase (HAD) superfamily protein | chr5:18045496-18046806 REVERSE LENGTH=1311
MD10G1195800	335.329	-0.38425	0.129038	-2.9778	0.0029033	0.0173926	AT3G14410.1	Symbols: | Nucleotide/sugar transporter family protein | chr3:4815811-4817980 REVERSE LENGTH=2170
MD07G1038200	445.075	0.323722	0.108774	2.9761	0.00291935	0.017468	AT5G13480.1	Symbols: FY | Transducin/WD40 repeat-like superfamily protein | chr5:4326473-4331971 REVERSE LENGTH=5499
MD10G1338300	53.7361	1.06246	0.357389	2.97284	0.00295058	0.0176233
MD05G1326100	89.8476	-0.732188	0.246753	-2.96729	0.00300434	0.0178983	AT1G11260.1	Symbols: STP1, ATSTP1 | sugar transporter 1 | chr1:3777328-3780337 FORWARD LENGTH=3010
MD14G1063300	184.833	0.48485	0.163566	2.96424	0.00303432	0.0180432	AT2G42280.1	Symbols: | basic helix-loop-helix (bHLH) DNA-binding superfamily protein | chr2:17611283-17613487 REVERSE LENGTH=2205
MD13G1134700	175.809	0.507483	0.171391	2.96097	0.00306668	0.0182157	AT5G47900.1	Symbols: | Protein of unknown function (DUF1624) | chr5:19392234-19395135 FORWARD LENGTH=2902
MD02G1148900	2586.37	-0.192292	0.0650099	-2.95789	0.00309757	0.0183883	AT5G66760.1	Symbols: SDH1-1 | succinate dehydrogenase 1-1 | chr5:26653658-26657536 FORWARD LENGTH=3879
MD12G1262900	1583.46	0.263863	0.089282	2.95539	0.00312273	0.0185185	AT3G59540.1	Symbols: | Ribosomal L38e protein family | chr3:21995677-21996836 REVERSE LENGTH=1160
MD01G1131500	519.381	0.325563	0.110614	2.94323	0.00324812	0.0191537	AT5G02960.1	Symbols: | Ribosomal protein S12/S23 family protein | chr5:693079-694515 REVERSE LENGTH=1437
MD06G1211100	20.9371	1.42799	0.485862	2.93908	0.00329193	0.0193703	AT3G18550.1	Symbols: BRC1, TCP18, ATTCP18 | TCP family transcription factor | chr3:6383508-6385663 FORWARD LENGTH=2156
MD07G1286700	1942.2	-0.222145	0.0762642	-2.91283	0.00358164	0.0207508	AT5G53130.1	Symbols: CNGC1, ATCNGC1 | cyclic nucleotide gated channel 1 | chr5:21537721-21541029 REVERSE LENGTH=3309
MD07G1207900	158.648	0.565276	0.194595	2.90489	0.00367387	0.0212198	AT2G39870.1	Symbols: | unknown protein; BEST Arabidopsis thaliana protein match is: unknown protein (TAIR:AT3G55690.1); Has 73 Blast hits to 71 proteins in 14 species: Archae - 0; Bacteria - 0; Metazoa - 2; Fungi - 2; Plants - 69; Viruses - 0; Other Eukaryotes - 0 (source: NCBI BLink). | chr2:16643381-16645377 FORWARD LENGTH=1997
MD09G1141700	9154.8	-0.163623	0.0563543	-2.90348	0.00369046	0.0212993	AT3G21780.1	Symbols: UGT71B6 | UDP-glucosyl transferase 71B6 | chr3:7675004-7676494 REVERSE LENGTH=1491
MD14G1064200	212.526	0.462538	0.159348	2.90269	0.00369969	0.02132	AT3G57800.2	Symbols: | basic helix-loop-helix (bHLH) DNA-binding superfamily protein | chr3:21407809-21411721 REVERSE LENGTH=3913
MD11G1071800	226.391	-0.436799	0.150631	-2.89979	0.00373415	0.0214897	AT1G07175.1	Symbols: | unknown protein; FUNCTIONS IN: molecular_function unknown; INVOLVED IN: biological_process unknown; LOCATED IN: endomembrane system; BEST Arabidopsis thaliana protein match is: unknown protein (TAIR:AT2G29995.1); Has 30201 Blast hits to 17322 proteins in 780 species: Archae - 12; Bacteria - 1396; Metazoa - 17338; Fungi - 3422; Plants - 5037; Viruses - 0; Other Eukaryotes - 2996 (source…
MD09G1120600	897.829	0.279671	0.0964867	2.89854	0.00374901	0.0215598	AT3G07810.1	Symbols: | RNA-binding (RRM/RBD/RNP motifs) family protein | chr3:2492293-2495750 FORWARD LENGTH=3458
MD02G1062900	688.353	-0.277296	0.0957384	-2.8964	0.00377476	0.0216903	AT1G65980.1	Symbols: TPX1 | thioredoxin-dependent peroxidase 1 | chr1:24559306-24560936 REVERSE LENGTH=1631
MD14G1012300	734.116	0.289864	0.100213	2.89247	0.00382221	0.0219462	AT1G33110.1	Symbols: | MATE efflux family protein | chr1:12004927-12008818 FORWARD LENGTH=3892
MD14G1219500	3788.96	0.172591	0.0596732	2.89227	0.00382466	0.0219519	AT1G68710.1	Symbols: | ATPase E1-E2 type family protein / haloacid dehalogenase-like hydrolase family protein | chr1:25793207-25798257 REVERSE LENGTH=5051
MD14G1219600	385.876	0.355025	0.12299	2.88661	0.00389419	0.0223085
MD14G1234900	92.551	0.64437	0.22342	2.88412	0.00392507	0.0224555	AT3G18040.1	Symbols: MPK9 | MAP kinase 9 | chr3:6175061-6178464 FORWARD LENGTH=3404
MD05G1301200	107.258	0.624659	0.216788	2.88143	0.00395878	0.0226097	AT5G23300.1	Symbols: PYRD | pyrimidine d | chr5:7847587-7850404 REVERSE LENGTH=2818
MD17G1060800	247.617	0.427682	0.148534	2.87935	0.00398493	0.0227461	AT3G29670.1	Symbols: | HXXXD-type acyl-transferase family protein | chr3:11527872-11529350 FORWARD LENGTH=1479
MD14G1125500	1443.95	-0.287148	0.0998005	-2.87722	0.00401199	0.0228832	AT4G24110.1	Symbols: | unknown protein; Has 76 Blast hits to 76 proteins in 13 species: Archae - 0; Bacteria - 0; Metazoa - 1; Fungi - 0; Plants - 75; Viruses - 0; Other Eukaryotes - 0 (source: NCBI BLink). | chr4:12519932-12520813 REVERSE LENGTH=882
MD17G1105700	1335.8	-0.24507	0.0852093	-2.8761	0.00402628	0.0229499	AT2G04240.2	Symbols: XERICO | RING/U-box superfamily protein | chr2:1461630-1462937 REVERSE LENGTH=1308
MD11G1282800	1919.65	-0.192676	0.0670513	-2.87357	0.00405864	0.0230925	AT4G02715.1	Symbols: | unknown protein; Has 30201 Blast hits to 17322 proteins in 780 species: Archae - 12; Bacteria - 1396; Metazoa - 17338; Fungi - 3422; Plants - 5037; Viruses - 0; Other Eukaryotes - 2996 (source: NCBI BLink). | chr4:1202170-1203380 REVERSE LENGTH=1211
MD10G1043100	613.32	0.280358	0.0977384	2.86845	0.00412485	0.0233853	AT1G71830.1	Symbols: SERK1, ATSERK1 | somatic embryogenesis receptor-like kinase 1 | chr1:27018158-27022117 FORWARD LENGTH=3960
MD16G1018000	536.276	-0.32137	0.112141	-2.86578	0.00415987	0.0235307	AT1G68050.1	Symbols: ADO3, FKF1 | flavin-binding, kelch repeat, f box 1 | chr1:25508676-25510889 FORWARD LENGTH=2214
MD15G1143700	1007.83	0.264957	0.0925889	2.86165	0.00421437	0.0238032	AT2G31820.1	Symbols: | Ankyrin repeat family protein | chr2:13530350-13532562 FORWARD LENGTH=2213
MD10G1167200	254.408	0.430348	0.150554	2.85843	0.00425743	0.0239924	AT5G48870.1	Symbols: SAD1 | Small nuclear ribonucleoprotein family protein | chr5:19813346-19814554 FORWARD LENGTH=1209
MD02G1018900	67.2753	-0.79251	0.277512	-2.85577	0.00429325	0.0241717	AT2G23200.1	Symbols: | Protein kinase superfamily protein | chr2:9879276-9881908 FORWARD LENGTH=2633
MD00G1052100	732.465	-0.2785	0.0976813	-2.85111	0.00435667	0.0244929	AT1G08820.2	Symbols: VAP27-2 | vamp/synaptobrevin-associated protein 27-2 | chr1:2821552-2825275 REVERSE LENGTH=3724
MD06G1188900	265.062	0.406334	0.142789	2.84569	0.00443158	0.0248345	AT1G74700.1	Symbols: NUZ, TRZ1 | tRNAse Z1 | chr1:28065266-28067217 FORWARD LENGTH=1952
MD15G1302600	469.631	0.316869	0.111386	2.84477	0.00444438	0.0248923	AT5G65770.3	Symbols: LINC4 | little nuclei4 | chr5:26311311-26316025 FORWARD LENGTH=4715
MD01G1117400	15.7401	-1.57976	0.556499	-2.83875	0.00452911	0.0252682	AT3G55090.1	Symbols: | ABC-2 type transporter family protein | chr3:20416342-20418552 REVERSE LENGTH=2211
MD15G1051500	759.774	-0.295394	0.104179	-2.83544	0.00457622	0.025498	AT5G47430.3	Symbols: | DWNN domain, a CCHC-type zinc finger | chr5:19235632-19241256 REVERSE LENGTH=5625
MD10G1181900	3.96682	4.21816	1.48772	2.83531	0.0045781	0.0255038	AT1G70250.1	Symbols: | receptor serine/threonine kinase, putative | chr1:26452965-26456088 FORWARD LENGTH=3124
MD05G1144900	1123.84	-0.235525	0.0831199	-2.83356	0.00460321	0.0256273	AT5G06740.1	Symbols: | Concanavalin A-like lectin protein kinase family protein | chr5:2084094-2086052 FORWARD LENGTH=1959
MD17G1274000	117.725	0.562368	0.198536	2.83257	0.0046176	0.0256811	AT4G02010.1	Symbols: | Protein kinase superfamily protein | chr4:881090-885399 FORWARD LENGTH=4310
MD15G1125800	1297.96	-0.214863	0.0759184	-2.83018	0.00465217	0.0258447	AT4G32272.1	Symbols: | Nucleotide/sugar transporter family protein | chr4:15576847-15579880 REVERSE LENGTH=3034
MD12G1205600	189.07	-0.478888	0.169493	-2.82541	0.00472204	0.0261702	AT5G26850.4	Symbols: | Uncharacterized protein | chr5:9445312-9450865 FORWARD LENGTH=5554
MD13G1243500	74.7734	-0.725019	0.256918	-2.82199	0.0047727	0.0263781
MD06G1216500	45.2554	-0.946318	0.33616	-2.81508	0.00487647	0.0268482	AT3G18400.1	Symbols: anac058, NAC058 | NAC domain containing protein 58 | chr3:6318745-6320593 REVERSE LENGTH=1849
MD01G1221000	222.618	0.427896	0.15237	2.80826	0.00498092	0.0273135	AT5G53120.5	Symbols: SPDS3 | spermidine synthase 3 | chr5:21534473-21537733 FORWARD LENGTH=3261
MD04G1030900	416.852	0.335024	0.119607	2.80105	0.00509369	0.0278053	AT3G20000.1	Symbols: TOM40 | translocase of the outer mitochondrial membrane 40 | chr3:6967582-6970566 FORWARD LENGTH=2985
MD09G1145900	1502.74	-0.206168	0.0737631	-2.795	0.00518994	0.0282641	AT2G43020.1	Symbols: ATPAO2, PAO2 | polyamine oxidase 2 | chr2:17891503-17894635 FORWARD LENGTH=3133
MD06G1111800	112.819	-0.579125	0.207288	-2.79382	0.00520902	0.0283327	AT5G20165.1	Symbols: | unknown protein; FUNCTIONS IN: molecular_function unknown; INVOLVED IN: biological_process unknown; LOCATED IN: endomembrane system; CONTAINS InterPro DOMAIN/s: Protein of unknown function DUF1242 (InterPro:IPR009653). | chr5:6805594-6807327 REVERSE LENGTH=1734
MD04G1023200	439.306	-0.325439	0.116482	-2.79389	0.00520779	0.0283327	AT2G31980.1	Symbols: AtCYS2, CYS2 | PHYTOCYSTATIN 2 | chr2:13609093-13609902 REVERSE LENGTH=810
MD11G1245600	123.908	0.559507	0.200296	2.79341	0.00521558	0.0283577	AT5G53800.1	Symbols: | unknown protein; Has 30201 Blast hits to 17322 proteins in 780 species: Archae - 12; Bacteria - 1396; Metazoa - 17338; Fungi - 3422; Plants - 5037; Viruses - 0; Other Eukaryotes - 2996 (source: NCBI BLink). | chr5:21848135-21850111 FORWARD LENGTH=1977
MD11G1119700	1093.02	-0.244933	0.0877542	-2.79113	0.00525242	0.0285219	AT3G45780.2	Symbols: PHOT1, NPH1, JK224, RPT1 | phototropin 1 | chr3:16818443-16824210 FORWARD LENGTH=5768
MD13G1079000	285.332	0.359265	0.128855	2.78814	0.00530124	0.0287611	AT3G17900.1	Symbols: | unknown protein; FUNCTIONS IN: molecular_function unknown; INVOLVED IN: biological_process unknown; LOCATED IN: cellular_component unknown; EXPRESSED IN: 23 plant structures; EXPRESSED DURING: 13 growth stages; Has 45 Blast hits to 44 proteins in 14 species: Archae - 0; Bacteria - 0; Metazoa - 2; Fungi - 2; Plants - 39; Viruses - 0; Other Eukaryotes - 2 (source: NCBI BLink). | chr3:612…
MD11G1283800	12.2747	-1.82153	0.653653	-2.78669	0.00532492	0.0288844	AT3G04860.1	Symbols: | Plant protein of unknown function (DUF868) | chr3:1339104-1340623 REVERSE LENGTH=1520
MD04G1191700	107.694	-0.563229	0.202326	-2.78376	0.00537323	0.029084	AT1G56580.1	Symbols: SVB | Protein of unknown function, DUF538 | chr1:21198259-21198956 REVERSE LENGTH=698
MD10G1337900	908.568	-0.271298	0.0975256	-2.78181	0.00540559	0.0292273	AT4G16380.1	Symbols: | Heavy metal transport/detoxification superfamily protein | chr4:9254555-9256217 FORWARD LENGTH=1663
MD11G1207100	27609.7	-0.143023	0.0516061	-2.77143	0.00558102	0.0300356	AT4G26690.1	Symbols: SHV3, MRH5, GPDL2 | PLC-like phosphodiesterase family protein | chr4:13456434-13460060 REVERSE LENGTH=3627
MD06G1007400	2043.55	-0.180533	0.0651572	-2.77073	0.00559307	0.0300893	AT1G20760.1	Symbols: | Calcium-binding EF hand family protein | chr1:7209369-7214993 FORWARD LENGTH=5625
MD10G1265000	79.815	0.731436	0.264549	2.76485	0.00569497	0.03057	AT1G29951.1	Symbols: CPuORF35 | conserved peptide upstream open reading frame 35 | chr1:10491975-10494598 FORWARD LENGTH=2624
MD08G1195300	101.947	-0.602691	0.218344	-2.76029	0.00577505	0.0309399	AT4G24580.1	Symbols: REN1 | Rho GTPase activation protein (RhoGAP) with PH domain | chr4:12687879-12694248 REVERSE LENGTH=6370
MD16G1014100	148.01	-0.529025	0.191658	-2.76025	0.00577574	0.0309399	AT1G68390.1	Symbols: | Core-2/I-branching beta-1,6-N-acetylglucosaminyltransferase family protein | chr1:25642734-25645607 FORWARD LENGTH=2874
MD14G1227500	97.3394	-0.620529	0.22494	-2.75865	0.00580411	0.0310697	AT1G68320.1	Symbols: MYB62, AtMYB62, BW62B, BW62C | myb domain protein 62 | chr1:25603842-25605096 FORWARD LENGTH=1255
MD08G1208700	692.043	-0.285388	0.103535	-2.75644	0.00584342	0.0312413	AT5G64430.1	Symbols: | Octicosapeptide/Phox/Bem1p family protein | chr5:25762270-25764154 REVERSE LENGTH=1885
MD01G1199100	270.852	-0.361267	0.131094	-2.75579	0.00585513	0.0312928	AT5G52200.1	Symbols: | phosphoprotein phosphatase inhibitors | chr5:21202549-21204756 REVERSE LENGTH=2208
MD09G1198000	258.056	0.424586	0.15427	2.75222	0.00591932	0.0315966	AT5G56670.1	Symbols: | Ribosomal protein S30 family protein | chr5:22935211-22936060 REVERSE LENGTH=850
MD01G1220400	257.118	0.39395	0.143201	2.75103	0.00594084	0.0316722	AT5G53420.1	Symbols: | CCT motif family protein | chr5:21673525-21675154 FORWARD LENGTH=1630
MD07G1280600	1950.25	-0.192311	0.06992	-2.75044	0.00595145	0.0317063	AT4G11260.1	Symbols: ATSGT1B, ETA3, RPR1, EDM1, SGT1B | phosphatase-related | chr4:6851277-6853860 REVERSE LENGTH=2584
MD07G1297500	629.386	0.268085	0.0975016	2.74954	0.00596783	0.0317767	AT5G24430.1	Symbols: | Calcium-dependent protein kinase (CDPK) family protein | chr5:8339144-8343102 REVERSE LENGTH=3959
MD13G1074100	4467.43	-0.155725	0.0566779	-2.74753	0.00600451	0.0319382	AT1G14330.1	Symbols: | Galactose oxidase/kelch repeat superfamily protein | chr1:4890118-4892251 REVERSE LENGTH=2134
MD02G1296700	658.901	0.295321	0.107532	2.74637	0.00602596	0.0320184	AT4G30890.3	Symbols: UBP24 | ubiquitin-specific protease 24 | chr4:15036052-15039281 REVERSE LENGTH=3230
MD02G1243100	260.731	-0.375266	0.136854	-2.7421	0.00610473	0.0323855	AT5G58330.1	Symbols: | lactate/malate dehydrogenase family protein | chr5:23579722-23582395 REVERSE LENGTH=2674
MD13G1025300	573.384	0.336907	0.122893	2.74147	0.00611644	0.0324305	AT1G70940.1	Symbols: PIN3, ATPIN3 | Auxin efflux carrier family protein | chr1:26743054-26746395 FORWARD LENGTH=3342
MD14G1063600	194.926	0.453694	0.165603	2.73964	0.0061506	0.03256	AT2G34260.1	Symbols: | transducin family protein / WD-40 repeat family protein | chr2:14465876-14468531 FORWARD LENGTH=2656
MD14G1146900	1179	-0.207465	0.0757805	-2.73772	0.00618676	0.032717	AT1G57820.1	Symbols: VIM1, ORTH2 | Zinc finger (C3HC4-type RING finger) family protein | chr1:21414170-21417937 REVERSE LENGTH=3768
MD03G1118100	1046.39	-0.682787	0.249806	-2.73327	0.00627091	0.0330229	AT2G28400.1	Symbols: | Protein of unknown function, DUF584 | chr2:12148304-12149052 REVERSE LENGTH=749
MD08G1092400	610.564	-0.268415	0.0984759	-2.7257	0.0064166	0.0336606
MD11G1143800	1265.26	-0.220366	0.0809132	-2.72349	0.00645956	0.0338212	AT5G59950.5	Symbols: | RNA-binding (RRM/RBD/RNP motifs) family protein | chr5:24139939-24141867 FORWARD LENGTH=1929
MD09G1099200	424.295	-0.340398	0.125045	-2.72219	0.006485	0.0339426
MD15G1033700	210.163	-0.456068	0.167758	-2.71861	0.00655564	0.0342409	AT2G45540.1	Symbols: | WD-40 repeat family protein / beige-related | chr2:18757522-18772831 REVERSE LENGTH=15310
MD02G1066700	60.091	-0.887091	0.326699	-2.71531	0.0066213	0.0345531	AT4G29140.1	Symbols: | MATE efflux family protein | chr4:14368919-14370892 FORWARD LENGTH=1974
MD17G1209200	2610.12	-0.177055	0.0654232	-2.7063	0.00680381	0.0353716	AT3G15730.1	Symbols: PLDALPHA1, PLD | phospholipase D alpha 1 | chr3:5330322-5333745 FORWARD LENGTH=3424
MD05G1171900	81.9619	0.665677	0.246127	2.70461	0.00683849	0.035509	AT4G27870.1	Symbols: | Vacuolar iron transporter (VIT) family protein | chr4:13878923-13882882 FORWARD LENGTH=3960
MD08G1086800	409.546	0.387869	0.143589	2.70125	0.00690791	0.0358324	AT3G49940.1	Symbols: LBD38 | LOB domain-containing protein 38 | chr3:18514343-18515475 FORWARD LENGTH=1133
MD07G1233700	367.059	-0.316226	0.117213	-2.69789	0.00697809	0.0361591	AT5G05240.1	Symbols: | Uncharacterised conserved protein (UCP030365) | chr5:1553814-1556556 REVERSE LENGTH=2743
MD08G1073100	29.9659	-1.0388	0.385561	-2.69426	0.00705444	0.0365045	AT2G05940.1	Symbols: | Protein kinase superfamily protein | chr2:2287238-2289307 REVERSE LENGTH=2070
MD06G1110600	7928.55	-0.158713	0.0589873	-2.69064	0.00713155	0.0368655	AT5G42050.1	Symbols: | DCD (Development and Cell Death) domain protein | chr5:16815489-16817301 FORWARD LENGTH=1813
MD07G1264000	1953.46	-0.195735	0.0727575	-2.69024	0.00713999	0.0368965	AT4G25500.4	Symbols: RSP35, RS40, At-RS40 | arginine/serine-rich splicing factor 35 | chr4:13024598-13027484 FORWARD LENGTH=2887
MD15G1091100	102.944	0.573385	0.213448	2.6863	0.00722486	0.0372584	AT1G15215.2	Symbols: | BEST Arabidopsis thaliana protein match is: sequence-specific DNA binding transcription factors;sequence-specific DNA binding (TAIR:AT3G18380.1); Has 35333 Blast hits to 34131 proteins in 2444 species: Archae - 798; Bacteria - 22429; Metazoa - 974; Fungi - 991; Plants - 531; Viruses - 0; Other Eukaryotes - 9610 (source: NCBI BLink). | chr1:5238065-5240033 FORWARD LENGTH=1969
MD16G1103600	194.736	-0.486102	0.1813	-2.6812	0.00733579	0.0377078	AT3G26300.1	Symbols: CYP71B34 | cytochrome P450, family 71, subfamily B, polypeptide 34 | chr3:9639199-9640866 REVERSE LENGTH=1668
MD00G1039500	244.631	0.423475	0.158099	2.67854	0.00739442	0.0379315	AT1G13570.1	Symbols: | F-box/RNI-like superfamily protein | chr1:4642346-4644422 REVERSE LENGTH=2077
MD03G1070700	57.0697	-0.80468	0.30072	-2.67584	0.00745411	0.0381922	AT5G58730.1	Symbols: | pfkB-like carbohydrate kinase family protein | chr5:23723404-23725465 REVERSE LENGTH=2062
MD06G1005100	28.3142	1.18158	0.442218	2.67195	0.00754117	0.0385217	AT4G35300.4	Symbols: TMT2 | tonoplast monosaccharide transporter2 | chr4:16796256-16799777 REVERSE LENGTH=3522
MD17G1129400	830.639	-0.23285	0.0871949	-2.67046	0.0075748	0.038679	AT2G32260.1	Symbols: ATCCT1, CCT1 | phosphorylcholine cytidylyltransferase | chr2:13697516-13700641 FORWARD LENGTH=3126
MD07G1171800	340.36	0.344333	0.129003	2.66918	0.00760373	0.0388004	AT3G54826.1	Symbols: | Zim17-type zinc finger protein | chr3:20310327-20311821 FORWARD LENGTH=1495
MD16G1061600	457.949	0.290389	0.109525	2.65135	0.00801716	0.0406074	AT2G03510.1	Symbols: | SPFH/Band 7/PHB domain-containing membrane-associated protein family | chr2:1066606-1069149 FORWARD LENGTH=2544
MD05G1179800	1204.91	0.212256	0.0801313	2.64886	0.00807649	0.0408324	AT1G77120.1	Symbols: ADH1, ADH, ATADH, ATADH1 | alcohol dehydrogenase 1 | chr1:28975394-28977417 FORWARD LENGTH=2024
MD07G1066200	1276.83	-0.279977	0.105994	-2.64144	0.00825536	0.0416041	AT1G66240.1	Symbols: ATX1 | homolog of anti-oxidant 1 | chr1:24686256-24687332 REVERSE LENGTH=1077
MD05G1165600	692.458	-0.342926	0.129903	-2.63987	0.00829381	0.041749	AT3G07350.1	Symbols: | Protein of unknown function (DUF506) | chr3:2347468-2348791 FORWARD LENGTH=1324
MD06G1117300	1695.08	0.216751	0.0821721	2.63777	0.00834533	0.0419382	AT1G64650.1	Symbols: | Major facilitator superfamily protein | chr1:24023504-24026192 REVERSE LENGTH=2689
MD14G1004000	4763.3	0.244359	0.092666	2.63699	0.00836454	0.0420137
MD02G1318200	184.465	0.425637	0.161476	2.63592	0.00839104	0.0421328	AT5G13020.1	Symbols: | Emsy N Terminus (ENT)/ plant Tudor-like domains-containing protein | chr5:4129359-4132864 REVERSE LENGTH=3506
MD03G1009700	7.09837	-2.34992	0.892284	-2.6336	0.0084484	0.0423714	AT3G21570.1	Symbols: | unknown protein; Has 43 Blast hits to 43 proteins in 13 species: Archae - 0; Bacteria - 0; Metazoa - 0; Fungi - 0; Plants - 43; Viruses - 0; Other Eukaryotes - 0 (source: NCBI BLink). | chr3:7600150-7600883 REVERSE LENGTH=734
MD01G1199700	132.38	-0.534505	0.203643	-2.62472	0.00867201	0.0432409	AT5G23730.1	Symbols: RUP2 | Transducin/WD40 repeat-like superfamily protein | chr5:8005234-8006630 FORWARD LENGTH=1397
MD04G1141100	559.326	-0.27837	0.106158	-2.62223	0.00873553	0.0435113	AT5G54160.1	Symbols: ATOMT1, OMT1 | O-methyltransferase 1 | chr5:21981996-21984363 FORWARD LENGTH=2368
MD02G1069500	998.729	0.298359	0.113799	2.62181	0.00874634	0.0435539	AT4G29190.1	Symbols: | Zinc finger C-x8-C-x5-C-x3-H type family protein | chr4:14391938-14393373 REVERSE LENGTH=1436
MD02G1261100	2070.44	-0.179965	0.0687493	-2.61771	0.00885225	0.0440013	AT3G11910.1	Symbols: UBP13 | ubiquitin-specific protease 13 | chr3:3761388-3770563 REVERSE LENGTH=9176
MD00G1016700	1259.57	-0.22753	0.0869435	-2.61699	0.00887089	0.0440721	AT5G16270.1	Symbols: ATRAD21.3, SYN4 | sister chromatid cohesion 1 protein 4 | chr5:5316299-5322696 FORWARD LENGTH=6398
MD13G1176800	793.118	-0.641231	0.245085	-2.61636	0.00888728	0.0441171
MD06G1189000	348.982	0.318242	0.12233	2.6015	0.0092818	0.0456991	AT5G62530.1	Symbols: ALDH12A1, ATP5CDH, P5CDH | aldehyde dehydrogenase 12A1 | chr5:25099003-25103298 REVERSE LENGTH=4296
MD08G1059500	275.364	-0.363847	0.140016	-2.59862	0.00935994	0.0460312	AT5G11000.1	Symbols: | Plant protein of unknown function (DUF868) | chr5:3479029-3480425 REVERSE LENGTH=1397
MD07G1203700	741.248	0.339374	0.130813	2.59434	0.00947738	0.0465189	AT3G11410.1	Symbols: ATPP2CA, AHG3, PP2CA | protein phosphatase 2CA | chr3:3583883-3585790 REVERSE LENGTH=1908
MD00G1106400	665.242	0.263357	0.101521	2.59411	0.00948374	0.0465337	AT5G21160.1	Symbols: | LA RNA-binding protein | chr5:7198777-7204097 REVERSE LENGTH=5321
MD02G1110700	392.173	-0.321084	0.123883	-2.59184	0.00954648	0.0467882	AT4G38960.1	Symbols: | B-box type zinc finger family protein | chr4:18161088-18163321 FORWARD LENGTH=2234
MD13G1203600	231.877	0.406306	0.157282	2.5833	0.00978593	0.0476671	AT4G14570.1	Symbols: | acylaminoacyl-peptidase-related | chr4:8362184-8366653 FORWARD LENGTH=4470
MD16G1064800	630.606	-0.256565	0.0994856	-2.57891	0.00991118	0.0481681	AT1G69340.1	Symbols: | appr-1-p processing enzyme family protein | chr1:26065724-26069821 FORWARD LENGTH=4098
MD15G1095700	59.0594	-0.713557	0.276829	-2.57761	0.00994874	0.0483273	AT5G11550.1	Symbols: | ARM repeat superfamily protein | chr5:3708009-3709246 REVERSE LENGTH=1238
MD05G1198100	777.356	0.249921	0.0971642	2.57215	0.010107	0.0489774	AT3G54700.1	Symbols: PHT1;7 | phosphate transporter 1;7 | chr3:20248425-20250070 REVERSE LENGTH=1646
MD04G1212300	54.3998	0.79909	0.310907	2.57019	0.0101643	0.0492076	AT5G27330.1	Symbols: | Prefoldin chaperone subunit family protein | chr5:9632703-9634980 REVERSE LENGTH=2278
MD05G1127900	6.29042	-2.35742	0.91776	-2.56866	0.0102091	0.0493455	AT4G35160.1	Symbols: | O-methyltransferase family protein | chr4:16730760-16732811 REVERSE LENGTH=2052
MD06G1014700	19.3741	1.28192	0.499102	2.56846	0.0102153	0.0493673	AT3G13960.1	Symbols: AtGRF5, GRF5 | growth-regulating factor 5 | chr3:4608383-4610399 FORWARD LENGTH=2017
MD08G1015000	576.689	0.286018	0.111471	2.56585	0.0102925	0.0496845	AT1G47900.2	Symbols: | Plant protein of unknown function (DUF869) | chr1:17647144-17651425 REVERSE LENGTH=4282
MD12G1223100	312.975	0.352181	0.137268	2.56565	0.0102983	0.0497032	AT3G26410.1	Symbols: TRM11, AtTRM11 | methyltransferases;nucleic acid binding | chr3:9669416-9671348 REVERSE LENGTH=1933

## Sheet: MdFLC-MdSVPa
Apple accession code	baseMean	log2FoldChange	lfcSE	stat	pvalue	padj	TAIR	Annotation
MD02G1165500	5005.05	-1.42496	0.0552167	-25.8066	7.47e-147	6.83e-144	AT5G66900.1	Symbols: | Disease resistance protein (CC-NBS-LRR class) family | chr5:26714764-26717788 REVERSE LENGTH=3025
MD04G1033300	2586.3	1.88319	0.0781069	24.1104	1.94e-128	1.46e-125	AT2G43120.1	Symbols: | RmlC-like cupins superfamily protein | chr2:17927264-17928984 FORWARD LENGTH=1721
MD14G1111500	1542.9	-1.7279	0.0739006	-23.3814	6.61e-121	4.03e-118	AT4G11280.1	Symbols: ACS6, ATACS6 | 1-aminocyclopropane-1-carboxylic acid (acc) synthase 6 | chr4:6864097-6866116 FORWARD LENGTH=2020
MD11G1202100	17220.5	-1.59556	0.0682733	-23.3702	8.59e-121	5.13e-118	AT3G13110.1	Symbols: ATSERAT2;2, SAT-1, SAT-A, SAT3, SAT-M, SERAT2;2 | serine acetyltransferase 2;2 | chr3:4214617-4216302 REVERSE LENGTH=1686
MD08G1111500	3567.46	1.44025	0.0627231	22.962	1.12e-116	6.07e-114	AT5G25880.1	Symbols: ATNADP-ME3, NADP-ME3 | NADP-malic enzyme 3 | chr5:9024549-9028377 FORWARD LENGTH=3829
MD15G1104100	6283.55	-1.22164	0.0534966	-22.8358	2.02e-115	1.02e-112	AT4G31290.1	Symbols: | ChaC-like family protein | chr4:15185886-15188484 FORWARD LENGTH=2599
MD13G1085600	29791.6	-1.18166	0.0543885	-21.7263	1.16e-104	4.35e-102
MD11G1247400	2284.89	1.36769	0.0634682	21.5492	5.39e-103	1.93e-100	AT4G04960.1	Symbols: | Concanavalin A-like lectin protein kinase family protein | chr4:2533056-2535386 FORWARD LENGTH=2331
MD17G1241200	2021.15	-1.38871	0.0693411	-20.0272	3.19e-89	9.25e-87	AT4G03510.2	Symbols: RMA1, ATRMA1 | RING membrane-anchor 1 | chr4:1557768-1559376 REVERSE LENGTH=1609
MD07G1221300	3222.28	-1.26429	0.0631537	-20.0192	3.75e-89	1.08e-86	AT2G40095.1	Symbols: | Alpha/beta hydrolase related protein | chr2:16743023-16745144 FORWARD LENGTH=2122
MD15G1050700	17605.2	0.907412	0.0461277	19.6717	3.77e-86	1.01e-83	AT3G14610.1	Symbols: CYP72A7 | cytochrome P450, family 72, subfamily A, polypeptide 7 | chr3:4912466-4914652 FORWARD LENGTH=2187
MD01G1158600	1611.77	-1.31725	0.0692359	-19.0256	1.05e-80	2.53e-78	AT2G40340.1	Symbols: DREB2C, AtERF48 | Integrase-type DNA-binding superfamily protein | chr2:16848438-16850487 REVERSE LENGTH=2050
MD06G1008700	16968.2	-1.08651	0.0577117	-18.8266	4.57e-79	1.06e-76	AT4G35090.1	Symbols: CAT2 | catalase 2 | chr4:16700342-16703286 REVERSE LENGTH=2945
MD16G1030600	2157.77	-1.34214	0.0742702	-18.0711	5.38e-73	1.08e-70	AT2G01300.1	Symbols: | unknown protein; BEST Arabidopsis thaliana protein match is: unknown protein (TAIR:AT1G15010.1); Has 73 Blast hits to 73 proteins in 12 species: Archae - 0; Bacteria - 0; Metazoa - 0; Fungi - 0; Plants - 73; Viruses - 0; Other Eukaryotes - 0 (source: NCBI BLink). | chr2:151057-151729 REVERSE LENGTH=673
MD03G1282900	59170.7	-0.782005	0.0433669	-18.0323	1.09e-72	2.17e-70	AT1G02920.1	Symbols: ATGSTF7, GST11, ATGSTF8, GSTF7, ATGST11 | glutathione S-transferase 7 | chr1:658657-659771 REVERSE LENGTH=1115
MD05G1115400	1412.26	1.27082	0.072395	17.5539	5.55e-69	9.92e-67	AT2G21180.1	Symbols: | unknown protein; BEST Arabidopsis thaliana protein match is: unknown protein (TAIR:AT5G19875.1); Has 124 Blast hits to 124 proteins in 12 species: Archae - 0; Bacteria - 0; Metazoa - 0; Fungi - 0; Plants - 124; Viruses - 0; Other Eukaryotes - 0 (source: NCBI BLink). | chr2:9074660-9075380 REVERSE LENGTH=721
MD10G1296300	9213.68	-1.14271	0.0657717	-17.3739	1.3e-67	2.23e-65	AT5G53750.1	Symbols: | CBS domain-containing protein | chr5:21817366-21818843 FORWARD LENGTH=1478
MD09G1032200	2335.71	-1.24268	0.0716877	-17.3346	2.58e-67	4.39e-65	AT5G62770.1	Symbols: | Protein of unknown function (DUF1645) | chr5:25210495-25211607 FORWARD LENGTH=1113
MD16G1124100	361.809	-2.51086	0.149965	-16.7429	6.37e-63	9.53e-61	AT1G12060.1	Symbols: ATBAG5, BAG5 | BCL-2-associated athanogene 5 | chr1:4076334-4076981 FORWARD LENGTH=648
MD09G1128400	8303.59	0.824425	0.0496757	16.5962	7.43e-62	1.08e-59	AT5G47720.4	Symbols: | Thiolase family protein | chr5:19331657-19334427 FORWARD LENGTH=2771
MD16G1127100	1568.63	-1.50076	0.091943	-16.3227	6.81e-60	9.23e-58	AT5G13200.1	Symbols: | GRAM domain family protein | chr5:4207004-4208289 FORWARD LENGTH=1286
MD01G1095200	6111.2	-0.94164	0.0578111	-16.2882	1.2e-59	1.59e-57	AT5G54130.2	Symbols: | Calcium-binding endonuclease/exonuclease/phosphatase family | chr5:21962600-21965519 FORWARD LENGTH=2920
MD10G1110200	457.564	-1.90254	0.116999	-16.2612	1.86e-59	2.46e-57	AT1G17870.1	Symbols: ATEGY3, EGY3 | ethylene-dependent gravitropism-deficient and yellow-green-like 3 | chr1:6149939-6152222 REVERSE LENGTH=2284
MD05G1348200	18161.7	-1.10223	0.0682555	-16.1485	1.16e-58	1.49e-56	AT4G21990.1	Symbols: APR3 | APS reductase 3 | chr4:11657008-11659167 REVERSE LENGTH=2160
MD13G1033800	3371.28	-0.934085	0.0587117	-15.9097	5.43e-57	6.54e-55
MD13G1153500	2307.12	1.12615	0.0710972	15.8396	1.66e-56	1.97e-54	AT5G49460.1	Symbols: ACLB-2 | ATP citrate lyase subunit B 2 | chr5:20054523-20058464 FORWARD LENGTH=3942
MD03G1010400	29125.9	-0.786308	0.0500412	-15.7132	1.23e-55	1.41e-53	AT1G55230.1	Symbols: | Family of unknown function (DUF716) | chr1:20602819-20603924 FORWARD LENGTH=1106
MD05G1189100	3404.67	-0.92746	0.0598471	-15.4972	3.62e-54	4.02e-52	AT5G20190.1	Symbols: | Tetratricopeptide repeat (TPR)-like superfamily protein | chr5:6814093-6815379 FORWARD LENGTH=1287
MD00G1069900	427.16	-1.82804	0.11883	-15.3837	2.11e-53	2.32e-51
MD04G1139500	18997	-0.75617	0.0492381	-15.3574	3.16e-53	3.43e-51	AT3G09270.1	Symbols: ATGSTU8, GSTU8 | glutathione S-transferase TAU 8 | chr3:2848289-2849289 REVERSE LENGTH=1001
MD17G1010400	4015.87	-0.937632	0.0623923	-15.028	4.81e-51	4.88e-49	AT3G02040.1	Symbols: SRG3 | senescence-related gene 3 | chr3:348167-350010 REVERSE LENGTH=1844
MD10G1328100	1011.34	-1.37696	0.0918155	-14.997	7.68e-51	7.65e-49	AT1G05010.1	Symbols: EFE, ACO4, EAT1 | ethylene-forming enzyme | chr1:1431190-1432858 REVERSE LENGTH=1669
MD04G1019400	33675.7	-0.699631	0.0467921	-14.9519	1.51e-50	1.49e-48	AT4G15550.1	Symbols: IAGLU | indole-3-acetate beta-D-glucosyltransferase | chr4:8877590-8879327 REVERSE LENGTH=1738
MD07G1248600	2000.05	-1.17028	0.0786994	-14.8703	5.14e-50	4.98e-48	AT5G51190.1	Symbols: | Integrase-type DNA-binding superfamily protein | chr5:20800584-20801416 REVERSE LENGTH=833
MD14G1187200	5427.2	-0.909571	0.0612228	-14.8567	6.29e-50	6.04e-48	AT3G48180.1	Symbols: | unknown protein; BEST Arabidopsis thaliana protein match is: unknown protein (TAIR:AT1G19020.1); Has 84 Blast hits to 84 proteins in 15 species: Archae - 0; Bacteria - 0; Metazoa - 0; Fungi - 0; Plants - 84; Viruses - 0; Other Eukaryotes - 0 (source: NCBI BLink). | chr3:17790465-17790919 REVERSE LENGTH=455
MD01G1144200	223.536	-2.37963	0.16151	-14.7336	3.92e-49	3.68e-47
MD12G1241800	1868.81	-0.978984	0.0665896	-14.7018	6.28e-49	5.84e-47	AT3G04730.1	Symbols: IAA16 | indoleacetic acid-induced protein 16 | chr3:1288612-1290602 REVERSE LENGTH=1991
MD05G1128800	2157.22	-0.934981	0.064305	-14.5398	6.78e-48	6.21e-46	AT1G76160.1	Symbols: sks5 | SKU5 similar 5 | chr1:28577942-28581133 REVERSE LENGTH=3192
MD17G1209800	312.008	-1.97091	0.137685	-14.3146	1.77e-46	1.58e-44	AT1G52560.1	Symbols: | HSP20-like chaperones superfamily protein | chr1:19574760-19575866 REVERSE LENGTH=1107
MD16G1093500	23725	-0.832146	0.058174	-14.3044	2.05e-46	1.82e-44	AT1G70420.1	Symbols: | Protein of unknown function (DUF1645) | chr1:26539574-26540762 REVERSE LENGTH=1189
MD14G1167000	2236.27	-0.902163	0.0639891	-14.0987	3.87e-45	3.3e-43	AT5G63160.1	Symbols: BT1 | BTB and TAZ domain protein 1 | chr5:25333263-25335485 REVERSE LENGTH=2223
MD12G1183000	5157.04	-0.758341	0.0543024	-13.9652	2.54e-44	2.12e-42	AT5G01750.2	Symbols: | Protein of unknown function (DUF567) | chr5:289765-291326 FORWARD LENGTH=1562
MD09G1248700	4420.79	-0.965921	0.0692354	-13.9512	3.09e-44	2.55e-42	AT4G03510.2	Symbols: RMA1, ATRMA1 | RING membrane-anchor 1 | chr4:1557768-1559376 REVERSE LENGTH=1609
MD03G1257500	2901.52	0.982618	0.0710511	13.8297	1.69e-43	1.37e-41
MD08G1186800	3145.69	-0.808437	0.0589007	-13.7254	7.15e-43	5.77e-41	AT1G78280.1	Symbols: | transferases, transferring glycosyl groups | chr1:29452555-29457373 FORWARD LENGTH=4819
MD07G1213300	3633.89	0.866288	0.0636305	13.6143	3.29e-42	2.6e-40	AT2G38080.1	Symbols: IRX12, LAC4, ATLMCO4, LMCO4 | Laccase/Diphenol oxidase family protein | chr2:15934460-15937616 FORWARD LENGTH=3157
MD09G1006400	5731.4	-0.989468	0.0734254	-13.4758	2.17e-41	1.66e-39	AT5G13180.1	Symbols: ANAC083, VNI2, NAC083 | NAC domain containing protein 83 | chr5:4196572-4197848 FORWARD LENGTH=1277
MD02G1263000	2796.11	-0.778441	0.0587723	-13.245	4.82e-40	3.52e-38	AT5G04930.1	Symbols: ALA1 | aminophospholipid ATPase 1 | chr5:1444870-1449817 FORWARD LENGTH=4948
MD09G1173000	20284.6	-0.599201	0.0455804	-13.146	1.79e-39	1.28e-37	AT1G72330.1	Symbols: ALAAT2 | alanine aminotransferase 2 | chr1:27233475-27236789 FORWARD LENGTH=3315
MD10G1323000	1880.92	-0.997823	0.0768912	-12.9771	1.65e-38	1.15e-36	AT4G21990.1	Symbols: APR3 | APS reductase 3 | chr4:11657008-11659167 REVERSE LENGTH=2160
MD16G1047300	1977.82	-0.836048	0.0645608	-12.9498	2.36e-38	1.62e-36	AT1G25550.1	Symbols: | myb-like transcription factor family protein | chr1:8976434-8978093 FORWARD LENGTH=1660
MD15G1085500	255.519	-1.87499	0.146706	-12.7806	2.1e-37	1.4e-35	AT2G26560.1	Symbols: PLP2, PLA IIA, PLA2A | phospholipase A 2A | chr2:11293769-11295806 REVERSE LENGTH=2038
MD16G1085000	1080.8	-1.07054	0.0847846	-12.6266	1.51e-36	9.7e-35	AT1G70170.1	Symbols: MMP | matrix metalloproteinase | chr1:26423874-26425356 FORWARD LENGTH=1483
MD07G1222900	5176	-0.908998	0.0727732	-12.4908	8.38e-36	5.3e-34	AT2G40140.2	Symbols: CZF1, ZFAR1, SZF2, ATSZF2 | zinc finger (CCCH-type) family protein | chr2:16772203-16774657 FORWARD LENGTH=2455
MD08G1195600	9643	0.605957	0.0489233	12.3859	3.12e-35	1.93e-33	AT4G02330.1	Symbols: ATPMEPCRB | Plant invertase/pectin methylesterase inhibitor superfamily | chr4:1032413-1035037 FORWARD LENGTH=2625
MD07G1301800	1517.06	-0.855374	0.0692186	-12.3576	4.43e-35	2.73e-33	AT5G24590.2	Symbols: ANAC091, TIP | TCV-interacting protein | chr5:8416662-8418933 REVERSE LENGTH=2272
MD01G1142300	8757.27	-0.856758	0.0698799	-12.2604	1.48e-34	8.92e-33
MD11G1109100	66751	-0.615931	0.0519701	-11.8516	2.11e-32	1.18e-30
MD08G1186100	4365.59	-0.861756	0.0730102	-11.8032	3.76e-32	2.08e-30	AT4G08950.1	Symbols: EXO | Phosphate-responsive 1 family protein | chr4:5740297-5741524 FORWARD LENGTH=1228
MD07G1155300	6467.11	0.61283	0.0524992	11.6731	1.75e-31	9.47e-30	AT5G53560.1	Symbols: ATB5-A, B5 #2, ATCB5-E, CB5-E | cytochrome B5 isoform E | chr5:21759367-21760578 FORWARD LENGTH=1212
MD09G1152700	7834.76	-0.59275	0.0511181	-11.5957	4.33e-31	2.32e-29	AT4G14130.1	Symbols: XTR7, XTH15 | xyloglucan endotransglucosylase/hydrolase 15 | chr4:8137051-8138281 REVERSE LENGTH=1231
MD09G1172900	1165.44	-0.917106	0.0793199	-11.5621	6.41e-31	3.4e-29	AT1G53840.1	Symbols: ATPME1, PME1 | pectin methylesterase 1 | chr1:20101445-20103667 FORWARD LENGTH=2223
MD01G1149100	611.053	-1.18994	0.103291	-11.5203	1.04e-30	5.48e-29	AT2G38120.1	Symbols: AUX1, WAV5, PIR1, MAP1 | Transmembrane amino acid transporter family protein | chr2:15972993-15977180 FORWARD LENGTH=4188
MD03G1273900	786.558	-1.14906	0.100025	-11.4877	1.52e-30	7.94e-29	AT1G08880.1	Symbols: HTA5, H2AXA, G-H2AX, GAMMA-H2AX | Histone superfamily protein | chr1:2846949-2847800 REVERSE LENGTH=852
MD05G1193800	1556.52	0.917777	0.0799784	11.4753	1.76e-30	9.12e-29	AT4G28540.1	Symbols: CKL6, PAPK1 | casein kinase I-like 6 | chr4:14106959-14110706 FORWARD LENGTH=3748
MD16G1044000	110.001	-2.71509	0.237376	-11.4379	2.7e-30	1.39e-28	AT1G68570.1	Symbols: | Major facilitator superfamily protein | chr1:25746736-25750275 FORWARD LENGTH=3540
MD02G1084700	352.268	1.55204	0.136216	11.3939	4.48e-30	2.28e-28	AT4G29810.1	Symbols: ATMKK2, MKK2, MK1 | MAP kinase kinase 2 | chr4:14593039-14595269 REVERSE LENGTH=2231
MD03G1282700	21415.8	-0.689948	0.0608179	-11.3445	7.9e-30	3.98e-28	AT2G47730.1	Symbols: ATGSTF8, ATGSTF5, GST6, GSTF8 | glutathione S-transferase phi 8 | chr2:19556326-19559463 FORWARD LENGTH=3138
MD11G1246800	22579.1	-0.671674	0.0593882	-11.3099	1.17e-29	5.87e-28	AT3G15353.1	Symbols: MT3 | metallothionein 3 | chr3:5180642-5181586 REVERSE LENGTH=945
MD14G1193100	500.503	1.18668	0.105547	11.2431	2.5e-29	1.24e-27	AT5G62680.1	Symbols: | Major facilitator superfamily protein | chr5:25165137-25167943 REVERSE LENGTH=2807
MD03G1146300	331.91	1.42934	0.127155	11.241	2.57e-29	1.27e-27	AT3G18670.1	Symbols: | Ankyrin repeat family protein | chr3:6424135-6426471 REVERSE LENGTH=2337
MD06G1117900	243.244	-1.68493	0.151016	-11.1572	6.6e-29	3.22e-27	AT4G24110.1	Symbols: | unknown protein; Has 76 Blast hits to 76 proteins in 13 species: Archae - 0; Bacteria - 0; Metazoa - 1; Fungi - 0; Plants - 75; Viruses - 0; Other Eukaryotes - 0 (source: NCBI BLink). | chr4:12519932-12520813 REVERSE LENGTH=882
MD09G1152600	7157.66	-0.600213	0.0543292	-11.0477	2.25e-28	1.07e-26	AT3G23730.1	Symbols: XTH16 | xyloglucan endotransglucosylase/hydrolase 16 | chr3:8550110-8551335 FORWARD LENGTH=1226
MD06G1094600	665.399	-1.05557	0.0958617	-11.0113	3.37e-28	1.61e-26	AT2G46150.1	Symbols: | Late embryogenesis abundant (LEA) hydroxyproline-rich glycoprotein family | chr2:18961403-18962376 FORWARD LENGTH=974
MD02G1048700	2577.05	-0.852473	0.077421	-11.0109	3.39e-28	1.61e-26	AT2G46330.1	Symbols: AGP16, ATAGP16 | arabinogalactan protein 16 | chr2:19018509-19019255 REVERSE LENGTH=747
MD12G1161200	1868.9	-0.778267	0.0710666	-10.9512	6.56e-28	3.11e-26	AT5G57510.1	Symbols: | unknown protein; Has 27 Blast hits to 27 proteins in 9 species: Archae - 0; Bacteria - 0; Metazoa - 0; Fungi - 0; Plants - 27; Viruses - 0; Other Eukaryotes - 0 (source: NCBI BLink). | chr5:23289164-23289556 REVERSE LENGTH=393
MD01G1214100	585.831	1.07573	0.0988168	10.8861	1.34e-27	6.33e-26	AT4G23740.1	Symbols: | Leucine-rich repeat protein kinase family protein | chr4:12366386-12369338 FORWARD LENGTH=2953
MD04G1194600	9401.13	-0.61757	0.0569015	-10.8533	1.92e-27	9e-26	AT3G62550.1	Symbols: | Adenine nucleotide alpha hydrolases-like superfamily protein | chr3:23135984-23137173 FORWARD LENGTH=1190
MD06G1027300	9129.77	-0.602718	0.0556115	-10.838	2.27e-27	1.06e-25	AT1G32170.1	Symbols: XTR4, XTH30 | xyloglucan endotransglucosylase/hydrolase 30 | chr1:11575320-11577927 FORWARD LENGTH=2608
MD09G1255700	2266.18	-0.777129	0.0718252	-10.8197	2.78e-27	1.29e-25	AT3G18280.1	Symbols: | Bifunctional inhibitor/lipid-transfer protein/seed storage 2S albumin superfamily protein | chr3:6267049-6267643 FORWARD LENGTH=595
MD03G1213400	4416.62	-0.601901	0.0565591	-10.642	1.9e-26	8.33e-25	AT5G54650.2	Symbols: Fh5, ATFH5 | formin homology5 | chr5:22197629-22202023 REVERSE LENGTH=4395
MD17G1198100	267.251	1.57565	0.14862	10.6019	2.92e-26	1.27e-24	AT3G15540.1	Symbols: IAA19, MSG2 | indole-3-acetic acid inducible 19 | chr3:5264024-5265678 FORWARD LENGTH=1655
MD10G1122400	219.279	1.85331	0.176031	10.5283	6.4e-26	2.76e-24	AT4G34950.1	Symbols: | Major facilitator superfamily protein | chr4:16642316-16644818 REVERSE LENGTH=2503
MD03G1054700	2365.01	-0.923219	0.0877538	-10.5206	6.95e-26	2.98e-24	AT2G30360.1	Symbols: CIPK11, PKS5, SIP4, SNRK3.22 | SOS3-interacting protein 4 | chr2:12936979-12938834 REVERSE LENGTH=1856
MD08G1031400	253.146	1.52383	0.145088	10.5028	8.39e-26	3.57e-24	AT1G75210.1	Symbols: | HAD-superfamily hydrolase, subfamily IG, 5'-nucleotidase | chr1:28223869-28228975 FORWARD LENGTH=5107
MD08G1178600	173.419	1.8775	0.183299	10.2428	1.27e-24	5.16e-23
MD07G1272000	723.576	-0.956945	0.0935616	-10.228	1.49e-24	5.98e-23	AT5G52400.1	Symbols: CYP715A1 | cytochrome P450, family 715, subfamily A, polypeptide 1 | chr5:21272949-21275509 FORWARD LENGTH=2561
MD17G1230800	741.054	-0.907163	0.0898579	-10.0955	5.78e-24	2.28e-22	AT1G53310.3	Symbols: ATPPC1, PEPC1, ATPEPC1, PPC1 | phosphoenolpyruvate carboxylase 1 | chr1:19884027-19888282 REVERSE LENGTH=4256
MD10G1248500	616.975	-0.990268	0.0983053	-10.0734	7.24e-24	2.84e-22	AT1G21270.1	Symbols: WAK2 | wall-associated kinase 2 | chr1:7444931-7447549 FORWARD LENGTH=2619
MD09G1119300	105.626	-2.28753	0.228646	-10.0047	1.45e-23	5.62e-22
MD02G1065200	393.557	1.19242	0.120172	9.92267	3.32e-23	1.26e-21	AT3G28345.1	Symbols: | ABC transporter family protein | chr3:10593753-10598775 REVERSE LENGTH=5023
MD05G1112600	1743.71	0.667406	0.0674647	9.89267	4.48e-23	1.69e-21	AT1G09970.1	Symbols: LRR XI-23, RLK7 | Leucine-rich receptor-like protein kinase family protein | chr1:3252317-3255654 FORWARD LENGTH=3338
MD15G1152700	551.041	1.0218	0.103915	9.83303	8.11e-23	3.04e-21	AT4G30950.1	Symbols: FAD6, FADC, SFD4 | fatty acid desaturase 6 | chr4:15056975-15059794 REVERSE LENGTH=2820
MD10G1227000	969.824	-0.911155	0.0932787	-9.7681	1.54e-22	5.71e-21	AT3G22110.1	Symbols: PAC1 | 20S proteasome alpha subunit C1 | chr3:7792638-7794165 REVERSE LENGTH=1528
MD15G1108400	781.372	0.950892	0.0978092	9.7219	2.43e-22	8.95e-21	AT2G24520.1	Symbols: AHA5, HA5 | H(+)-ATPase 5 | chr2:10415432-10419783 FORWARD LENGTH=4352
MD03G1242500	2532.75	0.764743	0.0788921	9.69352	3.21e-22	1.18e-20	AT1G75980.1	Symbols: | Single hybrid motif superfamily protein | chr1:28522554-28524337 REVERSE LENGTH=1784
MD15G1145500	147.632	1.88372	0.195801	9.6206	6.54e-22	2.36e-20	AT3G06240.1	Symbols: | F-box family protein | chr3:1887043-1888750 FORWARD LENGTH=1708
MD06G1189200	4263.5	-0.52689	0.0548439	-9.60709	7.46e-22	2.69e-20	AT2G02760.1	Symbols: ATUBC2, UBC2 | ubiquiting-conjugating enzyme 2 | chr2:773684-775371 FORWARD LENGTH=1688
MD16G1093300	604.946	-0.915767	0.0967015	-9.47004	2.8e-21	9.75e-20	AT1G70410.2	Symbols: ATBCA4, BCA4 | beta carbonic anhydrase 4 | chr1:26533926-26538333 REVERSE LENGTH=4408
MD06G1177200	980.486	-0.771562	0.0818313	-9.4287	4.15e-21	1.43e-19	AT3G48000.1	Symbols: ALDH2B4, ALDH2, ALDH2A | aldehyde dehydrogenase 2B4 | chr3:17716867-17720020 REVERSE LENGTH=3154
MD09G1188500	2657.07	0.587647	0.0630145	9.32559	1.1e-20	3.73e-19	AT1G54220.2	Symbols: | Dihydrolipoamide acetyltransferase, long form protein | chr1:20246037-20250310 REVERSE LENGTH=4274
MD05G1359500	5670.01	-0.555654	0.059723	-9.30385	1.35e-20	4.56e-19	AT5G47530.1	Symbols: | Auxin-responsive family protein | chr5:19281374-19283061 FORWARD LENGTH=1688
MD02G1069600	1262.81	0.703006	0.0755686	9.30289	1.37e-20	4.59e-19	AT3G25510.1	Symbols: | disease resistance protein (TIR-NBS-LRR class), putative | chr3:9260838-9268797 REVERSE LENGTH=7960
MD10G1271900	1250.66	-0.745256	0.0801445	-9.2989	1.42e-20	4.75e-19
MD07G1128900	1598.37	-0.657627	0.0709285	-9.27169	1.83e-20	6.08e-19
MD03G1045900	298.85	-1.257	0.135684	-9.26416	1.97e-20	6.51e-19	AT5G10860.1	Symbols: | Cystathionine beta-synthase (CBS) family protein | chr5:3428891-3430470 REVERSE LENGTH=1580
MD13G1040200	1604.55	-0.645716	0.0702446	-9.19239	3.84e-20	1.25e-18	AT1G68300.1	Symbols: | Adenine nucleotide alpha hydrolases-like superfamily protein | chr1:25598331-25599357 REVERSE LENGTH=1027
MD10G1135300	1520.73	0.699564	0.0767111	9.11946	7.55e-20	2.44e-18	AT4G12010.1	Symbols: | Disease resistance protein (TIR-NBS-LRR class) family | chr4:7197211-7201393 REVERSE LENGTH=4183
MD02G1314500	2312.5	-0.606629	0.0667484	-9.08828	1.01e-19	3.23e-18	AT1G51200.4	Symbols: | A20/AN1-like zinc finger family protein | chr1:18984419-18986653 FORWARD LENGTH=2235
MD06G1110600	11477.1	-0.438113	0.048242	-9.08157	1.07e-19	3.43e-18	AT5G42050.1	Symbols: | DCD (Development and Cell Death) domain protein | chr5:16815489-16817301 FORWARD LENGTH=1813
MD07G1309400	2466.62	-0.554917	0.0612145	-9.06511	1.24e-19	3.97e-18	AT5G16880.2	Symbols: | Target of Myb protein 1 | chr5:5548930-5551463 FORWARD LENGTH=2534
MD15G1107100	14965.9	-0.548067	0.0606679	-9.03388	1.66e-19	5.27e-18	AT5G24890.1	Symbols: | unknown protein; FUNCTIONS IN: molecular_function unknown; INVOLVED IN: biological_process unknown; LOCATED IN: cellular_component unknown; EXPRESSED IN: 24 plant structures; EXPRESSED DURING: 13 growth stages; BEST Arabidopsis thaliana protein match is: unknown protein (TAIR:AT2G24550.1); Has 1807 Blast hits to 1807 proteins in 277 species: Archae - 0; Bacteria - 0; Metazoa - 736; Fun…
MD13G1130700	2352.16	0.570612	0.0636781	8.96089	3.22e-19	1.01e-17	AT5G13330.1	Symbols: Rap2.6L | related to AP2 6l | chr5:4272060-4274660 FORWARD LENGTH=2601
MD14G1024500	192.646	1.67866	0.187662	8.94514	3.71e-19	1.15e-17	AT3G12580.1	Symbols: HSP70, ATHSP70 | heat shock protein 70 | chr3:3991261-3993792 REVERSE LENGTH=2532
MD01G1156900	5642.41	-0.477905	0.0539945	-8.85099	8.67e-19	2.64e-17	AT5G45840.1	Symbols: | Leucine-rich repeat protein kinase family protein | chr5:18593917-18597995 REVERSE LENGTH=4079
MD07G1280600	1604.61	-0.61005	0.0692554	-8.8087	1.27e-18	3.81e-17	AT4G11260.1	Symbols: ATSGT1B, ETA3, RPR1, EDM1, SGT1B | phosphatase-related | chr4:6851277-6853860 REVERSE LENGTH=2584
MD01G1194700	10668.5	-0.492595	0.0561059	-8.77974	1.64e-18	4.89e-17	AT5G51970.2	Symbols: | GroES-like zinc-binding alcohol dehydrogenase family protein | chr5:21111594-21113403 FORWARD LENGTH=1810
MD12G1199300	5087.8	-0.559855	0.0637773	-8.77829	1.66e-18	4.95e-17	AT3G05880.1	Symbols: RCI2A | Low temperature and salt responsive protein family | chr3:1755497-1756540 REVERSE LENGTH=1044
MD04G1064700	1214.1	-0.822145	0.093951	-8.75079	2.12e-18	6.26e-17	AT4G11660.1	Symbols: AT-HSFB2B, HSFB2B | winged-helix DNA-binding transcription factor family protein | chr4:7042630-7044708 FORWARD LENGTH=2079
MD01G1214500	2579.17	0.738054	0.0846172	8.72227	2.73e-18	7.96e-17	AT4G27950.1	Symbols: CRF4 | cytokinin response factor 4 | chr4:13909569-13910859 REVERSE LENGTH=1291
MD09G1141500	11203	-0.488053	0.056023	-8.71166	2.99e-18	8.74e-17	AT3G21760.1	Symbols: HYR1 | UDP-Glycosyltransferase superfamily protein | chr3:7667027-7668724 FORWARD LENGTH=1698
MD17G1039600	869.394	0.754453	0.0868433	8.68751	3.7e-18	1.07e-16	AT5G14930.2	Symbols: SAG101 | senescence-associated gene 101 | chr5:4828640-4830857 FORWARD LENGTH=2218
MD12G1181900	205.722	1.41617	0.163825	8.64444	5.41e-18	1.55e-16	AT3G51680.1	Symbols: | NAD(P)-binding Rossmann-fold superfamily protein | chr3:19173622-19174667 REVERSE LENGTH=1046
MD04G1170900	20542.3	-0.409745	0.0475334	-8.62015	6.69e-18	1.91e-16	AT5G05340.1	Symbols: | Peroxidase superfamily protein | chr5:1578951-1580875 REVERSE LENGTH=1925
MD12G1143300	12053	-0.425288	0.0497912	-8.54142	1.33e-17	3.7e-16	AT5G02100.1	Symbols: UNE18, ORP3A | Oxysterol-binding family protein | chr5:413520-416225 FORWARD LENGTH=2706
MD14G1056200	3117.39	-0.562195	0.0659245	-8.52786	1.49e-17	4.15e-16	AT5G06710.1	Symbols: HAT14 | homeobox from Arabidopsis thaliana | chr5:2068082-2070361 REVERSE LENGTH=2280
MD05G1348100	435.606	-1.05682	0.124973	-8.45638	2.76e-17	7.54e-16	AT1G11840.6	Symbols: GLX1 | glyoxalase I homolog | chr1:3995393-3997907 FORWARD LENGTH=2515
MD03G1066000	3190.04	-0.585012	0.0697008	-8.39319	4.73e-17	1.27e-15	AT3G47340.1	Symbols: ASN1, DIN6, AT-ASN1 | glutamine-dependent asparagine synthase 1 | chr3:17437884-17441242 REVERSE LENGTH=3359
MD05G1092900	13777.4	0.594696	0.0708726	8.39105	4.82e-17	1.29e-15	AT2G14960.1	Symbols: GH3.1 | Auxin-responsive GH3 family protein | chr2:6451372-6453670 REVERSE LENGTH=2299
MD17G1139400	2120.94	0.560878	0.0668473	8.39044	4.84e-17	1.3e-15	AT2G42880.1	Symbols: ATMPK20, MPK20 | MAP kinase 20 | chr2:17840388-17844380 REVERSE LENGTH=3993
MD10G1238200	1836.23	-0.550432	0.0657956	-8.3658	5.97e-17	1.59e-15	AT2G43000.1	Symbols: anac042, NAC042 | NAC domain containing protein 42 | chr2:17880615-17882636 REVERSE LENGTH=2022
MD05G1261500	389.101	1.16227	0.139629	8.32397	8.51e-17	2.25e-15	AT2G39220.1	Symbols: PLP6, PLA IIB | PATATIN-like protein 6 | chr2:16374896-16377020 REVERSE LENGTH=2125
MD14G1145600	2807.11	-0.532768	0.0643708	-8.27656	1.27e-16	3.34e-15	AT5G61820.1	Symbols: | FUNCTIONS IN: molecular_function unknown; INVOLVED IN: biological_process unknown; LOCATED IN: vacuole; EXPRESSED IN: 24 plant structures; EXPRESSED DURING: 15 growth stages; CONTAINS InterPro DOMAIN/s: Stress up-regulated Nod 19 (InterPro:IPR011692); Has 30201 Blast hits to 17322 proteins in 780 species: Archae - 12; Bacteria - 1396; Metazoa - 17338; Fungi - 3422; Plants - 5037; Virus…
MD12G1212000	275.175	-1.22548	0.148257	-8.26594	1.39e-16	3.64e-15	AT1G56220.3	Symbols: | Dormancy/auxin associated family protein | chr1:21043349-21044738 FORWARD LENGTH=1390
MD04G1047700	2293.72	-0.548715	0.0666922	-8.22757	1.91e-16	4.97e-15	AT3G54420.1	Symbols: ATEP3, ATCHITIV, CHIV, EP3 | homolog of carrot EP3-3 chitinase | chr3:20145910-20147063 FORWARD LENGTH=1154
MD03G1012000	2400.25	-0.528668	0.0642656	-8.2263	1.93e-16	5.02e-15	AT3G58040.1	Symbols: SINAT2 | seven in absentia of Arabidopsis 2 | chr3:21488516-21491488 FORWARD LENGTH=2973
MD16G1264200	669.72	0.800427	0.0979155	8.17467	2.97e-16	7.64e-15	AT5G57710.1	Symbols: | Double Clp-N motif-containing P-loop nucleoside triphosphate hydrolases superfamily protein | chr5:23384794-23388353 FORWARD LENGTH=3560
MD06G1108600	5425.52	-0.44761	0.0548212	-8.16492	3.22e-16	8.25e-15	AT4G10960.1	Symbols: UGE5 | UDP-D-glucose/UDP-D-galactose 4-epimerase 5 | chr4:6713557-6718550 REVERSE LENGTH=4994
MD17G1177700	348.195	1.02218	0.125487	8.1457	3.77e-16	9.65e-15	AT2G43650.1	Symbols: EMB2777 | Sas10/U3 ribonucleoprotein (Utp) family protein | chr2:18099238-18103345 FORWARD LENGTH=4108
MD01G1079600	622.471	-0.813744	0.100282	-8.11455	4.88e-16	1.24e-14	AT5G53130.1	Symbols: CNGC1, ATCNGC1 | cyclic nucleotide gated channel 1 | chr5:21537721-21541029 REVERSE LENGTH=3309
MD11G1109200	299.443	-1.08635	0.134048	-8.10418	5.31e-16	1.34e-14	AT3G09390.1	Symbols: MT2A, ATMT-K, ATMT-1 | metallothionein 2A | chr3:2889486-2890229 REVERSE LENGTH=744
MD02G1129900	798.579	-0.720474	0.0889137	-8.10307	5.36e-16	1.35e-14	AT4G10770.1	Symbols: ATOPT7, OPT7 | oligopeptide transporter 7 | chr4:6628404-6632599 REVERSE LENGTH=4196
MD02G1173900	518.976	-0.845941	0.104416	-8.10167	5.42e-16	1.37e-14	AT4G36945.1	Symbols: | PLC-like phosphodiesterases superfamily protein | chr4:17419918-17422130 REVERSE LENGTH=2213
MD11G1289800	2504.99	0.510688	0.0631132	8.09161	5.89e-16	1.48e-14	AT2G48110.1	Symbols: REF4, MED33B | reduced epidermal fluorescence 4 | chr2:19673293-19679711 FORWARD LENGTH=6419
MD12G1212300	1169.53	-0.606217	0.0751451	-8.06728	7.19e-16	1.81e-14	AT1G09140.2	Symbols: ATSRP30, SR30, At-SR30 | SERINE-ARGININE PROTEIN 30 | chr1:2942564-2945961 REVERSE LENGTH=3398
MD09G1186200	248.223	-1.19671	0.148866	-8.03886	9.07e-16	2.27e-14	AT1G72830.1	Symbols: HAP2C, ATHAP2C, NF-YA3 | nuclear factor Y, subunit A3 | chr1:27405456-27407968 REVERSE LENGTH=2513
MD15G1415200	1181.16	0.655206	0.0817107	8.01861	1.07e-15	2.66e-14	AT4G24000.1	Symbols: ATCSLG2, CSLG2 | cellulose synthase like G2 | chr4:12462030-12465625 FORWARD LENGTH=3596
MD05G1342600	1686.49	0.535431	0.0667787	8.01798	1.07e-15	2.67e-14	AT3G54450.1	Symbols: | Major facilitator superfamily protein | chr3:20158534-20162005 FORWARD LENGTH=3472
MD01G1195000	154.216	1.43585	0.18006	7.97429	1.53e-15	3.76e-14
MD17G1016400	54.1058	3.03962	0.381374	7.97017	1.58e-15	3.88e-14	AT4G02340.1	Symbols: | alpha/beta-Hydrolases superfamily protein | chr4:1035681-1037615 FORWARD LENGTH=1935
MD17G1102000	1886.85	0.545523	0.0687019	7.94044	2.01e-15	4.88e-14	AT4G15417.1	Symbols: ATRTL1, RTL1 | RNAse II-like 1 | chr4:8821717-8823076 FORWARD LENGTH=1360
MD02G1185900	186.818	1.32355	0.166757	7.93702	2.07e-15	5e-14	AT4G37650.1	Symbols: SHR, SGR7 | GRAS family transcription factor | chr4:17691786-17693760 FORWARD LENGTH=1975
MD13G1074000	695.93	0.736105	0.0930613	7.9099	2.58e-15	6.18e-14	AT1G26920.1	Symbols: | unknown protein; BEST Arabidopsis thaliana protein match is: unknown protein (TAIR:AT1G69760.1); Has 47 Blast hits to 47 proteins in 13 species: Archae - 0; Bacteria - 0; Metazoa - 0; Fungi - 7; Plants - 34; Viruses - 0; Other Eukaryotes - 6 (source: NCBI BLink). | chr1:9329512-9330398 FORWARD LENGTH=887
MD02G1165600	1239.49	-0.603035	0.0762872	-7.90481	2.68e-15	6.42e-14	AT5G66900.1	Symbols: | Disease resistance protein (CC-NBS-LRR class) family | chr5:26714764-26717788 REVERSE LENGTH=3025
MD14G1016000	608.818	0.812777	0.102831	7.90399	2.7e-15	6.45e-14	AT3G23620.1	Symbols: | Ribosomal RNA processing Brix domain protein | chr3:8480025-8482157 FORWARD LENGTH=2133
MD15G1384600	291.972	-1.15992	0.14728	-7.87564	3.39e-15	8.05e-14	AT2G22540.1	Symbols: SVP, AGL22 | K-box region and MADS-box transcription factor family protein | chr2:9579874-9583886 FORWARD LENGTH=4013
MD10G1287500	841.868	-1.64546	0.208986	-7.87351	3.45e-15	8.18e-14	AT5G65360.1	Symbols: | Histone superfamily protein | chr5:26119859-26120581 REVERSE LENGTH=723
[truncated: 708 more rows]

## Sheet: MdSVPa-MdSVPa
Apple accession code	baseMean	log2FoldChange	lfcSE	stat	pvalue	padj	TAIR	Annotation
[truncated: 539 more rows]
