# Supplementary material for: Unraveling the role of MADS transcription factor complexes in apple tree dormancy
Source: New Phytol. 2021 Sep 23;232(5):2071–88. doi: 10.1111/nph.17710 (PMC9292984; doi:10.1111/nph.17710)
Supplement: Supplementary file 9 — Dataset S9 Enrichment analysis of GO terms for biological processes over the clusters formed during dormancy for the target genes of the MdDAM1–MdSVPa, MdDAM4–MdSVPa, and MdFLC–MdSVPa complexes. [file NPH-232-2071-s006.xlsx]

## Sheet: Title page
New Phytologist Supporting Information
Article title: Unraveling the role of MADS transcription factor complexes in apple tree dormancy
Authors: Vítor da Silveira Falavigna, Edouard Severing, Xuelei Lai, Joan Estevan, Isabelle Farrera, Véronique Hugouvieux, Luís Fernando Revers, Chloe Zubieta, George Coupland, Evelyne Costes and Fernando Andrés
Article acceptance date: 19 August 2021
Dataset S9. Enrichment analysis on GO terms for biological processes over the clusters formed during dormancy for the target genes of MdDAM1–MdSVPa, MdDAM4–MdSVPa, and MdFLC–MdSVPa complexes.

## Sheet: MdDAM1-MdSVPa Cluster1
GO-ID	p-value	corr p-value	x	n	X	N	Description	Genes in test set
10191	1.6066e-05	0.013656	5	74	138	32615	mucilage metabolic process	MD06G1184800|MD01G1103100|MD05G1338800|MD02G1040200|MD10G1145600
10411	7.6492e-05	0.0158	4	53	138	32615	xyloglucan metabolic process	MD09G1152600|MD09G1152700|MD15G1192200|MD13G1237300
48359	8.2341e-05	0.0158	4	54	138	32615	mucilage metabolic process involved seed coat development	MD06G1184800|MD01G1103100|MD02G1040200|MD10G1145600
10192	8.2341e-05	0.0158	4	54	138	32615	mucilage biosynthetic process	MD06G1184800|MD01G1103100|MD05G1338800|MD10G1145600
48354	0.0001076	0.0158	3	22	138	32615	mucilage biosynthetic process involved in seed coat development	MD06G1184800|MD01G1103100|MD10G1145600
10382	0.00011153	0.0158	6	177	138	32615	cellular cell wall macromolecule metabolic process	MD06G1184800|MD09G1152600|MD09G1152700|MD02G1040200|MD15G1192200|MD13G1237300

## Sheet: MdDAM1-MdSVPa Cluster2
GO-ID	p-value	corr p-value	x	n	X	N	Description	Genes in test set
9751	5.2775e-06	0.0053883	12	382	202	32615	response to salicylic acid stimulus	MD13G1084100|MD08G1040100|MD11G1030900|MD01G1090900|MD10G1288100|MD08G1243800|MD12G1126100|MD17G1073900|MD15G1146800|MD14G1167000|MD13G1130700|MD06G1161300
9628	1.3741e-05	0.0065968	43	3564	202	32615	response to abiotic stimulus	MD04G1191900|MD01G1139200|MD03G1011500|MD01G1090900|MD12G1126100|MD08G1037300|MD17G1073900|MD14G1210600|MD13G1130700|MD14G1063300|MD07G1100100|MD14G1081500|MD13G1134500|MD15G1082300|MD03G1214700|MD15G1037400|MD03G1195300|MD10G1196900|MD00G1201600|MD13G1033900|MD06G1237000|MD17G1230100|MD01G1148400|MD10G1290000|MD11G1030900|MD08G1243800|MD04G1203400|MD15G1146800|MD03G1054700|MD06G1008600|MD17G1184…
42752	2.8802e-05	0.0065968	6	95	202	32615	regulation of circadian rhythm	MD03G1263800|MD01G1090900|MD12G1126100|MD16G1171700|MD00G1201600|MD15G1082300
9648	3.0916e-05	0.0065968	7	142	202	32615	photoperiodism	MD03G1011500|MD01G1090900|MD08G1243800|MD12G1126100|MD06G1008600|MD14G1063300|MD10G1241100
9719	3.3237e-05	0.0065968	38	3095	202	32615	response to endogenous stimulus	MD01G1139200|MD01G1090900|MD12G1126100|MD08G1037300|MD17G1073900|MD13G1130700|MD02G1048800|MD03G1107900|MD15G1031200|MD15G1117400|MD10G1064400|MD15G1037400|MD03G1195300|MD14G1167000|MD05G1017600|MD13G1033900|MD08G1040100|MD06G1237000|MD17G1230100|MD11G1030900|MD10G1288100|MD08G1243800|MD15G1146800|MD05G1042200|MD17G1184100|MD17G1255200|MD08G1218200|MD16G1014800|MD01G1158600|MD03G1263800|MD09G1111…
9737	3.8767e-05	0.0065968	19	1065	202	32615	response to abscisic acid stimulus	MD11G1030900|MD01G1139200|MD01G1090900|MD12G1126100|MD08G1037300|MD05G1042200|MD13G1130700|MD17G1255200|MD16G1014800|MD01G1158600|MD03G1263800|MD13G1084100|MD15G1031200|MD15G1117400|MD10G1064400|MD16G1020300|MD09G1067200|MD07G1268800|MD05G1017600
31323	6.5066e-05	0.0085747	45	4054	202	32615	regulation of cellular metabolic process	MD13G1077900|MD16G1069500|MD01G1090900|MD12G1126100|MD17G1073900|MD14G1210600|MD13G1130700|MD14G1063300|MD03G1070200|MD16G1122400|MD03G1214700|MD02G1048800|MD03G1107900|MD09G1099500|MD11G1180900|MD07G1277400|MD15G1037400|MD15G1132400|MD14G1167000|MD17G1042600|MD00G1201600|MD08G1040100|MD06G1237000|MD11G1074000|MD10G1288100|MD08G1243800|MD13G1112100|MD04G1203400|MD15G1146800|MD17G1184100|MD16G1014…
10556	7.2309e-05	0.0085747	39	3330	202	32615	regulation of macromolecule biosynthetic process	MD13G1077900|MD16G1069500|MD01G1090900|MD12G1126100|MD17G1073900|MD14G1210600|MD13G1130700|MD14G1063300|MD16G1122400|MD03G1214700|MD03G1107900|MD09G1099500|MD11G1180900|MD07G1277400|MD15G1132400|MD14G1167000|MD17G1042600|MD08G1040100|MD06G1237000|MD10G1288100|MD08G1243800|MD13G1112100|MD04G1203400|MD15G1146800|MD17G1184100|MD16G1014800|MD01G1158600|MD09G1111200|MD13G1084100|MD16G1053600|MD08G1075…
9725	7.666e-05	0.0085747	35	2860	202	32615	response to hormone stimulus	MD01G1139200|MD01G1090900|MD12G1126100|MD08G1037300|MD17G1073900|MD13G1130700|MD02G1048800|MD03G1107900|MD15G1031200|MD15G1117400|MD10G1064400|MD15G1037400|MD14G1167000|MD05G1017600|MD13G1033900|MD08G1040100|MD06G1237000|MD17G1230100|MD11G1030900|MD15G1146800|MD05G1042200|MD17G1184100|MD17G1255200|MD08G1218200|MD16G1014800|MD01G1158600|MD03G1263800|MD09G1111200|MD13G1084100|MD15G1078900|MD16G1020…
10468	8.5855e-05	0.0085747	41	3602	202	32615	regulation of gene expression	MD13G1077900|MD16G1069500|MD01G1090900|MD12G1126100|MD17G1073900|MD14G1210600|MD13G1130700|MD14G1063300|MD10G1127800|MD16G1122400|MD03G1214700|MD03G1107900|MD09G1099500|MD11G1180900|MD07G1277400|MD15G1132400|MD14G1167000|MD17G1042600|MD08G1040100|MD06G1237000|MD10G1288100|MD08G1243800|MD13G1112100|MD04G1203400|MD15G1146800|MD17G1184100|MD09G1079800|MD16G1014800|MD01G1158600|MD09G1111200|MD13G1084…
31326	0.00010664	0.0085747	40	3514	202	32615	regulation of cellular biosynthetic process	MD13G1077900|MD16G1069500|MD01G1090900|MD12G1126100|MD17G1073900|MD14G1210600|MD13G1130700|MD14G1063300|MD16G1122400|MD03G1214700|MD03G1107900|MD09G1099500|MD11G1180900|MD07G1277400|MD15G1037400|MD15G1132400|MD14G1167000|MD17G1042600|MD08G1040100|MD06G1237000|MD10G1288100|MD08G1243800|MD13G1112100|MD04G1203400|MD15G1146800|MD17G1184100|MD16G1014800|MD01G1158600|MD09G1111200|MD13G1084100|MD16G1053…
60255	0.00010778	0.0085747	43	3889	202	32615	regulation of macromolecule metabolic process	MD13G1077900|MD16G1069500|MD01G1090900|MD12G1126100|MD17G1073900|MD14G1210600|MD13G1130700|MD14G1063300|MD10G1127800|MD16G1122400|MD03G1214700|MD02G1048800|MD03G1107900|MD09G1099500|MD11G1180900|MD07G1277400|MD15G1132400|MD14G1167000|MD17G1042600|MD08G1040100|MD06G1237000|MD10G1288100|MD08G1243800|MD13G1112100|MD04G1203400|MD15G1146800|MD17G1184100|MD09G1079800|MD16G1014800|MD01G1158600|MD09G1111…
80090	0.00011717	0.0085747	42	3778	202	32615	regulation of primary metabolic process	MD13G1077900|MD16G1069500|MD01G1090900|MD12G1126100|MD17G1073900|MD14G1210600|MD13G1130700|MD14G1063300|MD16G1122400|MD03G1214700|MD02G1048800|MD03G1107900|MD09G1099500|MD11G1180900|MD07G1277400|MD15G1037400|MD15G1132400|MD14G1167000|MD17G1042600|MD08G1040100|MD06G1237000|MD10G1288100|MD08G1243800|MD13G1112100|MD04G1203400|MD15G1146800|MD17G1184100|MD16G1014800|MD01G1158600|MD09G1111200|MD13G1084…
9889	0.00011758	0.0085747	40	3530	202	32615	regulation of biosynthetic process	MD13G1077900|MD16G1069500|MD01G1090900|MD12G1126100|MD17G1073900|MD14G1210600|MD13G1130700|MD14G1063300|MD16G1122400|MD03G1214700|MD03G1107900|MD09G1099500|MD11G1180900|MD07G1277400|MD15G1037400|MD15G1132400|MD14G1167000|MD17G1042600|MD08G1040100|MD06G1237000|MD10G1288100|MD08G1243800|MD13G1112100|MD04G1203400|MD15G1146800|MD17G1184100|MD16G1014800|MD01G1158600|MD09G1111200|MD13G1084100|MD16G1053…
19222	0.00014147	0.0096291	47	4447	202	32615	regulation of metabolic process	MD13G1077900|MD16G1069500|MD01G1090900|MD12G1126100|MD17G1073900|MD14G1210600|MD13G1130700|MD14G1063300|MD10G1127800|MD03G1070200|MD16G1122400|MD03G1214700|MD02G1048800|MD03G1107900|MD09G1099500|MD11G1180900|MD07G1277400|MD15G1037400|MD15G1132400|MD14G1167000|MD17G1042600|MD00G1201600|MD08G1040100|MD06G1237000|MD11G1074000|MD10G1288100|MD08G1243800|MD13G1112100|MD04G1203400|MD15G1146800|MD17G1184…
9753	0.00020052	0.012796	11	475	202	32615	response to jasmonic acid stimulus	MD13G1084100|MD01G1090900|MD10G1288100|MD08G1243800|MD12G1126100|MD03G1195300|MD08G1037300|MD17G1073900|MD13G1130700|MD17G1184100|MD16G1171700
6355	0.00027011	0.016223	35	3052	202	32615	regulation of transcription, DNA-dependent	MD13G1077900|MD16G1069500|MD01G1090900|MD12G1126100|MD17G1073900|MD13G1130700|MD14G1063300|MD16G1122400|MD03G1214700|MD03G1107900|MD09G1099500|MD11G1180900|MD07G1277400|MD15G1132400|MD14G1167000|MD17G1042600|MD08G1040100|MD10G1288100|MD04G1203400|MD15G1146800|MD17G1184100|MD16G1014800|MD01G1158600|MD09G1111200|MD13G1084100|MD16G1053600|MD08G1075000|MD12G1128800|MD10G1069900|MD13G1070600|MD15G1078…
45449	0.00029617	0.0168	35	3067	202	32615	regulation of transcription	MD13G1077900|MD16G1069500|MD01G1090900|MD12G1126100|MD17G1073900|MD13G1130700|MD14G1063300|MD16G1122400|MD03G1214700|MD03G1107900|MD09G1099500|MD11G1180900|MD07G1277400|MD15G1132400|MD14G1167000|MD17G1042600|MD08G1040100|MD10G1288100|MD04G1203400|MD15G1146800|MD17G1184100|MD16G1014800|MD01G1158600|MD09G1111200|MD13G1084100|MD16G1053600|MD08G1075000|MD12G1128800|MD10G1069900|MD13G1070600|MD15G1078…
51252	0.00040969	0.022015	35	3121	202	32615	regulation of RNA metabolic process	MD13G1077900|MD16G1069500|MD01G1090900|MD12G1126100|MD17G1073900|MD13G1130700|MD14G1063300|MD16G1122400|MD03G1214700|MD03G1107900|MD09G1099500|MD11G1180900|MD07G1277400|MD15G1132400|MD14G1167000|MD17G1042600|MD08G1040100|MD10G1288100|MD04G1203400|MD15G1146800|MD17G1184100|MD16G1014800|MD01G1158600|MD09G1111200|MD13G1084100|MD16G1053600|MD08G1075000|MD12G1128800|MD10G1069900|MD13G1070600|MD15G1078…
9414	0.00054302	0.027101	13	713	202	32615	response to water deprivation	MD04G1191900|MD01G1148400|MD10G1290000|MD01G1139200|MD04G1203400|MD13G1130700|MD14G1081500|MD03G1263800|MD01G1160300|MD15G1037400|MD16G1020300|MD10G1196900|MD00G1201600
42221	0.00055742	0.027101	52	5391	202	32615	response to chemical stimulus	MD01G1139200|MD02G1048800|MD15G1031200|MD11G1180900|MD03G1195300|MD10G1196900|MD05G1017600|MD00G1201600|MD13G1033900|MD08G1040100|MD06G1237000|MD10G1290000|MD11G1030900|MD10G1288100|MD08G1243800|MD15G1146800|MD06G1008600|MD17G1255200|MD16G1014800|MD09G1111200|MD15G1007300|MD01G1160300|MD13G1093700|MD04G1191900|MD01G1090900|MD12G1126100|MD08G1037300|MD17G1073900|MD14G1210600|MD13G1130700|MD14G1081…
9415	0.00063369	0.029409	13	725	202	32615	response to water	MD04G1191900|MD01G1148400|MD10G1290000|MD01G1139200|MD04G1203400|MD13G1130700|MD14G1081500|MD03G1263800|MD01G1160300|MD15G1037400|MD16G1020300|MD10G1196900|MD00G1201600
51171	0.00069969	0.03106	36	3340	202	32615	regulation of nitrogen compound metabolic process	MD13G1077900|MD16G1069500|MD01G1090900|MD12G1126100|MD17G1073900|MD13G1130700|MD14G1063300|MD16G1122400|MD03G1214700|MD03G1107900|MD09G1099500|MD11G1180900|MD07G1277400|MD15G1037400|MD15G1132400|MD14G1167000|MD17G1042600|MD08G1040100|MD10G1288100|MD04G1203400|MD15G1146800|MD17G1184100|MD16G1014800|MD01G1158600|MD09G1111200|MD13G1084100|MD16G1053600|MD08G1075000|MD12G1128800|MD10G1069900|MD13G1070…
48573	0.00089459	0.038057	5	119	202	32615	photoperiodism, flowering	MD03G1011500|MD01G1090900|MD12G1126100|MD14G1063300|MD10G1241100
19219	0.00095919	0.038302	35	3272	202	32615	regulation of nucleobase, nucleoside, nucleotide and nucleic acid metabolic process	MD13G1077900|MD16G1069500|MD01G1090900|MD12G1126100|MD17G1073900|MD13G1130700|MD14G1063300|MD16G1122400|MD03G1214700|MD03G1107900|MD09G1099500|MD11G1180900|MD07G1277400|MD15G1132400|MD14G1167000|MD17G1042600|MD08G1040100|MD10G1288100|MD04G1203400|MD15G1146800|MD17G1184100|MD16G1014800|MD01G1158600|MD09G1111200|MD13G1084100|MD16G1053600|MD08G1075000|MD12G1128800|MD10G1069900|MD13G1070600|MD15G1078…
10033	0.00097536	0.038302	39	3787	202	32615	response to organic substance	MD01G1139200|MD01G1090900|MD12G1126100|MD08G1037300|MD17G1073900|MD13G1130700|MD02G1048800|MD03G1107900|MD15G1031200|MD15G1117400|MD11G1180900|MD10G1064400|MD15G1037400|MD03G1195300|MD14G1167000|MD05G1017600|MD13G1033900|MD08G1040100|MD06G1237000|MD17G1230100|MD11G1030900|MD10G1288100|MD08G1243800|MD15G1146800|MD05G1042200|MD17G1184100|MD17G1255200|MD08G1218200|MD16G1014800|MD01G1158600|MD03G1263…
48571	0.0011136	0.04211	3	33	202	32615	long-day photoperiodism	MD03G1011500|MD01G1090900|MD08G1243800

## Sheet: MdDAM1-MdSVPa Cluster4
GO-ID	p-value	corr p-value	x	n	X	N	Description	Genes in test set
10200	1.7054e-05	0.0099593	6	271	65	32615	response to chitin	MD04G1064700|MD08G1086500|MD03G1089800|MD13G1150700|MD10G1104100|MD17G1040300
35264	5.8361e-05	0.017042	2	6	65	32615	multicellular organism growth	MD08G1086500|MD10G1104100

## Sheet: MdDAM1-MdSVPa Cluster5
GO-ID	p-value	corr p-value	x	n	X	N	Description	Genes in test set
7029	4.8031e-05	0.025168	2	6	59	32615	endoplasmic reticulum organization	MD04G1188900|MD07G1179200

## Sheet: MdDAM4-MdSVPa Cluster1
GO-ID	p-value	corr p-value	x	n	X	N	Description	Genes in test set
18158	0.00015562	0.049247	2	6	106	32615	protein amino acid oxidation	MD09G1048100|MD17G1048300
18171	0.00015562	0.049247	2	6	106	32615	peptidyl-cysteine oxidation	MD09G1048100|MD17G1048300
70483	0.00028926	0.049247	2	8	106	32615	detection of hypoxia	MD09G1048100|MD17G1048300
3032	0.00028926	0.049247	2	8	106	32615	detection of oxygen	MD09G1048100|MD17G1048300

## Sheet: MdDAM4-MdSVPa Cluster2
GO-ID	p-value	corr p-value	x	n	X	N	Description	Genes in test set
19438	0.00013943	0.031016	8	710	70	32615	aromatic compound biosynthetic process	MD14G1224300|MD05G1127900|MD07G1230700|MD15G1329000|MD09G1145600|MD04G1141100|MD04G1116300|MD05G1258300
9812	0.00024572	0.031016	5	260	70	32615	flavonoid metabolic process	MD14G1224300|MD01G1206700|MD09G1145600|MD04G1141100|MD05G1258300
9698	0.00031847	0.031016	7	605	70	32615	phenylpropanoid metabolic process	MD14G1224300|MD01G1206700|MD07G1230700|MD09G1145600|MD04G1141100|MD04G1116300|MD05G1258300
2831	0.00035913	0.031016	3	64	70	32615	regulation of response to biotic stimulus	MD17G1039600|MD09G1039000|MD14G1228600
6725	0.00045365	0.031016	9	1068	70	32615	cellular aromatic compound metabolic process	MD14G1224300|MD01G1206700|MD05G1127900|MD07G1230700|MD15G1329000|MD09G1145600|MD04G1141100|MD04G1116300|MD05G1258300
42398	0.00054488	0.031016	7	662	70	32615	cellular amino acid derivative biosynthetic process	MD14G1224300|MD05G1127900|MD07G1230700|MD09G1145600|MD04G1141100|MD04G1116300|MD05G1258300
6575	0.00059971	0.031016	8	883	70	32615	cellular amino acid derivative metabolic process	MD14G1224300|MD01G1206700|MD05G1127900|MD07G1230700|MD09G1145600|MD04G1141100|MD04G1116300|MD05G1258300
2237	0.00064182	0.031016	3	78	70	32615	response to molecule of bacterial origin	MD10G1198000|MD14G1228600|MD05G1214900
9699	0.00072084	0.031016	6	500	70	32615	phenylpropanoid biosynthetic process	MD14G1224300|MD07G1230700|MD09G1145600|MD04G1141100|MD04G1116300|MD05G1258300
2230	0.00075834	0.031016	2	19	70	32615	positive regulation of defense response to virus by host	MD17G1039600|MD09G1039000
6519	0.0011091	0.03803	10	1466	70	32615	cellular amino acid and derivative metabolic process	MD14G1224300|MD01G1206700|MD05G1127900|MD07G1230700|MD15G1141700|MD15G1329000|MD09G1145600|MD04G1141100|MD04G1116300|MD05G1258300
60866	0.0011158	0.03803	2	23	70	32615	leaf abscission	MD17G1039600|MD09G1039000
50691	0.0013194	0.04151	2	25	70	32615	regulation of defense response to virus by host	MD17G1039600|MD09G1039000
9813	0.0016344	0.047749	4	234	70	32615	flavonoid biosynthetic process	MD14G1224300|MD09G1145600|MD04G1141100|MD05G1258300

## Sheet: MdDAM4-MdSVPa Cluster4
GO-ID	p-value	corr p-value	x	n	X	N	Description	Genes in test set
51252	1.2262e-05	0.0035382	25	3121	104	32615	regulation of RNA metabolic process	MD13G1046100|MD07G1301800|MD16G1069500|MD13G1025200|MD09G1099500|MD15G1136600|MD00G1106400|MD10G1041500|MD06G1182400|MD09G1147500|MD14G1001200|MD08G1166100|MD15G1062500|MD17G1184100|MD08G1180200|MD16G1140800|MD13G1084100|MD10G1264900|MD08G1033100|MD16G1047300|MD14G1227500|MD09G1008800|MD00G1143500|MD08G1096000|MD06G1161300
6950	2.1871e-05	0.0035382	39	6464	104	32615	response to stress	MD07G1301800|MD01G1139200|MD14G1206100|MD13G1025200|MD00G1082100|MD17G1258100|MD15G1082300|MD09G1099100|MD06G1147600|MD15G1136600|MD03G1289900|MD00G1106400|MD06G1173800|MD11G1229700|MD00G1012800|MD06G1118700|MD04G1023200|MD10G1041500|MD02G1117900|MD07G1280600|MD05G1256300|MD00G1148200|MD15G1184000|MD09G1147500|MD13G1076100|MD08G1166100|MD17G1184100|MD08G1180200|MD17G1274300|MD16G1140800|MD07G1203…
6355	2.5923e-05	0.0035382	24	3052	104	32615	regulation of transcription, DNA-dependent	MD13G1046100|MD06G1182400|MD07G1301800|MD09G1147500|MD16G1069500|MD13G1025200|MD14G1001200|MD08G1166100|MD15G1062500|MD17G1184100|MD08G1180200|MD16G1140800|MD13G1084100|MD10G1264900|MD09G1099500|MD15G1136600|MD08G1033100|MD16G1047300|MD14G1227500|MD09G1008800|MD00G1143500|MD08G1096000|MD10G1041500|MD06G1161300
19219	2.7395e-05	0.0035382	25	3272	104	32615	regulation of nucleobase, nucleoside, nucleotide and nucleic acid metabolic process	MD13G1046100|MD07G1301800|MD16G1069500|MD13G1025200|MD09G1099500|MD15G1136600|MD00G1106400|MD10G1041500|MD06G1182400|MD09G1147500|MD14G1001200|MD08G1166100|MD15G1062500|MD17G1184100|MD08G1180200|MD16G1140800|MD13G1084100|MD10G1264900|MD08G1033100|MD16G1047300|MD14G1227500|MD09G1008800|MD00G1143500|MD08G1096000|MD06G1161300
45449	2.8081e-05	0.0035382	24	3067	104	32615	regulation of transcription	MD13G1046100|MD06G1182400|MD07G1301800|MD09G1147500|MD16G1069500|MD13G1025200|MD14G1001200|MD08G1166100|MD15G1062500|MD17G1184100|MD08G1180200|MD16G1140800|MD13G1084100|MD10G1264900|MD09G1099500|MD15G1136600|MD08G1033100|MD16G1047300|MD14G1227500|MD09G1008800|MD00G1143500|MD08G1096000|MD10G1041500|MD06G1161300
51171	3.8632e-05	0.0040564	25	3340	104	32615	regulation of nitrogen compound metabolic process	MD13G1046100|MD07G1301800|MD16G1069500|MD13G1025200|MD09G1099500|MD15G1136600|MD00G1106400|MD10G1041500|MD06G1182400|MD09G1147500|MD14G1001200|MD08G1166100|MD15G1062500|MD17G1184100|MD08G1180200|MD16G1140800|MD13G1084100|MD10G1264900|MD08G1033100|MD16G1047300|MD14G1227500|MD09G1008800|MD00G1143500|MD08G1096000|MD06G1161300
10468	4.8222e-05	0.00434	26	3602	104	32615	regulation of gene expression	MD13G1046100|MD07G1301800|MD16G1069500|MD13G1025200|MD09G1099500|MD15G1136600|MD10G1041500|MD07G1280600|MD06G1182400|MD09G1147500|MD14G1001200|MD08G1166100|MD15G1062500|MD17G1184100|MD08G1180200|MD09G1079800|MD16G1140800|MD13G1084100|MD10G1264900|MD08G1033100|MD16G1047300|MD14G1227500|MD09G1008800|MD00G1143500|MD08G1096000|MD06G1161300
60255	6.5152e-05	0.0051307	27	3889	104	32615	regulation of macromolecule metabolic process	MD13G1046100|MD07G1301800|MD16G1069500|MD13G1025200|MD09G1099500|MD15G1136600|MD00G1106400|MD10G1041500|MD07G1280600|MD06G1182400|MD09G1147500|MD14G1001200|MD08G1166100|MD15G1062500|MD17G1184100|MD08G1180200|MD09G1079800|MD16G1140800|MD13G1084100|MD10G1264900|MD08G1033100|MD16G1047300|MD14G1227500|MD09G1008800|MD00G1143500|MD08G1096000|MD06G1161300
31326	8.8749e-05	0.0056253	25	3514	104	32615	regulation of cellular biosynthetic process	MD13G1046100|MD07G1301800|MD16G1069500|MD13G1025200|MD09G1099500|MD15G1136600|MD10G1041500|MD06G1182400|MD09G1147500|MD14G1001200|MD08G1166100|MD15G1062500|MD17G1184100|MD08G1180200|MD16G1140800|MD13G1084100|MD10G1264900|MD04G1016600|MD08G1033100|MD16G1047300|MD14G1227500|MD09G1008800|MD00G1143500|MD08G1096000|MD06G1161300
9889	9.5489e-05	0.0056253	25	3530	104	32615	regulation of biosynthetic process	MD13G1046100|MD07G1301800|MD16G1069500|MD13G1025200|MD09G1099500|MD15G1136600|MD10G1041500|MD06G1182400|MD09G1147500|MD14G1001200|MD08G1166100|MD15G1062500|MD17G1184100|MD08G1180200|MD16G1140800|MD13G1084100|MD10G1264900|MD04G1016600|MD08G1033100|MD16G1047300|MD14G1227500|MD09G1008800|MD00G1143500|MD08G1096000|MD06G1161300
10556	0.00010415	0.0056253	24	3330	104	32615	regulation of macromolecule biosynthetic process	MD13G1046100|MD06G1182400|MD07G1301800|MD09G1147500|MD16G1069500|MD13G1025200|MD14G1001200|MD08G1166100|MD15G1062500|MD17G1184100|MD08G1180200|MD16G1140800|MD13G1084100|MD10G1264900|MD09G1099500|MD15G1136600|MD08G1033100|MD16G1047300|MD14G1227500|MD09G1008800|MD00G1143500|MD08G1096000|MD10G1041500|MD06G1161300
80090	0.00010715	0.0056253	26	3778	104	32615	regulation of primary metabolic process	MD13G1046100|MD07G1301800|MD16G1069500|MD13G1025200|MD09G1099500|MD15G1136600|MD00G1106400|MD10G1041500|MD06G1182400|MD09G1147500|MD14G1001200|MD08G1166100|MD15G1062500|MD17G1184100|MD08G1180200|MD16G1140800|MD13G1084100|MD10G1264900|MD04G1016600|MD08G1033100|MD16G1047300|MD14G1227500|MD09G1008800|MD00G1143500|MD08G1096000|MD06G1161300
19222	0.0002499	0.01211	28	4447	104	32615	regulation of metabolic process	MD13G1046100|MD07G1301800|MD16G1069500|MD13G1025200|MD09G1099500|MD15G1136600|MD00G1106400|MD10G1041500|MD07G1280600|MD06G1182400|MD09G1147500|MD14G1001200|MD08G1166100|MD15G1062500|MD17G1184100|MD08G1180200|MD09G1079800|MD16G1140800|MD13G1084100|MD10G1264900|MD04G1016600|MD08G1033100|MD16G1047300|MD14G1227500|MD09G1008800|MD00G1143500|MD08G1096000|MD06G1161300
31323	0.00033361	0.015012	26	4054	104	32615	regulation of cellular metabolic process	MD13G1046100|MD07G1301800|MD16G1069500|MD13G1025200|MD09G1099500|MD15G1136600|MD00G1106400|MD10G1041500|MD06G1182400|MD09G1147500|MD14G1001200|MD08G1166100|MD15G1062500|MD17G1184100|MD08G1180200|MD16G1140800|MD13G1084100|MD10G1264900|MD04G1016600|MD08G1033100|MD16G1047300|MD14G1227500|MD09G1008800|MD00G1143500|MD08G1096000|MD06G1161300
50789	0.00047116	0.019789	39	7411	104	32615	regulation of biological process	MD13G1046100|MD07G1301800|MD01G1139200|MD16G1069500|MD13G1025200|MD00G1082100|MD01G1199100|MD15G1082300|MD09G1099100|MD06G1147600|MD09G1099500|MD15G1136600|MD00G1106400|MD13G1009300|MD10G1041500|MD07G1280600|MD06G1182400|MD09G1147500|MD14G1001200|MD08G1166100|MD03G1054700|MD15G1062500|MD17G1184100|MD08G1180200|MD17G1274300|MD09G1079800|MD16G1140800|MD07G1203700|MD13G1084100|MD10G1264900|MD04G1016…
9723	0.00051453	0.02026	8	574	104	32615	response to ethylene stimulus	MD13G1046100|MD16G1140800|MD13G1084100|MD03G1289900|MD08G1096000|MD08G1166100|MD17G1184100|MD08G1180200
65007	0.00069741	0.025694	43	8639	104	32615	biological regulation	MD13G1046100|MD07G1301800|MD01G1139200|MD16G1069500|MD14G1206100|MD13G1025200|MD00G1082100|MD01G1199100|MD15G1082300|MD09G1099100|MD06G1147600|MD09G1099500|MD15G1136600|MD00G1106400|MD13G1009300|MD10G1041500|MD03G1040300|MD07G1280600|MD06G1182400|MD09G1147500|MD15G1016400|MD14G1001200|MD04G1205900|MD08G1166100|MD03G1054700|MD15G1062500|MD17G1184100|MD08G1180200|MD17G1274300|MD09G1079800|MD16G1140…
9628	0.0007341	0.025694	23	3564	104	32615	response to abiotic stimulus	MD13G1046100|MD06G1182400|MD09G1147500|MD01G1139200|MD13G1025200|MD08G1166100|MD03G1054700|MD17G1184100|MD08G1180200|MD15G1082300|MD09G1099100|MD07G1203700|MD13G1084100|MD06G1147600|MD09G1141700|MD03G1289900|MD00G1106400|MD06G1173800|MD11G1229700|MD06G1118700|MD16G1020300|MD07G1280600|MD00G1148200
9819	0.0011737	0.038918	2	16	104	32615	drought recovery	MD09G1099100|MD16G1020300
51289	0.0014903	0.045633	2	18	104	32615	protein homotetramerization	MD06G1118700|MD09G1203300
42631	0.001538	0.045633	3	71	104	32615	cellular response to water deprivation	MD03G1289900|MD11G1229700|MD06G1118700
50794	0.0015935	0.045633	33	6268	104	32615	regulation of cellular process	MD13G1046100|MD07G1301800|MD01G1139200|MD16G1069500|MD13G1025200|MD01G1199100|MD09G1099500|MD15G1136600|MD00G1106400|MD13G1009300|MD10G1041500|MD06G1182400|MD09G1147500|MD14G1001200|MD08G1166100|MD03G1054700|MD15G1062500|MD17G1184100|MD08G1180200|MD17G1274300|MD16G1140800|MD07G1203700|MD13G1084100|MD10G1264900|MD04G1016600|MD08G1033100|MD16G1047300|MD14G1227500|MD09G1008800|MD00G1143500|MD08G1096…
9755	0.0017978	0.047855	11	1221	104	32615	hormone-mediated signaling pathway	MD13G1046100|MD16G1140800|MD07G1203700|MD06G1182400|MD01G1139200|MD08G1033100|MD14G1227500|MD08G1096000|MD08G1166100|MD08G1180200|MD07G1280600
48583	0.0018424	0.047855	10	1042	104	32615	regulation of response to stimulus	MD07G1203700|MD07G1301800|MD06G1147600|MD09G1099500|MD01G1139200|MD15G1136600|MD08G1033100|MD09G1008800|MD00G1143500|MD00G1082100
160	0.0019048	0.047855	6	404	104	32615	two-component signal transduction system (phosphorelay)	MD13G1046100|MD16G1140800|MD06G1182400|MD08G1096000|MD08G1166100|MD08G1180200
5992	0.0020327	0.047855	2	21	104	32615	trehalose biosynthetic process	MD09G1147500|MD00G1171800
9414	0.0020509	0.047855	8	713	104	32615	response to water deprivation	MD09G1099100|MD07G1203700|MD01G1139200|MD03G1289900|MD11G1229700|MD06G1118700|MD08G1180200|MD16G1020300

## Sheet: MdDAM4-MdSVPa Cluster6
GO-ID	p-value	corr p-value	x	n	X	N	Description	Genes in test set
46114	5.0128e-05	0.0096612	2	3	134	32615	guanosine biosynthetic process	MD17G1168000|MD09G1181600
33866	5.0128e-05	0.0096612	2	3	134	32615	nucleoside bisphosphate biosynthetic process	MD17G1168000|MD09G1181600
15970	5.0128e-05	0.0096612	2	3	134	32615	guanosine tetraphosphate biosynthetic process	MD17G1168000|MD09G1181600
10197	5.4181e-05	0.0096612	4	50	134	32615	polar nucleus fusion	MD12G1040700|MD02G1082300|MD15G1210200|MD14G1039700
741	6.3289e-05	0.0096612	4	52	134	32615	karyogamy	MD12G1040700|MD02G1082300|MD15G1210200|MD14G1039700
9559	8.4779e-05	0.0096612	4	56	134	32615	embryo sac central cell differentiation	MD12G1040700|MD02G1082300|MD15G1210200|MD14G1039700
15969	9.9986e-05	0.0096612	2	4	134	32615	guanosine tetraphosphate metabolic process	MD17G1168000|MD09G1181600
10201	9.9986e-05	0.0096612	2	4	134	32615	response to continuous far red light stimulus by the high-irradiance response system	MD12G1040700|MD14G1039700
8617	0.00034713	0.027423	2	7	134	32615	guanosine metabolic process	MD17G1168000|MD09G1181600
48284	0.00035476	0.027423	4	81	134	32615	organelle fusion	MD12G1040700|MD02G1082300|MD15G1210200|MD14G1039700
9610	0.00046159	0.030617	2	8	134	32615	response to symbiotic fungus	MD12G1040700|MD14G1039700
6997	0.00050761	0.030617	4	89	134	32615	nucleus organization	MD12G1040700|MD02G1082300|MD15G1210200|MD14G1039700
33865	0.00051491	0.030617	3	38	134	32615	nucleoside bisphosphate metabolic process	MD17G1168000|MD09G1181600|MD05G1143500
9553	0.00058048	0.032051	6	248	134	32615	embryo sac development	MD12G1040700|MD05G1322200|MD02G1082300|MD14G1167000|MD15G1210200|MD14G1039700
9608	0.00073785	0.038024	2	10	134	32615	response to symbiont	MD12G1040700|MD14G1039700
10200	0.00092028	0.044461	6	271	134	32615	response to chitin	MD16G1164700|MD09G1039300|MD02G1082300|MD15G1076600|MD11G1097900|MD15G1210200
6900	0.0010881	0.049477	3	49	134	32615	membrane budding	MD15G1009800|MD15G1165600|MD13G1021600

## Sheet: MdFLC-MdSVPa Cluster1
GO-ID	p-value	corr p-value	x	n	X	N	Description	Genes in test set
10033	5.1332e-06	0.0051948	49	3787	220	32615	response to organic substance	MD13G1052900|MD07G1301800|MD11G1293900|MD01G1176300|MD11G1012200|MD13G1090900|MD05G1311400|MD03G1287000|MD16G1151000|MD07G1227100|MD07G1248600|MD05G1017600|MD11G1099000|MD08G1040100|MD06G1132100|MD10G1009000|MD17G1278100|MD09G1006400|MD07G1201500|MD09G1141700|MD15G1081800|MD05G1165100|MD04G1064700|MD07G1222900|MD15G1003900|MD07G1215700|MD01G1067800|MD06G1236500|MD12G1241700|MD17G1241200|MD14G1146…
42221	1.9516e-05	0.0095121	61	5391	220	32615	response to chemical stimulus	MD13G1052900|MD15G1042100|MD07G1301800|MD11G1293900|MD01G1176300|MD04G1170900|MD11G1012200|MD09G1099100|MD13G1090900|MD05G1311400|MD03G1287000|MD16G1151000|MD07G1227100|MD07G1248600|MD05G1017600|MD00G1201600|MD04G1197100|MD11G1099000|MD08G1040100|MD06G1132100|MD10G1290000|MD10G1034200|MD10G1009000|MD17G1278100|MD15G1007300|MD09G1006400|MD07G1201500|MD09G1141700|MD15G1081800|MD05G1165100|MD04G1064…
6355	3.4294e-05	0.0095121	40	3052	220	32615	regulation of transcription, DNA-dependent	MD01G1231600|MD07G1301800|MD14G1216800|MD06G1236500|MD16G1250100|MD12G1241700|MD14G1146700|MD05G1311400|MD07G1277400|MD15G1029700|MD02G1069500|MD16G1151000|MD08G1049600|MD14G1167000|MD07G1248600|MD15G1201300|MD11G1099000|MD08G1040100|MD06G1132100|MD17G1119500|MD10G1034200|MD15G1022500|MD17G1054100|MD17G1278100|MD13G1175800|MD01G1158600|MD01G1154000|MD13G1084100|MD09G1006400|MD01G1047400|MD04G1154…
45449	3.8278e-05	0.0095121	40	3067	220	32615	regulation of transcription	MD01G1231600|MD07G1301800|MD14G1216800|MD06G1236500|MD16G1250100|MD12G1241700|MD14G1146700|MD05G1311400|MD07G1277400|MD15G1029700|MD02G1069500|MD16G1151000|MD08G1049600|MD14G1167000|MD07G1248600|MD15G1201300|MD11G1099000|MD08G1040100|MD06G1132100|MD17G1119500|MD10G1034200|MD15G1022500|MD17G1054100|MD17G1278100|MD13G1175800|MD01G1158600|MD01G1154000|MD13G1084100|MD09G1006400|MD01G1047400|MD04G1154…
51171	5.4894e-05	0.0095121	42	3340	220	32615	regulation of nitrogen compound metabolic process	MD01G1231600|MD07G1301800|MD14G1216800|MD06G1236500|MD16G1250100|MD12G1241700|MD14G1146700|MD05G1311400|MD07G1277400|MD15G1029700|MD02G1069500|MD16G1151000|MD08G1049600|MD14G1167000|MD07G1248600|MD15G1201300|MD11G1099000|MD08G1040100|MD06G1132100|MD17G1119500|MD10G1034200|MD15G1022500|MD17G1054100|MD17G1278100|MD13G1175800|MD01G1158600|MD01G1154000|MD13G1084100|MD09G1006400|MD01G1047400|MD04G1154…
51252	5.6396e-05	0.0095121	40	3121	220	32615	regulation of RNA metabolic process	MD01G1231600|MD07G1301800|MD14G1216800|MD06G1236500|MD16G1250100|MD12G1241700|MD14G1146700|MD05G1311400|MD07G1277400|MD15G1029700|MD02G1069500|MD16G1151000|MD08G1049600|MD14G1167000|MD07G1248600|MD15G1201300|MD11G1099000|MD08G1040100|MD06G1132100|MD17G1119500|MD10G1034200|MD15G1022500|MD17G1054100|MD17G1278100|MD13G1175800|MD01G1158600|MD01G1154000|MD13G1084100|MD09G1006400|MD01G1047400|MD04G1154…
19219	7.4116e-05	0.0097022	41	3272	220	32615	regulation of nucleobase, nucleoside, nucleotide and nucleic acid metabolic process	MD01G1231600|MD07G1301800|MD14G1216800|MD06G1236500|MD16G1250100|MD12G1241700|MD14G1146700|MD05G1311400|MD07G1277400|MD15G1029700|MD02G1069500|MD16G1151000|MD08G1049600|MD14G1167000|MD07G1248600|MD15G1201300|MD11G1099000|MD08G1040100|MD06G1132100|MD17G1119500|MD10G1034200|MD15G1022500|MD17G1054100|MD17G1278100|MD13G1175800|MD01G1158600|MD01G1154000|MD13G1084100|MD09G1006400|MD01G1047400|MD04G1154…
9725	9.269e-05	0.0097022	37	2860	220	32615	response to hormone stimulus	MD01G1067800|MD11G1293900|MD06G1236500|MD01G1176300|MD11G1012200|MD12G1241700|MD13G1090900|MD14G1146700|MD05G1311400|MD15G1029700|MD07G1227100|MD14G1167000|MD07G1248600|MD05G1017600|MD07G1280600|MD08G1040100|MD06G1132100|MD10G1009000|MD17G1278100|MD15G1062000|MD01G1158600|MD07G1203700|MD13G1084100|MD09G1006400|MD07G1201500|MD16G1189900|MD09G1141700|MD15G1081800|MD05G1165100|MD13G1120900|MD12G1040…
9737	0.00012201	0.0097022	19	1065	220	32615	response to abscisic acid stimulus	MD06G1132100|MD15G1062000|MD11G1012200|MD01G1158600|MD07G1203700|MD13G1084100|MD13G1090900|MD09G1006400|MD07G1201500|MD16G1189900|MD09G1141700|MD15G1081800|MD05G1165100|MD13G1120900|MD12G1040700|MD07G1227100|MD15G1003900|MD05G1017600|MD14G1162200
31323	0.00013265	0.0097022	47	4054	220	32615	regulation of cellular metabolic process	MD01G1231600|MD02G1084700|MD07G1301800|MD14G1216800|MD06G1236500|MD16G1250100|MD12G1241700|MD14G1146700|MD05G1311400|MD07G1277400|MD15G1029700|MD02G1069500|MD03G1287000|MD16G1151000|MD08G1049600|MD14G1167000|MD07G1248600|MD00G1201600|MD15G1201300|MD11G1099000|MD08G1040100|MD02G1194500|MD06G1132100|MD17G1119500|MD10G1034200|MD15G1022500|MD17G1054100|MD17G1278100|MD13G1175800|MD01G1158600|MD01G1154…
46114	0.00013528	0.0097022	2	3	220	32615	guanosine biosynthetic process	MD17G1168000|MD09G1181600
33866	0.00013528	0.0097022	2	3	220	32615	nucleoside bisphosphate biosynthetic process	MD17G1168000|MD09G1181600
15970	0.00013528	0.0097022	2	3	220	32615	guanosine tetraphosphate biosynthetic process	MD17G1168000|MD09G1181600
50789	0.00013673	0.0097022	74	7411	220	32615	regulation of biological process	MD01G1231600|MD13G1052900|MD02G1084700|MD07G1301800|MD14G1216800|MD11G1293900|MD09G1099100|MD13G1090900|MD05G1311400|MD07G1277400|MD02G1069500|MD03G1287000|MD16G1151000|MD07G1248600|MD00G1201600|MD04G1197100|MD11G1099000|MD08G1040100|MD02G1194500|MD06G1132100|MD10G1034200|MD08G1176000|MD10G1009000|MD17G1278100|MD04G1201000|MD15G1007300|MD09G1006400|MD01G1047400|MD07G1201500|MD04G1154600|MD09G1079…
10468	0.00014381	0.0097022	43	3602	220	32615	regulation of gene expression	MD01G1231600|MD07G1301800|MD14G1216800|MD06G1236500|MD16G1250100|MD12G1241700|MD01G1108400|MD14G1146700|MD05G1311400|MD07G1277400|MD15G1029700|MD02G1069500|MD16G1151000|MD08G1049600|MD14G1167000|MD07G1248600|MD07G1280600|MD15G1201300|MD11G1099000|MD08G1040100|MD06G1132100|MD17G1119500|MD10G1034200|MD15G1022500|MD17G1054100|MD12G1072500|MD17G1278100|MD13G1175800|MD01G1158600|MD01G1154000|MD13G1084…
19222	0.00016399	0.010122	50	4447	220	32615	regulation of metabolic process	MD01G1231600|MD02G1084700|MD07G1301800|MD14G1216800|MD05G1311400|MD07G1277400|MD02G1069500|MD03G1287000|MD16G1151000|MD07G1248600|MD00G1201600|MD11G1099000|MD08G1040100|MD02G1194500|MD06G1132100|MD10G1034200|MD17G1278100|MD09G1006400|MD01G1047400|MD04G1154600|MD15G1081800|MD16G1047300|MD04G1064700|MD07G1222900|MD06G1236500|MD16G1250100|MD12G1241700|MD01G1108400|MD14G1146700|MD15G1029700|MD08G1049…
31326	0.00017004	0.010122	42	3514	220	32615	regulation of cellular biosynthetic process	MD01G1231600|MD07G1301800|MD14G1216800|MD06G1236500|MD16G1250100|MD12G1241700|MD14G1146700|MD05G1311400|MD07G1277400|MD15G1029700|MD02G1069500|MD16G1151000|MD08G1049600|MD14G1167000|MD07G1248600|MD15G1201300|MD11G1099000|MD08G1040100|MD02G1194500|MD06G1132100|MD17G1119500|MD10G1034200|MD15G1022500|MD17G1054100|MD17G1278100|MD13G1175800|MD01G1158600|MD01G1154000|MD13G1084100|MD09G1006400|MD01G1047…
9889	0.00018762	0.010548	42	3530	220	32615	regulation of biosynthetic process	MD01G1231600|MD07G1301800|MD14G1216800|MD06G1236500|MD16G1250100|MD12G1241700|MD14G1146700|MD05G1311400|MD07G1277400|MD15G1029700|MD02G1069500|MD16G1151000|MD08G1049600|MD14G1167000|MD07G1248600|MD15G1201300|MD11G1099000|MD08G1040100|MD02G1194500|MD06G1132100|MD17G1119500|MD10G1034200|MD15G1022500|MD17G1054100|MD17G1278100|MD13G1175800|MD01G1158600|MD01G1154000|MD13G1084100|MD09G1006400|MD01G1047…
9719	0.00021499	0.01141	38	3095	220	32615	response to endogenous stimulus	MD01G1067800|MD11G1293900|MD06G1236500|MD01G1176300|MD11G1012200|MD12G1241700|MD13G1090900|MD14G1146700|MD05G1311400|MD15G1029700|MD07G1227100|MD14G1167000|MD07G1248600|MD05G1017600|MD07G1280600|MD08G1040100|MD06G1132100|MD10G1009000|MD00G1152400|MD17G1278100|MD15G1062000|MD01G1158600|MD07G1203700|MD13G1084100|MD09G1006400|MD07G1201500|MD16G1189900|MD09G1141700|MD15G1081800|MD05G1165100|MD13G1120…
10556	0.00022549	0.01141	40	3330	220	32615	regulation of macromolecule biosynthetic process	MD01G1231600|MD07G1301800|MD14G1216800|MD06G1236500|MD16G1250100|MD12G1241700|MD14G1146700|MD05G1311400|MD07G1277400|MD15G1029700|MD02G1069500|MD16G1151000|MD08G1049600|MD14G1167000|MD07G1248600|MD15G1201300|MD11G1099000|MD08G1040100|MD06G1132100|MD17G1119500|MD10G1034200|MD15G1022500|MD17G1054100|MD17G1278100|MD13G1175800|MD01G1158600|MD01G1154000|MD13G1084100|MD09G1006400|MD01G1047400|MD04G1154…
50794	0.00025885	0.01239	64	6268	220	32615	regulation of cellular process	MD01G1231600|MD02G1084700|MD07G1301800|MD14G1216800|MD11G1293900|MD13G1090900|MD05G1311400|MD07G1277400|MD02G1069500|MD03G1287000|MD16G1151000|MD07G1248600|MD00G1201600|MD11G1099000|MD08G1040100|MD02G1194500|MD06G1132100|MD10G1034200|MD08G1176000|MD10G1009000|MD17G1278100|MD15G1007300|MD09G1006400|MD01G1047400|MD07G1201500|MD04G1154600|MD15G1081800|MD16G1047300|MD04G1064700|MD17G1139400|MD07G1222…
15969	0.00026935	0.01239	2	4	220	32615	guanosine tetraphosphate metabolic process	MD17G1168000|MD09G1181600
60255	0.00038856	0.017057	44	3889	220	32615	regulation of macromolecule metabolic process	MD01G1231600|MD07G1301800|MD14G1216800|MD06G1236500|MD16G1250100|MD12G1241700|MD01G1108400|MD14G1146700|MD05G1311400|MD07G1277400|MD15G1029700|MD02G1069500|MD16G1151000|MD08G1049600|MD14G1167000|MD07G1248600|MD07G1280600|MD15G1201300|MD11G1099000|MD08G1040100|MD06G1132100|MD17G1119500|MD10G1034200|MD15G1022500|MD17G1054100|MD12G1072500|MD17G1278100|MD13G1175800|MD01G1158600|MD01G1154000|MD13G1084…
80090	0.00040451	0.017057	43	3778	220	32615	regulation of primary metabolic process	MD01G1231600|MD07G1301800|MD14G1216800|MD06G1236500|MD16G1250100|MD12G1241700|MD14G1146700|MD05G1311400|MD07G1277400|MD15G1029700|MD02G1069500|MD16G1151000|MD08G1049600|MD14G1167000|MD07G1248600|MD15G1201300|MD11G1099000|MD08G1040100|MD02G1194500|MD06G1132100|MD17G1119500|MD10G1034200|MD15G1022500|MD17G1054100|MD17G1278100|MD13G1175800|MD01G1158600|MD01G1154000|MD13G1084100|MD09G1006400|MD01G1047…
10218	0.0004283	0.017338	5	93	220	32615	response to far red light	MD12G1040700|MD09G1152700|MD10G1034200|MD01G1176300|MD00G1201600
9755	0.0006636	0.025486	19	1221	220	32615	hormone-mediated signaling pathway	MD06G1132100|MD11G1293900|MD10G1009000|MD11G1012200|MD12G1241700|MD07G1203700|MD13G1090900|MD14G1146700|MD05G1311400|MD15G1081800|MD15G1029700|MD13G1120900|MD07G1061500|MD08G1096000|MD07G1227100|MD07G1248600|MD16G1171700|MD07G1280600|MD14G1162200
32870	0.00067996	0.025486	20	1322	220	32615	cellular response to hormone stimulus	MD06G1132100|MD11G1293900|MD10G1009000|MD11G1012200|MD12G1241700|MD07G1203700|MD13G1090900|MD14G1146700|MD05G1311400|MD15G1081800|MD15G1029700|MD13G1120900|MD07G1061500|MD08G1096000|MD07G1227100|MD07G1248600|MD05G1017600|MD16G1171700|MD07G1280600|MD14G1162200
65007	0.00078801	0.028481	80	8639	220	32615	biological regulation	MD01G1231600|MD13G1052900|MD02G1084700|MD07G1301800|MD14G1216800|MD11G1293900|MD06G1198600|MD09G1099100|MD13G1090900|MD05G1311400|MD07G1277400|MD02G1069500|MD03G1287000|MD16G1151000|MD07G1248600|MD00G1201600|MD04G1197100|MD11G1099000|MD08G1040100|MD02G1194500|MD06G1132100|MD10G1034200|MD08G1176000|MD10G1009000|MD17G1278100|MD04G1201000|MD15G1007300|MD09G1006400|MD01G1047400|MD07G1201500|MD04G1154…
8617	0.0009302	0.032461	2	7	220	32615	guanosine metabolic process	MD17G1168000|MD09G1181600

[truncated: 7 more sheets: MdFLC-MdSVPa Cluster2, MdFLC-MdSVPa Cluster4, MdFLC-MdSVPa Cluster5, MdFLC-MdSVPa Cluster6, MdFLC-MdSVPa Cluster9, MdFLC-MdSVPa Cluster13, MdFLC-MdSVPa Cluster17]
