# Supplementary material for: Unraveling the role of MADS transcription factor complexes in apple tree dormancy
Source: New Phytol. 2021 Sep 23;232(5):2071–88. doi: 10.1111/nph.17710 (PMC9292984; doi:10.1111/nph.17710)
Supplement: Supplementary file 10 — Dataset S10 List of genes that are differentially regulated during dormancy in dataset A and dataset B. [file NPH-232-2071-s010.xlsx]

## Sheet: Title page
New Phytologist Supporting Information
Article title: Unraveling the role of MADS transcription factor complexes in apple tree dormancy
Authors: Vítor da Silveira Falavigna, Edouard Severing, Xuelei Lai, Joan Estevan, Isabelle Farrera, Véronique Hugouvieux, Luís Fernando Revers, Chloe Zubieta, George Coupland, Evelyne Costes and Fernando Andrés
Article acceptance date: 19 August 2021
Dataset S10. List of genes differentially regulated during dormancy is dataset A and dataset B.

## Sheet: Sheet1
Apple accession code	TAIR	Annotation	BLAST2GO annotation
MD00G1000600			protein LOW PSII ACCUMULATION 3, chloroplastic isoform X1
MD00G1004300			rho GTPase-activating protein gacII isoform X1
MD00G1005600	AT5G51970.2	Symbols: | GroES-like zinc-binding alcohol dehydrogenase family protein | chr5:21111594-21113403 FORWARD LENGTH=1810	sorbitol dehydrogenase-like
MD00G1006500	AT3G14840.2	Symbols: | Leucine-rich repeat transmembrane protein kinase | chr3:4988107-4994058 FORWARD LENGTH=5952	probable leucine-rich repeat receptor-like serine/threonine-protein kinase At3g14840
MD00G1007200			aquaporin NIP1-1-like
MD00G1013000	AT1G73050.1	Symbols: | Glucose-methanol-choline (GMC) oxidoreductase family protein | chr1:27476565-27478534 REVERSE LENGTH=1970	(R)-mandelonitrile lyase 2-like
MD00G1014300	AT3G19320.1	Symbols: | Leucine-rich repeat (LRR) family protein | chr3:6696395-6698073 REVERSE LENGTH=1679	leucine-rich repeat extensin-like protein 3
MD00G1017200	AT5G16250.1	Symbols: | unknown protein; BEST Arabidopsis thaliana protein match is: unknown protein (TAIR:AT3G02640.1); Has 1807 Blast hits to 1807 proteins in 277 species: Archae - 0; Bacteria - 0; Metazoa - 736; Fungi - 347; Plants - 385; Viruses - 0; Other Eukaryotes - 339 (source: NCBI BLink). | chr5:5310095-5310951 REVERSE LENGTH=857	uncharacterized protein LOC103434299
MD00G1036300	AT2G46680.1	Symbols: ATHB-7, ATHB7, HB-7 | homeobox 7 | chr2:19165416-19166949 REVERSE LENGTH=1534	homeobox-leucine zipper protein ATHB-12-like
MD00G1040000	AT4G38970.1	Symbols: FBA2 | fructose-bisphosphate aldolase 2 | chr4:18163496-18165740 REVERSE LENGTH=2245	fructose-bisphosphate aldolase 1, chloroplastic
MD00G1050200	AT3G19050.1	Symbols: POK2 | phragmoplast orienting kinesin 2 | chr3:6577724-6590188 FORWARD LENGTH=12465	kinesin-like protein KIN-12D
MD00G1056000	AT1G48910.1	Symbols: YUC10 | Flavin-containing monooxygenase family protein | chr1:18091681-18093774 FORWARD LENGTH=2094	probable indole-3-pyruvate monooxygenase YUCCA10
MD00G1064000	AT1G20930.1	Symbols: CDKB2;2 | cyclin-dependent kinase B2;2 | chr1:7292568-7294746 REVERSE LENGTH=2179	cyclin-dependent kinase B2-2
MD00G1067200	AT1G19840.1	Symbols: | SAUR-like auxin-responsive protein family | chr1:6872794-6873255 REVERSE LENGTH=462	indole-3-acetic acid-induced protein ARG7-like
MD00G1083000	AT1G12420.1	Symbols: ACR8 | ACT domain repeat 8 | chr1:4226362-4229138 REVERSE LENGTH=2777	ACT domain-containing protein ACR8
MD00G1085600	AT2G16440.1	Symbols: MCM4 | Minichromosome maintenance (MCM2/3/5) family protein | chr2:7126357-7130685 REVERSE LENGTH=4329	DNA replication licensing factor MCM4
MD00G1086900	AT2G43990.1	Symbols: | unknown protein; FUNCTIONS IN: molecular_function unknown; INVOLVED IN: biological_process unknown; LOCATED IN: chloroplast; EXPRESSED IN: 9 plant structures; EXPRESSED DURING: 6 growth stages; Has 1419 Blast hits to 494 proteins in 144 species: Archae - 0; Bacteria - 300; Metazoa - 246; Fungi - 102; Plants - 31; Viruses - 2; Other Eukaryotes - 738 (source: NCBI BLink). | chr2:18211924…	GPI-anchored adhesin-like protein
MD00G1092500	AT1G75750.2	Symbols: GASA1 | GAST1 protein homolog 1 | chr1:28441645-28442429 REVERSE LENGTH=785	gibberellin-regulated protein 1-like
MD00G1098300	AT5G56190.1	Symbols: | Transducin/WD40 repeat-like superfamily protein | chr5:22742032-22745177 FORWARD LENGTH=3146	uncharacterized WD repeat-containing protein C2A9.03-like isoform X2
MD00G1101400	AT4G21230.1	Symbols: CRK27 | cysteine-rich RLK (RECEPTOR-like protein kinase) 27 | chr4:11319139-11321679 REVERSE LENGTH=2541	cysteine-rich receptor-like protein kinase 29
MD00G1101700	AT4G38830.1	Symbols: CRK26 | cysteine-rich RLK (RECEPTOR-like protein kinase) 26 | chr4:18122326-18124943 FORWARD LENGTH=2618	cysteine-rich receptor-like protein kinase 29
MD00G1107700	AT3G56940.2	Symbols: CRD1 | dicarboxylate diiron protein, putative (Crd1) | chr3:21076505-21078443 FORWARD LENGTH=1939	magnesium-protoporphyrin IX monomethyl ester [oxidative] cyclase, chloroplastic
MD00G1109700	AT1G30380.1	Symbols: PSAK | photosystem I subunit K | chr1:10722197-10723247 FORWARD LENGTH=1051	photosystem I reaction center subunit psaK, chloroplastic
MD00G1109900	AT2G34650.1	Symbols: PID, ABR | Protein kinase superfamily protein | chr2:14589760-14591788 REVERSE LENGTH=2029	protein kinase PINOID
MD00G1115400	AT5G44310.2	Symbols: | Late embryogenesis abundant protein (LEA) family protein | chr5:17847781-17849536 REVERSE LENGTH=1756	late embryogenesis abundant protein 1-like
MD00G1115700	AT2G33800.1	Symbols: | Ribosomal protein S5 family protein | chr2:14300772-14302430 REVERSE LENGTH=1659	30S ribosomal protein S5, chloroplastic-like
MD00G1125400			alpha-expansin A15
MD00G1127400	AT5G23420.1	Symbols: HMGB6 | high-mobility group box 6 | chr5:7888513-7890180 REVERSE LENGTH=1668	high mobility group B protein 7-like
MD00G1129500	AT5G61820.1	Symbols: | FUNCTIONS IN: molecular_function unknown; INVOLVED IN: biological_process unknown; LOCATED IN: vacuole; EXPRESSED IN: 24 plant structures; EXPRESSED DURING: 15 growth stages; CONTAINS InterPro DOMAIN/s: Stress up-regulated Nod 19 (InterPro:IPR011692); Has 30201 Blast hits to 17322 proteins in 780 species: Archae - 12; Bacteria - 1396; Metazoa - 17338; Fungi - 3422; Plants - 5037; Virus…	uncharacterized protein LOC103438661
MD00G1139000	AT3G27060.1	Symbols: TSO2, ATTSO2 | Ferritin/ribonucleotide reductase-like family protein | chr3:9979866-9981295 REVERSE LENGTH=1430	ribonucleoside-diphosphate reductase small chain
MD00G1140500	AT2G47500.1	Symbols: | P-loop nucleoside triphosphate hydrolases superfamily protein with CH (Calponin Homology) domain | chr2:19492995-19498160 FORWARD LENGTH=5166	kinesin-like protein KIN-14I
MD00G1172000			unknown
MD00G1178400	AT2G33560.2	Symbols: BUBR1 | BUB1-related (BUB1: budding uninhibited by benzymidazol 1) | chr2:14213633-14215999 REVERSE LENGTH=2367	mitotic spindle checkpoint protein BUBR1
MD00G1181400	AT3G22740.1	Symbols: HMT3 | homocysteine S-methyltransferase 3 | chr3:8032959-8035809 REVERSE LENGTH=2851	homocysteine S-methyltransferase 3
MD00G1187200	AT2G18370.1	Symbols: | Bifunctional inhibitor/lipid-transfer protein/seed storage 2S albumin superfamily protein | chr2:7980625-7981758 FORWARD LENGTH=1134	non-specific lipid-transfer protein 8
MD00G1189000			heavy metal-associated isoprenylated plant protein 3-like
MD00G1190700	AT5G09360.1	Symbols: LAC14 | laccase 14 | chr5:2906426-2908658 REVERSE LENGTH=2233	putative laccase-9
MD00G1200300	AT5G65360.1	Symbols: | Histone superfamily protein | chr5:26119859-26120581 REVERSE LENGTH=723	histone H3.2
MD01G1004300			photosystem I reaction center subunit N, chloroplastic-like
MD01G1008700	AT5G01630.1	Symbols: BRCA2B, BRCA2(V), ATBRCA2(V) | BRCA2-like B | chr5:234851-240911 REVERSE LENGTH=6061	protein BREAST CANCER SUSCEPTIBILITY 2 homolog B-like
MD01G1010100	AT2G21790.1	Symbols: R1, RNR1, CLS8, ATRNR1 | ribonucleotide reductase 1 | chr2:9293270-9297842 FORWARD LENGTH=4573	ribonucleoside-diphosphate reductase large subunit
MD01G1012600	AT4G02060.2	Symbols: PRL | Minichromosome maintenance (MCM2/3/5) family protein | chr4:900636-905591 FORWARD LENGTH=4956	DNA replication licensing factor MCM7
MD01G1017100			R2R3 MYB transcription factor
MD01G1039400	AT4G38070.1	Symbols: | basic helix-loop-helix (bHLH) DNA-binding superfamily protein | chr4:17876535-17882569 FORWARD LENGTH=6035	uncharacterized protein At4g38062-like
MD01G1043100			8-hydroxygeraniol dehydrogenase-like
MD01G1044100	AT4G37930.1	Symbols: SHM1, STM, SHMT1 | serine transhydroxymethyltransferase 1 | chr4:17831731-17834927 REVERSE LENGTH=3197	serine hydroxymethyltransferase, mitochondrial
MD01G1046200	AT4G37870.1	Symbols: PCK1, PEPCK | phosphoenolpyruvate carboxykinase 1 | chr4:17802694-17806539 REVERSE LENGTH=3846	phosphoenolpyruvate carboxykinase (ATP)-like
MD01G1052400	AT4G00570.1	Symbols: NAD-ME2 | NAD-dependent malic enzyme 2 | chr4:242515-246771 REVERSE LENGTH=4257	NAD-dependent malic enzyme 59 kDa isoform, mitochondrial-like
MD01G1069300	AT1G01540.2	Symbols: | Protein kinase superfamily protein | chr1:195780-198684 FORWARD LENGTH=2905	probable serine/threonine-protein kinase At1g01540
MD01G1070600	AT4G01270.1	Symbols: | RING/U-box superfamily protein | chr4:532351-534984 FORWARD LENGTH=2634	43kDa postsynaptic protein
MD01G1071900	AT1G01470.1	Symbols: LEA14, LSR3 | Late embryogenesis abundant protein | chr1:172146-172948 REVERSE LENGTH=803	desiccation protectant protein Lea14 homolog
MD01G1072100	AT2G46150.1	Symbols: | Late embryogenesis abundant (LEA) hydroxyproline-rich glycoprotein family | chr2:18961403-18962376 FORWARD LENGTH=974	late embryogenesis abundant protein At1g64065
MD01G1073000	AT2G46210.1	Symbols: | Fatty acid/sphingolipid desaturase | chr2:18977344-18979001 FORWARD LENGTH=1658	delta(8)-fatty-acid desaturase 1-like
MD01G1085200	AT3G18750.3	Symbols: WNK6 | with no lysine (K) kinase 6 | chr3:6454110-6457512 REVERSE LENGTH=3403	serine/threonine-protein kinase WNK8-like
MD01G1085800	AT1G01200.1	Symbols: ATRABA3, ATRAB-A3, RABA3 | RAB GTPase homolog A3 | chr1:86515-88213 REVERSE LENGTH=1699	ras-related protein RABA3
MD01G1089400			protein CURVATURE THYLAKOID 1B, chloroplastic-like
MD01G1090900	AT1G01060.4	Symbols: LHY | Homeodomain-like superfamily protein | chr1:33967-37871 REVERSE LENGTH=3905	protein LHY-like
MD01G1100600	AT5G04310.1	Symbols: | Pectin lyase-like superfamily protein | chr5:1203203-1207352 REVERSE LENGTH=4150	probable pectate lyase 13
MD01G1112300	AT3G54770.1	Symbols: | RNA-binding (RRM/RBD/RNP motifs) family protein | chr3:20273716-20275824 REVERSE LENGTH=2109	probable RNA-binding protein ARP1 isoform X1
MD01G1113400	AT2G28550.1	Symbols: RAP2.7 | related to AP2.7 | chr2:12225842-12228543 REVERSE LENGTH=2702	ethylene-responsive transcription factor RAP2-7-like
MD01G1121300	AT3G55330.1	Symbols: PPL1 | PsbP-like protein 1 | chr3:20513825-20515351 REVERSE LENGTH=1527	psbP-like protein 1, chloroplastic
MD01G1124600	AT5G59970.1	Symbols: | Histone superfamily protein | chr5:24146175-24146726 REVERSE LENGTH=552	putative histone H14
MD01G1132800			chlorophyll a-b binding protein CP29.3, chloroplastic
MD01G1136000	AT5G13840.2	Symbols: FZR3 | FIZZY-related 3 | chr5:4468508-4471466 REVERSE LENGTH=2959	protein FIZZY-RELATED 3
MD01G1141700	AT2G39855.2	Symbols: | unknown protein; FUNCTIONS IN: molecular_function unknown; INVOLVED IN: biological_process unknown; LOCATED IN: chloroplast; BEST Arabidopsis thaliana protein match is: unknown protein (TAIR:AT3G55646.1); Has 35333 Blast hits to 34131 proteins in 2444 species: Archae - 798; Bacteria - 22429; Metazoa - 974; Fungi - 991; Plants - 531; Viruses - 0; Other Eukaryotes - 9610 (source: NCBI BL…	suppressor protein SRP40-like
MD01G1142000	AT5G05940.1	Symbols: ATROPGEF5, ROPGEF5 | ROP guanine nucleotide exchange factor 5 | chr5:1785927-1788436 FORWARD LENGTH=2510	rop guanine nucleotide exchange factor 5
MD01G1145700	AT3G55770.5	Symbols: | GATA type zinc finger transcription factor family protein | chr3:20703222-20705206 FORWARD LENGTH=1985	LIM domain-containing protein WLIM2b
MD01G1154200	AT5G05570.2	Symbols: | transducin family protein / WD-40 repeat family protein | chr5:1656566-1663929 FORWARD LENGTH=7364	lethal(2) giant larvae protein homolog SRO77-like isoform X1
MD01G1158600	AT2G40340.1	Symbols: DREB2C, AtERF48 | Integrase-type DNA-binding superfamily protein | chr2:16848438-16850487 REVERSE LENGTH=2050	dehydration-responsive element-binding protein 2C
MD01G1161700			transcription factor SCREAM2-like isoform X1
MD01G1162700	AT5G05340.1	Symbols: | Peroxidase superfamily protein | chr5:1578951-1580875 REVERSE LENGTH=1925	peroxidase P7-like
MD01G1165900	AT2G40540.2	Symbols: KT2, ATKT2, SHY3, KUP2, ATKUP2, TRK2 | potassium transporter 2 | chr2:16931351-16934570 FORWARD LENGTH=3220	potassium transporter 2
MD01G1166300	AT2G40550.1	Symbols: ETG1 | E2F target gene 1 | chr2:16934834-16938201 FORWARD LENGTH=3368	mini-chromosome maintenance complex-binding protein
MD01G1166700	AT2G40610.1	Symbols: ATEXPA8, EXP8, ATEXP8, ATHEXP ALPHA 1.11, EXPA8 | expansin A8 | chr2:16948863-16950557 REVERSE LENGTH=1695	expansin-A8
MD01G1167700	AT5G05240.1	Symbols: | Uncharacterised conserved protein (UCP030365) | chr5:1553814-1556556 REVERSE LENGTH=2743	cation-transporting ATPase
MD01G1167900	AT3G56370.1	Symbols: | Leucine-rich repeat protein kinase family protein | chr3:20899099-20902981 REVERSE LENGTH=3883	probable LRR receptor-like serine/threonine-protein kinase IRK
MD01G1168600	AT3G56400.1	Symbols: WRKY70, ATWRKY70 | WRKY DNA-binding protein 70 | chr3:20908928-20910481 REVERSE LENGTH=1554	probable WRKY transcription factor 70
MD01G1170000	AT5G05180.1	Symbols: | unknown protein; BEST Arabidopsis thaliana protein match is: unknown protein (TAIR:AT3G10880.1); Has 50151 Blast hits to 28081 proteins in 1838 species: Archae - 860; Bacteria - 6013; Metazoa - 25867; Fungi - 3836; Plants - 2236; Viruses - 90; Other Eukaryotes - 11249 (source: NCBI BLink). | chr5:1536226-1538492 FORWARD LENGTH=2267	protein NETWORKED 4A-like isoform X1
MD01G1171100	AT1G26910.1	Symbols: RPL10B | Ribosomal protein L16p/L10e family protein | chr1:9321650-9322965 FORWARD LENGTH=1316	60S ribosomal protein L10
MD01G1175500	AT5G51170.1	Symbols: | unknown protein; FUNCTIONS IN: molecular_function unknown; INVOLVED IN: biological_process unknown; LOCATED IN: cellular_component unknown; EXPRESSED IN: 24 plant structures; EXPRESSED DURING: 15 growth stages; CONTAINS InterPro DOMAIN/s: Uncharacterised protein family UPF0406 (InterPro:IPR019146); Has 166 Blast hits to 166 proteins in 77 species: Archae - 0; Bacteria - 0; Metazoa - 10…	U6 snRNA phosphodiesterase-like
MD01G1175700			cytochrome P450 77A1
MD01G1177200	AT5G07580.1	Symbols: | Integrase-type DNA-binding superfamily protein | chr5:2399504-2400601 FORWARD LENGTH=1098	ethylene-responsive transcription factor ERF107-like
MD01G1182300	AT5G62410.1	Symbols: SMC2, TTN3, ATCAP-E1, ATSMC4 | structural maintenance of chromosomes 2 | chr5:25056262-25062625 FORWARD LENGTH=6364	structural maintenance of chromosomes protein 2-1-like
MD01G1184600	AT5G51550.1	Symbols: EXL3 | EXORDIUM like 3 | chr5:20939494-20940895 REVERSE LENGTH=1402	protein EXORDIUM-like 3
MD01G1184900	AT5G51560.1	Symbols: | Leucine-rich repeat protein kinase family protein | chr5:20945685-20948854 FORWARD LENGTH=3170	somatic embryogenesis receptor kinase 1
MD01G1185800	AT5G51600.1	Symbols: PLE, ATMAP65-3, MAP65-3 | Microtubule associated protein (MAP65/ASE1) family protein | chr5:20960911-20964484 REVERSE LENGTH=3574	65-kDa microtubule-associated protein 3-like
MD01G1188800			subtilisin-like protease SBT1.3
MD01G1198700	AT5G62020.1	Symbols: AT-HSFB2A, HSFB2A | heat shock transcription factor B2A | chr5:24916089-24917643 FORWARD LENGTH=1555	heat stress transcription factor B-2a
MD01G1198900			uncharacterized protein LOC108173144
MD01G1201400	AT5G23850.1	Symbols: | Arabidopsis thaliana protein of unknown function (DUF821) | chr5:8038052-8040938 FORWARD LENGTH=2887	O-glucosyltransferase rumi homolog
MD01G1201800	AT5G23860.2	Symbols: TUB8 | tubulin beta 8 | chr5:8042876-8044819 FORWARD LENGTH=1944	tubulin beta-1 chain
MD01G1203000	AT5G52400.1	Symbols: CYP715A1 | cytochrome P450, family 715, subfamily A, polypeptide 1 | chr5:21272949-21275509 FORWARD LENGTH=2561	cytochrome P450 714C2-like
MD01G1204800	AT5G23910.1	Symbols: | ATP binding microtubule motor family protein | chr5:8068452-8072991 FORWARD LENGTH=4540	kinesin-like protein KIN-10C
MD01G1208700	AT5G52640.1	Symbols: HSP81-1, ATHS83, HSP81.1, HSP83, ATHSP90.1, AtHsp90-1, HSP90.1 | heat shock protein 90.1 | chr5:21352399-21355361 FORWARD LENGTH=2963	heat shock protein 83
MD01G1210800			ABC transporter G family member 4-like
MD01G1211300	AT4G28000.1	Symbols: | P-loop containing nucleoside triphosphate hydrolases superfamily protein | chr4:13925456-13929280 FORWARD LENGTH=3825	nuclear valosin-containing protein-like
MD01G1212700	AT5G52910.1	Symbols: ATIM | timeless family protein | chr5:21457627-21463159 REVERSE LENGTH=5533	protein timeless homolog
MD01G1214500	AT4G27950.1	Symbols: CRF4 | cytokinin response factor 4 | chr4:13909569-13910859 REVERSE LENGTH=1291	ethylene-responsive transcription factor CRF4
MD01G1224300			histone-lysine N-methyltransferase ATXR6
MD01G1228200	AT5G24470.1	Symbols: APRR5, PRR5 | pseudo-response regulator 5 | chr5:8355951-8358873 REVERSE LENGTH=2923	two-component response regulator-like APRR5
MD01G1233500	AT4G33270.1	Symbols: CDC20.1 | Transducin family protein / WD-40 repeat family protein | chr4:16044352-16046792 REVERSE LENGTH=2441	cell division cycle 20.2, cofactor of APC complex-like
MD01G1233900	AT5G17160.1	Symbols: | unknown protein; BEST Arabidopsis thaliana protein match is: unknown protein (TAIR:AT3G03130.1); Has 14330 Blast hits to 10381 proteins in 896 species: Archae - 94; Bacteria - 2881; Metazoa - 4019; Fungi - 1576; Plants - 515; Viruses - 110; Other Eukaryotes - 5135 (source: NCBI BLink). | chr5:5639646-5642513 REVERSE LENGTH=2868	microtubule-associated protein futsch
MD01G1236500	AT3G03050.1	Symbols: CSLD3, KJK, ATCSLD3 | cellulose synthase-like D3 | chr3:687052-691898 FORWARD LENGTH=4847	cellulose synthase-like protein D3
MD02G1000500	AT1G05610.1	Symbols: APS2 | ADP-glucose pyrophosphorylase small subunit 2 | chr1:1673861-1675934 REVERSE LENGTH=2074	inactive glucose-1-phosphate adenylyltransferase small subunit 2, chloroplastic
MD02G1001900	AT3G03080.1	Symbols: | Zinc-binding dehydrogenase family protein | chr3:698530-700301 REVERSE LENGTH=1772	2-alkenal reductase (NADP(+)-dependent)-like
MD02G1002600	AT5G16990.1	Symbols: | Zinc-binding dehydrogenase family protein | chr5:5581658-5584029 REVERSE LENGTH=2372	2-alkenal reductase (NADP(+)-dependent)-like
MD02G1011900	AT2G07690.1	Symbols: MCM5 | Minichromosome maintenance (MCM2/3/5) family protein | chr2:3523223-3527460 REVERSE LENGTH=4238	DNA replication licensing factor MCM5
MD02G1013300			hypothetical protein DVH24_017659
MD02G1021300	AT5G34850.1	Symbols: ATPAP26, PAP26 | purple acid phosphatase 26 | chr5:13108154-13111631 REVERSE LENGTH=3478	bifunctional purple acid phosphatase 26-like isoform X1
MD02G1023200			36.4 kDa proline-rich protein-like
MD02G1027500			transcription factor MYB82
MD02G1028600	AT5G20230.1	Symbols: ATBCB, BCB, SAG14 | blue-copper-binding protein | chr5:6826506-6827629 FORWARD LENGTH=1124	Plastocyanin-like protein
MD02G1047500	AT4G21390.1	Symbols: B120 | S-locus lectin protein kinase family protein | chr4:11394355-11397583 REVERSE LENGTH=3229	G-type lectin S-receptor-like serine/threonine-protein kinase At1g67520
MD02G1062500	AT4G13370.1	Symbols: | Plant protein of unknown function (DUF936) | chr4:7777793-7780366 REVERSE LENGTH=2574	tRNA (guanine(37)-N1)-methyltransferase 2
MD02G1062800	AT4G28950.1	Symbols: ARAC7, ATROP9, ATRAC7, RAC7, ROP9 | RHO-related protein from plants 9 | chr4:14277994-14279984 FORWARD LENGTH=1991	rac-like GTP-binding protein ARAC7
MD02G1063900	AT3G24460.1	Symbols: | Serinc-domain containing serine and sphingolipid biosynthesis protein | chr3:8885818-8893050 REVERSE LENGTH=7233	probable serine incorporator isoform X1
MD02G1064400	AT2G19910.1	Symbols: | RNA-dependent RNA polymerase family protein | chr2:8595820-8600757 REVERSE LENGTH=4938	probable RNA-dependent RNA polymerase 3
MD02G1067000			probable pectinesterase 53
MD02G1068200	AT4G29310.1	Symbols: | Protein of unknown function (DUF1005) | chr4:14437561-14439723 REVERSE LENGTH=2163	uncharacterized protein LOC103449874
MD02G1074400	AT4G29520.1	Symbols: | LOCATED IN: endoplasmic reticulum, plasma membrane; EXPRESSED IN: 23 plant structures; EXPRESSED DURING: 14 growth stages; CONTAINS InterPro DOMAIN/s: Saposin B (InterPro:IPR008139); Has 137 Blast hits to 137 proteins in 50 species: Archae - 2; Bacteria - 0; Metazoa - 41; Fungi - 10; Plants - 36; Viruses - 0; Other Eukaryotes - 48 (source: NCBI BLink). | chr4:14493911-14495745 REVERSE …	putative saposin B type domain-containing protein
MD02G1079400	AT4G29720.1	Symbols: ATPAO5, PAO5 | polyamine oxidase 5 | chr4:14553315-14555167 REVERSE LENGTH=1853	probable polyamine oxidase 5
MD02G1080400	AT5G56980.1	Symbols: | unknown protein; FUNCTIONS IN: molecular_function unknown; INVOLVED IN: biological_process unknown; LOCATED IN: endomembrane system; EXPRESSED IN: 18 plant structures; EXPRESSED DURING: 12 growth stages; BEST Arabidopsis thaliana protein match is: unknown protein (TAIR:AT4G26130.1); Has 30201 Blast hits to 17322 proteins in 780 species: Archae - 12; Bacteria - 1396; Metazoa - 17338; Fu…	pathogen-associated molecular patterns-induced protein A70-like
MD02G1084600	AT5G57050.2	Symbols: ABI2, AtABI2 | Protein phosphatase 2C family protein | chr5:23087235-23089627 FORWARD LENGTH=2393	protein phosphatase 2C 77
MD02G1087700			transcription repressor MYB6-like
MD02G1092100			flavonoid 3'-monooxygenase-like
MD02G1093200	AT5G07990.1	Symbols: TT7, CYP75B1, D501 | Cytochrome P450 superfamily protein | chr5:2560394-2563109 FORWARD LENGTH=2716	flavonoid 3'-monooxygenase-like
MD02G1095600			photosystem I chlorophyll a/b-binding protein 6, chloroplastic
MD02G1108700	AT1G76490.1	Symbols: HMG1, HMGR1, AtHMGR1 | hydroxy methylglutaryl CoA reductase 1 | chr1:28695760-28698793 FORWARD LENGTH=3034	3-hydroxy-3-methylglutaryl-coenzyme A reductase 1-like
MD02G1119100	AT1G20610.1	Symbols: CYCB2;3 | Cyclin B2;3 | chr1:7134790-7137781 REVERSE LENGTH=2992	G2/mitotic-specific cyclin-2
MD02G1121700	AT1G47670.1	Symbols: | Transmembrane amino acid transporter family protein | chr1:17536667-17539538 REVERSE LENGTH=2872	lysine histidine transporter-like 8
MD02G1126900			GDSL esterase/lipase EXL3-like
MD02G1127900	AT3G51280.1	Symbols: | Tetratricopeptide repeat (TPR)-like superfamily protein | chr3:19037140-19038951 FORWARD LENGTH=1812	protein POLLENLESS 3-LIKE 2
MD02G1132500	AT5G66230.1	Symbols: | Chalcone-flavanone isomerase family protein | chr5:26461152-26463916 FORWARD LENGTH=2765	ribosome quality control complex subunit 2
MD02G1137500	AT4G36360.1	Symbols: BGAL3 | beta-galactosidase 3 | chr4:17176342-17181261 REVERSE LENGTH=4920	beta-galactosidase 3
MD02G1140200			---NA---
MD02G1141400			AAA-ATPase At2g18193-like
MD02G1143400	AT5G66440.1	Symbols: | unknown protein; BEST Arabidopsis thaliana protein match is: unknown protein (TAIR:AT4G34560.1); Has 1807 Blast hits to 1807 proteins in 277 species: Archae - 0; Bacteria - 0; Metazoa - 736; Fungi - 347; Plants - 385; Viruses - 0; Other Eukaryotes - 339 (source: NCBI BLink). | chr5:26530235-26531097 REVERSE LENGTH=863	uncharacterized protein LOC103401262
MD02G1146200	AT2G18340.1	Symbols: | late embryogenesis abundant domain-containing protein / LEA domain-containing protein | chr2:7969444-7971061 FORWARD LENGTH=1618	embryonic protein DC-8 isoform X3
MD02G1146700	AT2G18360.1	Symbols: | alpha/beta-Hydrolases superfamily protein | chr2:7976712-7979377 REVERSE LENGTH=2666	epoxide hydrolase 1
MD02G1149400	AT5G66750.1	Symbols: DDM1, CHR01, CHR1, CHA1, SOM4, SOM1, ATDDM1 | chromatin remodeling 1 | chr5:26648951-26653073 FORWARD LENGTH=4123	ATP-dependent DNA helicase DDM1
MD02G1153500	AT2G18570.1	Symbols: | UDP-Glycosyltransferase superfamily protein | chr2:8063320-8065008 FORWARD LENGTH=1689	anthocyanidin 3-O-glucosyltransferase 5-like
MD02G1157500	AT2G23690.1	Symbols: | unknown protein; FUNCTIONS IN: molecular_function unknown; INVOLVED IN: N-terminal protein myristoylation; LOCATED IN: cellular_component unknown; EXPRESSED IN: 7 plant structures; EXPRESSED DURING: petal differentiation and expansion stage; BEST Arabidopsis thaliana protein match is: unknown protein (TAIR:AT4G37240.1); Has 243 Blast hits to 243 proteins in 15 species: Archae - 0; Bact…	HTH-type transcriptional regulator
MD02G1157800	AT3G50820.1	Symbols: PSBO2, PSBO-2, OEC33 | photosystem II subunit O-2 | chr3:18890876-18892426 REVERSE LENGTH=1551	oxygen-evolving enhancer protein 1, chloroplastic
MD02G1161000	AT2G23540.1	Symbols: | GDSL-like Lipase/Acylhydrolase superfamily protein | chr2:10024346-10026233 FORWARD LENGTH=1888	GDSL esterase/lipase At2g23540
MD02G1166700	AT4G37180.1	Symbols: | Homeodomain-like superfamily protein | chr4:17504564-17506367 FORWARD LENGTH=1804	myb family transcription factor EFM isoform X1
MD02G1172900	AT5G42930.1	Symbols: | alpha/beta-Hydrolases superfamily protein | chr5:17210546-17214220 REVERSE LENGTH=3675	Fungal lipase-like domain containing protein
MD02G1175500			uncharacterized acetyltransferase At3g50280-like
MD02G1178500	AT5G67270.1	Symbols: ATEB1C, EB1C, ATEB1H1 | end binding protein 1C | chr5:26840070-26842081 REVERSE LENGTH=2012	microtubule-associated protein RP/EB family member 1C
MD02G1179600	AT4G37300.1	Symbols: MEE59 | maternal effect embryo arrest 59 | chr4:17554641-17555861 FORWARD LENGTH=1221	maternal effect embryo arrest
MD02G1181000			lysine-rich arabinogalactan protein 18-like
MD02G1183900	AT5G67460.1	Symbols: | O-Glycosyl hydrolases family 17 protein | chr5:26921584-26923274 REVERSE LENGTH=1691	glucan endo-1,3-beta-glucosidase 12
MD02G1184600	AT1G64960.1	Symbols: | ARM repeat superfamily protein | chr1:24129918-24134204 FORWARD LENGTH=4287	Condensin-2 complex subunit G
MD02G1198100	AT5G48600.2	Symbols: SMC3 | structural maintenance of chromosome 3 | chr5:19701803-19709216 FORWARD LENGTH=7414	structural maintenance of chromosomes protein 4
MD02G1201100	AT2G45470.1	Symbols: FLA8, AGP8 | FASCICLIN-like arabinogalactan protein 8 | chr2:18742540-18744111 REVERSE LENGTH=1572	fasciclin-like arabinogalactan protein 8
MD02G1205600			protein NSP-INTERACTING KINASE 2
MD02G1229400	AT1G05160.1	Symbols: CYP88A3, ATKAO1, KAO1 | cytochrome P450, family 88, subfamily A, polypeptide 3 | chr1:1487378-1490947 REVERSE LENGTH=3570	ent-kaurenoic acid oxidase 1-like
MD02G1244000			pyruvate kinase 1, cytosolic-like
MD02G1283800	AT5G07030.1	Symbols: | Eukaryotic aspartyl protease family protein | chr5:2183360-2185972 REVERSE LENGTH=2613	aspartyl protease AED3
MD02G1292200			proline-rich protein 4-like
MD02G1295700			dirigent protein 22-like
MD02G1298600			---NA---
MD02G1301000	AT2G02100.1	Symbols: LCR69, PDF2.2 | low-molecular-weight cysteine-rich 69 | chr2:528350-529108 FORWARD LENGTH=759	defensin Ec-AMP-D2-like
MD02G1302900	AT5G19440.1	Symbols: | NAD(P)-binding Rossmann-fold superfamily protein | chr5:6556420-6558342 FORWARD LENGTH=1923	cinnamoyl-CoA reductase 1-like
MD02G1303400	AT5G19440.1	Symbols: | NAD(P)-binding Rossmann-fold superfamily protein | chr5:6556420-6558342 FORWARD LENGTH=1923	cinnamoyl-CoA reductase 1-like
MD02G1303800	AT5G19440.1	Symbols: | NAD(P)-binding Rossmann-fold superfamily protein | chr5:6556420-6558342 FORWARD LENGTH=1923	tetraketide alpha-pyrone reductase 1-like
MD02G1306200	AT5G13700.1	Symbols: ATPAO1, APAO, PAO1 | polyamine oxidase 1 | chr5:4420069-4423033 REVERSE LENGTH=2965	polyamine oxidase 1
MD02G1307700	AT3G08030.1	Symbols: | Protein of unknown function, DUF642 | chr3:2564153-2566002 FORWARD LENGTH=1850	putative Galactose-binding domain-containing protein
MD02G1308000	AT3G23890.1	Symbols: TOPII, ATTOPII | topoisomerase II | chr3:8624750-8631327 FORWARD LENGTH=6578	DNA topoisomerase 2 isoform X1
MD02G1315200			DNA damage-repair/toleration protein DRT100
MD02G1315600	AT2G42280.1	Symbols: | basic helix-loop-helix (bHLH) DNA-binding superfamily protein | chr2:17611283-17613487 REVERSE LENGTH=2205	transcription factor bHLH130-like
MD02G1315700	AT2G42280.1	Symbols: | basic helix-loop-helix (bHLH) DNA-binding superfamily protein | chr2:17611283-17613487 REVERSE LENGTH=2205	transcription factor bHLH130-like
MD02G1316800	AT3G52150.2	Symbols: | RNA-binding (RRM/RBD/RNP motifs) family protein | chr3:19342024-19343448 FORWARD LENGTH=1425	30S ribosomal protein 2, chloroplastic-like
MD02G1316900	AT3G59550.1	Symbols: SYN3, ATRAD21.2, ATSYN3 | Rad21/Rec8-like family protein | chr3:21997054-22000678 FORWARD LENGTH=3625	sister chromatid cohesion 1 protein 3
MD02G1317800	AT3G45140.1	Symbols: LOX2, ATLOX2 | lipoxygenase 2 | chr3:16525410-16529352 FORWARD LENGTH=3943	linoleate 13S-lipoxygenase 2-1, chloroplastic-like
MD03G1006500	AT2G44130.1	Symbols: | Galactose oxidase/kelch repeat superfamily protein | chr2:18253610-18255054 FORWARD LENGTH=1445	F-box/kelch-repeat protein At2g44130-like
MD03G1006600			probable polyamine transporter At3g13620
MD03G1010700	AT1G55210.2	Symbols: | Disease resistance-responsive (dirigent-like protein) family protein | chr1:20597790-20598675 REVERSE LENGTH=886	dirigent protein 22-like
MD03G1011100	AT1G69770.1	Symbols: CMT3 | chromomethylase 3 | chr1:26248318-26253585 REVERSE LENGTH=5268	DNA (cytosine-5)-methyltransferase CMT3
MD03G1012700	AT5G06720.1	Symbols: ATPA2, PA2 | peroxidase 2 | chr5:2077420-2079005 REVERSE LENGTH=1586	peroxidase A2-like
MD03G1012800	AT5G06720.1	Symbols: ATPA2, PA2 | peroxidase 2 | chr5:2077420-2079005 REVERSE LENGTH=1586	peroxidase A2-like
MD03G1013200	AT5G06720.1	Symbols: ATPA2, PA2 | peroxidase 2 | chr5:2077420-2079005 REVERSE LENGTH=1586	peroxidase A2-like
MD03G1014200	AT5G06720.1	Symbols: ATPA2, PA2 | peroxidase 2 | chr5:2077420-2079005 REVERSE LENGTH=1586	peroxidase A2-like
MD03G1020400	AT5G65360.1	Symbols: | Histone superfamily protein | chr5:26119859-26120581 REVERSE LENGTH=723	histone H3.2
MD03G1022700	AT5G06150.1	Symbols: CYC1BAT, CYCB1;2 | Cyclin family protein | chr5:1859279-1861649 REVERSE LENGTH=2371	G2/mitotic-specific cyclin S13-7-like
MD03G1023300			leucine-rich repeat receptor-like protein
MD03G1024600	AT5G55820.1	Symbols: | CONTAINS InterPro DOMAIN/s: Inner centromere protein, ARK-binding region (InterPro:IPR005635); Has 1807 Blast hits to 1807 proteins in 277 species: Archae - 0; Bacteria - 0; Metazoa - 736; Fungi - 347; Plants - 385; Viruses - 0; Other Eukaryotes - 339 (source: NCBI BLink). | chr5:22586287-22594035 FORWARD LENGTH=7749	hypothetical protein DVH24_038182
MD03G1034800	AT5G55970.2	Symbols: | RING/U-box superfamily protein | chr5:22667235-22669545 FORWARD LENGTH=2311	E3 ubiquitin-protein ligase At1g63170-like
MD03G1036900			LRR receptor-like serine/threonine-protein kinase
MD03G1037300	AT3G44730.1	Symbols: ATKP1, KP1 | kinesin-like protein 1 | chr3:16285741-16291048 FORWARD LENGTH=5308	kinesin-like protein KIN-14F
MD03G1037400	AT3G44730.1	Symbols: ATKP1, KP1 | kinesin-like protein 1 | chr3:16285741-16291048 FORWARD LENGTH=5308	kinesin-like protein KIN-14F
MD03G1042800	AT1G55670.1	Symbols: PSAG | photosystem I subunit G | chr1:20802670-20803449 REVERSE LENGTH=780	photosystem I reaction center subunit V, chloroplastic
MD03G1047900	AT5G58280.1	Symbols: | AP2/B3-like transcriptional factor family protein | chr5:23567338-23568670 FORWARD LENGTH=1333	putative B3 domain-containing protein At5g58280
MD03G1049600	AT5G58300.2	Symbols: | Leucine-rich repeat protein kinase family protein | chr5:23572341-23574871 FORWARD LENGTH=2531	probable inactive receptor kinase At5g58300
MD03G1066000	AT3G47340.1	Symbols: ASN1, DIN6, AT-ASN1 | glutamine-dependent asparagine synthase 1 | chr3:17437884-17441242 REVERSE LENGTH=3359	asparagine synthetase [glutamine-hydrolyzing]
MD03G1067900	AT5G05580.1	Symbols: FAD8 | fatty acid desaturase 8 | chr5:1664085-1666531 FORWARD LENGTH=2447	acyl-lipid omega-3 desaturase (cytochrome b5), endoplasmic reticulum-like
MD03G1072700	AT2G29680.2	Symbols: CDC6, ATCDC6 | cell division control 6 | chr2:12689549-12693024 FORWARD LENGTH=3476	cell division control protein 6 homolog B
MD03G1072900			---NA---
MD03G1073600	AT5G58860.1	Symbols: CYP86A1, CYP86 | cytochrome P450, family 86, subfamily A, polypeptide 1 | chr5:23765814-23768049 REVERSE LENGTH=2236	cytochrome P450 86A1
MD03G1077400	AT2G29590.1	Symbols: | Thioesterase superfamily protein | chr2:12654456-12655457 REVERSE LENGTH=1002	acyl-coenzyme A thioesterase 13-like
MD03G1082700	AT5G59050.1	Symbols: | unknown protein; Has 35333 Blast hits to 34131 proteins in 2444 species: Archae - 798; Bacteria - 22429; Metazoa - 974; Fungi - 991; Plants - 531; Viruses - 0; Other Eukaryotes - 9610 (source: NCBI BLink). | chr5:23839157-23842677 REVERSE LENGTH=3521	G patch domain protein
MD03G1085400	AT2G29380.1	Symbols: HAI3 | highly ABA-induced PP2C gene 3 | chr2:12608702-12610167 FORWARD LENGTH=1466	probable protein phosphatase 2C 24
MD03G1086000	AT3G46780.1	Symbols: PTAC16 | plastid transcriptionally active 16 | chr3:17228673-17231201 FORWARD LENGTH=2529	protein PLASTID TRANSCRIPTIONALLY ACTIVE 16, chloroplastic
MD03G1086300	AT2G39730.1	Symbols: RCA | rubisco activase | chr2:16570746-16573519 REVERSE LENGTH=2774	ribulose bisphosphate carboxylase/oxygenase activase, chloroplastic-like
MD03G1090700	AT2G39700.1	Symbols: ATEXPA4, ATEXP4, ATHEXP ALPHA 1.6, EXPA4 | expansin A4 | chr2:16543832-16545584 REVERSE LENGTH=1753	expansin 2
MD03G1098600			beta-glucosidase 12-like
MD03G1099500	AT5G59800.1	Symbols: MBD7, ATMBD7 | methyl-CPG-binding domain 7 | chr5:24094474-24096532 REVERSE LENGTH=2059	methyl-CpG-binding domain-containing protein 7-like
MD03G1109500	AT5G60150.1	Symbols: | unknown protein; Has 1807 Blast hits to 1807 proteins in 277 species: Archae - 0; Bacteria - 0; Metazoa - 736; Fungi - 347; Plants - 385; Viruses - 0; Other Eukaryotes - 339 (source: NCBI BLink). | chr5:24217982-24223366 FORWARD LENGTH=5385	uncharacterized protein LOC103427183 isoform X2
MD03G1111600	AT1G07900.1	Symbols: LBD1 | LOB domain-containing protein 1 | chr1:2442622-2443632 FORWARD LENGTH=1011	LOB domain-containing protein 1-like
MD03G1126500	AT2G28110.1	Symbols: FRA8, IRX7 | Exostosin family protein | chr2:11977944-11979837 REVERSE LENGTH=1894	probable glucuronoxylan glucuronosyltransferase IRX7
MD03G1129900	AT5G22860.1	Symbols: | Serine carboxypeptidase S28 family protein | chr5:7639852-7642984 REVERSE LENGTH=3133	lysosomal Pro-X carboxypeptidase-like
MD03G1136800	AT2G36380.1	Symbols: PDR6, ATPDR6 | pleiotropic drug resistance 6 | chr2:15257583-15263766 FORWARD LENGTH=6184	pleiotropic drug resistance protein 2-like
MD03G1150500	AT1G08380.1	Symbols: PSAO | photosystem I subunit O | chr1:2640813-2641828 REVERSE LENGTH=1016	photosystem I subunit O
MD03G1155400	AT1G08440.1	Symbols: | Aluminium activated malate transporter family protein | chr1:2663027-2665343 FORWARD LENGTH=2317	aluminum-activated malate transporter 2-like
MD03G1160300	AT2G27180.1	Symbols: | unknown protein; BEST Arabidopsis thaliana protein match is: unknown protein (TAIR:AT3G11690.1); Has 99 Blast hits to 99 proteins in 14 species: Archae - 0; Bacteria - 0; Metazoa - 0; Fungi - 0; Plants - 99; Viruses - 0; Other Eukaryotes - 0 (source: NCBI BLink). | chr2:11620233-11621174 FORWARD LENGTH=942	uncharacterized protein LOC103429499
MD03G1160900	AT3G44050.1	Symbols: | P-loop containing nucleoside triphosphate hydrolases superfamily protein | chr3:15818738-15824861 FORWARD LENGTH=6124	kinesin-like protein KIN-12E
MD03G1170200	AT3G20060.1	Symbols: UBC19 | ubiquitin-conjugating enzyme19 | chr3:7002817-7003845 REVERSE LENGTH=1029	ubiquitin-conjugating enzyme E2 20-like
MD03G1171800	AT3G51950.2	Symbols: | Zinc finger (CCCH-type) family protein / RNA recognition motif (RRM)-containing protein | chr3:19277778-19281326 REVERSE LENGTH=3549	zinc finger CCCH domain-containing protein 53-like
MD03G1173700	AT1G51400.1	Symbols: | Photosystem II 5 kD protein | chr1:19052023-19052582 REVERSE LENGTH=560	photosystem II 5 kDa protein, chloroplastic-like
MD03G1176600	AT4G14700.1	Symbols: ATORC1A, ORC1A | origin recognition complex 1 | chr4:8422231-8424760 FORWARD LENGTH=2530	origin of replication complex subunit 1A-like
MD03G1178200	AT3G63530.2	Symbols: BB, BB2 | RING/U-box superfamily protein | chr3:23456157-23458435 REVERSE LENGTH=2279	E3 ubiquitin ligase BIG BROTHER-like
MD03G1179200	AT5G55730.2	Symbols: FLA1 | FASCICLIN-like arabinogalactan 1 | chr5:22558148-22560461 REVERSE LENGTH=2314	fasciclin-like arabinogalactan protein 1
MD03G1189700	AT3G20150.1	Symbols: | Kinesin motor family protein | chr3:7031332-7037010 FORWARD LENGTH=5679	kinesin-like protein KIN-12F
MD03G1194500			---NA---
MD03G1194600	AT5G55180.2	Symbols: | O-Glycosyl hydrolases family 17 protein | chr5:22388782-22390714 FORWARD LENGTH=1933	glucan endo-1,3-beta-glucosidase 14-like
MD03G1198800			GDSL esterase/lipase At5g55050-like
MD03G1199000	AT1G11840.4	Symbols: GLX1 | glyoxalase I homolog | chr1:3995393-3997907 FORWARD LENGTH=2515	lactoylglutathione lyase GLX1-like
MD03G1207400			cytochrome P450 71A25-like
MD03G1217900	AT4G27360.1	Symbols: | Dynein light chain type 1 family protein | chr4:13693957-13694658 FORWARD LENGTH=702	dynein light chain LC6, flagellar outer arm-like
MD03G1218900	AT5G54270.1	Symbols: LHCB3, LHCB3*1 | light-harvesting chlorophyll B-binding protein 3 | chr5:22038273-22039568 FORWARD LENGTH=1296	chlorophyll a-b binding protein 13, chloroplastic
MD03G1221300	AT5G54380.1	Symbols: THE1 | protein kinase family protein | chr5:22077092-22079880 REVERSE LENGTH=2789	receptor-like protein kinase THESEUS 1
MD03G1223400	AT4G27430.2	Symbols: CIP7 | COP1-interacting protein 7 | chr4:13718679-13723324 FORWARD LENGTH=4646	COP1-interacting protein
MD03G1224100	AT4G27450.1	Symbols: | Aluminium induced protein with YGL and LRDR motifs | chr4:13727484-13728886 REVERSE LENGTH=1403	stem-specific protein TSJT1-like
MD03G1228500	AT1G53140.1	Symbols: DRP5A | Dynamin related protein 5A | chr1:19799238-19802598 FORWARD LENGTH=3361	dynamin-related protein 5A
MD03G1241500	AT1G53300.1	Symbols: TTL1 | tetratricopetide-repeat thioredoxin-like 1 | chr1:19879422-19882375 FORWARD LENGTH=2954	TPR repeat-containing thioredoxin TTL1-like
MD03G1256300			protein LONGIFOLIA 1
MD03G1258300	AT3G22830.1	Symbols: AT-HSFA6B, HSFA6B | heat shock transcription factor A6B | chr3:8078820-8081051 FORWARD LENGTH=2232	heat stress transcription factor A-6b-like
MD03G1271100	AT4G02940.1	Symbols: | oxidoreductase, 2OG-Fe(II) oxygenase family protein | chr4:1306503-1310946 FORWARD LENGTH=4444	RNA demethylase ALKBH10B-like
MD03G1273800	AT1G54690.1	Symbols: HTA3, H2AXB, G-H2AX, GAMMA-H2AX | gamma histone variant H2AX | chr1:20414316-20415287 REVERSE LENGTH=972	histone H2AX
MD03G1274900	AT4G03100.1	Symbols: | Rho GTPase activating protein with PAK-box/P21-Rho-binding domain | chr4:1374281-1376231 FORWARD LENGTH=1951	rho GTPase-activating protein 2
MD03G1277600	AT2G47890.1	Symbols: | B-box type zinc finger protein with CCT domain | chr2:19607996-19609645 FORWARD LENGTH=1650	zinc finger protein CONSTANS-LIKE 13
MD03G1278600	AT1G03010.1	Symbols: | Phototropic-responsive NPH3 family protein | chr1:693480-696382 FORWARD LENGTH=2903	BTB/POZ domain-containing protein At1g03010 isoform X1
MD03G1282300	AT5G27690.1	Symbols: | Heavy metal transport/detoxification superfamily protein | chr5:9803764-9805160 FORWARD LENGTH=1397	heavy metal-associated isoprenylated plant protein 36-like
MD03G1285300	AT2G47770.1	Symbols: ATTSPO, TSPO | TSPO(outer membrane tryptophan-rich sensory protein)-related | chr2:19568464-19569507 FORWARD LENGTH=1044	translocator protein homolog
MD03G1291200			endoglucanase 17
MD03G1291900
MD03G1292600	AT2G47500.1	Symbols: | P-loop nucleoside triphosphate hydrolases superfamily protein with CH (Calponin Homology) domain | chr2:19492995-19498160 FORWARD LENGTH=5166	kinesin-like protein KIN-14I
MD03G1295400	AT4G02060.2	Symbols: PRL | Minichromosome maintenance (MCM2/3/5) family protein | chr4:900636-905591 FORWARD LENGTH=4956	DNA replication licensing factor MCM7
MD03G1296600	AT4G02100.1	Symbols: | Heat shock protein DnaJ with tetratricopeptide repeat | chr4:930065-932330 FORWARD LENGTH=2266	N-terminal acetyltransferase A, auxiliary subunit
MD04G1000500	AT1G62440.1	Symbols: LRX2 | leucine-rich repeat/extensin 2 | chr1:23111818-23115293 FORWARD LENGTH=3476	leucine-rich repeat extensin-like protein 2
MD04G1011700	AT5G36930.2	Symbols: | Disease resistance protein (TIR-NBS-LRR class) family | chr5:14567622-14572630 REVERSE LENGTH=5009	TMV resistance protein N-like
MD04G1017600	AT4G13990.1	Symbols: | Exostosin family protein | chr4:8084395-8086095 FORWARD LENGTH=1701	probable xyloglucan galactosyltransferase GT14
MD04G1019100	AT3G23750.1	Symbols: | Leucine-rich repeat protein kinase family protein | chr3:8558332-8561428 FORWARD LENGTH=3097	receptor-like kinase TMK4
MD04G1019300	AT4G15550.1	Symbols: IAGLU | indole-3-acetate beta-D-glucosyltransferase | chr4:8877590-8879327 REVERSE LENGTH=1738	crocetin glucosyltransferase, chloroplastic-like
MD04G1019900	AT3G23740.1	Symbols: | unknown protein; FUNCTIONS IN: molecular_function unknown; INVOLVED IN: biological_process unknown; LOCATED IN: chloroplast; EXPRESSED IN: 9 plant structures; EXPRESSED DURING: C globular stage, F mature embryo stage, petal differentiation and expansion stage, E expanded cotyledon stage, D bilateral stage; BEST Arabidopsis thaliana protein match is: unknown protein (TAIR:AT4G14120.1); …	hypothetical protein DVH24_000821
MD04G1022400	AT5G48570.1	Symbols: ROF2, ATFKBP65, FKBP65 | FKBP-type peptidyl-prolyl cis-trans isomerase family protein | chr5:19690542-19693845 REVERSE LENGTH=3304	70 kDa peptidyl-prolyl isomerase-like
MD04G1024300			vacuolar-processing enzyme-like
MD04G1031300			---NA---
MD04G1031400			neurofilament heavy protein, putative
MD04G1040300	AT3G59400.1	Symbols: GUN4 | enzyme binding;tetrapyrrole binding | chr3:21948717-21949710 REVERSE LENGTH=994	tetrapyrrole-binding protein, chloroplastic
MD04G1041400	AT2G43290.1	Symbols: MSS3 | Calcium-binding EF-hand family protein | chr2:17991052-17992047 REVERSE LENGTH=996	calmodulin-like protein 3
MD04G1051700	AT4G16970.1	Symbols: | Protein kinase superfamily protein | chr4:9551428-9555784 REVERSE LENGTH=4357	probable serine/threonine-protein kinase cdc7
MD04G1058500	AT5G47240.1	Symbols: atnudt8, NUDT8 | nudix hydrolase homolog 8 | chr5:19183601-19185644 FORWARD LENGTH=2044	nudix hydrolase 8
MD04G1066800	AT1G63100.1	Symbols: | GRAS family transcription factor | chr1:23399391-23401367 REVERSE LENGTH=1977	scarecrow-like protein 28
MD04G1076100	AT4G22860.1	Symbols: | Cell cycle regulated microtubule associated protein | chr4:11997393-12001625 FORWARD LENGTH=4233	protein TPX2 isoform X1
MD04G1083900	AT4G12420.2	Symbols: SKU5 | Cupredoxin superfamily protein | chr4:7349267-7353135 REVERSE LENGTH=3869	monocopper oxidase-like protein SKU5
MD04G1089800	AT3G53190.1	Symbols: | Pectin lyase-like superfamily protein | chr3:19713928-19717595 FORWARD LENGTH=3668	probable pectate lyase 12
MD04G1091900	AT2G36880.2	Symbols: MAT3 | methionine adenosyltransferase 3 | chr2:15479376-15481377 REVERSE LENGTH=2002	S-adenosylmethionine synthase 3
MD04G1101700	AT2G37130.1	Symbols: | Peroxidase superfamily protein | chr2:15598055-15599800 REVERSE LENGTH=1746	peroxidase 21
MD04G1104300	AT2G37080.1	Symbols: RIP3 | ROP interactive partner 3 | chr2:15581386-15585186 REVERSE LENGTH=3801	interactor of constitutive active ROPs 2, chloroplastic-like isoform X1
MD04G1111000	AT2G37300.1	Symbols: | unknown protein; FUNCTIONS IN: molecular_function unknown; INVOLVED IN: biological_process unknown; LOCATED IN: endomembrane system; EXPRESSED IN: 23 plant structures; EXPRESSED DURING: 12 growth stages. | chr2:15662567-15664599 REVERSE LENGTH=2033	nuclear localization sequence-binding protein isoform X1
MD04G1113800			---NA---
MD04G1123600			short-chain dehydrogenase TIC 32, chloroplastic-like
MD04G1124800	AT5G59970.1	Symbols: | Histone superfamily protein | chr5:24146175-24146726 REVERSE LENGTH=552	histone H4
MD04G1129000	AT5G02370.1	Symbols: | ATP binding microtubule motor family protein | chr5:503408-507244 FORWARD LENGTH=3837	kinesin-like protein KIN-10B
MD04G1129800	AT2G39700.1	Symbols: ATEXPA4, ATEXP4, ATHEXP ALPHA 1.6, EXPA4 | expansin A4 | chr2:16543832-16545584 REVERSE LENGTH=1753	Expansin-A4 protein
MD04G1130800	AT5G02230.2	Symbols: | Haloacid dehalogenase-like hydrolase (HAD) superfamily protein | chr5:449057-450654 FORWARD LENGTH=1598	suppressor of disruption of TFIIS-like
MD04G1133600			---NA---
MD04G1139000	AT5G02020.1	Symbols: SIS | Encodes a protein involved in salt tolerance, names SIS (Salt Induced Serine rich). | chr5:386082-388123 REVERSE LENGTH=2042	uncharacterized protein LOC103433525
MD04G1143400			fructose-1,6-bisphosphatase, chloroplastic
MD04G1147800	AT2G38090.1	Symbols: | Duplicated homeodomain-like superfamily protein | chr2:15944711-15947085 FORWARD LENGTH=2375	transcription factor DIVARICATA-like
MD04G1151300	AT3G08940.2	Symbols: LHCB4.2 | light harvesting complex photosystem II | chr3:2717675-2718883 FORWARD LENGTH=1209	chlorophyll a-b binding protein CP29.2, chloroplastic
MD04G1166400	AT3G51740.1	Symbols: IMK2 | inflorescence meristem receptor-like kinase 2 | chr3:19189049-19192051 FORWARD LENGTH=3003	probably inactive leucine-rich repeat receptor-like protein kinase IMK2
MD04G1167000	AT3G51670.1	Symbols: | SEC14 cytosolic factor family protein / phosphoglyceride transfer family protein | chr3:19168850-19171150 FORWARD LENGTH=2301	patellin-6
MD04G1167700	AT2G38470.1	Symbols: WRKY33, ATWRKY33 | WRKY DNA-binding protein 33 | chr2:16108361-16110766 FORWARD LENGTH=2406	probable WRKY transcription factor 33
MD04G1173400			expansin-A4-like
MD04G1184600	AT3G05910.1	Symbols: | Pectinacetylesterase family protein | chr3:1764318-1767620 REVERSE LENGTH=3303	pectin acetylesterase 12
MD04G1190900	AT1G56600.1	Symbols: AtGolS2, GolS2 | galactinol synthase 2 | chr1:21207537-21209596 FORWARD LENGTH=2060	galactinol synthase 2-like
MD04G1191600	AT1G09320.1	Symbols: | agenet domain-containing protein | chr1:3009941-3012363 REVERSE LENGTH=2423	DUF724 domain-containing protein 3-like
MD04G1195500	AT5G26910.3	Symbols: | unknown protein; FUNCTIONS IN: molecular_function unknown; INVOLVED IN: biological_process unknown; LOCATED IN: mitochondrion; EXPRESSED IN: 22 plant structures; EXPRESSED DURING: 13 growth stages; BEST Arabidopsis thaliana protein match is: unknown protein (TAIR:AT3G58650.1). | chr5:9465941-9470337 REVERSE LENGTH=4397	GPI-anchored adhesin-like protein
MD04G1201800	AT5G27670.1	Symbols: HTA7 | histone H2A 7 | chr5:9792561-9793456 REVERSE LENGTH=896	histone H2A.1
MD04G1208600	AT3G05200.1	Symbols: ATL6 | RING/U-box superfamily protein | chr3:1476982-1478730 FORWARD LENGTH=1749	E3 ubiquitin-protein ligase ATL6-like
MD04G1209300	AT1G54790.3	Symbols: | GDSL-like Lipase/Acylhydrolase superfamily protein | chr1:20440979-20442863 REVERSE LENGTH=1885	GDSL esterase/lipase At1g54790-like isoform X2
MD04G1209400			UPF0603 protein At1g54780, chloroplastic
MD04G1219300	AT1G54500.1	Symbols: | Rubredoxin-like superfamily protein | chr1:20356954-20357788 REVERSE LENGTH=835	Rubredoxin, iron-binding site
MD04G1234300			GDSL esterase/lipase At5g33370-like
MD04G1244400	AT4G12800.1	Symbols: PSAL | photosystem I subunit l | chr4:7521322-7522670 FORWARD LENGTH=1349	photosystem I reaction center subunit XI, chloroplastic
MD04G1245900			ABC transporter G family member 12 like
MD05G1000500	AT4G10340.1	Symbols: LHCB5 | light harvesting complex of photosystem II 5 | chr4:6408016-6409677 FORWARD LENGTH=1662	chlorophyll a-b binding protein CP26, chloroplastic
MD05G1008700	AT1G44000.1	Symbols: | unknown protein; BEST Arabidopsis thaliana protein match is: unknown protein (TAIR:AT4G11911.1); Has 216 Blast hits to 212 proteins in 76 species: Archae - 0; Bacteria - 96; Metazoa - 0; Fungi - 0; Plants - 118; Viruses - 0; Other Eukaryotes - 2 (source: NCBI BLink). | chr1:16708068-16709713 REVERSE LENGTH=1646	protein STAY-GREEN LIKE, chloroplastic-like
MD05G1013400	AT1G77120.1	Symbols: ADH1, ADH, ATADH, ATADH1 | alcohol dehydrogenase 1 | chr1:28975394-28977417 FORWARD LENGTH=2024	alcohol dehydrogenase 1
MD05G1016200			putative UDP-glucuronate:xylan alpha-glucuronosyltransferase 3 isoform X1
MD05G1018000			LRR receptor-like serine/threonine-protein kinase RCH1
MD05G1029500	AT1G76740.1	Symbols: | unknown protein; BEST Arabidopsis thaliana protein match is: unknown protein (TAIR:AT1G76840.1); Has 3683 Blast hits to 2942 proteins in 407 species: Archae - 9; Bacteria - 440; Metazoa - 1472; Fungi - 269; Plants - 192; Viruses - 8; Other Eukaryotes - 1293 (source: NCBI BLink). | chr1:28805235-28810557 FORWARD LENGTH=5323	hypothetical protein DVH24_037738
MD05G1036700			hypothetical protein RchiOBHm_Chr3g0465021
MD05G1039000	AT1G34420.1	Symbols: | leucine-rich repeat transmembrane protein kinase family protein | chr1:12584587-12587570 FORWARD LENGTH=2984	leucine-rich repeat receptor-like tyrosine-protein kinase PXC3
MD05G1040500	AT1G34355.1	Symbols: ATPS1, PS1 | forkhead-associated (FHA) domain-containing protein | chr1:12536497-12541891 FORWARD LENGTH=5395	FHA domain-containing protein PS1
MD05G1047500	AT4G38070.1	Symbols: | basic helix-loop-helix (bHLH) DNA-binding superfamily protein | chr4:17876535-17882569 FORWARD LENGTH=6035	hypothetical protein DVH24_037927
MD05G1058100	AT4G39050.1	Symbols: | Kinesin motor family protein | chr4:18193135-18200697 FORWARD LENGTH=7563	kinesin-like protein KIN-7D, mitochondrial isoform X1
MD05G1064700			syntaxin-112-like
MD05G1074600	AT4G37180.1	Symbols: | Homeodomain-like superfamily protein | chr4:17504564-17506367 FORWARD LENGTH=1804	myb family transcription factor EFM
MD05G1079700	AT3G19210.1	Symbols: RAD54 | homolog of RAD54 | chr3:6652778-6658988 REVERSE LENGTH=6211	protein CHROMATIN REMODELING 25
MD05G1096200	AT1G49870.1	Symbols: | unknown protein; EXPRESSED IN: 10 plant structures; EXPRESSED DURING: F mature embryo stage, petal differentiation and expansion stage, E expanded cotyledon stage, D bilateral stage; Has 30201 Blast hits to 17322 proteins in 780 species: Archae - 12; Bacteria - 1396; Metazoa - 17338; Fungi - 3422; Plants - 5037; Viruses - 0; Other Eukaryotes - 2996 (source: NCBI BLink). | chr1:18460212…	myosin-2 heavy chain-like protein
MD05G1106800	AT4G14960.2	Symbols: TUA6 | Tubulin/FtsZ family protein | chr4:8548492-8550453 REVERSE LENGTH=1962	tubulin alpha chain
MD05G1112300			cyclin-dependent kinase 12 isoform X2
MD05G1112600	AT1G09970.1	Symbols: LRR XI-23, RLK7 | Leucine-rich receptor-like protein kinase family protein | chr1:3252317-3255654 FORWARD LENGTH=3338	receptor-like protein kinase HAIKU2
MD05G1118600	AT2G21050.1	Symbols: LAX2 | like AUXIN RESISTANT 2 | chr2:9034090-9036636 FORWARD LENGTH=2547	auxin transporter-like protein 2
MD05G1119300	AT4G34950.1	Symbols: | Major facilitator superfamily protein | chr4:16642316-16644818 REVERSE LENGTH=2503	protein NUCLEAR FUSION DEFECTIVE 4-like
MD05G1119700	AT2G16700.1	Symbols: ADF5 | actin depolymerizing factor 5 | chr2:7244618-7245693 FORWARD LENGTH=1076	actin-depolymerizing factor 5
MD05G1121300	AT2G16750.1	Symbols: | Protein kinase protein with adenine nucleotide alpha hydrolases-like domain | chr2:7271012-7274693 FORWARD LENGTH=3682	proline-rich receptor-like protein kinase PERK13 isoform X1
MD05G1122900			transcription factor ABORTED MICROSPORES-like
MD05G1133300			cytochrome P450 87A3-like
MD05G1134100	AT1G76310.1	Symbols: CYCB2;4 | CYCLIN B2;4 | chr1:28628046-28630394 REVERSE LENGTH=2349	G2/mitotic-specific cyclin-2-like
MD05G1158100	AT2G31270.1	Symbols: ATCDT1A, CDT1A, CDT1 | homolog of yeast CDT1 A | chr2:13329009-13331830 FORWARD LENGTH=2822	CDT1-like protein a, chloroplastic
MD05G1158400	AT3G07460.1	Symbols: | Protein of unknown function, DUF538 | chr3:2384418-2385713 REVERSE LENGTH=1296	uncharacterized protein LOC103433319
MD05G1159000	AT5G48460.1	Symbols: | Actin binding Calponin homology (CH) domain-containing protein | chr5:19636101-19639488 REVERSE LENGTH=3388	fimbrin-2
MD05G1159600			uncharacterized protein At5g48480
MD05G1161400			---NA---
MD05G1161500			two-pore potassium channel 1
MD05G1167400	AT4G13010.1	Symbols: | Oxidoreductase, zinc-binding dehydrogenase family protein | chr4:7600551-7602729 FORWARD LENGTH=2179	chloroplast envelope quinone oxidoreductase homolog
MD05G1179500			probable pectate lyase 8
MD05G1179600	AT3G24660.1	Symbols: TMKL1 | transmembrane kinase-like 1 | chr3:9003576-9005943 FORWARD LENGTH=2368	putative kinase-like protein TMKL1
MD05G1183900	AT2G20260.1	Symbols: PSAE-2 | photosystem I subunit E-2 | chr2:8736734-8737767 FORWARD LENGTH=1034	photosystem I reaction center subunit IV B, chloroplastic
MD05G1185400	AT2G20300.1	Symbols: ALE2 | Protein kinase superfamily protein | chr2:8755925-8760222 REVERSE LENGTH=4298	receptor-like serine/threonine-protein kinase ALE2
MD05G1188700			MDIS1-interacting receptor like kinase 1
MD05G1192200	AT1G04020.1	Symbols: ATBARD1, BARD1, ROW1 | breast cancer associated RING 1 | chr1:1036537-1040224 FORWARD LENGTH=3688	BRCA1-associated RING domain protein 1
MD05G1205000	AT2G30570.1	Symbols: PSBW | photosystem II reaction center W | chr2:13019028-13020194 REVERSE LENGTH=1167	photosystem II reaction center W protein, chloroplastic
MD05G1205600	AT3G54650.1	Symbols: FBL17 | RNI-like superfamily protein | chr3:20225773-20228921 REVERSE LENGTH=3149	F-box/LRR-repeat protein 17
MD05G1205800	AT3G04730.1	Symbols: IAA16 | indoleacetic acid-induced protein 16 | chr3:1288612-1290602 REVERSE LENGTH=1991	auxin-induced protein AUX28-like
MD05G1207000	AT1G78440.1	Symbols: ATGA2OX1, GA2OX1 | Arabidopsis thaliana gibberellin 2-oxidase 1 | chr1:29511599-29513051 REVERSE LENGTH=1453	gibberellin 2-beta-dioxygenase 1-like
MD05G1207300	AT3G14440.1	Symbols: NCED3, ATNCED3, STO1, SIS7 | nine-cis-epoxycarotenoid dioxygenase 3 | chr3:4831288-4833599 REVERSE LENGTH=2312	9-cis-epoxycarotenoid dioxygenase NCED1, chloroplastic-like
MD05G1208000	AT1G18720.1	Symbols: | Protein of unknown function (DUF962) | chr1:6457821-6459751 REVERSE LENGTH=1931	uncharacterized endoplasmic reticulum membrane protein YGL010W-like
MD05G1208600	AT1G17140.2	Symbols: ICR1, RIP1 | interactor of constitutive active rops 1 | chr1:5856573-5858550 REVERSE LENGTH=1978	interactor of constitutive active ROPs 1-like
MD05G1213600	AT1G72250.2	Symbols: | Di-glucose binding protein with Kinesin motor domain | chr1:27192845-27198314 FORWARD LENGTH=5470	kinesin-like protein KIN-14Q isoform X2
MD05G1220200	AT4G27290.1	Symbols: | S-locus lectin protein kinase family protein | chr4:13666281-13669202 FORWARD LENGTH=2922	G-type lectin S-receptor-like serine/threonine-protein kinase At4g27290
MD05G1223100	AT2G30070.1	Symbols: ATKT1, ATKT1P, ATKUP1, KUP1, KT1 | potassium transporter 1 | chr2:12834993-12838626 FORWARD LENGTH=3634	probable potassium transporter 13
MD05G1229500	AT1G66350.1	Symbols: RGL1, RGL | RGA-like 1 | chr1:24748195-24750043 FORWARD LENGTH=1849	DELLA protein RGL1-like
MD05G1240400	AT5G44680.1	Symbols: | DNA glycosylase superfamily protein | chr5:18024215-18025991 REVERSE LENGTH=1777	putative DNA-3-methyladenine glycosylase I
MD05G1242400	AT5G44635.1	Symbols: MCM6 | minichromosome maintenance (MCM2/3/5) family protein | chr5:18006431-18010542 REVERSE LENGTH=4112	DNA replication licensing factor MCM6
MD05G1248100	AT2G34930.1	Symbols: | disease resistance family protein / LRR family protein | chr2:14737066-14739904 REVERSE LENGTH=2839	receptor-like protein EIX2 isoform X1
MD05G1259200	AT1G31330.1	Symbols: PSAF | photosystem I subunit F | chr1:11214824-11216037 REVERSE LENGTH=1214	photosystem I reaction center subunit III, chloroplastic
MD05G1262600	AT5G36110.1	Symbols: CYP716A1 | cytochrome P450, family 716, subfamily A, polypeptide 1 | chr5:14195377-14197613 FORWARD LENGTH=2237	beta-amyrin 28-oxidase
MD05G1264200			protein CHUP1, chloroplastic-like
MD05G1265900	AT1G30690.2	Symbols: | Sec14p-like phosphatidylinositol transfer family protein | chr1:10887607-10890332 FORWARD LENGTH=2726	patellin-4
MD05G1271800	AT4G20940.1	Symbols: | Leucine-rich receptor-like protein kinase family protein | chr4:11202728-11206280 FORWARD LENGTH=3553	probable LRR receptor-like serine/threonine-protein kinase At4g20940
MD05G1274500	AT2G34680.1	Symbols: AIR9 | Outer arm dynein light chain 1 protein | chr2:14616622-14629129 REVERSE LENGTH=12508	187-kDa microtubule-associated protein AIR9-like
MD05G1276500			transcription factor MYB114-like
MD05G1277400	AT5G62100.2	Symbols: ATBAG2, BAG2 | BCL-2-associated athanogene 2 | chr5:24940396-24941974 FORWARD LENGTH=1579	BAG family molecular chaperone regulator 3-like
MD05G1286600	AT5G46280.1	Symbols: MCM3 | Minichromosome maintenance (MCM2/3/5) family protein | chr5:18769697-18773658 REVERSE LENGTH=3962	DNA replication licensing factor MCM3
MD05G1286900			putative aldolase-type TIM barrel
MD05G1298500	AT2G34190.1	Symbols: | Xanthine/uracil permease family protein | chr2:14436809-14439516 FORWARD LENGTH=2708	nucleobase-ascorbate transporter 2
MD05G1308500	AT5G65360.1	Symbols: | Histone superfamily protein | chr5:26119859-26120581 REVERSE LENGTH=723	histone H3.2
MD05G1310400	AT1G28400.1	Symbols: | unknown protein; FUNCTIONS IN: molecular_function unknown; INVOLVED IN: biological_process unknown; LOCATED IN: endomembrane system; EXPRESSED IN: 22 plant structures; EXPRESSED DURING: 13 growth stages; BEST Arabidopsis thaliana protein match is: unknown protein (TAIR:AT2G33850.1); Has 45374 Blast hits to 18870 proteins in 668 species: Archae - 72; Bacteria - 1460; Metazoa - 1191; Fun…	protein E6
MD05G1314100	AT4G04955.1	Symbols: ATALN, ALN | allantoinase | chr4:2522034-2525280 REVERSE LENGTH=3247	allantoinase
MD05G1321900	AT3G15510.1	Symbols: ATNAC2, ANAC056, NARS1, NAC2 | NAC domain containing protein 2 | chr3:5243510-5245382 FORWARD LENGTH=1873	NAC transcription factor 25
MD05G1322700	AT4G03390.1	Symbols: SRF3 | STRUBBELIG-receptor family 3 | chr4:1490465-1495103 REVERSE LENGTH=4639	protein STRUBBELIG-RECEPTOR FAMILY 3
MD05G1324300	AT1G61260.1	Symbols: | Protein of unknown function (DUF761) | chr1:22593465-22595069 REVERSE LENGTH=1605	uncharacterized protein LOC103434726
MD05G1326500	AT4G21440.1	Symbols: ATMYB102, ATM4, MYB102 | MYB-like 102 | chr4:11418246-11419760 REVERSE LENGTH=1515	protein ODORANT1-like
MD05G1331200	AT1G61550.1	Symbols: | S-locus lectin protein kinase family protein | chr1:22704198-22707826 REVERSE LENGTH=3629	G-type lectin S-receptor-like serine/threonine-protein kinase At1g61500 isoform X1
MD05G1332600	AT1G11340.1	Symbols: | S-locus lectin protein kinase family protein | chr1:3814116-3817420 REVERSE LENGTH=3305	G-type lectin S-receptor-like serine/threonine-protein kinase At1g11410
MD05G1336200	AT4G05180.1	Symbols: PSBQ, PSBQ-2, PSII-Q | photosystem II subunit Q-2 | chr4:2671822-2673243 REVERSE LENGTH=1422	oxygen-evolving enhancer protein 3-2, chloroplastic
MD05G1336300	AT4G21270.1	Symbols: ATK1, KATA, KATAP | kinesin 1 | chr4:11329363-11334135 REVERSE LENGTH=4773	kinesin-like protein KIN-14C
MD05G1338700	AT4G04960.1	Symbols: | Concanavalin A-like lectin protein kinase family protein | chr4:2533056-2535386 FORWARD LENGTH=2331	L-type lectin-domain containing receptor kinase VII.1
MD05G1344900	AT3G21690.1	Symbols: | MATE efflux family protein | chr3:7638663-7642205 FORWARD LENGTH=3543	protein DETOXIFICATION 40-like
MD05G1348500			L-ascorbate oxidase homolog
MD05G1352300	AT4G22140.2	Symbols: EBS | PHD finger family protein / bromo-adjacent homology (BAH) domain-containing protein | chr4:11727726-11730509 REVERSE LENGTH=2784	chromatin remodeling protein EBS-like
MD05G1357900	AT3G07880.1	Symbols: SCN1 | Immunoglobulin E-set superfamily protein | chr3:2513971-2515823 FORWARD LENGTH=1853	rho GDP-dissociation inhibitor 1
MD05G1358300			major latex allergen Hev b 5
MD05G1358600	AT5G47560.1	Symbols: ATTDT, ATSDAT, TDT | tonoplast dicarboxylate transporter | chr5:19287369-19290465 REVERSE LENGTH=3097	tonoplast dicarboxylate transporter
MD05G1360600	AT5G50740.1	Symbols: | Heavy metal transport/detoxification superfamily protein | chr5:20637125-20637996 REVERSE LENGTH=872	heavy metal-associated isoprenylated plant protein 3-like
MD06G1001300	AT1G21000.2	Symbols: | PLATZ transcription factor family protein | chr1:7337819-7339437 FORWARD LENGTH=1619	PLATZ transcription factor family protein isoform 3
MD06G1001800	AT1G76560.1	Symbols: CP12-3 | CP12 domain-containing protein 3 | chr1:28728253-28728853 FORWARD LENGTH=601	calvin cycle protein CP12-3, chloroplastic
MD06G1001900	AT2G33560.2	Symbols: BUBR1 | BUB1-related (BUB1: budding uninhibited by benzymidazol 1) | chr2:14213633-14215999 REVERSE LENGTH=2367	mitotic spindle checkpoint protein BUBR1
MD06G1006900	AT4G26830.1	Symbols: | O-Glycosyl hydrolases family 17 protein | chr4:13494572-13496487 REVERSE LENGTH=1916	glucan endo-1,3-beta-glucosidase 12-like
MD06G1009800	AT4G37420.1	Symbols: | Domain of unknown function (DUF23) | chr4:17593123-17594889 FORWARD LENGTH=1767	glycosyltransferase family 92 protein RCOM_0530710
MD06G1010300	AT4G38260.1	Symbols: | Protein of unknown function (DUF833) | chr4:17936921-17938728 REVERSE LENGTH=1808	transport and Golgi organization 2 homolog
MD06G1010900	AT4G19230.1	Symbols: CYP707A1 | cytochrome P450, family 707, subfamily A, polypeptide 1 | chr4:10521379-10523961 FORWARD LENGTH=2583	abscisic acid 8'-hydroxylase 1-like
MD06G1022700	AT4G19020.1	Symbols: CMT2 | chromomethylase 2 | chr4:10414526-10421209 FORWARD LENGTH=6684	DNA (cytosine-5)-methyltransferase CMT2 isoform X1
MD06G1031000			glycine cleavage system H protein 3, mitochondrial
MD06G1038800	AT2G35380.1	Symbols: | Peroxidase superfamily protein | chr2:14892649-14893993 FORWARD LENGTH=1345	peroxidase 20
MD06G1043900	AT4G17090.1	Symbols: CT-BMY, BAM3, BMY8 | chloroplast beta-amylase | chr4:9604962-9607334 REVERSE LENGTH=2373	beta-amylase 3, chloroplastic
MD06G1044100	AT4G17090.1	Symbols: CT-BMY, BAM3, BMY8 | chloroplast beta-amylase | chr4:9604962-9607334 REVERSE LENGTH=2373	beta-amylase 3, chloroplastic
MD06G1062000	AT4G12490.1	Symbols: | Bifunctional inhibitor/lipid-transfer protein/seed storage 2S albumin superfamily protein | chr4:7409621-7410406 REVERSE LENGTH=786	14 kDa proline-rich protein DC2.15-like
MD06G1062600	AT4G22570.1	Symbols: APT3 | adenine phosphoribosyl transferase 3 | chr4:11882126-11885421 REVERSE LENGTH=3296	adenine phosphoribosyltransferase 3
MD06G1066000	AT4G12420.2	Symbols: SKU5 | Cupredoxin superfamily protein | chr4:7349267-7353135 REVERSE LENGTH=3869	monocopper oxidase-like protein SKU5
MD06G1070600	AT1G63000.1	Symbols: NRS/ER, UER1 | nucleotide-rhamnose synthase/epimerase-reductase | chr1:23342393-23344113 FORWARD LENGTH=1721	bifunctional dTDP-4-dehydrorhamnose 3,5-epimerase/dTDP-4-dehydrorhamnose reductase
MD06G1072200			hypothetical protein Ahy_B05g074097
MD06G1073500	AT1G63100.1	Symbols: | GRAS family transcription factor | chr1:23399391-23401367 REVERSE LENGTH=1977	scarecrow-like protein 28
MD06G1077700	AT3G61220.2	Symbols: | NAD(P)-binding Rossmann-fold superfamily protein | chr3:22662953-22664356 FORWARD LENGTH=1404	salutaridine reductase-like
MD06G1086300	AT5G52430.1	Symbols: | hydroxyproline-rich glycoprotein family protein | chr5:21282750-21285271 REVERSE LENGTH=2522	hydroxyproline-rich glycoprotein family protein
MD06G1091600			endoglucanase 20-like
MD06G1093600	AT2G46150.1	Symbols: | Late embryogenesis abundant (LEA) hydroxyproline-rich glycoprotein family | chr2:18961403-18962376 FORWARD LENGTH=974	uncharacterized protein LOC114825464
MD06G1094200	AT2G46150.1	Symbols: | Late embryogenesis abundant (LEA) hydroxyproline-rich glycoprotein family | chr2:18961403-18962376 FORWARD LENGTH=974	late embryogenesis abundant protein At1g64065-like
MD06G1094300	AT2G46150.1	Symbols: | Late embryogenesis abundant (LEA) hydroxyproline-rich glycoprotein family | chr2:18961403-18962376 FORWARD LENGTH=974	putative Late embryogenesis abundant protein, LEA-14
MD06G1095200	AT4G11220.1	Symbols: BTI2, RTNLB2 | VIRB2-interacting protein 2 | chr4:6837911-6839795 REVERSE LENGTH=1885	reticulon-like protein B2
MD06G1098900	AT3G59140.1	Symbols: ATMRP14, MRP14, ABCC10 | multidrug resistance-associated protein 14 | chr3:21863420-21868701 REVERSE LENGTH=5282	ABC transporter C family member 10-like
MD06G1103000	AT4G11080.1	Symbols: | HMG (high mobility group) box protein | chr4:6760867-6763272 REVERSE LENGTH=2406	high mobility group B protein 6-like
MD06G1105400	AT5G41880.1	Symbols: POLA3, POLA4 | DNA primases;DNA primases | chr5:16760908-16764276 FORWARD LENGTH=3369	DNA primase small subunit
MD06G1105500	AT1G64380.1	Symbols: | Integrase-type DNA-binding superfamily protein | chr1:23890646-23892173 REVERSE LENGTH=1528	ethylene-responsive transcription factor ERF061
MD06G1105900	AT1G64390.1	Symbols: AtGH9C2, GH9C2 | glycosyl hydrolase 9C2 | chr1:23911119-23915229 FORWARD LENGTH=4111	endoglucanase 6
MD06G1108600	AT4G10960.1	Symbols: UGE5 | UDP-D-glucose/UDP-D-galactose 4-epimerase 5 | chr4:6713557-6718550 REVERSE LENGTH=4994	UDP-glucose 4-epimerase GEPI48
MD06G1110100			uncharacterized protein LOC103424976
MD06G1119300	AT2G46660.1	Symbols: CYP78A6 | cytochrome P450, family 78, subfamily A, polypeptide 6 | chr2:19153328-19155489 REVERSE LENGTH=2162	cytochrome P450 78A9-like
MD06G1121100			protein IQ-DOMAIN 1-like
MD06G1122500	AT5G59970.1	Symbols: | Histone superfamily protein | chr5:24146175-24146726 REVERSE LENGTH=552	histone H4
MD06G1128900	AT3G23760.1	Symbols: | FUNCTIONS IN: molecular_function unknown; INVOLVED IN: biological_process unknown; LOCATED IN: vacuole; EXPRESSED IN: 20 plant structures; EXPRESSED DURING: 13 growth stages; BEST Arabidopsis thaliana protein match is: transferases, transferring glycosyl groups (TAIR:AT4G14100.1); Has 108 Blast hits to 104 proteins in 19 species: Archae - 0; Bacteria - 0; Metazoa - 8; Fungi - 0; Plants…	uncharacterized protein At4g14100-like
MD06G1132700	AT4G25050.1	Symbols: ACP4 | acyl carrier protein 4 | chr4:12870006-12871316 FORWARD LENGTH=1311	acyl carrier protein 1, chloroplastic-like
MD06G1142300	AT5G50400.1	Symbols: ATPAP27, PAP27 | purple acid phosphatase 27 | chr5:20523575-20526469 REVERSE LENGTH=2895	nucleotide pyrophosphatase/phosphodiesterase-like
MD06G1142700	AT3G48530.1	Symbols: KING1 | SNF1-related protein kinase regulatory subunit gamma 1 | chr3:17987378-17989763 FORWARD LENGTH=2386	SNF1-related protein kinase regulatory subunit gamma-1
MD06G1163600			cytochrome P450 71A26-like
MD06G1164900	AT4G24730.4	Symbols: | Calcineurin-like metallo-phosphoesterase superfamily protein | chr4:12749278-12750997 REVERSE LENGTH=1720	high-affinity nitrate transporter 3.1
MD06G1171200			Guanine nucleotide-binding protein, beta subunit
MD06G1181700	AT3G48160.2	Symbols: DEL1, E2L3, E2FE | DP-E2F-like 1 | chr3:17783331-17786099 FORWARD LENGTH=2769	E2F transcription factor-like E2FE isoform X1
MD06G1187300	AT5G62710.1	Symbols: | Leucine-rich repeat protein kinase family protein | chr5:25187303-25190600 FORWARD LENGTH=3298	LRR receptor-like serine/threonine-protein kinase FEI 2
MD06G1188700	AT1G18870.1	Symbols: ICS2 | isochorismate synthase 2 | chr1:6515644-6519282 FORWARD LENGTH=3639	isochorismate synthase 2, chloroplastic
MD06G1189400	AT5G62550.1	Symbols: | unknown protein; FUNCTIONS IN: molecular_function unknown; INVOLVED IN: biological_process unknown; LOCATED IN: plasma membrane; EXPRESSED IN: 17 plant structures; EXPRESSED DURING: 9 growth stages; Has 14949 Blast hits to 9947 proteins in 971 species: Archae - 43; Bacteria - 3248; Metazoa - 4424; Fungi - 1542; Plants - 562; Viruses - 55; Other Eukaryotes - 5075 (source: NCBI BLink). |…	neurofilament heavy polypeptide-like
MD06G1189500	AT1G74690.1	Symbols: IQD31 | IQ-domain 31 | chr1:28061159-28064625 REVERSE LENGTH=3467	protein IQ-DOMAIN 31
MD06G1191800			transcription factor TCP14-like
MD06G1194000	AT1G74460.1	Symbols: | GDSL-like Lipase/Acylhydrolase superfamily protein | chr1:27987961-27989801 REVERSE LENGTH=1841	GDSL esterase/lipase At1g74460
MD06G1195000	AT3G47470.1	Symbols: LHCA4, CAB4 | light-harvesting chlorophyll-protein complex I subunit A4 | chr3:17493372-17495033 REVERSE LENGTH=1662	chlorophyll a-b binding protein P4, chloroplastic
MD06G1195500	AT5G61440.1	Symbols: ACHT5 | atypical CYS HIS rich thioredoxin 5 | chr5:24707500-24708893 FORWARD LENGTH=1394	thioredoxin-like 1-2, chloroplastic
MD06G1195600	AT1G18730.3	Symbols: NDF6 | NDH dependent flow 6 | chr1:6460598-6462224 FORWARD LENGTH=1627	photosynthetic NDH subunit of subcomplex B 4, chloroplastic
MD06G1198100	AT1G18670.1	Symbols: IBS1 | Protein kinase superfamily protein | chr1:6426898-6430696 REVERSE LENGTH=3799	probable serine/threonine-protein kinase At1g54610
MD06G1201200	AT1G74310.1	Symbols: ATHSP101, HSP101, HOT1 | heat shock protein 101 | chr1:27936508-27940190 REVERSE LENGTH=3683	chaperone protein ClpB1
MD06G1206600	AT3G42660.1	Symbols: | transducin family protein / WD-40 repeat family protein | chr3:14751280-14755701 FORWARD LENGTH=4422	WD repeat and HMG-box DNA-binding protein 1
MD06G1211100	AT3G18550.1	Symbols: BRC1, TCP18, ATTCP18 | TCP family transcription factor | chr3:6383508-6385663 FORWARD LENGTH=2156	transcription factor TCP18
MD06G1211400	AT1G75290.1	Symbols: | NAD(P)-binding Rossmann-fold superfamily protein | chr1:28253890-28255173 FORWARD LENGTH=1284	leucoanthocyanidin reductase-like
MD06G1216700	AT3G18370.1	Symbols: SYTF, ATSYTF, NTMC2TYPE3, NTMC2T3 | C2 domain-containing protein | chr3:6305975-6310620 FORWARD LENGTH=4646	synaptotagmin-5-like isoform X1
MD06G1219700	AT1G18370.1	Symbols: HIK, ATNACK1, NACK1 | ATP binding microtubule motor family protein | chr1:6319650-6324222 REVERSE LENGTH=4573	kinesin-like protein NACK1
MD06G1219800	AT3G18280.1	Symbols: | Bifunctional inhibitor/lipid-transfer protein/seed storage 2S albumin superfamily protein | chr3:6267049-6267643 FORWARD LENGTH=595	non-specific lipid-transfer protein 2
MD06G1222700	AT3G18170.1	Symbols: | Glycosyltransferase family 61 protein | chr3:6228342-6229662 FORWARD LENGTH=1321	beta-1,2-xylosyltransferase XYXT1-like isoform X1
MD06G1224000	AT1G15125.1	Symbols: | S-adenosyl-L-methionine-dependent methyltransferases superfamily protein | chr1:5204625-5205912 FORWARD LENGTH=1288	probable S-adenosylmethionine-dependent methyltransferase At5g37990
MD06G1225500	AT5G08020.1	Symbols: ATRPA70B, RPA70B | RPA70-kDa subunit B | chr5:2572107-2574879 FORWARD LENGTH=2773	replication protein A 70 kDa DNA-binding subunit B
MD06G1229100	AT3G18080.1	Symbols: BGLU44 | B-S glucosidase 44 | chr3:6191557-6194452 FORWARD LENGTH=2896	beta-glucosidase 44
MD06G1231200	AT1G18250.1	Symbols: ATLP-1 | Pathogenesis-related thaumatin superfamily protein | chr1:6276788-6278150 REVERSE LENGTH=1363	thaumatin-like protein
MD06G1235400	AT5G22110.1	Symbols: ATDPB2, CYL2, DPB2 | DNA polymerase epsilon subunit B2 | chr5:7330825-7334205 REVERSE LENGTH=3381	DNA polymerase epsilon subunit B
MD06G1238700	AT1G61260.1	Symbols: | Protein of unknown function (DUF761) | chr1:22593465-22595069 REVERSE LENGTH=1605	uncharacterized protein LOC103420430
MD07G1003500	AT2G44500.1	Symbols: | O-fucosyltransferase family protein | chr2:18374341-18376790 FORWARD LENGTH=2450	O-fucosyltransferase 20-like
MD07G1004600	AT1G17420.1	Symbols: LOX3 | lipoxygenase 3 | chr1:5977411-5981480 FORWARD LENGTH=4070	linoleate 13S-lipoxygenase 2-1, chloroplastic-like
MD07G1006700			DNA damage-repair/toleration protein DRT100
MD07G1008300			methylsterol monooxygenase 1-1-like
MD07G1012100	AT2G45550.1	Symbols: CYP76C4 | cytochrome P450, family 76, subfamily C, polypeptide 4 | chr2:18773541-18775654 REVERSE LENGTH=2114	geraniol 8-hydroxylase-like
MD07G1017700	AT3G23890.2	Symbols: TOPII, ATTOPII | topoisomerase II | chr3:8624750-8631327 FORWARD LENGTH=6578	DNA topoisomerase 2 isoform X2
MD07G1017900	AT3G08030.2	Symbols: | Protein of unknown function, DUF642 | chr3:2564153-2566002 FORWARD LENGTH=1850	putative Galactose-binding domain-containing protein
MD07G1018000			---NA---
MD07G1019800			disease resistance protein RGA2-like isoform X1
MD07G1034400			proline-rich protein 4-like
MD07G1041300			protein PATRONUS 1-like
MD07G1041600	AT1G58440.1	Symbols: XF1, SQE1 | FAD/NAD(P)-binding oxidoreductase family protein | chr1:21713842-21717290 REVERSE LENGTH=3449	squalene monooxygenase-like
MD07G1043300			WAT1-related protein At5g07050-like
MD07G1043700	AT4G15760.1	Symbols: MO1 | monooxygenase 1 | chr4:8972672-8974690 REVERSE LENGTH=2019	monooxygenase 1-like
MD07G1043900	AT5G06980.3	Symbols: | unknown protein; FUNCTIONS IN: molecular_function unknown; INVOLVED IN: response to karrikin; LOCATED IN: cellular_component unknown; EXPRESSED IN: 21 plant structures; EXPRESSED DURING: 11 growth stages; BEST Arabidopsis thaliana protein match is: unknown protein (TAIR:AT3G12320.1). | chr5:2167468-2169348 FORWARD LENGTH=1881	protein LNK3
MD07G1051100	AT3G11910.1	Symbols: UBP13 | ubiquitin-specific protease 13 | chr3:3761388-3770563 REVERSE LENGTH=9176	MATH domain and coiled-coil domain-containing protein At3g58340-like
MD07G1051200			MATH domain and coiled-coil domain-containing protein At3g58370-like
MD07G1063900	AT3G54260.1	Symbols: TBL36 | TRICHOME BIREFRINGENCE-LIKE 36 | chr3:20085010-20086763 REVERSE LENGTH=1754	protein trichome birefringence-like 36
MD07G1083500	AT4G03500.1	Symbols: | Ankyrin repeat family protein | chr4:1553092-1556571 FORWARD LENGTH=3480	ankyrin repeat-containing protein At5g02620-like
MD07G1085500	AT3G11910.2	Symbols: UBP13 | ubiquitin-specific protease 13 | chr3:3761388-3770563 REVERSE LENGTH=9176	MATH domain and coiled-coil domain-containing protein At3g58340-like
MD07G1085900	AT1G08840.2	Symbols: emb2411 | DNA replication helicase, putative | chr1:2829105-2838469 REVERSE LENGTH=9365	DNA replication ATP-dependent helicase/nuclease DNA2
MD07G1109800	AT4G16970.1	Symbols: | Protein kinase superfamily protein | chr4:9551428-9555784 REVERSE LENGTH=4357	probable serine/threonine-protein kinase cdc7 isoform X1
MD07G1113200			transcription factor UNE10
MD07G1117400	AT3G60690.1	Symbols: | SAUR-like auxin-responsive protein family | chr3:22435121-22435949 FORWARD LENGTH=829	auxin-responsive protein SAUR36
MD07G1150600	AT1G01300.1	Symbols: | Eukaryotic aspartyl protease family protein | chr1:116943-118764 FORWARD LENGTH=1822	aspartyl protease family protein 2-like
MD07G1156200	AT2G46680.1	Symbols: ATHB-7, ATHB7, HB-7 | homeobox 7 | chr2:19165416-19166949 REVERSE LENGTH=1534	homeobox-leucine zipper protein ATHB-12-like
MD07G1159100	AT2G46780.1	Symbols: | RNA-binding (RRM/RBD/RNP motifs) family protein | chr2:19229293-19231505 FORWARD LENGTH=2213	RNA-binding protein 38
MD07G1160900			protein CURVATURE THYLAKOID 1B, chloroplastic-like
MD07G1161100	AT5G54160.1	Symbols: ATOMT1, OMT1 | O-methyltransferase 1 | chr5:21981996-21984363 FORWARD LENGTH=2368	caffeic acid 3-O-methyltransferase-like
MD07G1171200	AT2G39130.1	Symbols: | Transmembrane amino acid transporter family protein | chr2:16322956-16327266 REVERSE LENGTH=4311	amino acid transporter AVT1C
MD07G1189500	AT1G75270.1	Symbols: DHAR2 | dehydroascorbate reductase 2 | chr1:28250075-28251350 REVERSE LENGTH=1276	glutathione S-transferase DHAR2-like
MD07G1194500	AT5G59970.1	Symbols: | Histone superfamily protein | chr5:24146175-24146726 REVERSE LENGTH=552	histone H4
MD07G1200700	AT5G13840.2	Symbols: FZR3 | FIZZY-related 3 | chr5:4468508-4471466 REVERSE LENGTH=2959	protein FIZZY-RELATED 3
MD07G1201800	AT3G11430.1	Symbols: ATGPAT5, GPAT5 | glycerol-3-phosphate acyltransferase 5 | chr3:3595765-3597952 FORWARD LENGTH=2188	glycerol-3-phosphate acyltransferase 5-like
MD07G1202300			---NA---
MD07G1203100	AT2G44920.2	Symbols: | Tetratricopeptide repeat (TPR)-like superfamily protein | chr2:18524387-18526827 FORWARD LENGTH=2441	thylakoid lumenal 15 kDa protein 1, chloroplastic
MD07G1204100	AT3G55580.1	Symbols: | Regulator of chromosome condensation (RCC1) family protein | chr3:20612700-20615920 FORWARD LENGTH=3221	ultraviolet-B receptor UVR8-like
MD07G1207700			rop guanine nucleotide exchange factor 5
MD07G1210400	AT1G53540.1	Symbols: | HSP20-like chaperones superfamily protein | chr1:19980462-19981109 FORWARD LENGTH=648	18.1 kDa class I heat shock protein-like
MD07G1212800	AT3G55770.5	Symbols: | GATA type zinc finger transcription factor family protein | chr3:20703222-20705206 FORWARD LENGTH=1985	LIM domain-containing protein WLIM2b
MD07G1221300	AT2G40095.1	Symbols: | Alpha/beta hydrolase related protein | chr2:16743023-16745144 FORWARD LENGTH=2122	uncharacterized protein LOC103432824
MD07G1228100	AT3G51740.1	Symbols: IMK2 | inflorescence meristem receptor-like kinase 2 | chr3:19189049-19192051 FORWARD LENGTH=3003	probably inactive leucine-rich repeat receptor-like protein kinase IMK2
MD07G1231200	AT2G40480.1	Symbols: | Plant protein of unknown function (DUF827) | chr2:16910364-16912592 FORWARD LENGTH=2229	WEB family protein At2g40480-like
MD07G1233100	AT2G40610.1	Symbols: ATEXPA8, EXP8, ATEXP8, ATHEXP ALPHA 1.11, EXPA8 | expansin A8 | chr2:16948863-16950557 REVERSE LENGTH=1695	expansin-A8
MD07G1233900	AT3G56370.1	Symbols: | Leucine-rich repeat protein kinase family protein | chr3:20899099-20902981 REVERSE LENGTH=3883	probable LRR receptor-like serine/threonine-protein kinase IRK
MD07G1236600	AT5G58320.2	Symbols: | Kinase interacting (KIP1-like) family protein | chr5:23577765-23579786 FORWARD LENGTH=2022	protein NETWORKED 4A-like
MD07G1236900	AT5G58320.2	Symbols: | Kinase interacting (KIP1-like) family protein | chr5:23577765-23579786 FORWARD LENGTH=2022	protein NETWORKED 4A-like
MD07G1252800	AT5G62410.1	Symbols: SMC2, TTN3, ATCAP-E1, ATSMC4 | structural maintenance of chromosomes 2 | chr5:25056262-25062625 FORWARD LENGTH=6364	structural maintenance of chromosomes protein 2-1-like
MD07G1254500	AT1G12240.1	Symbols: ATBETAFRUCT4, VAC-INV | Glycosyl hydrolases family 32 protein | chr1:4153652-4157644 FORWARD LENGTH=3993	beta-fructofuranosidase, soluble isoenzyme I-like
MD07G1255400			21 kDa protein-like
MD07G1255800	AT5G62350.1	Symbols: | Plant invertase/pectin methylesterase inhibitor superfamily protein | chr5:25037426-25038362 FORWARD LENGTH=937	21 kDa protein-like
MD07G1256700			---NA---
MD07G1257900	AT5G51600.1	Symbols: PLE, ATMAP65-3, MAP65-3 | Microtubule associated protein (MAP65/ASE1) family protein | chr5:20960911-20964484 REVERSE LENGTH=3574	65-kDa microtubule-associated protein 3-like
MD07G1258400	AT5G51670.1	Symbols: | Protein of unknown function (DUF668) | chr5:20993537-20995644 FORWARD LENGTH=2108	uncharacterized protein LOC103439669
MD07G1264500			dihydrodipicolinate reductase-like protein CRR1, chloroplastic
MD07G1270800	AT5G23860.2	Symbols: TUB8 | tubulin beta 8 | chr5:8042876-8044819 FORWARD LENGTH=1944	tubulin beta-1 chain
MD07G1272700	AT5G23870.2	Symbols: | Pectinacetylesterase family protein | chr5:8046193-8050175 REVERSE LENGTH=3983	pectin acetylesterase 9
MD07G1274500			short-chain dehydrogenase TIC 32, chloroplastic-like
MD07G1279200	AT5G52640.1	Symbols: HSP81-1, ATHS83, HSP81.1, HSP83, ATHSP90.1, AtHsp90-1, HSP90.1 | heat shock protein 90.1 | chr5:21352399-21355361 FORWARD LENGTH=2963	heat shock protein 83
MD07G1282400			G-type lectin S-receptor-like serine/threonine-protein kinase At5g24080
MD07G1283700	AT4G23740.1	Symbols: | Leucine-rich repeat protein kinase family protein | chr4:12366386-12369338 FORWARD LENGTH=2953	probable inactive receptor kinase At4g23740
MD07G1286100	AT1G35910.1	Symbols: TPPD | Haloacid dehalogenase-like hydrolase (HAD) superfamily protein | chr1:13363003-13365060 REVERSE LENGTH=2058	probable trehalose-phosphate phosphatase C
MD07G1290500	AT5G53460.3	Symbols: GLT1 | NADH-dependent glutamate synthase 1 | chr5:21700202-21709736 FORWARD LENGTH=9535	glutamate synthase [NADH], amyloplastic isoform X1
MD07G1305300	AT5G17165.1	Symbols: | unknown protein; FUNCTIONS IN: molecular_function unknown; INVOLVED IN: biological_process unknown; LOCATED IN: cellular_component unknown; BEST Arabidopsis thaliana protein match is: unknown protein (TAIR:AT3G03150.1); Has 39 Blast hits to 39 proteins in 11 species: Archae - 0; Bacteria - 0; Metazoa - 0; Fungi - 0; Plants - 39; Viruses - 0; Other Eukaryotes - 0 (source: NCBI BLink). |…	late embryogenesis abundant protein At5g17165-like
MD07G1305600	AT4G33270.1	Symbols: CDC20.1 | Transducin family protein / WD-40 repeat family protein | chr4:16044352-16046792 REVERSE LENGTH=2441	cell division cycle 20.2, cofactor of APC complex-like
MD07G1306000	AT5G17160.1	Symbols: | unknown protein; BEST Arabidopsis thaliana protein match is: unknown protein (TAIR:AT3G03130.1); Has 14330 Blast hits to 10381 proteins in 896 species: Archae - 94; Bacteria - 2881; Metazoa - 4019; Fungi - 1576; Plants - 515; Viruses - 110; Other Eukaryotes - 5135 (source: NCBI BLink). | chr5:5639646-5642513 REVERSE LENGTH=2868	muscle M-line assembly protein unc-89
MD07G1306200	AT1G50240.2	Symbols: FU | Protein kinase family protein with ARM repeat domain | chr1:18607047-18614162 FORWARD LENGTH=7116	serine/threonine-protein kinase TIO-like isoform X1
MD08G1005000	AT1G76160.1	Symbols: sks5 | SKU5 similar 5 | chr1:28577942-28581133 REVERSE LENGTH=3192	L-ascorbate oxidase homolog
MD08G1007200	AT1G76100.1	Symbols: PETE1 | plastocyanin 1 | chr1:28553987-28554768 REVERSE LENGTH=782	plastocyanin
MD08G1007500	AT1G76080.1	Symbols: ATCDSP32, CDSP32 | chloroplastic drought-induced stress protein of 32 kD | chr1:28547786-28549419 REVERSE LENGTH=1634	thioredoxin-like protein CDSP32, chloroplastic
MD08G1009200			probable cinnamyl alcohol dehydrogenase 6
MD08G1009700			GDSL esterase/lipase EXL3-like
MD08G1009800			GDSL esterase/lipase EXL3-like
MD08G1010800	AT1G20060.1	Symbols: | ATP binding microtubule motor family protein | chr1:6950655-6956293 REVERSE LENGTH=5639	kinesin-like protein KIN-6
MD08G1013000	AT1G19990.1	Symbols: | unknown protein; FUNCTIONS IN: molecular_function unknown; INVOLVED IN: biological_process unknown; LOCATED IN: cellular_component unknown; EXPRESSED IN: cultured cell; BEST Arabidopsis thaliana protein match is: unknown protein (TAIR:AT5G11600.1); Has 11256 Blast hits to 7192 proteins in 541 species: Archae - 6; Bacteria - 629; Metazoa - 4714; Fungi - 936; Plants - 545; Viruses - 34; …	transcriptional regulator ATRX homolog
MD08G1017600	AT4G36180.1	Symbols: | Leucine-rich receptor-like protein kinase family protein | chr4:17120085-17123841 REVERSE LENGTH=3757	probable LRR receptor-like serine/threonine-protein kinase At4g36180
MD08G1024300			BEL1-like homeodomain protein 11
MD08G1028100	AT5G66460.1	Symbols: MAN7, AtMAN7 | Glycosyl hydrolase superfamily protein | chr5:26538395-26541036 REVERSE LENGTH=2642	mannan endo-1,4-beta-mannosidase 7-like
MD08G1028600			dihydroflavonol 4-reductase
MD08G1029600			isoflavone reductase-like protein
MD08G1035400	AT1G75080.2	Symbols: BZR1 | Brassinosteroid signalling positive regulator (BZR1) family protein | chr1:28185504-28188075 FORWARD LENGTH=2572	protein BRASSINAZOLE-RESISTANT 1
MD08G1040200	AT1G47670.1	Symbols: | Transmembrane amino acid transporter family protein | chr1:17536667-17539538 REVERSE LENGTH=2872	lysine histidine transporter-like 8
MD08G1048800			hypothetical protein EUGRSUZ_C01872
MD08G1050900			aspartyl protease family protein At5g10770-like
MD08G1051200			peroxidase 18
MD08G1056100	AT4G31840.1	Symbols: ENODL15, AtENODL15 | early nodulin-like protein 15 | chr4:15401640-15402617 FORWARD LENGTH=978	early nodulin-like protein 1
MD08G1057900			U-box domain-containing protein 4-like
MD08G1060000	AT5G25190.1	Symbols: | Integrase-type DNA-binding superfamily protein | chr5:8706790-8707748 REVERSE LENGTH=959	ethylene-responsive transcription factor ERF003-like
MD08G1064300			protein IQ-DOMAIN 1
MD08G1071900			LRR receptor-like serine/threonine-protein kinase ERECTA
MD08G1076800	AT1G58440.1	Symbols: XF1, SQE1 | FAD/NAD(P)-binding oxidoreductase family protein | chr1:21713842-21717290 REVERSE LENGTH=3449	squalene monooxygenase-like
MD08G1078700	AT1G59540.1	Symbols: ZCF125 | P-loop containing nucleoside triphosphate hydrolases superfamily protein | chr1:21874012-21879539 FORWARD LENGTH=5528	kinesin-like protein KIN-7N
MD08G1081300	AT1G10200.1	Symbols: WLIM1 | GATA type zinc finger transcription factor family protein | chr1:3346390-3347885 REVERSE LENGTH=1496	LIM domain-containing protein WLIM1-like
MD08G1081400	AT1G10200.1	Symbols: WLIM1 | GATA type zinc finger transcription factor family protein | chr1:3346390-3347885 REVERSE LENGTH=1496	LIM domain-containing protein WLIM1-like
MD08G1086300	AT1G27450.1	Symbols: APT1 | adenine phosphoribosyl transferase 1 | chr1:9531839-9534041 FORWARD LENGTH=2203	adenine phosphoribosyltransferase 1-like
MD08G1091000	AT1G47210.2	Symbols: CYCA3;2 | cyclin-dependent protein kinase 3;2 | chr1:17300951-17302866 FORWARD LENGTH=1916	putative cyclin-A3-1
MD08G1095300			probable inactive receptor kinase At5g67200
MD08G1097300			ribosome inactivating protein precursor
MD08G1098100			subtilisin-like protease SBT1.9
MD08G1101100	AT5G42900.2	Symbols: | cold regulated gene 27 | chr5:17198117-17199793 REVERSE LENGTH=1677	uncharacterized protein LOC103441122 isoform X1
MD08G1102700	AT1G47380.1	Symbols: | Protein phosphatase 2C family protein | chr1:17372537-17376075 REVERSE LENGTH=3539	probable protein phosphatase 2C 12
MD08G1103300	AT2G37560.1	Symbols: ORC2, ATORC2 | origin recognition complex second largest subunit 2 | chr2:15758648-15761262 FORWARD LENGTH=2615	origin of replication complex subunit 2
MD08G1104000	AT1G47480.1	Symbols: | alpha/beta-Hydrolases superfamily protein | chr1:17417579-17419432 FORWARD LENGTH=1854	probable carboxylesterase 2
MD08G1109700	AT4G26270.1	Symbols: PFK3 | phosphofructokinase 3 | chr4:13300795-13304347 REVERSE LENGTH=3553	ATP-dependent 6-phosphofructokinase 6
MD08G1109800	AT4G32830.1	Symbols: AtAUR1, AUR1 | ataurora1 | chr4:15842453-15844536 FORWARD LENGTH=2084	serine/threonine-protein kinase Aurora-1
MD08G1110500	AT5G25930.1	Symbols: | Protein kinase family protein with leucine-rich repeat domain | chr5:9050794-9054143 FORWARD LENGTH=3350	receptor-like protein kinase HSL1
MD08G1111500	AT5G25880.1	Symbols: ATNADP-ME3, NADP-ME3 | NADP-malic enzyme 3 | chr5:9024549-9028377 FORWARD LENGTH=3829	NADP-dependent malic enzyme isoform X1
MD08G1113200	AT5G25830.1	Symbols: GATA12 | GATA transcription factor 12 | chr5:9004313-9005502 REVERSE LENGTH=1190	GATA transcription factor 12
MD08G1131900	AT5G25580.1	Symbols: | BEST Arabidopsis thaliana protein match is: DDT domain superfamily (TAIR:AT1G18950.1); Has 178 Blast hits to 178 proteins in 75 species: Archae - 0; Bacteria - 4; Metazoa - 51; Fungi - 33; Plants - 60; Viruses - 1; Other Eukaryotes - 29 (source: NCBI BLink). | chr5:8903505-8906311 FORWARD LENGTH=2807	DDT domain-containing protein DDR4
MD08G1145800	AT3G22780.1	Symbols: TSO1, ATTSO1 | Tesmin/TSO1-like CXC domain-containing protein | chr3:8048802-8052260 FORWARD LENGTH=3459	CRC domain-containing protein TSO1-like
MD08G1148300	AT5G25400.1	Symbols: | Nucleotide-sugar transporter family protein | chr5:8823283-8824332 FORWARD LENGTH=1050	probable sugar phosphate/phosphate translocator At5g25400
MD08G1161000	AT1G21740.1	Symbols: | Protein of unknown function (DUF630 and DUF632) | chr1:7641580-7645078 FORWARD LENGTH=3499	nitrate regulatory gene2 protein-like
MD08G1162900	AT1G42550.1	Symbols: PMI1 | plastid movement impaired1 | chr1:15977014-15979952 FORWARD LENGTH=2939	protein PLASTID MOVEMENT IMPAIRED 1
MD08G1163300	AT3G19010.1	Symbols: | 2-oxoglutarate (2OG) and Fe(II)-dependent oxygenase superfamily protein | chr3:6556201-6558009 REVERSE LENGTH=1809	protein DMR6-LIKE OXYGENASE 1-like
MD08G1165500	AT1G21880.2	Symbols: LYM1 | lysm domain GPI-anchored protein 1 precursor | chr1:7680481-7682641 FORWARD LENGTH=2161	lysM domain-containing GPI-anchored protein 1
MD08G1174800			probable glycerol-3-phosphate acyltransferase 3
MD08G1185800			---NA---
MD08G1186000	AT4G08950.1	Symbols: EXO | Phosphate-responsive 1 family protein | chr4:5740297-5741524 FORWARD LENGTH=1228	protein EXORDIUM-like
MD08G1187400	AT1G78300.1	Symbols: GRF2, 14-3-3OMEGA, GF14 OMEGA | general regulatory factor 2 | chr1:29461671-29463385 FORWARD LENGTH=1715	14-3-3-like protein
MD08G1188500	AT2G22430.1	Symbols: ATHB6, HB6 | homeobox protein 6 | chr2:9526095-9527830 REVERSE LENGTH=1736	homeobox-leucine zipper protein ATHB-6-like
MD08G1191400	AT4G16370.1	Symbols: ATOPT3, OPT3 | oligopeptide transporter | chr4:9247302-9250091 REVERSE LENGTH=2790	oligopeptide transporter 3
MD08G1195300	AT4G24580.1	Symbols: REN1 | Rho GTPase activation protein (RhoGAP) with PH domain | chr4:12687879-12694248 REVERSE LENGTH=6370	rho GTPase-activating protein REN1 isoform X1
MD08G1196900	AT2G22540.2	Symbols: SVP, AGL22 | K-box region and MADS-box transcription factor family protein | chr2:9579874-9583886 FORWARD LENGTH=4013	MADS-box protein AGL24-like
MD08G1197300			MADS-box protein AGL24-like
MD08G1198000	AT5G60930.1	Symbols: | P-loop containing nucleoside triphosphate hydrolases superfamily protein | chr5:24515398-24522511 REVERSE LENGTH=7114	kinesin-like protein KIN-4C isoform X2
MD08G1200200	AT5G65520.1	Symbols: | Tetratricopeptide repeat (TPR)-like superfamily protein | chr5:26189725-26190591 REVERSE LENGTH=867	N-terminal acetyltransferase A, auxiliary subunit
MD08G1202900	AT2G22610.2	Symbols: | Di-glucose binding protein with Kinesin motor domain | chr2:9599550-9604776 FORWARD LENGTH=5227	kinesin-like protein KIN-14R
MD08G1205500	AT4G19420.1	Symbols: | Pectinacetylesterase family protein | chr4:10587166-10590588 REVERSE LENGTH=3423	pectin acetylesterase 8-like
MD08G1220900	AT1G15820.1	Symbols: LHCB6, CP24 | light harvesting complex photosystem II subunit 6 | chr1:5446462-5447859 REVERSE LENGTH=1398	chlorophyll a-b binding protein CP24 10A, chloroplastic
MD08G1227900			putative elongation of fatty acids protein DDB_G0272012
MD09G1000800	AT1G12900.1	Symbols: GAPA-2 | glyceraldehyde 3-phosphate dehydrogenase A subunit 2 | chr1:4392610-4394394 REVERSE LENGTH=1785	glyceraldehyde-3-phosphate dehydrogenase A, chloroplastic
MD09G1004200			pentatricopeptide repeat-containing protein
MD09G1010000	AT5G14130.1	Symbols: | Peroxidase superfamily protein | chr5:4558704-4560067 REVERSE LENGTH=1364	peroxidase 55-like
MD09G1010400	AT3G27050.1	Symbols: | unknown protein; Has 43 Blast hits to 43 proteins in 17 species: Archae - 0; Bacteria - 0; Metazoa - 0; Fungi - 0; Plants - 40; Viruses - 0; Other Eukaryotes - 3 (source: NCBI BLink). | chr3:9978095-9979699 REVERSE LENGTH=1605	Septation ring formation regulator EzrA like
MD09G1010500	AT3G27060.1	Symbols: TSO2, ATTSO2 | Ferritin/ribonucleotide reductase-like family protein | chr3:9979866-9981295 REVERSE LENGTH=1430	ribonucleoside-diphosphate reductase small chain
MD09G1014400	AT3G01810.3	Symbols: | FUNCTIONS IN: molecular_function unknown; INVOLVED IN: biological_process unknown; EXPRESSED IN: 21 plant structures; EXPRESSED DURING: 13 growth stages; BEST Arabidopsis thaliana protein match is: nucleolar protein gar2-related (TAIR:AT2G42320.2). | chr3:288538-292745 FORWARD LENGTH=4208	EEIG1/EHBP1 N-terminal domain containing protein
MD09G1015800	AT3G27250.1	Symbols: | unknown protein; BEST Arabidopsis thaliana protein match is: unknown protein (TAIR:AT5G40800.1); Has 104 Blast hits to 104 proteins in 13 species: Archae - 0; Bacteria - 0; Metazoa - 0; Fungi - 0; Plants - 104; Viruses - 0; Other Eukaryotes - 0 (source: NCBI BLink). | chr3:10061545-10062731 FORWARD LENGTH=1187	uncharacterized protein LOC103442155
MD09G1018500	AT3G27350.1	Symbols: | unknown protein; FUNCTIONS IN: molecular_function unknown; INVOLVED IN: biological_process unknown; EXPRESSED IN: 24 plant structures; EXPRESSED DURING: 15 growth stages; BEST Arabidopsis thaliana protein match is: unknown protein (TAIR:AT5G40700.1). | chr3:10125659-10127992 FORWARD LENGTH=2334	protein WVD2-like 7
MD09G1022200	AT5G14450.1	Symbols: | GDSL-like Lipase/Acylhydrolase superfamily protein | chr5:4658441-4660175 FORWARD LENGTH=1735	GDSL esterase/lipase At5g14450-like
MD09G1028700	AT1G50170.1	Symbols: ATSIRB, SIRB | sirohydrochlorin ferrochelatase B | chr1:18582024-18583724 FORWARD LENGTH=1701	sirohydrochlorin ferrochelatase, chloroplastic-like isoform X1
MD09G1028800
MD09G1028900	AT5G14570.1	Symbols: ATNRT2.7, NRT2.7 | high affinity nitrate transporter 2.7 | chr5:4695084-4697078 REVERSE LENGTH=1995	high affinity nitrate transporter 2.7-like
MD09G1035000	AT3G01480.1	Symbols: CYP38, ATCYP38 | cyclophilin 38 | chr3:188384-190851 FORWARD LENGTH=2468	peptidyl-prolyl cis-trans isomerase CYP38, chloroplastic isoform X1
MD09G1037900	AT3G28180.1	Symbols: ATCSLC04, CSLC04, ATCSLC4, CSLC4 | Cellulose-synthase-like C4 | chr3:10505829-10509239 FORWARD LENGTH=3411	xyloglucan glycosyltransferase 4-like
MD09G1038100	AT5G14920.1	Symbols: | Gibberellin-regulated family protein | chr5:4826543-4827980 FORWARD LENGTH=1438	gibberellin-regulated protein 14
MD09G1049300	AT3G28857.1	Symbols: | basic helix-loop-helix (bHLH) DNA-binding family protein | chr3:10855632-10856624 REVERSE LENGTH=993	transcription factor PRE6-like
MD09G1049500	AT1G50010.1	Symbols: TUA2 | tubulin alpha-2 chain | chr1:18517586-18520000 FORWARD LENGTH=2415	tubulin alpha chain
MD09G1051300	AT5G15230.1	Symbols: GASA4 | GAST1 protein homolog 4 | chr5:4945231-4946216 FORWARD LENGTH=986	gibberellin-regulated protein 4-like
MD09G1052700	AT5G39670.1	Symbols: | Calcium-binding EF-hand family protein | chr5:15883179-15884067 FORWARD LENGTH=889	probable calcium-binding protein CML45
MD09G1052900			expansin-A10-like isoform X1
MD09G1068400	AT1G74160.1	Symbols: | unknown protein; BEST Arabidopsis thaliana protein match is: unknown protein (TAIR:AT1G18620.1); Has 3407 Blast hits to 2217 proteins in 314 species: Archae - 0; Bacteria - 264; Metazoa - 1296; Fungi - 318; Plants - 346; Viruses - 34; Other Eukaryotes - 1149 (source: NCBI BLink). | chr1:27886426-27891431 FORWARD LENGTH=5006	protein LONGIFOLIA 1-like
MD09G1071300	AT2G32590.1	Symbols: | LOCATED IN: chloroplast; EXPRESSED IN: 17 plant structures; EXPRESSED DURING: 9 growth stages; CONTAINS InterPro DOMAIN/s: Barren (InterPro:IPR008418); Has 467 Blast hits to 447 proteins in 202 species: Archae - 0; Bacteria - 4; Metazoa - 147; Fungi - 168; Plants - 39; Viruses - 1; Other Eukaryotes - 108 (source: NCBI BLink). | chr2:13829420-13833209 REVERSE LENGTH=3790	condensin complex subunit 2
MD09G1075400			protein app1-like isoform X1
MD09G1081000	AT5G15900.1	Symbols: TBL19 | TRICHOME BIREFRINGENCE-LIKE 19 | chr5:5189491-5192070 REVERSE LENGTH=2580	protein trichome birefringence-like 19
MD09G1085300	AT5G38690.1	Symbols: | Zinc-finger domain of monoamine-oxidase A repressor R1 protein | chr5:15479177-15483250 REVERSE LENGTH=4074	uncharacterized protein LOC103442498
MD09G1086500	AT3G18670.1	Symbols: | Ankyrin repeat family protein | chr3:6424135-6426471 REVERSE LENGTH=2337	uncharacterized protein LOC103442515 isoform X2
MD09G1089200			xanthohumol 4-O-methyltransferase-like
MD09G1090500	AT1G03600.1	Symbols: PSB27 | photosystem II family protein | chr1:898876-899655 FORWARD LENGTH=780	photosystem II repair protein PSB27-H1, chloroplastic
MD09G1092400	AT2G20830.1	Symbols: | transferases;folic acid binding | chr2:8968209-8970727 REVERSE LENGTH=2519	glutamate formimidoyltransferase-like
MD09G1096800	AT4G10265.1	Symbols: | Wound-responsive family protein | chr4:6373097-6373536 REVERSE LENGTH=440	uncharacterized protein LOC103442553
MD09G1098400			putative cyclin-D6-1
MD09G1102600	AT4G03210.1	Symbols: XTH9 | xyloglucan endotransglucosylase/hydrolase 9 | chr4:1415953-1417352 FORWARD LENGTH=1400	xyloglucan endotransglucosylase/hydrolase protein 9
MD09G1110300			5'-adenylylsulfate reductase 1, chloroplastic-like
MD09G1110500	AT1G76160.1	Symbols: sks5 | SKU5 similar 5 | chr1:28577942-28581133 REVERSE LENGTH=3192	L-ascorbate oxidase homolog
MD09G1113900	AT2G05790.1	Symbols: | O-Glycosyl hydrolases family 17 protein | chr2:2199219-2201486 FORWARD LENGTH=2268	glucan endo-1,3-beta-glucosidase 12
MD09G1114200			palmitoyl-monogalactosyldiacylglycerol delta-7 desaturase, chloroplastic-like
MD09G1114400	AT2G05810.2	Symbols: | ARM repeat superfamily protein | chr2:2215145-2217159 REVERSE LENGTH=2015	armadillo repeat-containing protein 3
MD09G1116600			GDSL esterase/lipase At2g42990-like
MD09G1119100	AT2G04780.2	Symbols: FLA7 | FASCICLIN-like arabinoogalactan 7 | chr2:1676999-1678455 FORWARD LENGTH=1457	fasciclin-like arabinogalactan protein 7
MD09G1125600			receptor-like protein 12
MD09G1134500	AT5G48310.2	Symbols: | unknown protein; FUNCTIONS IN: molecular_function unknown; INVOLVED IN: biological_process unknown; LOCATED IN: cellular_component unknown; EXPRESSED IN: 18 plant structures; EXPRESSED DURING: 13 growth stages; BEST Arabidopsis thaliana protein match is: unknown protein (TAIR:AT4G24610.1). | chr5:19574780-19580391 REVERSE LENGTH=5612	uncharacterized protein LOC103443080
MD09G1134800	AT1G61520.3	Symbols: LHCA3 | photosystem I light harvesting complex gene 3 | chr1:22699715-22701169 FORWARD LENGTH=1455	chlorophyll a-b binding protein 8, chloroplastic
MD09G1135500	AT4G14970.1	Symbols: | unknown protein; FUNCTIONS IN: molecular_function unknown; INVOLVED IN: biological_process unknown; LOCATED IN: chloroplast; EXPRESSED IN: 14 plant structures; EXPRESSED DURING: 6 growth stages; Has 257 Blast hits to 164 proteins in 70 species: Archae - 0; Bacteria - 4; Metazoa - 189; Fungi - 0; Plants - 38; Viruses - 0; Other Eukaryotes - 26 (source: NCBI BLink). | chr4:8553643-856166…	Fanconi anemia group D2 protein homolog
MD09G1135900	AT1G22360.1	Symbols: AtUGT85A2, UGT85A2 | UDP-glucosyl transferase 85A2 | chr1:7894858-7897591 REVERSE LENGTH=2734	7-deoxyloganetin glucosyltransferase-like
MD09G1138500	AT2G32240.1	Symbols: | FUNCTIONS IN: molecular_function unknown; INVOLVED IN: response to cadmium ion; LOCATED IN: plasma membrane; EXPRESSED IN: 25 plant structures; EXPRESSED DURING: 13 growth stages; CONTAINS InterPro DOMAIN/s: Prefoldin (InterPro:IPR009053); BEST Arabidopsis thaliana protein match is: unknown protein (TAIR:AT1G05320.3); Has 470429 Blast hits to 168274 proteins in 4282 species: Archae - 6…	myosin-11 isoform X1
MD09G1142500	AT1G22400.1	Symbols: UGT85A1, ATUGT85A1 | UDP-Glycosyltransferase superfamily protein | chr1:7903660-7906673 REVERSE LENGTH=3014	7-deoxyloganetin glucosyltransferase-like
MD09G1145800	AT2G43040.1	Symbols: NPG1 | tetratricopeptide repeat (TPR)-containing protein | chr2:17895883-17899374 REVERSE LENGTH=3492	protein NPG1
MD09G1146300	AT1G06680.1	Symbols: PSBP-1, OEE2, PSII-P | photosystem II subunit P-1 | chr1:2047886-2049405 FORWARD LENGTH=1520	oxygen-evolving enhancer protein 2, chloroplastic
MD09G1146900	AT1G06660.1	Symbols: | unknown protein; BEST Arabidopsis thaliana protein match is: unknown protein (TAIR:AT2G30820.2); Has 166 Blast hits to 144 proteins in 35 species: Archae - 0; Bacteria - 17; Metazoa - 13; Fungi - 20; Plants - 104; Viruses - 0; Other Eukaryotes - 12 (source: NCBI BLink). | chr1:2037311-2040246 REVERSE LENGTH=2936	protein JASON isoform X1
MD09G1150700	AT4G18170.1	Symbols: WRKY28, ATWRKY28 | WRKY DNA-binding protein 28 | chr4:10061373-10062841 FORWARD LENGTH=1469	probable WRKY transcription factor 71
MD09G1154000			protodermal factor 1-like
MD09G1156200			protein TOO MANY MOUTHS
MD09G1157900			D-3-phosphoglycerate dehydrogenase 2, chloroplastic-like
MD09G1167700	AT1G78950.1	Symbols: | Terpenoid cyclases family protein | chr1:29684432-29688673 REVERSE LENGTH=4242	beta-amyrin synthase-like
MD09G1172600	AT3G14310.1	Symbols: ATPME3, PME3 | pectin methylesterase 3 | chr3:4771902-4775119 REVERSE LENGTH=3218	pectinesterase/pectinesterase inhibitor U1
MD09G1175900
MD09G1177700	AT5G66840.1	Symbols: | SAP domain-containing protein | chr5:26692922-26695296 REVERSE LENGTH=2375	zinc finger CCCH domain-containing protein 62-like
MD09G1192000	AT2G19480.3	Symbols: NAP1;2 | nucleosome assembly protein 1;2 | chr2:8438393-8441384 FORWARD LENGTH=2992	nucleosome assembly protein 1;4 isoform X2
MD09G1193200	AT1G72970.1	Symbols: HTH, EDA17 | Glucose-methanol-choline (GMC) oxidoreductase family protein | chr1:27452766-27455964 FORWARD LENGTH=3199	protein HOTHEAD
MD09G1193900	AT3G13750.1	Symbols: BGAL1 | beta galactosidase 1 | chr3:4510965-4516298 FORWARD LENGTH=5334	beta-galactosidase 1
MD09G1200500	AT4G25150.1	Symbols: | HAD superfamily, subfamily IIIB acid phosphatase | chr4:12901534-12903125 REVERSE LENGTH=1592	acid phosphatase 1-like
MD09G1201700	AT1G16630.1	Symbols: | unknown protein; LOCATED IN: chloroplast; BEST Arabidopsis thaliana protein match is: unknown protein (TAIR:AT2G16270.1); Has 10587 Blast hits to 5736 proteins in 617 species: Archae - 88; Bacteria - 963; Metazoa - 3686; Fungi - 820; Plants - 541; Viruses - 438; Other Eukaryotes - 4051 (source: NCBI BLink). | chr1:5682118-5684867 REVERSE LENGTH=2750	uncharacterized protein LOC114827013
MD09G1201800	AT1G16630.1	Symbols: | unknown protein; LOCATED IN: chloroplast; BEST Arabidopsis thaliana protein match is: unknown protein (TAIR:AT2G16270.1); Has 10587 Blast hits to 5736 proteins in 617 species: Archae - 88; Bacteria - 963; Metazoa - 3686; Fungi - 820; Plants - 541; Viruses - 438; Other Eukaryotes - 4051 (source: NCBI BLink). | chr1:5682118-5684867 REVERSE LENGTH=2750	PREDICTED: uncharacterized protein LOC103936371
MD09G1204200	AT1G59870.1	Symbols: PEN3, PDR8, ATPDR8, ABCG36, ATABCG36 | ABC-2 and Plant PDR ABC-type transporter family protein | chr1:22034506-22040038 FORWARD LENGTH=5533	ABC transporter G family member 29-like
MD09G1204300	AT1G59870.1	Symbols: PEN3, PDR8, ATPDR8, ABCG36, ATABCG36 | ABC-2 and Plant PDR ABC-type transporter family protein | chr1:22034506-22040038 FORWARD LENGTH=5533	ABC transporter G family member 29-like
MD09G1207300			photosynthetic NDH subunit of subcomplex B 3, chloroplastic
MD09G1209500	AT1G52230.1	Symbols: PSAH2, PSAH-2, PSI-H | photosystem I subunit H2 | chr1:19454836-19455668 FORWARD LENGTH=833	photosystem I reaction center subunit VI-2, chloroplastic
MD09G1210800	AT1G79890.1	Symbols: | RAD3-like DNA-binding helicase protein | chr1:30048655-30052203 FORWARD LENGTH=3549	ATP-dependent DNA helicase DDX11
MD09G1219100	AT1G15460.1	Symbols: ATBOR4, BOR4 | HCO3- transporter family | chr1:5310001-5314094 REVERSE LENGTH=4094	boron transporter 4-like
MD09G1228500			AP2-like ethylene-responsive transcription factor At1g16060
MD09G1228600			tubby-like protein 8
MD09G1232400	AT4G19420.2	Symbols: | Pectinacetylesterase family protein | chr4:10587166-10590588 REVERSE LENGTH=3423	pectin acetylesterase 8-like
MD09G1232700			transcription factor TCP4-like
MD09G1238500	AT2G42580.1	Symbols: TTL3, VIT | tetratricopetide-repeat thioredoxin-like 3 | chr2:17728715-17731718 FORWARD LENGTH=3004	inactive TPR repeat-containing thioredoxin TTL3
MD09G1241900			protein E6-like
MD09G1243900	AT1G03780.2	Symbols: TPX2 | targeting protein for XKLP2 | chr1:947520-951827 REVERSE LENGTH=4308	protein TPX2
MD09G1249600	AT4G31980.1	Symbols: | unknown protein; CONTAINS InterPro DOMAIN/s: Protein of unknown function DUF247, plant (InterPro:IPR004158), Protein of unknown function DUF862, eukaryotic (InterPro:IPR008580); BEST Arabidopsis thaliana protein match is: Plant protein of unknown function (DUF247) (TAIR:AT5G11290.1); Has 1967 Blast hits to 1844 proteins in 183 species: Archae - 0; Bacteria - 6; Metazoa - 223; Fungi - 8…	UPF0481 protein At3g47200-like
MD09G1252100	AT5G38410.1	Symbols: | Ribulose bisphosphate carboxylase (small chain) family protein | chr5:15377173-15378416 REVERSE LENGTH=1244	ribulose bisphosphate carboxylase small chain, chloroplastic
MD09G1256000	AT1G75800.1	Symbols: | Pathogenesis-related thaumatin superfamily protein | chr1:28458782-28460854 FORWARD LENGTH=2073	thaumatin-like protein
MD09G1256300	AT1G75800.1	Symbols: | Pathogenesis-related thaumatin superfamily protein | chr1:28458782-28460854 FORWARD LENGTH=2073	thaumatin-like protein
MD09G1263900	AT1G74670.1	Symbols: | Gibberellin-regulated family protein | chr1:28053286-28054149 FORWARD LENGTH=864	protein RSI-1
MD09G1270700	AT5G37630.1	Symbols: EMB2656 | ARM repeat superfamily protein | chr5:14947330-14952765 FORWARD LENGTH=5436	condensin complex subunit 3 isoform X1
MD09G1285100	AT4G01970.1	Symbols: AtSTS, STS | stachyose synthase | chr4:853922-857008 REVERSE LENGTH=3087	stachyose synthase-like
MD10G1017300	AT1G78780.2	Symbols: | pathogenesis-related family protein | chr1:29621344-29622447 REVERSE LENGTH=1104	pathogen-related protein-like
MD10G1020900	AT5G17680.1	Symbols: | disease resistance protein (TIR-NBS-LRR class), putative | chr5:5822999-5827153 FORWARD LENGTH=4155	TMV resistance protein N-like isoform X1
MD10G1036400			3-ketoacyl-CoA synthase 1-like
MD10G1041100	AT2G03710.3	Symbols: SEP4, AGL3 | K-box region and MADS-box transcription factor family protein | chr2:1129289-1131838 FORWARD LENGTH=2550	truncated transcription factor CAULIFLOWER A-like
MD10G1043200	AT4G09650.1	Symbols: ATPD | ATP synthase delta-subunit gene | chr4:6100743-6101708 FORWARD LENGTH=966	ATP synthase delta chain, chloroplastic-like
MD10G1054400	AT4G38070.1	Symbols: | basic helix-loop-helix (bHLH) DNA-binding superfamily protein | chr4:17876535-17882569 FORWARD LENGTH=6035	uncharacterized protein At4g38062-like
MD10G1061300	AT2G21220.1	Symbols: | SAUR-like auxin-responsive protein family | chr2:9089326-9089813 FORWARD LENGTH=488	auxin-responsive protein SAUR50-like
MD10G1063600	AT4G38970.1	Symbols: FBA2 | fructose-bisphosphate aldolase 2 | chr4:18163496-18165740 REVERSE LENGTH=2245	fructose-bisphosphate aldolase 1, chloroplastic
MD10G1063800			endoglucanase 24-like
MD10G1066500	AT2G16440.1	Symbols: MCM4 | Minichromosome maintenance (MCM2/3/5) family protein | chr2:7126357-7130685 REVERSE LENGTH=4329	DNA replication licensing factor MCM4
MD10G1067800	AT4G36360.1	Symbols: BGAL3 | beta-galactosidase 3 | chr4:17176342-17181261 REVERSE LENGTH=4920	beta-galactosidase 3-like
MD10G1070400	AT2G21540.2	Symbols: SFH3 | SEC14-like 3 | chr2:9220764-9224374 REVERSE LENGTH=3611	phosphatidylinositol/phosphatidylcholine transfer protein SFH3-like
MD10G1076700	AT4G34500.1	Symbols: | Protein kinase superfamily protein | chr4:16487754-16490954 REVERSE LENGTH=3201	probable receptor-like serine/threonine-protein kinase At4g34500
MD10G1077900	AT1G49320.1	Symbols: ATUSPL1, USPL1 | unknown seed protein like 1 | chr1:18246305-18247992 FORWARD LENGTH=1688	BURP domain protein USPL1-like
MD10G1083200	AT3G18890.1	Symbols: | NAD(P)-binding Rossmann-fold superfamily protein | chr3:6511023-6514994 FORWARD LENGTH=3972	protein TIC 62, chloroplastic
MD10G1088400	AT3G19050.1	Symbols: POK2 | phragmoplast orienting kinesin 2 | chr3:6577724-6590188 FORWARD LENGTH=12465	kinesin-like protein KIN-12D
MD10G1091100	AT2G03550.1	Symbols: | alpha/beta-Hydrolases superfamily protein | chr2:1077036-1078083 FORWARD LENGTH=1048	2-hydroxyisoflavanone dehydratase-like
MD10G1101200	AT5G49690.1	Symbols: | UDP-Glycosyltransferase superfamily protein | chr5:20189655-20191390 REVERSE LENGTH=1736	UDP-glycosyltransferase 91C1-like
MD10G1110000	AT3G49780.1	Symbols: ATPSK4, ATPSK3 (FORMER SYMBOL), PSK4 | phytosulfokine 4 precursor | chr3:18465679-18466376 FORWARD LENGTH=698	phytosulfokines-like
MD10G1117900			hypothetical protein DVH24_034490
MD10G1120200	AT4G34880.1	Symbols: | Amidase family protein | chr4:16615549-16617424 FORWARD LENGTH=1876	probable amidase At4g34880
MD10G1121700	AT2G21050.1	Symbols: LAX2 | like AUXIN RESISTANT 2 | chr2:9034090-9036636 FORWARD LENGTH=2547	auxin transporter-like protein 2
MD10G1121900	AT4G38660.1	Symbols: | Pathogenesis-related thaumatin superfamily protein | chr4:18066177-18067873 REVERSE LENGTH=1697	thaumatin-like protein 1b
MD10G1127200			nitrate regulatory gene2 protein-like
MD10G1139200	AT1G20610.1	Symbols: CYCB2;3 | Cyclin B2;3 | chr1:7134790-7137781 REVERSE LENGTH=2992	G2/mitotic-specific cyclin-2-like
MD10G1172300	AT3G09270.1	Symbols: ATGSTU8, GSTU8 | glutathione S-transferase TAU 8 | chr3:2848289-2849289 REVERSE LENGTH=1001	glutathione transferase GST 23-like
MD10G1178300	AT2G31270.1	Symbols: ATCDT1A, CDT1A, CDT1 | homolog of yeast CDT1 A | chr2:13329009-13331830 FORWARD LENGTH=2822	CDT1-like protein a, chloroplastic
MD10G1184700	AT3G54700.1	Symbols: PHT1;7 | phosphate transporter 1;7 | chr3:20248425-20250070 REVERSE LENGTH=1646	inorganic phosphate transporter 1-4
MD10G1191600	AT1G08230.2	Symbols: | Transmembrane amino acid transporter family protein | chr1:2583654-2586744 REVERSE LENGTH=3091	GABA transporter 1-like
MD10G1192800	AT3G54650.1	Symbols: FBL17 | RNI-like superfamily protein | chr3:20225773-20228921 REVERSE LENGTH=3149	F-box/LRR-repeat protein 17
MD10G1192900	AT3G23050.1	Symbols: IAA7, AXR2 | indole-3-acetic acid 7 | chr3:8194679-8197153 FORWARD LENGTH=2475	auxin-induced protein AUX28-like
MD10G1197400	AT1G72250.2	Symbols: | Di-glucose binding protein with Kinesin motor domain | chr1:27192845-27198314 FORWARD LENGTH=5470	kinesin-like protein KIN-14Q isoform X1
MD10G1198300	AT1G79040.1	Symbols: PSBR | photosystem II subunit R | chr1:29736016-29737009 FORWARD LENGTH=994	photosystem II 10 kDa polypeptide, chloroplastic
MD10G1201800	AT2G22900.1	Symbols: | Galactosyl transferase GMA12/MNN10 family protein | chr2:9744225-9746292 REVERSE LENGTH=2068	putative glycosyltransferase 7
MD10G1203200	AT1G56070.1	Symbols: LOS1 | Ribosomal protein S5/Elongation factor G/III/V family protein | chr1:20967930-20971742 REVERSE LENGTH=3813	elongation factor 2
MD10G1221000	AT4G20320.2	Symbols: | CTP synthase family protein | chr4:10974463-10979464 FORWARD LENGTH=5002	CTP synthase
MD10G1224100	AT4G20260.3	Symbols: PCAP1 | plasma-membrane associated cation-binding protein 1 | chr4:10940746-10943495 FORWARD LENGTH=2750	plasma membrane-associated cation-binding protein 1
MD10G1224200	AT5G44635.1	Symbols: MCM6 | minichromosome maintenance (MCM2/3/5) family protein | chr5:18006431-18010542 REVERSE LENGTH=4112	DNA replication licensing factor MCM6
MD10G1225100			probable GMP synthase [glutamine-hydrolyzing]
MD10G1226800	AT2G40980.1	Symbols: | Protein kinase superfamily protein | chr2:17102090-17104802 FORWARD LENGTH=2713	Kinase superfamily protein isoform 1
MD10G1226900	AT5G44730.1	Symbols: | Haloacid dehalogenase-like hydrolase (HAD) superfamily protein | chr5:18045496-18046806 REVERSE LENGTH=1311	haloacid dehalogenase-like hydrolase domain-containing protein 3
MD10G1228000	AT2G34930.1	Symbols: | disease resistance family protein / LRR family protein | chr2:14737066-14739904 REVERSE LENGTH=2839	receptor-like protein 12
MD10G1231700	AT2G35130.1	Symbols: | Tetratricopeptide repeat (TPR)-like superfamily protein | chr2:14807449-14810229 REVERSE LENGTH=2781	pentatricopeptide repeat-containing protein At2g35130 isoform X1
MD10G1238200	AT2G43000.1	Symbols: anac042, NAC042 | NAC domain containing protein 42 | chr2:17880615-17882636 REVERSE LENGTH=2022	transcription factor JUNGBRUNNEN 1-like
MD10G1238800	AT1G31330.1	Symbols: PSAF | photosystem I subunit F | chr1:11214824-11216037 REVERSE LENGTH=1214	photosystem I reaction center subunit III, chloroplastic
MD10G1240500	AT5G36110.1	Symbols: CYP716A1 | cytochrome P450, family 716, subfamily A, polypeptide 1 | chr5:14195377-14197613 FORWARD LENGTH=2237	beta-amyrin 28-oxidase
MD10G1246900	AT5G56550.1	Symbols: OXS3, ATOXS3 | oxidative stress 3 | chr5:22895616-22896653 REVERSE LENGTH=1038	uncharacterized protein LOC103450653
MD10G1254300	AT4G21120.1	Symbols: AAT1, CAT1 | amino acid transporter 1 | chr4:11270045-11273973 FORWARD LENGTH=3929	cationic amino acid transporter 1-like
MD10G1256300	AT5G07220.1	Symbols: ATBAG3, BAG3 | BCL-2-associated athanogene 3 | chr5:2265256-2266967 REVERSE LENGTH=1712	BAG family molecular chaperone regulator 3-like
MD10G1262000			gibberellin 2-beta-dioxygenase-like
MD10G1265300			chlorophyll a-b binding protein of LHCII type 1
MD10G1269500	AT1G29630.2	Symbols: | 5'-3' exonuclease family protein | chr1:10349427-10353736 FORWARD LENGTH=4310	exonuclease 1 isoform X1
MD10G1273200	AT3G14840.2	Symbols: | Leucine-rich repeat transmembrane protein kinase | chr3:4988107-4994058 FORWARD LENGTH=5952	probable leucine-rich repeat receptor-like serine/threonine-protein kinase At3g14840
MD10G1273300	AT3G14840.2	Symbols: | Leucine-rich repeat transmembrane protein kinase | chr3:4988107-4994058 FORWARD LENGTH=5952	probable leucine-rich repeat receptor-like serine/threonine-protein kinase At3g14840 isoform X1
MD10G1275000	AT1G29300.1	Symbols: UNE1 | Plant protein of unknown function (DUF641) | chr1:10247780-10249594 REVERSE LENGTH=1815	IRK-interacting protein
MD10G1277800	AT2G34190.1	Symbols: | Xanthine/uracil permease family protein | chr2:14436809-14439516 FORWARD LENGTH=2708	nucleobase-ascorbate transporter 2
MD10G1278400			CBL-interacting protein kinase 5
MD10G1282700	AT4G18570.1	Symbols: | Tetratricopeptide repeat (TPR)-like superfamily protein | chr4:10231218-10234693 FORWARD LENGTH=3476	protein CHUP1, chloroplastic
MD10G1286300	AT5G47220.1	Symbols: ATERF2, ATERF-2, ERF2 | ethylene responsive element binding factor 2 | chr5:19171862-19172823 REVERSE LENGTH=962	pathogenesis-related genes transcriptional activator PTI5-like
MD10G1287500	AT5G65360.1	Symbols: | Histone superfamily protein | chr5:26119859-26120581 REVERSE LENGTH=723	histone H3.2
MD10G1288100	AT1G28480.1	Symbols: GRX480, roxy19 | Thioredoxin superfamily protein | chr1:10013474-10014073 REVERSE LENGTH=600	glutaredoxin-C9
MD10G1289700			protein E6
MD10G1291400			hypothetical protein DVH24_011491
MD10G1293100	AT2G33790.1	Symbols: ATAGP30, AGP30 | arabinogalactan protein 30 | chr2:14293561-14295271 REVERSE LENGTH=1711	non-classical arabinogalactan protein 31-like
MD10G1293600	AT4G32480.1	Symbols: | Protein of unknown function (DUF506) | chr4:15676404-15677973 FORWARD LENGTH=1570	uncharacterized protein LOC103422396
MD10G1294600			clavaminate synthase-like protein At3g21360
MD10G1295900	AT4G04930.1	Symbols: DES-1-LIKE | fatty acid desaturase family protein | chr4:2509133-2511145 FORWARD LENGTH=2013	sphingolipid delta(4)-desaturase DES1-like
MD10G1299400			polyphenol oxidase
MD10G1304600	AT4G21440.1	Symbols: ATMYB102, ATM4, MYB102 | MYB-like 102 | chr4:11418246-11419760 REVERSE LENGTH=1515	protein ODORANT1-like
MD10G1311700	AT4G05180.1	Symbols: PSBQ, PSBQ-2, PSII-Q | photosystem II subunit Q-2 | chr4:2671822-2673243 REVERSE LENGTH=1422	oxygen-evolving enhancer protein 3-2, chloroplastic
MD10G1311800	AT4G21270.1	Symbols: ATK1, KATA, KATAP | kinesin 1 | chr4:11329363-11334135 REVERSE LENGTH=4773	kinesin-like protein KIN-14C
MD10G1311900	AT1G11530.1	Symbols: ATCXXS1, CXXS1 | C-terminal cysteine residue is changed to a serine 1 | chr1:3874437-3875484 FORWARD LENGTH=1048	thioredoxin-like protein CXXS1
MD10G1314500	AT4G21200.1	Symbols: ATGA2OX8, GA2OX8 | gibberellin 2-oxidase 8 | chr4:11302685-11304032 FORWARD LENGTH=1348	gibberellin 2-beta-dioxygenase 8 isoform X1
MD10G1319300	AT4G21820.1	Symbols: | binding;calmodulin binding | chr4:11577524-11584053 FORWARD LENGTH=6530	abnormal spindle-like microcephaly-associated protein homolog
MD10G1323100	AT1G11820.2	Symbols: | O-Glycosyl hydrolases family 17 protein | chr1:3991027-3993598 REVERSE LENGTH=2572	glucan endo-1,3-beta-glucosidase 1
MD10G1323500	AT4G22010.1	Symbols: sks4 | SKU5 similar 4 | chr4:11663324-11666715 FORWARD LENGTH=3392	L-ascorbate oxidase homolog
MD10G1324500	AT1G62300.1	Symbols: WRKY6, ATWRKY6 | WRKY family transcription factor | chr1:23016683-23019279 REVERSE LENGTH=2597	probable WRKY transcription factor 31
MD10G1329000	AT4G05520.2	Symbols: ATEHD2, EHD2 | EPS15 homology domain 2 | chr4:2804451-2807929 FORWARD LENGTH=3479	EH domain-containing protein 2-like
MD10G1331600	AT3G51970.1	Symbols: ATSAT1, ASAT1, ATASAT1 | acyl-CoA sterol acyl transferase 1 | chr3:19284339-19285582 FORWARD LENGTH=1244	acyl-CoA--sterol O-acyltransferase 1-like
MD10G1331800	AT3G07880.1	Symbols: SCN1 | Immunoglobulin E-set superfamily protein | chr3:2513971-2515823 FORWARD LENGTH=1853	rho GDP-dissociation inhibitor 1
MD10G1342500	AT2G44190.1	Symbols: EDE1, QWRF5 | Family of unknown function (DUF566) | chr2:18272191-18274497 FORWARD LENGTH=2307	protein ENDOSPERM DEFECTIVE 1-like
MD11G1009700	AT3G13620.1	Symbols: | Amino acid permease family protein | chr3:4450745-4452624 REVERSE LENGTH=1880	probable polyamine transporter At3g13620
MD11G1012300	AT1G55230.1	Symbols: | Family of unknown function (DUF716) | chr1:20602819-20603924 FORWARD LENGTH=1106	transmembrane protein 45A
MD11G1012800	AT1G69770.1	Symbols: CMT3 | chromomethylase 3 | chr1:26248318-26253585 REVERSE LENGTH=5268	DNA (cytosine-5)-methyltransferase CMT3
MD11G1019000	AT1G72300.1	Symbols: | Leucine-rich receptor-like protein kinase family protein | chr1:27217477-27221123 REVERSE LENGTH=3647	receptor-like protein 2
MD11G1027000	AT2G26760.1	Symbols: CYCB1;4 | Cyclin B1;4 | chr2:11401329-11403427 FORWARD LENGTH=2099	G2/mitotic-specific cyclin S13-7-like
MD11G1027600	AT5G65360.1	Symbols: | Histone superfamily protein | chr5:26119859-26120581 REVERSE LENGTH=723	Histone H3.2
MD11G1028000	AT5G12930.1	Symbols: | unknown protein; Has 1807 Blast hits to 1807 proteins in 277 species: Archae - 0; Bacteria - 0; Metazoa - 736; Fungi - 347; Plants - 385; Viruses - 0; Other Eukaryotes - 339 (source: NCBI BLink). | chr5:4082890-4085297 REVERSE LENGTH=2408	inactive rhomboid protein
MD11G1036500	AT2G35190.1	Symbols: NPSN11, ATNPSN11, NSPN11 | novel plant snare 11 | chr2:14830626-14833319 FORWARD LENGTH=2694	novel plant SNARE 11
MD11G1041500	AT1G55740.1	Symbols: AtSIP1, SIP1 | seed imbibition 1 | chr1:20835366-20838778 REVERSE LENGTH=3413	probable galactinol--sucrose galactosyltransferase 1
MD11G1051800	AT5G58300.2	Symbols: | Leucine-rich repeat protein kinase family protein | chr5:23572341-23574871 FORWARD LENGTH=2531	probable inactive receptor kinase At5g58300
MD11G1052100	AT4G27950.1	Symbols: CRF4 | cytokinin response factor 4 | chr4:13909569-13910859 REVERSE LENGTH=1291	pathogenesis-related genes transcriptional activator PTI6-like
MD11G1054000	AT2G40620.1	Symbols: | Basic-leucine zipper (bZIP) transcription factor family protein | chr2:16954541-16956978 REVERSE LENGTH=2438	transcription factor RF2b-like
MD11G1070100	AT3G08530.1	Symbols: | Clathrin, heavy chain | chr3:2586806-2595572 REVERSE LENGTH=8767	clathrin heavy chain 1
MD11G1070800	AT3G47340.1	Symbols: ASN1, DIN6, AT-ASN1 | glutamine-dependent asparagine synthase 1 | chr3:17437884-17441242 REVERSE LENGTH=3359	asparagine synthetase [glutamine-hydrolyzing]
MD11G1071600			gibberellin 2-beta-dioxygenase 8
MD11G1079900	AT2G29640.1	Symbols: JOSL | JOSEPHIN-like protein | chr2:12671206-12673300 FORWARD LENGTH=2095	josephin-like protein
MD11G1091200	AT5G02020.1	Symbols: SIS | Encodes a protein involved in salt tolerance, names SIS (Salt Induced Serine rich). | chr5:386082-388123 REVERSE LENGTH=2042	uncharacterized protein LOC103429906 isoform X2
MD11G1093100	AT2G29380.1	Symbols: HAI3 | highly ABA-induced PP2C gene 3 | chr2:12608702-12610167 FORWARD LENGTH=1466	probable protein phosphatase 2C 24
MD11G1096300	AT3G55530.1	Symbols: SDIR1 | RING/U-box superfamily protein | chr3:20595126-20597603 REVERSE LENGTH=2478	E3 ubiquitin-protein ligase SDIR1-like isoform X1
MD11G1097900	AT5G59450.1	Symbols: | GRAS family transcription factor | chr5:23974668-23976791 FORWARD LENGTH=2124	scarecrow-like protein 30
MD11G1098900	AT2G29065.1	Symbols: | GRAS family transcription factor | chr2:12484843-12486983 FORWARD LENGTH=2141	scarecrow-like protein 33
MD11G1109200	AT3G09390.1	Symbols: MT2A, ATMT-K, ATMT-1 | metallothionein 2A | chr3:2889486-2890229 REVERSE LENGTH=744	metallothionein-like protein type 2
MD11G1110300	AT3G53750.1	Symbols: ACT3 | actin 3 | chr3:19915288-19917641 FORWARD LENGTH=2354	actin
MD11G1112600	AT4G23660.2	Symbols: PPT1 | polyprenyltransferase 1 | chr4:12327694-12331679 REVERSE LENGTH=3986	4-hydroxybenzoate polyprenyltransferase, mitochondrial-like
MD11G1124400	AT3G45600.1	Symbols: TET3 | tetraspanin3 | chr3:16733755-16735951 REVERSE LENGTH=2197	tetraspanin-3-like
MD11G1135900			probable serine/threonine-protein kinase PBL28 isoform X1
MD11G1139700	AT2G28250.2	Symbols: NCRK | Protein kinase superfamily protein | chr2:12043482-12046537 FORWARD LENGTH=3056	receptor-like serine/threonine-protein kinase NCRK isoform X1
MD11G1145300			auxin-responsive protein SAUR50-like
MD11G1146700			xyloglucan endotransglucosylase/hydrolase protein 31-like
MD11G1148800	AT3G44890.1	Symbols: RPL9 | ribosomal protein L9 | chr3:16386434-16388466 FORWARD LENGTH=2033	50S ribosomal protein L9, chloroplastic
MD11G1149100	AT3G45980.1	Symbols: H2B, HTB9 | Histone superfamily protein | chr3:16897287-16898013 REVERSE LENGTH=727	probable histone H2B.1
MD11G1153800	AT5G22810.1	Symbols: | GDSL-like Lipase/Acylhydrolase superfamily protein | chr5:7621568-7623367 FORWARD LENGTH=1800	GDSL esterase/lipase At5g22810
MD11G1162900	AT1G08280.1	Symbols: | Glycosyltransferase family 29 (sialyltransferase) family protein | chr1:2608408-2609853 FORWARD LENGTH=1446	beta-1,6-galactosyltransferase GALT29A
MD11G1166500	AT5G22400.1	Symbols: | Rho GTPase activating protein with PAK-box/P21-Rho-binding domain | chr5:7422716-7425467 REVERSE LENGTH=2752	rho GTPase-activating protein 1
MD11G1169900	AT1G08380.1	Symbols: PSAO | photosystem I subunit O | chr1:2640813-2641828 REVERSE LENGTH=1016	photosystem I subunit O
MD11G1170000	AT3G11590.1	Symbols: | unknown protein; LOCATED IN: plasma membrane; EXPRESSED IN: 22 plant structures; EXPRESSED DURING: 13 growth stages; BEST Arabidopsis thaliana protein match is: unknown protein (TAIR:AT5G22310.1); Has 22320 Blast hits to 15179 proteins in 1213 species: Archae - 372; Bacteria - 2307; Metazoa - 10906; Fungi - 1700; Plants - 1146; Viruses - 65; Other Eukaryotes - 5824 (source: NCBI BLink)…	myosin heavy chain, cardiac muscle isoform-like
MD11G1176500	AT3G44050.1	Symbols: | P-loop containing nucleoside triphosphate hydrolases superfamily protein | chr3:15818738-15824861 FORWARD LENGTH=6124	kinesin-like protein KIN-12E
MD11G1178000	AT5G20950.2	Symbols: | Glycosyl hydrolase family protein | chr5:7107376-7111311 REVERSE LENGTH=3936	beta-glucosidase BoGH3B
MD11G1182500	AT5G21105.1	Symbols: | Plant L-ascorbate oxidase | chr5:7172687-7177841 FORWARD LENGTH=5155	L-ascorbate oxidase-like
MD11G1189300	AT3G51950.2	Symbols: | Zinc finger (CCCH-type) family protein / RNA recognition motif (RRM)-containing protein | chr3:19277778-19281326 REVERSE LENGTH=3549	zinc finger CCCH domain-containing protein 53-like
MD11G1191900	AT1G51400.1	Symbols: | Photosystem II 5 kD protein | chr1:19052023-19052582 REVERSE LENGTH=560	photosystem II 5 kDa protein, chloroplastic-like
MD11G1195700	AT4G12420.2	Symbols: SKU5 | Cupredoxin superfamily protein | chr4:7349267-7353135 REVERSE LENGTH=3869	monocopper oxidase-like protein SKS1
MD11G1195800	AT1G62660.1	Symbols: | Glycosyl hydrolases family 32 protein | chr1:23199718-23203765 FORWARD LENGTH=4048	beta-fructofuranosidase, soluble isoenzyme I-like
MD11G1196300	AT1G50420.1	Symbols: SCL3, SCL-3 | scarecrow-like 3 | chr1:18677926-18680117 REVERSE LENGTH=2192	scarecrow-like protein 3
MD11G1200000			vegetative cell wall protein gp1-like
MD11G1206000	AT3G20150.1	Symbols: | Kinesin motor family protein | chr3:7031332-7037010 FORWARD LENGTH=5679	kinesin-like protein KIN-12F
MD11G1207100	AT4G26690.1	Symbols: SHV3, MRH5, GPDL2 | PLC-like phosphodiesterase family protein | chr4:13456434-13460060 REVERSE LENGTH=3627	glycerophosphodiester phosphodiesterase GDPDL3-like
MD11G1207200			sodium/hydrogen exchanger 4
MD11G1210200	AT4G26790.2	Symbols: | GDSL-like Lipase/Acylhydrolase superfamily protein | chr4:13487706-13489376 FORWARD LENGTH=1671	GDSL esterase/lipase At4g26790-like
MD11G1214700	AT3G20475.1	Symbols: ATMSH5, MSH5 | MUTS-homologue 5 | chr3:7143454-7151014 FORWARD LENGTH=7561	DNA mismatch repair protein MSH5
MD11G1214800	AT5G55050.1	Symbols: | GDSL-like Lipase/Acylhydrolase superfamily protein | chr5:22337701-22340100 FORWARD LENGTH=2400	GDSL esterase/lipase At5g55050-like
MD11G1217400	AT5G54940.2	Symbols: | Translation initiation factor SUI1 family protein | chr5:22308271-22309410 REVERSE LENGTH=1140	protein translation factor SUI1 homolog
MD11G1219900	AT5G07990.1	Symbols: TT7, CYP75B1, D501 | Cytochrome P450 superfamily protein | chr5:2560394-2563109 FORWARD LENGTH=2716	cytochrome P450 CYP736A12-like
MD11G1220400	AT5G07990.1	Symbols: TT7, CYP75B1, D501 | Cytochrome P450 superfamily protein | chr5:2560394-2563109 FORWARD LENGTH=2716	cytochrome P450 CYP736A12
MD11G1220600	AT5G07990.1	Symbols: TT7, CYP75B1, D501 | Cytochrome P450 superfamily protein | chr5:2560394-2563109 FORWARD LENGTH=2716	cytochrome P450 CYP736A12
MD11G1221500
MD11G1232500	AT4G27290.1	Symbols: | S-locus lectin protein kinase family protein | chr4:13666281-13669202 FORWARD LENGTH=2922	G-type lectin S-receptor-like serine/threonine-protein kinase At4g27290 isoform X1
MD11G1236900	AT5G54270.1	Symbols: LHCB3, LHCB3*1 | light-harvesting chlorophyll B-binding protein 3 | chr5:22038273-22039568 FORWARD LENGTH=1296	chlorophyll a-b binding protein 13, chloroplastic
MD11G1241700	AT5G54190.1	Symbols: PORA | protochlorophyllide oxidoreductase A | chr5:21990912-21992812 REVERSE LENGTH=1901	protochlorophyllide reductase, chloroplastic
MD11G1251300			protein DETOXIFICATION 19-like
MD11G1260200	AT1G53270.1	Symbols: | ABC-2 type transporter family protein | chr1:19862878-19864650 FORWARD LENGTH=1773	ABC transporter G family member 10
MD11G1277100			protein LONGIFOLIA 1
MD11G1277800	AT4G14640.1	Symbols: CAM8, AtCML8 | calmodulin 8 | chr4:8397712-8400076 FORWARD LENGTH=2365	calmodulin-like protein 11
MD11G1279900	AT3G22810.1	Symbols: | Plant protein of unknown function (DUF828) with plant pleckstrin homology-like region | chr3:8068516-8071559 FORWARD LENGTH=3044	VAN3-binding protein
MD11G1284700	AT3G63200.1	Symbols: PLP9, PLA IIIB | PATATIN-like protein 9 | chr3:23345902-23347564 FORWARD LENGTH=1663	probable inactive patatin-like protein 9
MD11G1284800	AT5G19330.1	Symbols: ARIA | ARM repeat protein interacting with ABF2 | chr5:6508300-6512759 REVERSE LENGTH=4460	ARM REPEAT PROTEIN INTERACTING WITH ABF2-like
MD11G1288800			adenylate isopentenyltransferase 3, chloroplastic
MD11G1296900			rho GTPase-activating protein 2-like
MD11G1298300			classical arabinogalactan protein 26
MD11G1304000	AT5G27690.1	Symbols: | Heavy metal transport/detoxification superfamily protein | chr5:9803764-9805160 FORWARD LENGTH=1397	heavy metal-associated isoprenylated plant protein 36-like
MD11G1307100	AT4G02290.1	Symbols: AtGH9B13, GH9B13 | glycosyl hydrolase 9B13 | chr4:1002394-1005253 REVERSE LENGTH=2860	endoglucanase 17
MD11G1309800	AT3G62860.1	Symbols: | alpha/beta-Hydrolases superfamily protein | chr3:23239446-23242251 REVERSE LENGTH=2806	caffeoylshikimate esterase-like
MD11G1310800	AT4G02440.1	Symbols: EID1 | F-box family protein | chr4:1072481-1073779 FORWARD LENGTH=1299	phytochrome A-associated F-box protein
MD11G1310900	AT2G47710.1	Symbols: | Adenine nucleotide alpha hydrolases-like superfamily protein | chr2:19554834-19556065 REVERSE LENGTH=1232	universal stress protein PHOS34-like
MD11G1315900	AT1G02640.1	Symbols: BXL2, ATBXL2 | beta-xylosidase 2 | chr1:564205-567769 FORWARD LENGTH=3565	probable beta-D-xylosidase 2
MD12G1000200	AT1G08560.1	Symbols: SYP111, KN, ATSYP111 | syntaxin of plants 111 | chr1:2709632-2710912 REVERSE LENGTH=1281	syntaxin-related protein KNOLLE
MD12G1011800	AT5G17850.1	Symbols: | Sodium/calcium exchanger family protein | chr5:5899253-5900932 FORWARD LENGTH=1680	cation/calcium exchanger 2-like
MD12G1017300	AT1G64980.1	Symbols: | Nucleotide-diphospho-sugar transferases superfamily protein | chr1:24137517-24139276 REVERSE LENGTH=1760	protein CDI
MD12G1021000	AT1G66950.1	Symbols: PDR11, ATPDR11 | pleiotropic drug resistance 11 | chr1:24978205-24984619 FORWARD LENGTH=6415	pleiotropic drug resistance protein 2-like
MD12G1023300	AT3G52820.1	Symbols: ATPAP22, PAP22 | purple acid phosphatase 22 | chr3:19573944-19576977 REVERSE LENGTH=3034	purple acid phosphatase 22-like
MD12G1027900			uncharacterized protein LOC103449476
MD12G1028000	AT2G36200.1	Symbols: | P-loop containing nucleoside triphosphate hydrolases superfamily protein | chr2:15179869-15185314 REVERSE LENGTH=5446	kinesin-like protein KIN-5C
MD12G1030700			WD repeat-containing protein LWD1-like
MD12G1039500	AT5G52340.1	Symbols: ATEXO70A2, EXO70A2 | exocyst subunit exo70 family protein A2 | chr5:21250802-21253939 FORWARD LENGTH=3138	exocyst complex component EXO70A1
MD12G1046200	AT3G54750.3	Symbols: | unknown protein; FUNCTIONS IN: molecular_function unknown; INVOLVED IN: biological_process unknown; LOCATED IN: cellular_component unknown; EXPRESSED IN: 24 plant structures; EXPRESSED DURING: 15 growth stages. | chr3:20264634-20268798 REVERSE LENGTH=4165	protein downstream neighbor of son homolog
MD12G1048200			glutathione S-transferase T3-like
MD12G1051200	AT2G44130.1	Symbols: | Galactose oxidase/kelch repeat superfamily protein | chr2:18253610-18255054 FORWARD LENGTH=1445	F-box/kelch-repeat protein At2g44130-like
MD12G1056900	AT3G12110.1	Symbols: ACT11 | actin-11 | chr3:3857843-3859798 FORWARD LENGTH=1956	actin
MD12G1061300	AT3G57880.1	Symbols: | Calcium-dependent lipid-binding (CaLB domain) plant phosphoribosyltransferase family protein | chr3:21430983-21434600 REVERSE LENGTH=3618	FT-interacting protein 3
MD12G1062400	AT2G42260.1	Symbols: UVI4, PYM | uv-b-insensitive 4 | chr2:17601955-17603633 REVERSE LENGTH=1679	protein POLYCHOME-like
MD12G1062600	AT2G42280.1	Symbols: | basic helix-loop-helix (bHLH) DNA-binding superfamily protein | chr2:17611283-17613487 REVERSE LENGTH=2205	transcription factor bHLH130-like
MD12G1062900	AT3G57830.1	Symbols: | Leucine-rich repeat protein kinase family protein | chr3:21419517-21422546 FORWARD LENGTH=3030	receptor protein kinase-like protein ZAR1
MD12G1063900	AT3G57800.2	Symbols: | basic helix-loop-helix (bHLH) DNA-binding superfamily protein | chr3:21407809-21411721 REVERSE LENGTH=3913	transcription factor bHLH48-like
MD12G1064000	AT3G57800.2	Symbols: | basic helix-loop-helix (bHLH) DNA-binding superfamily protein | chr3:21407809-21411721 REVERSE LENGTH=3913	transcription factor bHLH48-like
MD12G1076000			kinesin-like protein KIN-14L
MD12G1076900	AT2G41820.1	Symbols: | Leucine-rich repeat protein kinase family protein | chr2:17446744-17450071 FORWARD LENGTH=3328	leucine-rich repeat receptor-like tyrosine-protein kinase PXC3
MD12G1079700			protein PATRONUS 1-like
MD12G1083500			hypothetical protein C1H46_043216
MD12G1093900	AT5G06150.1	Symbols: CYC1BAT, CYCB1;2 | Cyclin family protein | chr5:1859279-1861649 REVERSE LENGTH=2371	G2/mitotic-specific cyclin S13-7-like
MD12G1108300	AT3G53190.1	Symbols: | Pectin lyase-like superfamily protein | chr3:19713928-19717595 FORWARD LENGTH=3668	probable pectate lyase 12
MD12G1110900			protein PHYTOCHROME KINASE SUBSTRATE 4
MD12G1114200	AT2G36970.1	Symbols: | UDP-Glycosyltransferase superfamily protein | chr2:15529006-15530749 FORWARD LENGTH=1744	UDP-glycosyltransferase 86A1-like
MD12G1118500	AT2G28370.1	Symbols: | Uncharacterised protein family (UPF0497) | chr2:12131554-12133704 FORWARD LENGTH=2151	CASP-like protein 5A1
MD12G1124300	AT3G53320.1	Symbols: | unknown protein; BEST Arabidopsis thaliana protein match is: unknown protein (TAIR:AT2G37070.1); Has 11044 Blast hits to 5993 proteins in 551 species: Archae - 8; Bacteria - 1486; Metazoa - 4078; Fungi - 1814; Plants - 348; Viruses - 112; Other Eukaryotes - 3198 (source: NCBI BLink). | chr3:19769176-19772369 REVERSE LENGTH=3194	rhoGEF domain-containing protein gxcI-like isoform X1
MD12G1131500	AT3G53490.1	Symbols: | unknown protein; FUNCTIONS IN: molecular_function unknown; INVOLVED IN: biological_process unknown; LOCATED IN: endomembrane system; BEST Arabidopsis thaliana protein match is: unknown protein (TAIR:AT5G02720.1); Has 70 Blast hits to 70 proteins in 13 species: Archae - 0; Bacteria - 0; Metazoa - 0; Fungi - 0; Plants - 70; Viruses - 0; Other Eukaryotes - 0 (source: NCBI BLink). | chr3:1…	valine-tRNA ligase
MD12G1132000	AT2G37360.1	Symbols: | ABC-2 type transporter family protein | chr2:15673442-15675920 REVERSE LENGTH=2479	ABC transporter G family member 20-like
MD12G1132800	AT2G39370.1	Symbols: | unknown protein; BEST Arabidopsis thaliana protein match is: unknown protein (TAIR:AT2G37380.1); Has 184 Blast hits to 178 proteins in 53 species: Archae - 0; Bacteria - 58; Metazoa - 9; Fungi - 0; Plants - 103; Viruses - 0; Other Eukaryotes - 14 (source: NCBI BLink). | chr2:16444130-16445266 REVERSE LENGTH=1137	probable membrane-associated kinase regulator 4
MD12G1136800	AT2G37420.1	Symbols: | ATP binding microtubule motor family protein | chr2:15700331-15705346 FORWARD LENGTH=5016	kinesin-like protein KIN-5B
MD12G1139800	AT5G59970.1	Symbols: | Histone superfamily protein | chr5:24146175-24146726 REVERSE LENGTH=552	histone H4
MD12G1142900	AT2G39700.1	Symbols: ATEXPA4, ATEXP4, ATHEXP ALPHA 1.6, EXPA4 | expansin A4 | chr2:16543832-16545584 REVERSE LENGTH=1753	alpha expansin
MD12G1158100	AT5G23860.2	Symbols: TUB8 | tubulin beta 8 | chr5:8042876-8044819 FORWARD LENGTH=1944	tubulin beta-1 chain-like
MD12G1158200	AT2G37970.1	Symbols: SOUL-1 | SOUL heme-binding family protein | chr2:15890972-15891843 FORWARD LENGTH=872	heme-binding-like protein At3g10130, chloroplastic
MD12G1162400	AT2G38120.1	Symbols: AUX1, WAV5, PIR1, MAP1 | Transmembrane amino acid transporter family protein | chr2:15972993-15977180 FORWARD LENGTH=4188	auxin transporter-like protein 2
MD12G1164800	AT2G40070.1	Symbols: | FUNCTIONS IN: molecular_function unknown; INVOLVED IN: biological_process unknown; LOCATED IN: cellular_component unknown; EXPRESSED IN: 17 plant structures; EXPRESSED DURING: 7 growth stages; BEST Arabidopsis thaliana protein match is: proline-rich family protein (TAIR:AT3G09000.1); Has 108635 Blast hits to 60786 proteins in 2176 species: Archae - 287; Bacteria - 15142; Metazoa - 3941…	serine/arginine repetitive matrix protein 1-like
MD12G1175700	AT2G18660.1	Symbols: PNP-A | plant natriuretic peptide A | chr2:8090658-8091656 REVERSE LENGTH=999	EG45-like domain containing protein
MD12G1176400	AT2G18660.1	Symbols: PNP-A | plant natriuretic peptide A | chr2:8090658-8091656 REVERSE LENGTH=999	EG45-like domain containing protein
MD12G1178200	AT5G01600.1	Symbols: ATFER1, FER1 | ferretin 1 | chr5:227953-230051 REVERSE LENGTH=2099	ferritin-4, chloroplastic-like
MD12G1199200	AT3G05890.1	Symbols: RCI2B | Low temperature and salt responsive protein family | chr3:1757631-1758492 REVERSE LENGTH=862	rare cold inducible protein
MD12G1200600	AT1G09460.1	Symbols: | Carbohydrate-binding X8 domain superfamily protein | chr1:3053901-3055360 FORWARD LENGTH=1460	uncharacterized threonine-rich GPI-anchored glycoprotein PJ4664.02
MD12G1206900	AT3G62550.1	Symbols: | Adenine nucleotide alpha hydrolases-like superfamily protein | chr3:23135984-23137173 FORWARD LENGTH=1190	universal stress protein A-like protein isoform X2
MD12G1215400	AT5G27670.1	Symbols: HTA7 | histone H2A 7 | chr5:9792561-9793456 REVERSE LENGTH=896	histone H2A.1
MD12G1219400	AT5G27550.1	Symbols: | P-loop containing nucleoside triphosphate hydrolases superfamily protein | chr5:9727454-9731341 REVERSE LENGTH=3888	kinesin-like protein KIN-14S isoform X1
MD12G1219500	AT3G05330.1	Symbols: ATN, ATTAN | cyclin family | chr3:1518882-1521494 REVERSE LENGTH=2613	probable microtubule-binding protein TANGLED
MD12G1219600	AT1G09000.1	Symbols: ANP1, MAPKKK1, NP1 | NPK1-related protein kinase 1 | chr1:2891037-2895182 FORWARD LENGTH=4146	mitogen-activated protein kinase kinase kinase ANP1 isoform X2
MD12G1223000			transcription factor bHLH94-like
MD12G1223900	AT1G54790.3	Symbols: | GDSL-like Lipase/Acylhydrolase superfamily protein | chr1:20440979-20442863 REVERSE LENGTH=1885	GDSL esterase/lipase At1g54790-like isoform X2
MD12G1225300	AT1G54730.2	Symbols: | Major facilitator superfamily protein | chr1:20424422-20425909 FORWARD LENGTH=1488	sugar transporter ERD6-like 5
MD12G1239000	AT1G60710.1	Symbols: ATB2 | NAD(P)-linked oxidoreductase superfamily protein | chr1:22354753-22356761 REVERSE LENGTH=2009	probable aldo-keto reductase 1 isoform X1
MD12G1244100	AT1G64260.1	Symbols: | MuDR family transposase | chr1:23847756-23849915 FORWARD LENGTH=2160	uncharacterized protein LOC103451044
MD12G1252500			GDSL esterase/lipase At5g33370-like
MD12G1255600	AT2G02360.1	Symbols: AtPP2-B10, PP2-B10 | phloem protein 2-B10 | chr2:619406-620768 REVERSE LENGTH=1363	putative F-box protein PP2-B12
MD12G1260300	AT4G12800.1	Symbols: PSAL | photosystem I subunit l | chr4:7521322-7522670 FORWARD LENGTH=1349	photosystem I reaction center subunit XI, chloroplastic
MD12G1261500	AT5G16250.1	Symbols: | unknown protein; BEST Arabidopsis thaliana protein match is: unknown protein (TAIR:AT3G02640.1); Has 1807 Blast hits to 1807 proteins in 277 species: Archae - 0; Bacteria - 0; Metazoa - 736; Fungi - 347; Plants - 385; Viruses - 0; Other Eukaryotes - 339 (source: NCBI BLink). | chr5:5310095-5310951 REVERSE LENGTH=857	uncharacterized protein LOC103451171
MD13G1000400	AT5G08380.1	Symbols: AtAGAL1, AGAL1 | alpha-galactosidase 1 | chr5:2694677-2697724 REVERSE LENGTH=3048	alpha-galactosidase 1-like
MD13G1001800	AT5G23400.1	Symbols: | Leucine-rich repeat (LRR) family protein | chr5:7880335-7882634 FORWARD LENGTH=2300	DNA-damage-repair/toleration protein DRT100
MD13G1004500	AT5G08260.1	Symbols: scpl35 | serine carboxypeptidase-like 35 | chr5:2657151-2661416 FORWARD LENGTH=4266	serine carboxypeptidase-like 35
MD13G1007700	AT3G19820.3	Symbols: DWF1 | cell elongation protein / DWARF1 / DIMINUTO (DIM) | chr3:6879617-6882121 REVERSE LENGTH=2505	delta(24)-sterol reductase
MD13G1009100	AT1G10850.1	Symbols: | Leucine-rich repeat protein kinase family protein | chr1:3611747-3614613 FORWARD LENGTH=2867	inactive leucine-rich repeat receptor-like serine/threonine-protein kinase At1g60630
MD13G1020000	AT1G14830.1	Symbols: ADL1C, ADL5, DRP1C, DL1C | DYNAMIN-like 1C | chr1:5107421-5111670 REVERSE LENGTH=4250	dynamin-related protein 1C
MD13G1033900	AT2G26710.1	Symbols: BAS1, CYP734A1, CYP72B1 | Cytochrome P450 superfamily protein | chr2:11380492-11383612 FORWARD LENGTH=3121	cytochrome P450 CYP749A22-like
MD13G1042700	AT1G68560.1	Symbols: ATXYL1, XYL1, TRG1 | alpha-xylosidase 1 | chr1:25734182-25738002 REVERSE LENGTH=3821	alpha-xylosidase 1
MD13G1044900	AT1G25510.1	Symbols: | Eukaryotic aspartyl protease family protein | chr1:8959186-8960848 REVERSE LENGTH=1663	protein ASPARTIC PROTEASE IN GUARD CELL 1
MD13G1046900	AT1G75290.1	Symbols: | NAD(P)-binding Rossmann-fold superfamily protein | chr1:28253890-28255173 FORWARD LENGTH=1284	leucoanthocyanidin reductase-like
MD13G1051300			E3 ubiquitin-protein ligase RNF181-like
MD13G1052600	AT3G25570.2	Symbols: | Adenosylmethionine decarboxylase family protein | chr3:9287178-9289330 REVERSE LENGTH=2153	S-adenosylmethionine decarboxylase proenzyme
MD13G1053000	AT1G68850.1	Symbols: | Peroxidase superfamily protein | chr1:25883616-25885247 REVERSE LENGTH=1632	peroxidase 11
MD13G1058000	AT2G26710.1	Symbols: BAS1, CYP734A1, CYP72B1 | Cytochrome P450 superfamily protein | chr2:11380492-11383612 FORWARD LENGTH=3121	cytochrome P450 CYP749A22-like
MD13G1061900	AT1G69260.1	Symbols: AFP1 | ABI five binding protein | chr1:26039048-26040720 FORWARD LENGTH=1673	ninja-family protein AFP3
MD13G1062800	AT1G10380.1	Symbols: | Putative membrane lipoprotein | chr1:3400606-3402324 FORWARD LENGTH=1719	LEAF RUST 10 DISEASE-RESISTANCE LOCUS RECEPTOR-LIKE PROTEIN KINASE-like 1.5
MD13G1063100	AT2G03510.1	Symbols: | SPFH/Band 7/PHB domain-containing membrane-associated protein family | chr2:1066606-1069149 FORWARD LENGTH=2544	erlin-2-B
MD13G1064600	AT1G26610.1	Symbols: | C2H2-like zinc finger protein | chr1:9193350-9195280 FORWARD LENGTH=1931	zinc finger protein 91-like
MD13G1073100	AT1G26840.1	Symbols: ORC6, ATORC6 | origin recognition complex protein 6 | chr1:9298751-9300699 FORWARD LENGTH=1949	origin of replication complex subunit 6
MD13G1073600	AT1G69700.1	Symbols: ATHVA22C, HVA22C | HVA22 homologue C | chr1:26220238-26221825 FORWARD LENGTH=1588	HVA22-like protein c
MD13G1081900	AT1G10370.1	Symbols: GST30, ATGSTU17, GST30B, ERD9 | Glutathione S-transferase family protein | chr1:3397081-3398358 REVERSE LENGTH=1278	glutathione S-transferase U17-like
MD13G1084100	AT1G70000.2	Symbols: | myb-like transcription factor family protein | chr1:26363093-26364759 REVERSE LENGTH=1667	transcription factor MYB1R1
MD13G1086000	AT1G10480.1	Symbols: ZFP5 | zinc finger protein 5 | chr1:3449691-3451226 FORWARD LENGTH=1536	zinc finger protein 5
MD13G1088200			MLP-like protein 423
MD13G1089500	AT1G70280.2	Symbols: | NHL domain-containing protein | chr1:26465893-26468706 REVERSE LENGTH=2814	NHL repeat
MD13G1091800	AT1G23790.1	Symbols: | Plant protein of unknown function (DUF936) | chr1:8409963-8412041 FORWARD LENGTH=2079	uncharacterized protein LOC103451962
MD13G1092000	AT1G70370.2	Symbols: PG2 | polygalacturonase 2 | chr1:26512681-26515188 REVERSE LENGTH=2508	polygalacturonase 1 beta-like protein 3
MD13G1092200			2-methylene-furan-3-one reductase-like
MD13G1094100	AT1G60590.1	Symbols: | Pectin lyase-like superfamily protein | chr1:22314170-22316970 REVERSE LENGTH=2801	polygalacturonase At1g48100
MD13G1099500	AT1G67820.1	Symbols: | Protein phosphatase 2C family protein | chr1:25429853-25431564 FORWARD LENGTH=1712	probable protein phosphatase 2C 14
MD13G1102700	AT5G40460.1	Symbols: | unknown protein; BEST Arabidopsis thaliana protein match is: unknown protein (TAIR:AT3G27630.1); Has 87 Blast hits to 87 proteins in 12 species: Archae - 0; Bacteria - 0; Metazoa - 0; Fungi - 0; Plants - 87; Viruses - 0; Other Eukaryotes - 0 (source: NCBI BLink). | chr5:16202247-16202932 FORWARD LENGTH=686	cyclin-dependent protein kinase inhibitor SMR6
MD13G1109300	AT1G24430.1	Symbols: | HXXXD-type acyl-transferase family protein | chr1:8658003-8659506 REVERSE LENGTH=1504	vinorine synthase-like
MD13G1111800	AT1G67630.1	Symbols: POLA2 | DNA polymerase alpha 2 | chr1:25344440-25348406 REVERSE LENGTH=3967	DNA polymerase alpha subunit B
MD13G1117900	AT1G67980.1	Symbols: CCOAMT | caffeoyl-CoA 3-O-methyltransferase | chr1:25487714-25489158 FORWARD LENGTH=1445	flavonoid 3',5'-methyltransferase-like isoform X1
MD13G1119100	AT3G61470.1	Symbols: LHCA2 | photosystem I light harvesting complex gene 2 | chr3:22745653-22747282 FORWARD LENGTH=1630	chlorophyll a-b binding protein, chloroplastic
MD13G1129200	AT1G28110.2	Symbols: SCPL45 | serine carboxypeptidase-like 45 | chr1:9803641-9806896 REVERSE LENGTH=3256	serine carboxypeptidase-like 45
MD13G1129300	AT1G28100.2	Symbols: | unknown protein; FUNCTIONS IN: molecular_function unknown; INVOLVED IN: biological_process unknown; LOCATED IN: cellular_component unknown; EXPRESSED IN: 22 plant structures; EXPRESSED DURING: 13 growth stages; Has 64 Blast hits to 64 proteins in 27 species: Archae - 0; Bacteria - 14; Metazoa - 0; Fungi - 6; Plants - 42; Viruses - 0; Other Eukaryotes - 2 (source: NCBI BLink). | chr1:98…	protein NEOXANTHIN-DEFICIENT 1
MD13G1130100	AT5G13960.1	Symbols: SUVH4, KYP, SDG33 | SU(VAR)3-9 homolog 4 | chr5:4501447-4506188 FORWARD LENGTH=4742	histone-lysine N-methyltransferase, H3 lysine-9 specific SUVH4-like
MD13G1134100	AT1G44900.1	Symbols: MCM2 | minichromosome maintenance (MCM2/3/5) family protein | chr1:16970214-16974581 FORWARD LENGTH=4368	DNA replication licensing factor MCM2
MD13G1134600	AT5G13870.1	Symbols: EXGT-A4, XTH5 | xyloglucan endotransglucosylase/hydrolase 5 | chr5:4474976-4477045 REVERSE LENGTH=2070	probable xyloglucan endotransglucosylase/hydrolase protein B
MD13G1144600	AT5G15640.1	Symbols: | Mitochondrial substrate carrier family protein | chr5:5087371-5090040 FORWARD LENGTH=2670	solute carrier family 25 member 44-like
MD13G1160700			major allergen Pru av 1-like
MD13G1166800	AT4G15920.1	Symbols: SWEET17, AtSWEET17 | Nodulin MtN3 family protein | chr4:9030517-9033395 REVERSE LENGTH=2879	bidirectional sugar transporter SWEET17
MD13G1167100			putative E3 ubiquitin-protein ligase LIN-1 isoform X1
MD13G1170400	AT3G21420.1	Symbols: | 2-oxoglutarate (2OG) and Fe(II)-dependent oxygenase superfamily protein | chr3:7541477-7543518 FORWARD LENGTH=2042	protein SRG1
MD13G1174600	AT5G18700.1	Symbols: RUK, EMB3013 | Protein kinase family protein with ARM repeat domain | chr5:6235096-6240733 REVERSE LENGTH=5638	serine/threonine-protein kinase RUNKEL
MD13G1181400	AT3G23600.1	Symbols: | alpha/beta-Hydrolases superfamily protein | chr3:8473775-8475888 FORWARD LENGTH=2114	endo-1,3;1,4-beta-D-glucanase-like
MD13G1184600			thaumatin-like protein
MD13G1184700	AT1G18210.2	Symbols: | Calcium-binding EF-hand family protein | chr1:6266609-6268828 REVERSE LENGTH=2220	probable calcium-binding protein CML27
MD13G1186100			glucose-1-phosphate adenylyltransferase large subunit 3, chloroplastic/amyloplastic
MD13G1186500	AT3G06030.1	Symbols: ANP3, MAPKKK12, NP3 | NPK1-related protein kinase 3 | chr3:1818740-1822840 REVERSE LENGTH=4101	mitogen-activated protein kinase kinase kinase NPK1 isoform X2
MD13G1186600	AT5G19260.1	Symbols: | Protein of unknown function (DUF3049) | chr5:6479400-6480446 REVERSE LENGTH=1047	protein FANTASTIC FOUR 3-like
MD13G1191300	AT1G03130.1	Symbols: PSAD-2 | photosystem I subunit D-2 | chr1:753307-754198 REVERSE LENGTH=892	photosystem I reaction center subunit II, chloroplastic-like
MD13G1197800	AT4G14770.1	Symbols: TCX2, ATTCX2 | TESMIN/TSO1-like CXC 2 | chr4:8481370-8484825 REVERSE LENGTH=3456	protein tesmin/TSO1-like CXC 2
MD13G1200100			early light-induced protein 1, chloroplastic-like isoform X2
MD13G1205800			protein SIEVE ELEMENT OCCLUSION B-like
MD13G1213400	AT3G54700.1	Symbols: PHT1;7 | phosphate transporter 1;7 | chr3:20248425-20250070 REVERSE LENGTH=1646	probable inorganic phosphate transporter 1-3
MD13G1213900	AT3G23250.1	Symbols: MYB15, ATY19, ATMYB15 | myb domain protein 15 | chr3:8309210-8310826 FORWARD LENGTH=1617	myb-related protein Myb4-like
MD13G1216300	AT4G14330.1	Symbols: | P-loop containing nucleoside triphosphate hydrolases superfamily protein | chr4:8244194-8247444 FORWARD LENGTH=3251	kinesin-like protein KIN-10A
MD13G1216600	AT4G14310.1	Symbols: | Transducin/WD40 repeat-like superfamily protein | chr4:8236759-8240324 REVERSE LENGTH=3566	KIN14B-interacting protein At4g14310
MD13G1226900	AT1G04160.1	Symbols: XIB, ATXIB, XI-8, XI-B | myosin XI B | chr1:1086495-1096146 FORWARD LENGTH=9652	myosin-6-like isoform X3
MD13G1227300	AT2G29570.1	Symbols: PCNA2, ATPCNA2 | proliferating cell nuclear antigen 2 | chr2:12649906-12651703 REVERSE LENGTH=1798	proliferating cell nuclear antigen
MD13G1232000	AT2G07170.1	Symbols: | ARM repeat superfamily protein | chr2:2975040-2978820 FORWARD LENGTH=3781	TORTIFOLIA1-like protein 2 isoform X1
MD13G1232100	AT2G07050.1	Symbols: CAS1 | cycloartenol synthase 1 | chr2:2924447-2930672 FORWARD LENGTH=6226	cycloartenol synthase 2
MD13G1280700	AT3G23670.1	Symbols: PAKRP1L, KINESIN-12B | phragmoplast-associated kinesin-related protein, putative | chr3:8519169-8525288 FORWARD LENGTH=6120	kinesin-like protein KIN-12B
MD14G1002300	AT1G54385.2	Symbols: | ARM repeat superfamily protein | chr1:20301126-20303885 REVERSE LENGTH=2760	protein SINE1
MD14G1007800	AT3G42170.1	Symbols: | BED zinc finger ;hAT family dimerisation domain | chr3:14320952-14324069 FORWARD LENGTH=3118	zinc finger BED domain-containing protein RICESLEEPER 2-like
MD14G1008200			---NA---
MD14G1008300	AT5G17850.1	Symbols: | Sodium/calcium exchanger family protein | chr5:5899253-5900932 FORWARD LENGTH=1680	cation/calcium exchanger 2
MD14G1019200	AT1G19490.1	Symbols: | Basic-leucine zipper (bZIP) transcription factor family protein | chr1:6751673-6753999 REVERSE LENGTH=2327	transcriptional activator hacA-like isoform X2
MD14G1019600	AT5G03610.1	Symbols: | GDSL-like Lipase/Acylhydrolase superfamily protein | chr5:915465-918485 FORWARD LENGTH=3021	GDSL esterase/lipase At5g03610-like
MD14G1028400	AT2G36200.1	Symbols: | P-loop containing nucleoside triphosphate hydrolases superfamily protein | chr2:15179869-15185314 REVERSE LENGTH=5446	kinesin-like protein KIN-5C
MD14G1036600	AT3G52500.1	Symbols: | Eukaryotic aspartyl protease family protein | chr3:19465499-19467386 REVERSE LENGTH=1888	probable aspartyl protease At4g16563
MD14G1044900	AT3G54750.3	Symbols: | unknown protein; FUNCTIONS IN: molecular_function unknown; INVOLVED IN: biological_process unknown; LOCATED IN: cellular_component unknown; EXPRESSED IN: 24 plant structures; EXPRESSED DURING: 15 growth stages. | chr3:20264634-20268798 REVERSE LENGTH=4165	protein downstream neighbor of son homolog
MD14G1045500	AT5G06570.2	Symbols: | alpha/beta-Hydrolases superfamily protein | chr5:2007600-2011041 REVERSE LENGTH=3442	probable carboxylesterase 15
MD14G1046200	AT5G06590.1	Symbols: | unknown protein; Has 38 Blast hits to 38 proteins in 14 species: Archae - 0; Bacteria - 2; Metazoa - 0; Fungi - 0; Plants - 36; Viruses - 0; Other Eukaryotes - 0 (source: NCBI BLink). | chr5:2016645-2018835 FORWARD LENGTH=2191	uncharacterized protein LOC103453746
MD14G1054500	AT1G28330.2	Symbols: DYL1 | dormancy-associated protein-like 1 | chr1:9933922-9935271 REVERSE LENGTH=1350	auxin-repressed 12.5 kDa protein-like
MD14G1056700	AT3G12110.1	Symbols: ACT11 | actin-11 | chr3:3857843-3859798 FORWARD LENGTH=1956	actin
MD14G1060800	AT2G42220.1	Symbols: | Rhodanese/Cell cycle control phosphatase superfamily protein | chr2:17592038-17593500 FORWARD LENGTH=1463	rhodanese-like domain-containing protein 9, chloroplastic
MD14G1064200	AT3G57800.2	Symbols: | basic helix-loop-helix (bHLH) DNA-binding superfamily protein | chr3:21407809-21411721 REVERSE LENGTH=3913	transcription factor bHLH48-like
MD14G1066000			carboxyl-terminal-processing peptidase 3, chloroplastic
MD14G1071100	AT2G41820.1	Symbols: | Leucine-rich repeat protein kinase family protein | chr2:17446744-17450071 FORWARD LENGTH=3328	leucine-rich repeat receptor-like tyrosine-protein kinase PXC3
MD14G1072900			---NA---
MD14G1074400	AT3G10310.1	Symbols: | P-loop nucleoside triphosphate hydrolases superfamily protein with CH (Calponin Homology) domain | chr3:3190001-3195005 FORWARD LENGTH=5005	kinesin-like protein KIN-14L
MD14G1076000	AT2G41710.1	Symbols: | Integrase-type DNA-binding superfamily protein | chr2:17400022-17403050 REVERSE LENGTH=3029	AP2-like ethylene-responsive transcription factor At2g41710
MD14G1077100			UDP-URONIC ACID TRANSPORTER 1
MD14G1078100	AT4G20990.1	Symbols: ATACA4, ACA4 | alpha carbonic anhydrase 4 | chr4:11219772-11221126 FORWARD LENGTH=1355	alpha carbonic anhydrase 4-like
MD14G1095400	AT5G03795.1	Symbols: | Exostosin family protein | chr5:1007390-1010473 REVERSE LENGTH=3084	probable glycosyltransferase At5g03795
MD14G1099800	AT3G57060.1	Symbols: | binding | chr3:21114867-21121113 REVERSE LENGTH=6247	condensin complex subunit 1 isoform X2
MD14G1106500			aquaporin PIP1-3
MD14G1110400	AT4G01370.1	Symbols: ATMPK4, MPK4 | MAP kinase 4 | chr4:567095-569088 FORWARD LENGTH=1994	mitogen-activated protein kinase 4-like
MD14G1113800	AT2G46150.1	Symbols: | Late embryogenesis abundant (LEA) hydroxyproline-rich glycoprotein family | chr2:18961403-18962376 FORWARD LENGTH=974	late embryogenesis abundant protein At1g64065-like
MD14G1114000	AT2G46150.1	Symbols: | Late embryogenesis abundant (LEA) hydroxyproline-rich glycoprotein family | chr2:18961403-18962376 FORWARD LENGTH=974	late embryogenesis abundant protein At1g64065-like
MD14G1119800	AT4G23740.1	Symbols: | Leucine-rich repeat protein kinase family protein | chr4:12366386-12369338 FORWARD LENGTH=2953	probable inactive receptor kinase At4g23740
MD14G1120700			hypothetical protein DVH24_020009
MD14G1125500	AT4G24110.1	Symbols: | unknown protein; Has 76 Blast hits to 76 proteins in 13 species: Archae - 0; Bacteria - 0; Metazoa - 1; Fungi - 0; Plants - 75; Viruses - 0; Other Eukaryotes - 0 (source: NCBI BLink). | chr4:12519932-12520813 REVERSE LENGTH=882	NADP-specific glutamate dehydrogenase
MD14G1126900	AT4G17880.1	Symbols: | Basic helix-loop-helix (bHLH) DNA-binding family protein | chr4:9933366-9935586 REVERSE LENGTH=2221	transcription factor MYC2-like
MD14G1128000	AT1G64390.1	Symbols: AtGH9C2, GH9C2 | glycosyl hydrolase 9C2 | chr1:23911119-23915229 FORWARD LENGTH=4111	endoglucanase 6
MD14G1131100			hypothetical protein C1H46_012606
MD14G1139300	AT4G10540.1	Symbols: | Subtilase family protein | chr4:6512515-6515743 REVERSE LENGTH=3229	subtilisin-like protease SBT3.9
MD14G1139900	AT1G32990.1	Symbols: PRPL11 | plastid ribosomal protein l11 | chr1:11955785-11957284 FORWARD LENGTH=1500	50S ribosomal protein L11, chloroplastic
MD14G1146900	AT1G57820.1	Symbols: VIM1, ORTH2 | Zinc finger (C3HC4-type RING finger) family protein | chr1:21414170-21417937 REVERSE LENGTH=3768	E3 ubiquitin-protein ligase ORTHRUS 2-like
MD14G1153400	AT4G24960.1	Symbols: HVA22D | HVA22 homologue D | chr4:12827936-12829243 FORWARD LENGTH=1308	HVA22-like protein e isoform X1
MD14G1167100	AT5G63180.1	Symbols: | Pectin lyase-like superfamily protein | chr5:25340954-25343119 REVERSE LENGTH=2166	probable pectate lyase 18
MD14G1169600	AT3G48270.1	Symbols: CYP71A26 | cytochrome P450, family 71, subfamily A, polypeptide 26 | chr3:17876571-17878173 FORWARD LENGTH=1603	cytochrome P450 71A1-like
MD14G1170900	AT4G20360.1	Symbols: ATRAB8D, ATRABE1B, RABE1b | RAB GTPase homolog E1B | chr4:10989952-10991709 FORWARD LENGTH=1758	elongation factor Tu, chloroplastic
MD14G1172500	AT2G42490.1	Symbols: | Copper amine oxidase family protein | chr2:17691407-17695853 REVERSE LENGTH=4447	copper methylamine oxidase-like
MD14G1176000	AT5G50150.1	Symbols: | Protein of Unknown Function (DUF239) | chr5:20402257-20406731 REVERSE LENGTH=4475	putative neprosin
MD14G1179700	AT4G22220.1	Symbols: ISU1, ATISU1 | SufE/NifU family protein | chr4:11759155-11760960 REVERSE LENGTH=1806	iron-sulfur cluster assembly protein 1-like
MD14G1183700	AT1G23870.1	Symbols: ATTPS9, TPS9 | trehalose-phosphatase/synthase 9 | chr1:8432179-8435656 FORWARD LENGTH=3478	probable alpha,alpha-trehalose-phosphate synthase [UDP-forming] 9
MD14G1190900			AAA-ATPase ASD, mitochondrial-like
MD14G1193700	AT5G62710.1	Symbols: | Leucine-rich repeat protein kinase family protein | chr5:25187303-25190600 FORWARD LENGTH=3298	LRR receptor-like serine/threonine-protein kinase FEI 2
MD14G1196400	AT5G62550.1	Symbols: | unknown protein; FUNCTIONS IN: molecular_function unknown; INVOLVED IN: biological_process unknown; LOCATED IN: plasma membrane; EXPRESSED IN: 17 plant structures; EXPRESSED DURING: 9 growth stages; Has 14949 Blast hits to 9947 proteins in 971 species: Archae - 43; Bacteria - 3248; Metazoa - 4424; Fungi - 1542; Plants - 562; Viruses - 55; Other Eukaryotes - 5075 (source: NCBI BLink). |…	neurofilament heavy polypeptide-like
MD14G1196500	AT1G74690.1	Symbols: IQD31 | IQ-domain 31 | chr1:28061159-28064625 REVERSE LENGTH=3467	protein IQ-DOMAIN 31
MD14G1200300	AT1G74670.1	Symbols: | Gibberellin-regulated family protein | chr1:28053286-28054149 FORWARD LENGTH=864	gibberellin-regulated protein 6
MD14G1202000	AT3G47470.1	Symbols: LHCA4, CAB4 | light-harvesting chlorophyll-protein complex I subunit A4 | chr3:17493372-17495033 REVERSE LENGTH=1662	chlorophyll a-b binding protein P4, chloroplastic
MD14G1207600	AT3G19000.1	Symbols: | 2-oxoglutarate (2OG) and Fe(II)-dependent oxygenase superfamily protein | chr3:6553564-6555040 REVERSE LENGTH=1477	probable 2-oxoglutarate-dependent dioxygenase At5g05600
MD14G1209700	AT5G15490.1	Symbols: | UDP-glucose 6-dehydrogenase family protein | chr5:5027639-5030194 REVERSE LENGTH=2556	UDP-glucose 6-dehydrogenase 5
MD14G1210900	AT1G18650.1	Symbols: PDCB3 | plasmodesmata callose-binding protein 3 | chr1:6418858-6420557 REVERSE LENGTH=1700	PLASMODESMATA CALLOSE-BINDING PROTEIN 3-like
MD14G1211000	AT1G74310.1	Symbols: ATHSP101, HSP101, HOT1 | heat shock protein 101 | chr1:27936508-27940190 REVERSE LENGTH=3683	chaperone protein ClpB1
MD14G1212400	AT5G08020.1	Symbols: ATRPA70B, RPA70B | RPA70-kDa subunit B | chr5:2572107-2574879 FORWARD LENGTH=2773	replication protein A 70 kDa DNA-binding subunit B
MD14G1214500			cleavage stimulation factor subunit 50 isoform X2
MD14G1220100	AT1G18550.1	Symbols: | ATP binding microtubule motor family protein | chr1:6381503-6384340 REVERSE LENGTH=2838	kinesin-like protein KIN-8A isoform X2
MD14G1220500	AT1G74070.1	Symbols: | Cyclophilin-like peptidyl-prolyl cis-trans isomerase family protein | chr1:27851488-27852976 REVERSE LENGTH=1489	peptidyl-prolyl cis-trans isomerase CYP26-2, chloroplastic
MD14G1229400	AT1G18370.1	Symbols: HIK, ATNACK1, NACK1 | ATP binding microtubule motor family protein | chr1:6319650-6324222 REVERSE LENGTH=4573	kinesin-like protein NACK1
MD14G1229500	AT3G18280.1	Symbols: | Bifunctional inhibitor/lipid-transfer protein/seed storage 2S albumin superfamily protein | chr3:6267049-6267643 FORWARD LENGTH=595	non-specific lipid-transfer protein 2
MD14G1234700	AT3G18050.1	Symbols: | unknown protein; BEST Arabidopsis thaliana protein match is: unknown protein (TAIR:AT4G28100.1); Has 67 Blast hits to 66 proteins in 12 species: Archae - 0; Bacteria - 0; Metazoa - 0; Fungi - 0; Plants - 67; Viruses - 0; Other Eukaryotes - 0 (source: NCBI BLink). | chr3:6180859-6182854 FORWARD LENGTH=1996	uncharacterized GPI-anchored protein At4g28100
MD14G1235700			hypothetical protein DVH24_009133
MD14G1236000			phosphoethanolamine N-methyltransferase 1
MD14G1241400			zinc-finger homeodomain protein 10-like
MD14G1243000	AT3G05950.1	Symbols: | RmlC-like cupins superfamily protein | chr3:1781067-1782007 REVERSE LENGTH=941	germin-like protein subfamily 1 member 13
MD15G1006300	AT1G76100.1	Symbols: PETE1 | plastocyanin 1 | chr1:28553987-28554768 REVERSE LENGTH=782	plastocyanin
MD15G1008800	AT1G75900.1	Symbols: | GDSL-like Lipase/Acylhydrolase superfamily protein | chr1:28499060-28501138 FORWARD LENGTH=2079	GDSL esterase/lipase EXL3-like
MD15G1009500			GDSL esterase/lipase EXL3-like
MD15G1009600			GDSL esterase/lipase EXL3-like
MD15G1012900	AT1G47840.1	Symbols: HXK3 | hexokinase 3 | chr1:17616107-17618894 REVERSE LENGTH=2788	hexokinase-2, chloroplastic
MD15G1013400	AT5G42560.1	Symbols: | Abscisic acid-responsive (TB2/DP1, HVA22) family protein | chr5:17014923-17017252 FORWARD LENGTH=2330	putative HVA22-like protein g
MD15G1014400	AT1G19850.1	Symbols: MP, ARF5, IAA24 | Transcriptional factor B3 family protein / auxin-responsive factor AUX/IAA-related | chr1:6886879-6891374 FORWARD LENGTH=4496	auxin response factor 5
MD15G1016500	AT4G36180.1	Symbols: | Leucine-rich receptor-like protein kinase family protein | chr4:17120085-17123841 REVERSE LENGTH=3757	probable LRR receptor-like serine/threonine-protein kinase At4g36180
MD15G1016700			---NA---
MD15G1025400	AT1G47270.2	Symbols: TLP6 | tubby like protein 6 | chr1:17326602-17328664 FORWARD LENGTH=2063	tubby-like F-box protein 5
MD15G1025900			zinc-finger homeodomain protein 2-like
MD15G1028300	AT4G31940.1	Symbols: CYP82C4 | cytochrome P450, family 82, subfamily C, polypeptide 4 | chr4:15451988-15454160 FORWARD LENGTH=2173	cytochrome P450 82A3-like
MD15G1031300	AT3G46940.1	Symbols: DUT1 | DUTP-PYROPHOSPHATASE-LIKE 1 | chr3:17288194-17288952 REVERSE LENGTH=759	deoxyuridine 5'-triphosphate nucleotidohydrolase
MD15G1031900	AT1G75080.2	Symbols: BZR1 | Brassinosteroid signalling positive regulator (BZR1) family protein | chr1:28185504-28188075 FORWARD LENGTH=2572	protein BRASSINAZOLE-RESISTANT 1
MD15G1034600	AT1G47670.1	Symbols: | Transmembrane amino acid transporter family protein | chr1:17536667-17539538 REVERSE LENGTH=2872	lysine histidine transporter-like 8
MD15G1036500	AT5G25190.1	Symbols: | Integrase-type DNA-binding superfamily protein | chr5:8706790-8707748 REVERSE LENGTH=959	ethylene-responsive transcription factor ERF003-like
MD15G1040900	AT4G31840.1	Symbols: ENODL15, AtENODL15 | early nodulin-like protein 15 | chr4:15401640-15402617 FORWARD LENGTH=978	early nodulin-like protein 1
MD15G1044100	AT5G10770.1	Symbols: | Eukaryotic aspartyl protease family protein | chr5:3403110-3405448 REVERSE LENGTH=2339	aspartyl protease family protein At5g10770-like
MD15G1049700	AT1G02180.1	Symbols: | ferredoxin-related | chr1:413522-414645 REVERSE LENGTH=1124	ferredoxin-like protein
MD15G1050800	AT1G76890.2	Symbols: GT2, AT-GT2 | Duplicated homeodomain-like superfamily protein | chr1:28873059-28875292 REVERSE LENGTH=2234	trihelix transcription factor GTL2-like
MD15G1051400	AT2G16720.1	Symbols: MYB7, ATMYB7, ATY49 | myb domain protein 7 | chr2:7255529-7256580 REVERSE LENGTH=1052	transcription repressor MYB6-like
MD15G1054300			(S)-coclaurine N-methyltransferase
MD15G1057300	AT4G33050.3	Symbols: EDA39 | calmodulin-binding family protein | chr4:15944358-15947026 REVERSE LENGTH=2669	IQ domain-containing protein IQM1-like
MD15G1057400	AT2G26180.1	Symbols: IQD6 | IQ-domain 6 | chr2:11143290-11145103 REVERSE LENGTH=1814	protein IQ-DOMAIN 1
MD15G1066500	AT1G18370.1	Symbols: HIK, ATNACK1, NACK1 | ATP binding microtubule motor family protein | chr1:6319650-6324222 REVERSE LENGTH=4573	kinesin-like protein NACK1
MD15G1068200	AT1G10200.1	Symbols: WLIM1 | GATA type zinc finger transcription factor family protein | chr1:3346390-3347885 REVERSE LENGTH=1496	LIM domain-containing protein WLIM1
MD15G1070700	AT3G03990.1	Symbols: | alpha/beta-Hydrolases superfamily protein | chr3:1033768-1034906 FORWARD LENGTH=1139	probable strigolactone esterase DAD2
MD15G1083300	AT4G33400.1	Symbols: | Vacuolar import/degradation, Vid27-related protein | chr4:16077917-16080521 REVERSE LENGTH=2605	protein CYPRO4
MD15G1085500	AT2G26560.1	Symbols: PLP2, PLA IIA, PLA2A | phospholipase A 2A | chr2:11293769-11295806 REVERSE LENGTH=2038	patatin-like protein 2
MD15G1089300	AT4G32830.1	Symbols: AtAUR1, AUR1 | ataurora1 | chr4:15842453-15844536 FORWARD LENGTH=2084	serine/threonine-protein kinase Aurora-1
MD15G1093800	AT5G11590.1	Symbols: TINY2 | Integrase-type DNA-binding superfamily protein | chr5:3727534-3728726 REVERSE LENGTH=1193	dehydration-responsive element-binding protein 3-like
MD15G1095700	AT5G11550.1	Symbols: | ARM repeat superfamily protein | chr5:3708009-3709246 REVERSE LENGTH=1238	U-box domain-containing protein 26
MD15G1097500	AT2G25737.1	Symbols: | Sulfite exporter TauE/SafE family protein | chr2:10976936-10979900 FORWARD LENGTH=2965	sulfite exporter TauE/SafE family protein 3
MD15G1098800	AT5G25610.1	Symbols: RD22, ATRD22 | BURP domain-containing protein | chr5:8914233-8916800 REVERSE LENGTH=2568	BURP domain protein RD22
MD15G1101800			UPF0481 protein At3g47200-like
MD15G1106200			UDP-glycosyltransferase 73B4-like
MD15G1109900	AT5G19940.1	Symbols: | Plastid-lipid associated protein PAP / fibrillin family protein | chr5:6739624-6740957 FORWARD LENGTH=1334	probable plastid-lipid-associated protein 8, chloroplastic
MD15G1115900	AT5G25380.1	Symbols: CYCA2;1 | cyclin a2;1 | chr5:8815230-8817566 FORWARD LENGTH=2337	cyclin-A2-2-like isoform X1
MD15G1118600			UPF0481 protein At3g47200-like
MD15G1121200	AT3G22780.1	Symbols: TSO1, ATTSO1 | Tesmin/TSO1-like CXC domain-containing protein | chr3:8048802-8052260 FORWARD LENGTH=3459	CRC domain-containing protein TSO1-like
MD15G1126700			14 kDa proline-rich protein DC2.15-like
MD15G1129700	AT2G25270.1	Symbols: | unknown protein; LOCATED IN: plasma membrane; EXPRESSED IN: 18 plant structures; EXPRESSED DURING: 13 growth stages; BEST Arabidopsis thaliana protein match is: unknown protein (TAIR:AT2G12400.1); Has 35333 Blast hits to 34131 proteins in 2444 species: Archae - 798; Bacteria - 22429; Metazoa - 974; Fungi - 991; Plants - 531; Viruses - 0; Other Eukaryotes - 9610 (source: NCBI BLink). | …	Chaperonin like
MD15G1131700	AT5G13930.1	Symbols: CHS, TT4, ATCHS | Chalcone and stilbene synthase family protein | chr5:4488688-4490264 FORWARD LENGTH=1577	4-hydroxycoumarin synthase 2
MD15G1136400	AT5G63810.1	Symbols: BGAL10 | beta-galactosidase 10 | chr5:25537074-25541529 FORWARD LENGTH=4456	beta-galactosidase 10
MD15G1137200	AT4G34240.1	Symbols: ALDH3I1, ALDH3 | aldehyde dehydrogenase 3I1 | chr4:16389620-16392824 FORWARD LENGTH=3205	aldehyde dehydrogenase family 3 member H1-like
MD15G1140500			ferric reduction oxidase 7, chloroplastic-like
MD15G1144900	AT2G26730.1	Symbols: | Leucine-rich repeat protein kinase family protein | chr2:11388407-11391641 FORWARD LENGTH=3235	probable inactive receptor kinase At2g26730
MD15G1155500	AT5G58070.1	Symbols: ATTIL, TIL | temperature-induced lipocalin | chr5:23500061-23501209 REVERSE LENGTH=1149	temperature-induced lipocalin-1
MD15G1157400	AT1G80710.1	Symbols: DRS1 | DROUGHT SENSITIVE 1 | chr1:30333423-30335871 REVERSE LENGTH=2449	WD repeat-containing protein 76-like
MD15G1157500	AT2G07690.1	Symbols: MCM5 | Minichromosome maintenance (MCM2/3/5) family protein | chr2:3523223-3527460 REVERSE LENGTH=4238	DNA replication licensing factor MCM5
MD15G1160100			uncharacterized protein LOC103400034
MD15G1161900	AT2G12462.1	Symbols: | BEST Arabidopsis thaliana protein match is: Sterile alpha motif (SAM) domain-containing protein (TAIR:AT1G15760.1); Has 35333 Blast hits to 34131 proteins in 2444 species: Archae - 798; Bacteria - 22429; Metazoa - 974; Fungi - 991; Plants - 531; Viruses - 0; Other Eukaryotes - 9610 (source: NCBI BLink). | chr2:5050434-5051613 REVERSE LENGTH=1180	Mitogen-activated protein kinase kinase kinase
MD15G1162800	AT5G34940.2	Symbols: AtGUS3, GUS3 | glucuronidase 3 | chr5:13235829-13238718 REVERSE LENGTH=2890	heparanase-like protein 3
MD15G1166100	AT2G10940.2	Symbols: | Bifunctional inhibitor/lipid-transfer protein/seed storage 2S albumin superfamily protein | chr2:4310412-4312103 REVERSE LENGTH=1692	36.4 kDa proline-rich protein-like
MD15G1170100	AT5G20230.1	Symbols: ATBCB, BCB, SAG14 | blue-copper-binding protein | chr5:6826506-6827629 FORWARD LENGTH=1124	Phytocyanin domain containing protein
MD15G1176400	AT5G25940.1	Symbols: | early nodulin-related | chr5:9054122-9055251 REVERSE LENGTH=1130	early nodulin-93-like
MD15G1178600	AT2G26640.1	Symbols: KCS11 | 3-ketoacyl-CoA synthase 11 | chr2:11329870-11331858 FORWARD LENGTH=1989	3-ketoacyl-CoA synthase 11
MD15G1190300	AT4G13370.1	Symbols: | Plant protein of unknown function (DUF936) | chr4:7777793-7780366 REVERSE LENGTH=2574	Serine/arginine repetitive matrix protein 1
MD15G1190600	AT4G28950.1	Symbols: ARAC7, ATROP9, ATRAC7, RAC7, ROP9 | RHO-related protein from plants 9 | chr4:14277994-14279984 FORWARD LENGTH=1991	rac-like GTP-binding protein ARAC7
MD15G1197500			probable pectinesterase 53
MD15G1199200	AT5G56550.1	Symbols: OXS3, ATOXS3 | oxidative stress 3 | chr5:22895616-22896653 REVERSE LENGTH=1038	uncharacterized protein LOC103415837
MD15G1208300	AT5G56970.1	Symbols: CKX3, ATCKX3 | cytokinin oxidase 3 | chr5:23044944-23048268 REVERSE LENGTH=3325	cytokinin dehydrogenase 3-like
MD15G1211400	AT5G49690.1	Symbols: | UDP-Glycosyltransferase superfamily protein | chr5:20189655-20191390 REVERSE LENGTH=1736	UDP-glycosyltransferase 91C1-like
MD15G1217200	AT3G42725.1	Symbols: | Putative membrane lipoprotein | chr3:14842900-14843707 REVERSE LENGTH=808	uncharacterized protein LOC103400941
MD15G1218800	AT2G05920.1	Symbols: | Subtilase family protein | chr2:2269515-2272229 REVERSE LENGTH=2715	subtilisin-like protease SBT1.8
MD15G1221000			beta-galactosidase 15-like
MD15G1222000			pectinesterase inhibitor 3
MD15G1223500	AT3G43190.1	Symbols: SUS4, ATSUS4 | sucrose synthase 4 | chr3:15179020-15183989 REVERSE LENGTH=4970	sucrose synthase
MD15G1223600	AT3G43210.1	Symbols: TES, ATNACK2, NACK2 | ATP binding microtubule motor family protein | chr3:15190934-15196168 FORWARD LENGTH=5235	kinesin-like protein KIN-7B
MD15G1224900	AT3G43270.1	Symbols: | Plant invertase/pectin methylesterase inhibitor superfamily | chr3:15222125-15225460 REVERSE LENGTH=3336	pectinesterase/pectinesterase inhibitor PPE8B
MD15G1226100	AT5G65930.2	Symbols: ZWI | kinesin-like calmodulin-binding protein (ZWICHEL) | chr5:26369857-26376447 REVERSE LENGTH=6591	kinesin-like protein KIN-14E isoform X1
MD15G1228900	AT2G17500.4	Symbols: | Auxin efflux carrier family protein | chr2:7606911-7609278 FORWARD LENGTH=2368	protein PIN-LIKES 7
MD15G1229600			glutamate receptor 3.6-like
MD15G1233100	AT1G20610.1	Symbols: CYCB2;3 | Cyclin B2;3 | chr1:7134790-7137781 REVERSE LENGTH=2992	G2/mitotic-specific cyclin-2
MD15G1240800			protein FD
MD15G1241500	AT4G35930.1	Symbols: | F-box family protein | chr4:17018929-17021060 FORWARD LENGTH=2132	F-box protein At4g35930
MD15G1243100	AT3G51280.1	Symbols: | Tetratricopeptide repeat (TPR)-like superfamily protein | chr3:19037140-19038951 FORWARD LENGTH=1812	protein POLLENLESS 3-LIKE 2
MD15G1248200	AT1G15380.2	Symbols: | Lactoylglutathione lyase / glyoxalase I family protein | chr1:5290747-5292535 FORWARD LENGTH=1789	Glyoxalase-like domain containing protein
MD15G1255000			---NA---
MD15G1264100	AT5G66750.1	Symbols: DDM1, CHR01, CHR1, CHA1, SOM4, SOM1, ATDDM1 | chromatin remodeling 1 | chr5:26648951-26653073 FORWARD LENGTH=4123	ATP-dependent DNA helicase DDM1
MD15G1272500	AT3G50820.1	Symbols: PSBO2, PSBO-2, OEC33 | photosystem II subunit O-2 | chr3:18890876-18892426 REVERSE LENGTH=1551	oxygen-evolving enhancer protein 1, chloroplastic
MD15G1275000	AT4G37110.1	Symbols: | Zinc-finger domain of monoamine-oxidase A repressor R1 | chr4:17484125-17486276 REVERSE LENGTH=2152	cell division cycle-associated protein 7-like
MD15G1275500	AT2G23620.1	Symbols: ATMES1, MES1 | methyl esterase 1 | chr2:10047379-10049291 REVERSE LENGTH=1913	salicylic acid-binding protein 2-like
MD15G1276700	AT5G66920.1	Symbols: sks17 | SKU5 similar 17 | chr5:26722823-26725626 FORWARD LENGTH=2804	L-ascorbate oxidase homolog
MD15G1285400	AT5G67100.1	Symbols: ICU2 | DNA-directed DNA polymerases | chr5:26776994-26785104 FORWARD LENGTH=8111	DNA polymerase alpha catalytic subunit
MD15G1286600	AT2G23340.1	Symbols: DEAR3 | DREB and EAR motif protein 3 | chr2:9937998-9938875 FORWARD LENGTH=878	ethylene-responsive transcription factor RAP2-10
MD15G1291700			lysine-rich arabinogalactan protein 18
MD15G1303500	AT5G65730.1	Symbols: XTH6 | xyloglucan endotransglucosylase/hydrolase 6 | chr5:26299032-26300478 FORWARD LENGTH=1447	probable xyloglucan endotransglucosylase/hydrolase protein 6
MD15G1304900	AT5G65700.2	Symbols: BAM1 | Leucine-rich receptor-like protein kinase family protein | chr5:26281711-26285413 FORWARD LENGTH=3703	leucine-rich repeat receptor-like serine/threonine-protein kinase BAM1
MD15G1306100	AT5G65660.1	Symbols: | hydroxyproline-rich glycoprotein family protein | chr5:26245249-26246379 REVERSE LENGTH=1131	uncharacterized protein At5g65660-like
MD15G1307200	AT4G37930.1	Symbols: SHM1, STM, SHMT1 | serine transhydroxymethyltransferase 1 | chr4:17831731-17834927 REVERSE LENGTH=3197	serine hydroxymethyltransferase, mitochondrial
MD15G1310900	AT5G10510.2	Symbols: AIL6 | AINTEGUMENTA-like 6 | chr5:3315529-3320202 FORWARD LENGTH=4674	AP2-like ethylene-responsive transcription factor AIL6
MD15G1319500	AT1G66250.1	Symbols: | O-Glycosyl hydrolases family 17 protein | chr1:24692894-24695515 FORWARD LENGTH=2622	glucan endo-1,3-beta-glucosidase 2-like
MD15G1327000	AT5G10110.1	Symbols: | unknown protein; BEST Arabidopsis thaliana protein match is: unknown protein (TAIR:AT5G65120.1); Has 30201 Blast hits to 17322 proteins in 780 species: Archae - 12; Bacteria - 1396; Metazoa - 17338; Fungi - 3422; Plants - 5037; Viruses - 0; Other Eukaryotes - 2996 (source: NCBI BLink). | chr5:3166439-3168297 REVERSE LENGTH=1859	hypothetical protein DVH24_039328
MD15G1331300	AT5G64810.1	Symbols: WRKY51, ATWRKY51 | WRKY DNA-binding protein 51 | chr5:25908413-25909803 FORWARD LENGTH=1391	probable WRKY transcription factor 51
MD15G1333400	AT2G21970.1	Symbols: SEP2 | stress enhanced protein 2 | chr2:9356983-9357916 REVERSE LENGTH=934	stress enhanced protein 2, chloroplastic
MD15G1339400	AT2G21790.1	Symbols: R1, RNR1, CLS8, ATRNR1 | ribonucleotide reductase 1 | chr2:9293270-9297842 FORWARD LENGTH=4573	ribonucleoside-diphosphate reductase large subunit
MD15G1344200	AT1G44110.1	Symbols: CYCA1;1 | Cyclin A1;1 | chr1:16774865-16777247 REVERSE LENGTH=2383	cyclin-A1-1-like
MD15G1349000	AT3G26430.1	Symbols: | GDSL-like Lipase/Acylhydrolase superfamily protein | chr3:9671517-9675927 FORWARD LENGTH=4411	esterase-like
MD15G1364600	AT4G08685.1	Symbols: SAH7 | Pollen Ole e 1 allergen and extensin family protein | chr4:5550429-5551370 FORWARD LENGTH=942	pollen-specific protein C13
MD15G1365300	AT1G78070.1	Symbols: | Transducin/WD40 repeat-like superfamily protein | chr1:29355022-29358993 FORWARD LENGTH=3972	uncharacterized WD repeat-containing protein C2A9.03-like isoform X1
MD15G1367700	AT4G08850.1	Symbols: | Leucine-rich repeat receptor-like protein kinase family protein | chr4:5637338-5640636 REVERSE LENGTH=3299	MDIS1-interacting receptor like kinase 2-like
MD15G1372200	AT4G08950.1	Symbols: EXO | Phosphate-responsive 1 family protein | chr4:5740297-5741524 FORWARD LENGTH=1228	protein EXORDIUM-like
MD15G1373900	AT4G09010.1	Symbols: APX4, TL29 | ascorbate peroxidase 4 | chr4:5777397-5779462 REVERSE LENGTH=2066	thylakoid lumenal 29 kDa protein, chloroplastic
MD15G1376800	AT4G09020.1	Symbols: ATISA3, ISA3 | isoamylase 3 | chr4:5784074-5789002 FORWARD LENGTH=4929	isoamylase 3, chloroplastic isoform X1
MD15G1377800	AT1G72210.1	Symbols: | basic helix-loop-helix (bHLH) DNA-binding superfamily protein | chr1:27179790-27182430 FORWARD LENGTH=2641	transcription factor bHLH96-like
MD15G1380900			zinc-finger homeodomain protein 2-like isoform X2
MD15G1383700	AT1G09750.1	Symbols: | Eukaryotic aspartyl protease family protein | chr1:3157501-3159148 FORWARD LENGTH=1648	aspartyl protease AED3
MD15G1385300	AT5G60930.1	Symbols: | P-loop containing nucleoside triphosphate hydrolases superfamily protein | chr5:24515398-24522511 REVERSE LENGTH=7114	kinesin-like protein KIN-4C isoform X1
MD15G1385400	AT5G33300.1	Symbols: | chromosome-associated kinesin-related | chr5:12562430-12565757 REVERSE LENGTH=3328	kinesin-like protein KIN-4C
MD15G1386300			protein ECERIFERUM 2-like
MD15G1388700	AT2G22610.2	Symbols: | Di-glucose binding protein with Kinesin motor domain | chr2:9599550-9604776 FORWARD LENGTH=5227	kinesin-like protein KIN-14R
MD15G1390400			oligopeptide transporter 2-like
MD15G1392100	AT5G65640.1	Symbols: bHLH093 | beta HLH protein 93 | chr5:26237055-26239084 FORWARD LENGTH=2030	transcription factor bHLH93-like
MD15G1395300			tripartite motif-containing protein 44-like isoform X1
MD15G1404400	AT1G35530.2	Symbols: | DEAD/DEAH box RNA helicase family protein | chr1:13089869-13097078 FORWARD LENGTH=7210	DEAD-box ATP-dependent RNA helicase FANCM isoform X1
MD15G1407700	AT1G72100.1	Symbols: | late embryogenesis abundant domain-containing protein / LEA domain-containing protein | chr1:27127212-27128978 FORWARD LENGTH=1767	uncharacterized protein LOC103416320
MD15G1409700	AT5G54160.1	Symbols: ATOMT1, OMT1 | O-methyltransferase 1 | chr5:21981996-21984363 FORWARD LENGTH=2368	caffeic acid 3-O-methyltransferase 1-like
MD15G1414100			beta-xylosidase/alpha-L-arabinofuranosidase 1-like
MD15G1414200			---NA---
MD15G1417600	AT1G25275.1	Symbols: | unknown protein; FUNCTIONS IN: molecular_function unknown; INVOLVED IN: response to karrikin; LOCATED IN: endomembrane system; EXPRESSED IN: 23 plant structures; EXPRESSED DURING: 13 growth stages; Has 35333 Blast hits to 34131 proteins in 2444 species: Archae - 798; Bacteria - 22429; Metazoa - 974; Fungi - 991; Plants - 531; Viruses - 0; Other Eukaryotes - 9610 (source: NCBI BLink). |…	thionin-like protein
MD15G1421700			putative elongation of fatty acids protein DDB_G0272012
MD15G1422700	AT1G10780.1	Symbols: | F-box/RNI-like superfamily protein | chr1:3592746-3595077 REVERSE LENGTH=2332	F-box protein At1g10780
MD15G1443500			zinc-finger homeodomain protein 4
MD16G1000400	AT3G19820.3	Symbols: DWF1 | cell elongation protein / DWARF1 / DIMINUTO (DIM) | chr3:6879617-6882121 REVERSE LENGTH=2505	delta(24)-sterol reductase
MD16G1003000	AT5G23190.1	Symbols: CYP86B1 | cytochrome P450, family 86, subfamily B, polypeptide 1 | chr5:7803141-7805815 REVERSE LENGTH=2675	cytochrome P450 86B1-like
MD16G1003100	AT5G08260.1	Symbols: scpl35 | serine carboxypeptidase-like 35 | chr5:2657151-2661416 FORWARD LENGTH=4266	serine carboxypeptidase-like 35
MD16G1008900			defensin-like protein 2
MD16G1009100	AT2G02100.1	Symbols: LCR69, PDF2.2 | low-molecular-weight cysteine-rich 69 | chr2:528350-529108 FORWARD LENGTH=759	defensin Ec-AMP-D2-like
MD16G1014000	AT1G14720.1	Symbols: XTR2, EXGT-A2, ATXTH28, XTH28 | xyloglucan endotransglucosylase/hydrolase 28 | chr1:5066636-5068645 REVERSE LENGTH=2010	probable xyloglucan endotransglucosylase/hydrolase protein 28
MD16G1014300			collagen alpha-5(IV) chain-like
MD16G1018000	AT1G68050.1	Symbols: ADO3, FKF1 | flavin-binding, kelch repeat, f box 1 | chr1:25508676-25510889 FORWARD LENGTH=2214	putative LOV domain-containing protein
MD16G1021000	AT2G01630.1	Symbols: | O-Glycosyl hydrolases family 17 protein | chr2:279325-282123 REVERSE LENGTH=2799	glucan endo-1,3-beta-glucosidase 3 isoform X1
MD16G1021500	AT1G70710.1	Symbols: ATGH9B1, CEL1, GH9B1 | glycosyl hydrolase 9B1 | chr1:26659132-26663010 REVERSE LENGTH=3879	endoglucanase 8
MD16G1029800	AT1G23000.1	Symbols: | Heavy metal transport/detoxification superfamily protein | chr1:8143404-8145070 FORWARD LENGTH=1667	heavy metal-associated isoprenylated plant protein 37
MD16G1043700	AT1G68560.1	Symbols: ATXYL1, XYL1, TRG1 | alpha-xylosidase 1 | chr1:25734182-25738002 REVERSE LENGTH=3821	alpha-xylosidase 1-like
MD16G1065700	AT1G69370.1	Symbols: CM3, cm-3 | chorismate mutase 3 | chr1:26079956-26081727 FORWARD LENGTH=1772	chorismate mutase 3, chloroplastic
MD16G1069000	AT5G15310.1	Symbols: ATMYB16, ATMIXTA, MYB16 | myb domain protein 16 | chr5:4974671-4976227 FORWARD LENGTH=1557	transcription factor MYB16-like
MD16G1070600	AT1G69530.2	Symbols: EXPA1 | expansin A1 | chr1:26141836-26143500 FORWARD LENGTH=1665	expansin-A1
MD16G1071400	AT5G39660.2	Symbols: CDF2 | cycling DOF factor 2 | chr5:15878726-15881044 FORWARD LENGTH=2319	cyclic dof factor 1
MD16G1074900	AT1G69700.1	Symbols: ATHVA22C, HVA22C | HVA22 homologue C | chr1:26220238-26221825 FORWARD LENGTH=1588	HVA22-like protein c
MD16G1076200	AT1G14360.1	Symbols: ATUTR3, UTR3 | UDP-galactose transporter 3 | chr1:4911093-4913152 REVERSE LENGTH=2060	UDP-galactose/UDP-glucose transporter 3
MD16G1083600	AT1G27210.1	Symbols: | ARM repeat superfamily protein | chr1:9455368-9458026 REVERSE LENGTH=2659	TORTIFOLIA1-like protein 4
MD16G1084300	AT1G70140.1	Symbols: ATFH8, FH8 | formin 8 | chr1:26412688-26415230 REVERSE LENGTH=2543	formin-like protein 4
MD16G1089000			protein RICE SALT SENSITIVE 3-like
MD16G1090700	AT4G19170.1	Symbols: NCED4, CCD4 | nine-cis-epoxycarotenoid dioxygenase 4 | chr4:10481786-10483857 FORWARD LENGTH=2072	probable carotenoid cleavage dioxygenase 4, chloroplastic
MD16G1092800			2-methylene-furan-3-one reductase-like
MD16G1095400	AT1G60590.1	Symbols: | Pectin lyase-like superfamily protein | chr1:22314170-22316970 REVERSE LENGTH=2801	polygalacturonase At1g48100
MD16G1096400	AT1G23390.1	Symbols: | Kelch repeat-containing F-box family protein | chr1:8309112-8310649 REVERSE LENGTH=1538	F-box/kelch-repeat protein At1g23390
MD16G1106400			probable pectate lyase 5
MD16G1109500			putative ABC transporter C family member 15
MD16G1119500	AT3G61470.1	Symbols: LHCA2 | photosystem I light harvesting complex gene 2 | chr3:22745653-22747282 FORWARD LENGTH=1630	chlorophyll a-b binding protein, chloroplastic
MD16G1132100	AT5G26670.1	Symbols: | Pectinacetylesterase family protein | chr5:9318280-9320991 FORWARD LENGTH=2712	pectin acetylesterase 10-like
MD16G1137200	AT1G56720.3	Symbols: | Protein kinase superfamily protein | chr1:21263420-21266015 REVERSE LENGTH=2596	probable receptor-like protein kinase At5g18500
MD16G1139400	AT3G17350.1	Symbols: | unknown protein; FUNCTIONS IN: molecular_function unknown; INVOLVED IN: biological_process unknown; LOCATED IN: endomembrane system; EXPRESSED IN: 19 plant structures; EXPRESSED DURING: 13 growth stages; BEST Arabidopsis thaliana protein match is: unknown protein (TAIR:AT5G50290.1); Has 203 Blast hits to 203 proteins in 13 species: Archae - 0; Bacteria - 0; Metazoa - 0; Fungi - 0; Plan…	putative wall-associated receptor kinase, galacturonan-binding domain-containing protein
MD16G1140500			polygalacturonase At1g48100-like
MD16G1141900	AT1G11680.1	Symbols: CYP51G1, EMB1738, CYP51A2, CYP51 | CYTOCHROME P450 51G1 | chr1:3938501-3940754 FORWARD LENGTH=2254	sterol 14-demethylase-like
MD16G1144700	AT1G44900.1	Symbols: MCM2 | minichromosome maintenance (MCM2/3/5) family protein | chr1:16970214-16974581 FORWARD LENGTH=4368	DNA replication licensing factor MCM2
MD16G1145200	AT5G13870.1	Symbols: EXGT-A4, XTH5 | xyloglucan endotransglucosylase/hydrolase 5 | chr5:4474976-4477045 REVERSE LENGTH=2070	probable xyloglucan endotransglucosylase/hydrolase protein B
MD16G1149300	AT1G47980.1	Symbols: | unknown protein; FUNCTIONS IN: molecular_function unknown; INVOLVED IN: biological_process unknown; LOCATED IN: endomembrane system; EXPRESSED IN: 6 plant structures; EXPRESSED DURING: 4 anthesis, F mature embryo stage, petal differentiation and expansion stage, E expanded cotyledon stage; BEST Arabidopsis thaliana protein match is: unknown protein (TAIR:AT3G62730.1); Has 169 Blast hit…	desiccation-related protein PCC13-62-like
MD16G1149400	AT1G47980.1	Symbols: | unknown protein; FUNCTIONS IN: molecular_function unknown; INVOLVED IN: biological_process unknown; LOCATED IN: endomembrane system; EXPRESSED IN: 6 plant structures; EXPRESSED DURING: 4 anthesis, F mature embryo stage, petal differentiation and expansion stage, E expanded cotyledon stage; BEST Arabidopsis thaliana protein match is: unknown protein (TAIR:AT3G62730.1); Has 169 Blast hit…	desiccation-related protein PCC13-62-like
MD16G1158500	AT5G49350.2	Symbols: | Glycine-rich protein family | chr5:20009741-20011099 REVERSE LENGTH=1359	Glycine-rich family protein, putative isoform 1
MD16G1158900	AT5G26910.1	Symbols: | unknown protein; FUNCTIONS IN: molecular_function unknown; INVOLVED IN: biological_process unknown; LOCATED IN: mitochondrion; EXPRESSED IN: 22 plant structures; EXPRESSED DURING: 13 growth stages; BEST Arabidopsis thaliana protein match is: unknown protein (TAIR:AT3G58650.1). | chr5:9465941-9470337 REVERSE LENGTH=4397	GPI-anchored adhesin-like protein
MD16G1160000			major allergen Pru av 1-like
MD16G1160600			allergen Mal d 1.04
MD16G1167900	AT4G15890.1	Symbols: | binding | chr4:9017453-9022982 FORWARD LENGTH=5530	condensin-2 complex subunit D3
MD16G1174800	AT2G39080.1	Symbols: | NAD(P)-binding Rossmann-fold superfamily protein | chr2:16309798-16312541 REVERSE LENGTH=2744	putative NAD(P)-binding domain-containing protein
MD16G1175900	AT1G08820.2	Symbols: VAP27-2 | vamp/synaptobrevin-associated protein 27-2 | chr1:2821552-2825275 REVERSE LENGTH=3724	vesicle-associated protein 2-2-like
MD16G1176300	AT5G18700.1	Symbols: RUK, EMB3013 | Protein kinase family protein with ARM repeat domain | chr5:6235096-6240733 REVERSE LENGTH=5638	serine/threonine-protein kinase RUNKEL
MD16G1177200	AT4G15560.1	Symbols: CLA1, DEF, CLA, DXS, DXPS2 | Deoxyxylulose-5-phosphate synthase | chr4:8883907-8887565 FORWARD LENGTH=3659	probable 1-deoxy-D-xylulose-5-phosphate synthase, chloroplastic
MD16G1181300	AT5G35630.3	Symbols: GS2, GLN2, ATGSL1 | glutamine synthetase 2 | chr5:13830746-13833451 FORWARD LENGTH=2706	glutamine synthetase leaf isozyme, chloroplastic
MD16G1184300	AT3G06130.2	Symbols: | Heavy metal transport/detoxification superfamily protein | chr3:1852884-1855063 REVERSE LENGTH=2180	heavy metal-associated isoprenylated plant protein 33-like
MD16G1188900	AT5G26230.1	Symbols: | unknown protein; FUNCTIONS IN: molecular_function unknown; INVOLVED IN: biological_process unknown; LOCATED IN: chloroplast; EXPRESSED IN: 22 plant structures; EXPRESSED DURING: 13 growth stages; Has 1807 Blast hits to 1807 proteins in 277 species: Archae - 0; Bacteria - 0; Metazoa - 736; Fungi - 347; Plants - 385; Viruses - 0; Other Eukaryotes - 339 (source: NCBI BLink). | chr5:917351…	probable membrane-associated kinase regulator 1
MD16G1191400	AT1G03130.1	Symbols: PSAD-2 | photosystem I subunit D-2 | chr1:753307-754198 REVERSE LENGTH=892	photosystem I reaction center subunit II, chloroplastic-like
MD16G1197800	AT4G14770.1	Symbols: TCX2, ATTCX2 | TESMIN/TSO1-like CXC 2 | chr4:8481370-8484825 REVERSE LENGTH=3456	protein tesmin/TSO1-like CXC 2
MD16G1213200	AT5G43530.1	Symbols: | Helicase protein with RING/U-box domain | chr5:17489327-17494830 FORWARD LENGTH=5504	DNA repair protein RAD5B
MD16G1216900	AT3G23240.1	Symbols: ERF1, ATERF1 | ethylene response factor 1 | chr3:8295644-8296604 FORWARD LENGTH=961	ethylene-responsive transcription factor 1B
MD16G1218000	AT3G23250.1	Symbols: MYB15, ATY19, ATMYB15 | myb domain protein 15 | chr3:8309210-8310826 FORWARD LENGTH=1617	myb-related protein Myb4-like
MD16G1221700	AT4G14330.1	Symbols: | P-loop containing nucleoside triphosphate hydrolases superfamily protein | chr4:8244194-8247444 FORWARD LENGTH=3251	kinesin-like protein KIN-10A
MD16G1222000	AT4G14310.1	Symbols: | Transducin/WD40 repeat-like superfamily protein | chr4:8236759-8240324 REVERSE LENGTH=3566	KIN14B-interacting protein At4g14310
MD16G1226600	AT1G60000.1	Symbols: | RNA-binding (RRM/RBD/RNP motifs) family protein | chr1:22093573-22094562 REVERSE LENGTH=990	28 kDa ribonucleoprotein, chloroplastic-like
MD16G1236000	AT4G13710.2	Symbols: | Pectin lyase-like superfamily protein | chr4:7962430-7966518 FORWARD LENGTH=4089	probable pectate lyase 8
MD16G1236700	AT2G07180.2	Symbols: | Protein kinase superfamily protein | chr2:2980899-2983602 REVERSE LENGTH=2704	probable serine/threonine-protein kinase PBL17 isoform X1
MD16G1248400	AT5G57180.2	Symbols: CIA2 | chloroplast import apparatus 2 | chr5:23167842-23169739 FORWARD LENGTH=1898	protein CHLOROPLAST IMPORT APPARATUS 2-like isoform X1
MD16G1258900	AT4G30860.1	Symbols: ASHR3, SDG4 | SET domain group 4 | chr4:15024472-15027616 FORWARD LENGTH=3145	histone-lysine N-methyltransferase ASHR3
MD16G1272800	AT5G46700.1	Symbols: TET1, TRN2 | Tetraspanin family protein | chr5:18950917-18952629 FORWARD LENGTH=1713	protein TORNADO 2
MD16G1282900			hypothetical protein DVH24_033640
MD16G1283500	AT1G20720.1	Symbols: | RAD3-like DNA-binding helicase protein | chr1:7185658-7192794 REVERSE LENGTH=7137	Fanconi anemia group J protein homolog
MD17G1003500			glyceraldehyde-3-phosphate dehydrogenase A, chloroplastic
MD17G1011000			Pollen Ole e 1 allergen and extensin family protein
MD17G1017000			lysine histidine transporter 1-like
MD17G1019000	AT3G27350.1	Symbols: | unknown protein; FUNCTIONS IN: molecular_function unknown; INVOLVED IN: biological_process unknown; EXPRESSED IN: 24 plant structures; EXPRESSED DURING: 15 growth stages; BEST Arabidopsis thaliana protein match is: unknown protein (TAIR:AT5G40700.1). | chr3:10125659-10127992 FORWARD LENGTH=2334	protein WVD2-like 7
MD17G1030600			high affinity nitrate transporter 2.7-like
MD17G1031100	AT5G40380.1	Symbols: CRK42 | cysteine-rich RLK (RECEPTOR-like protein kinase) 42 | chr5:16151772-16155177 FORWARD LENGTH=3406	cysteine-rich receptor-like protein kinase 42
MD17G1036200	AT2G16890.2	Symbols: | UDP-Glycosyltransferase superfamily protein | chr2:7316889-7319181 FORWARD LENGTH=2293	UDP-glycosyltransferase 90A1-like
MD17G1039200			gibberellin-regulated protein 14-like
MD17G1041500	AT5G15230.1	Symbols: GASA4 | GAST1 protein homolog 4 | chr5:4945231-4946216 FORWARD LENGTH=986	gibberellin-regulated protein 4-like
MD17G1048700	AT5G15870.1	Symbols: | glycosyl hydrolase family 81 protein | chr5:5182641-5184878 REVERSE LENGTH=2238	probable endo-1,3(4)-beta-glucanase ARB_01444
MD17G1049000			homeobox-leucine zipper protein HAT7
MD17G1049600			ABC transporter B family member 19
MD17G1049700	AT1G50010.1	Symbols: TUA2 | tubulin alpha-2 chain | chr1:18517586-18520000 FORWARD LENGTH=2415	tubulin alpha chain
MD17G1054500	AT5G15350.1	Symbols: ENODL17, AtENODL17 | early nodulin-like protein 17 | chr5:4984959-4986239 REVERSE LENGTH=1281	lamin-like protein
MD17G1057000	AT5G15510.1	Symbols: | TPX2 (targeting protein for Xklp2) protein family | chr5:5034005-5036795 FORWARD LENGTH=2791	protein WVD2-like 4 isoform X1
MD17G1064300	AT5G15630.1	Symbols: COBL4, IRX6 | COBRA-like extracellular glycosyl-phosphatidyl inositol-anchored protein family | chr5:5084704-5086792 FORWARD LENGTH=2089	COBRA-like protein 4
MD17G1070300	AT3G02470.4	Symbols: | S-adenosylmethionine decarboxylase | chr3:508886-511462 FORWARD LENGTH=2577	S-adenosylmethionine decarboxylase proenzyme
MD17G1070400	AT5G15948.1	Symbols: CPuORF10 | conserved peptide upstream open reading frame 10 | chr5:5205871-5208036 FORWARD LENGTH=2166	putative S-adenosylmethionine decarboxylase
MD17G1072300			protein trichome birefringence-like 19
MD17G1075600	AT1G68590.1	Symbols: | Ribosomal protein PSRP-3/Ycf65 | chr1:25757406-25758232 REVERSE LENGTH=827	30S ribosomal protein 3, chloroplastic-like
MD17G1078600	AT3G02550.1	Symbols: LBD41 | LOB domain-containing protein 41 | chr3:536505-537998 REVERSE LENGTH=1494	LOB domain-containing protein 41-like
MD17G1079700			photosystem II repair protein PSB27-H1, chloroplastic
MD17G1085300	AT4G10265.1	Symbols: | Wound-responsive family protein | chr4:6373097-6373536 REVERSE LENGTH=440	uncharacterized protein LOC103404753
MD17G1086200	AT4G05120.1	Symbols: ENT3, FUR1, ATENT3 | Major facilitator superfamily protein | chr4:2632693-2635000 REVERSE LENGTH=2308	equilibrative nucleotide transporter 3-like
MD17G1089900	AT4G03210.1	Symbols: XTH9 | xyloglucan endotransglucosylase/hydrolase 9 | chr4:1415953-1417352 FORWARD LENGTH=1400	xyloglucan endotransglucosylase/hydrolase protein 9
MD17G1099800	AT2G32530.1	Symbols: ATCSLB03, CSLB03, ATCSLB3 | cellulose synthase-like B3 | chr2:13809216-13813570 FORWARD LENGTH=4355	cellulose synthase-like protein H1 isoform X1
MD17G1104000	AT2G05790.1	Symbols: | O-Glycosyl hydrolases family 17 protein | chr2:2199219-2201486 FORWARD LENGTH=2268	glucan endo-1,3-beta-glucosidase 12
MD17G1110200			cytochrome c1-like
MD17G1112200	AT3G07800.1	Symbols: | Thymidine kinase | chr3:2489387-2491087 REVERSE LENGTH=1701	thymidine kinase a
MD17G1113400	AT2G05070.1	Symbols: LHCB2.2, LHCB2 | photosystem II light harvesting complex gene 2.2 | chr2:1799234-1800392 REVERSE LENGTH=1159	chlorophyll a-b binding protein 151, chloroplastic
MD17G1123400	AT5G48310.2	Symbols: | unknown protein; FUNCTIONS IN: molecular_function unknown; INVOLVED IN: biological_process unknown; LOCATED IN: cellular_component unknown; EXPRESSED IN: 18 plant structures; EXPRESSED DURING: 13 growth stages; BEST Arabidopsis thaliana protein match is: unknown protein (TAIR:AT4G24610.1). | chr5:19574780-19580391 REVERSE LENGTH=5612	uncharacterized protein LOC103405091
MD17G1125000			7-deoxyloganetin glucosyltransferase-like
MD17G1129500			UDP-glycosyltransferase 71A16-like
MD17G1130000			---NA---
MD17G1130100			---NA---
MD17G1130400			hypothetical protein C1H46_034913
MD17G1132900	AT1G06680.1	Symbols: PSBP-1, OEE2, PSII-P | photosystem II subunit P-1 | chr1:2047886-2049405 FORWARD LENGTH=1520	oxygen-evolving enhancer protein 2, chloroplastic
MD17G1136800			uncharacterized protein LOC103405164
MD17G1140000	AT3G23730.1	Symbols: XTH16 | xyloglucan endotransglucosylase/hydrolase 16 | chr3:8550110-8551335 FORWARD LENGTH=1226	xyloglucan endotransglucosylase/hydrolase 2-like
MD17G1140600			protodermal factor 1
MD17G1142500			protein TOO MANY MOUTHS
MD17G1143900	AT1G17745.1	Symbols: PGDH | D-3-phosphoglycerate dehydrogenase | chr1:6101015-6105241 FORWARD LENGTH=4227	D-3-phosphoglycerate dehydrogenase 2, chloroplastic-like
MD17G1155800	AT1G17260.1	Symbols: AHA10 | autoinhibited H(+)-ATPase isoform 10 | chr1:5904058-5908898 FORWARD LENGTH=4841	ATPase 10, plasma membrane-type
MD17G1158300	AT1G78950.1	Symbols: | Terpenoid cyclases family protein | chr1:29684432-29688673 REVERSE LENGTH=4242	beta-amyrin synthase-like
MD17G1158700			beta-amyrin synthase-like
MD17G1159500			beta-amyrin synthase-like
MD17G1181600	AT5G56550.1	Symbols: OXS3, ATOXS3 | oxidative stress 3 | chr5:22895616-22896653 REVERSE LENGTH=1038	uncharacterized protein DDB_G0271670-like isoform X2
MD17G1181700			hypothetical protein DVH24_027413
MD17G1182000	AT3G16490.1	Symbols: IQD26 | IQ-domain 26 | chr3:5603900-5605697 REVERSE LENGTH=1798	protein IQ-DOMAIN 14-like
MD17G1184700	AT1G59870.1	Symbols: PEN3, PDR8, ATPDR8, ABCG36, ATABCG36 | ABC-2 and Plant PDR ABC-type transporter family protein | chr1:22034506-22040038 FORWARD LENGTH=5533	ABC transporter G family member 29-like
MD17G1188400	AT3G16240.1	Symbols: DELTA-TIP, TIP2;1, DELTA-TIP1, AQP1, ATTIP2;1 | delta tonoplast integral protein | chr3:5505404-5507050 FORWARD LENGTH=1647	aquaporin TIP2-1
MD17G1190600	AT1G79820.2	Symbols: SGB1 | Major facilitator superfamily protein | chr1:30022260-30027391 REVERSE LENGTH=5132	probable plastidic glucose transporter 3 isoform X1
MD17G1191100	AT1G79850.1	Symbols: RPS17, CS17, PRPS17 | ribosomal protein S17 | chr1:30041243-30041952 REVERSE LENGTH=710	30S ribosomal protein S17, chloroplastic
MD17G1191200	AT1G52230.1	Symbols: PSAH2, PSAH-2, PSI-H | photosystem I subunit H2 | chr1:19454836-19455668 FORWARD LENGTH=833	photosystem I reaction center subunit VI, chloroplastic-like
MD17G1191400			photosystem I reaction center subunit VI-2, chloroplastic
MD17G1198500	AT1G80370.1	Symbols: CYCA2;4 | Cyclin A2;4 | chr1:30213705-30216861 FORWARD LENGTH=3157	cyclin-A2-4 isoform X1
MD17G1201400	AT3G15550.1	Symbols: | unknown protein; Has 25732 Blast hits to 16979 proteins in 961 species: Archae - 144; Bacteria - 1801; Metazoa - 12681; Fungi - 1868; Plants - 912; Viruses - 94; Other Eukaryotes - 8232 (source: NCBI BLink). | chr3:5267351-5270118 FORWARD LENGTH=2768	titin homolog
MD17G1201600	AT3G15570.1	Symbols: | Phototropic-responsive NPH3 family protein | chr3:5269849-5271922 REVERSE LENGTH=2074	root phototropism protein 3-like
MD17G1223700	AT1G80870.1	Symbols: | Protein kinase superfamily protein | chr1:30392133-30394383 FORWARD LENGTH=2251	putative receptor-like protein kinase At1g80870
MD17G1223900	AT5G15350.1	Symbols: ENODL17, AtENODL17 | early nodulin-like protein 17 | chr5:4984959-4986239 REVERSE LENGTH=1281	lamin-like protein
MD17G1227000			tubby-like protein 8
MD17G1232900	AT2G42570.1	Symbols: TBL39 | TRICHOME BIREFRINGENCE-LIKE 39 | chr2:17717367-17720080 REVERSE LENGTH=2714	protein trichome birefringence-like 39
MD17G1233000			seed biotin-containing protein SBP65
MD17G1233500	AT3G15030.3	Symbols: TCP4 | TCP family transcription factor 4 | chr3:5061681-5064115 FORWARD LENGTH=2435	transcription factor TCP4-like
MD17G1233900	AT3G58120.1	Symbols: ATBZIP61, BZIP61 | Basic-leucine zipper (bZIP) transcription factor family protein | chr3:21520974-21523327 REVERSE LENGTH=2354	basic leucine zipper 61
MD17G1235800	AT1G03780.2	Symbols: TPX2 | targeting protein for XKLP2 | chr1:947520-951827 REVERSE LENGTH=4308	protein TPX2
MD17G1236100	AT2G20635.1	Symbols: | ATP binding;protein kinases;protein serine/threonine kinases | chr2:8900410-8903384 FORWARD LENGTH=2975	mitotic checkpoint serine/threonine-protein kinase BUB1 isoform X1
MD17G1237100			O-acyltransferase WSD1-like
MD17G1239900	AT4G28310.1	Symbols: | unknown protein; BEST Arabidopsis thaliana protein match is: unknown protein (TAIR:AT1G52270.1); Has 30201 Blast hits to 17322 proteins in 780 species: Archae - 12; Bacteria - 1396; Metazoa - 17338; Fungi - 3422; Plants - 5037; Viruses - 0; Other Eukaryotes - 2996 (source: NCBI BLink). | chr4:14017408-14018208 FORWARD LENGTH=801	histone acetyltransferase KAT6B
MD17G1241200	AT4G03510.2	Symbols: RMA1, ATRMA1 | RING membrane-anchor 1 | chr4:1557768-1559376 REVERSE LENGTH=1609	E3 ubiquitin-protein ligase RMA1H1
MD17G1242600	AT4G28250.1	Symbols: ATEXPB3, EXPB3, ATHEXP BETA 1.6 | expansin B3 | chr4:14000038-14002069 REVERSE LENGTH=2032	expansin-B3-like
MD17G1244400	AT5G38410.1	Symbols: | Ribulose bisphosphate carboxylase (small chain) family protein | chr5:15377173-15378416 REVERSE LENGTH=1244	ribulose bisphosphate carboxylase small chain, chloroplastic
MD17G1245800	AT1G78950.1	Symbols: | Terpenoid cyclases family protein | chr1:29684432-29688673 REVERSE LENGTH=4242	beta-amyrin synthase-like
MD17G1246400	AT2G07050.1	Symbols: CAS1 | cycloartenol synthase 1 | chr2:2924447-2930672 FORWARD LENGTH=6226	cycloartenol synthase
MD17G1257500	AT5G37790.1	Symbols: | Protein kinase superfamily protein | chr5:15008172-15011152 REVERSE LENGTH=2981	probable serine/threonine-protein kinase PBL7
MD17G1259300	AT5G50330.1	Symbols: | Protein kinase superfamily protein | chr5:20485223-20488684 REVERSE LENGTH=3462	putative cadmium-transporting ATPase
MD17G1259400	AT3G48270.1	Symbols: CYP71A26 | cytochrome P450, family 71, subfamily A, polypeptide 26 | chr3:17876571-17878173 FORWARD LENGTH=1603	cytochrome P450 71A4-like
MD17G1261000			MYB transcription factor
MD17G1262700	AT1G66150.1	Symbols: TMK1 | transmembrane kinase 1 | chr1:24631409-24634749 FORWARD LENGTH=3341	receptor protein kinase TMK1
MD17G1268900	AT5G37630.1	Symbols: EMB2656 | ARM repeat superfamily protein | chr5:14947330-14952765 FORWARD LENGTH=5436	condensin complex subunit 3 isoform X1
MD17G1272100			glutathione S-transferase
MD17G1281900	AT1G29930.1	Symbols: CAB1, AB140, CAB140, LHCB1.3 | chlorophyll A/B binding protein 1 | chr1:10478005-10479048 FORWARD LENGTH=1044	chlorophyll a-b binding protein of LHCII type 1-like
MD17G1284100	AT2G47010.2	Symbols: | unknown protein; FUNCTIONS IN: molecular_function unknown; INVOLVED IN: biological_process unknown; LOCATED IN: endomembrane system; EXPRESSED IN: 17 plant structures; EXPRESSED DURING: 10 growth stages; BEST Arabidopsis thaliana protein match is: unknown protein (TAIR:AT1G17030.1); Has 72 Blast hits to 72 proteins in 13 species: Archae - 0; Bacteria - 0; Metazoa - 0; Fungi - 0; Plants…	Serine/threonine protein kinase
MD00G1005700	AT5G51970.2	Symbols: | GroES-like zinc-binding alcohol dehydrogenase family protein | chr5:21111594-21113403 FORWARD LENGTH=1810	sorbitol dehydrogenase-like
MD00G1011900	AT3G18670.1	Symbols: | Ankyrin repeat family protein | chr3:6424135-6426471 REVERSE LENGTH=2337	ankyrin repeat-containing protein NPR4-like
MD00G1013600	AT2G39700.1	Symbols: ATEXPA4, ATEXP4, ATHEXP ALPHA 1.6, EXPA4 | expansin A4 | chr2:16543832-16545584 REVERSE LENGTH=1753	expansin 2
MD00G1036100	AT2G46660.1	Symbols: CYP78A6 | cytochrome P450, family 78, subfamily A, polypeptide 6 | chr2:19153328-19155489 REVERSE LENGTH=2162	cytochrome P450 78A9
MD00G1052900	AT1G22360.1	Symbols: AtUGT85A2, UGT85A2 | UDP-glucosyl transferase 85A2 | chr1:7894858-7897591 REVERSE LENGTH=2734	7-deoxyloganetin glucosyltransferase-like
MD00G1085100	AT1G30820.1	Symbols: | CTP synthase family protein | chr1:10944913-10949458 REVERSE LENGTH=4546	CTP synthase
MD00G1086800	AT5G57130.1	Symbols: | Clp amino terminal domain-containing protein | chr5:23144980-23149568 FORWARD LENGTH=4589	protein SMAX1-LIKE 4
MD00G1093400	AT5G45650.1	Symbols: | subtilase family protein | chr5:18513431-18518868 REVERSE LENGTH=5438	subtilisin-like protease SBT5.6
MD00G1103100			chlorophyll a-b binding protein CP26, chloroplastic
MD00G1125200			hypothetical protein DVH24_037098
MD00G1131300	AT3G01170.1	Symbols: | Ribosomal protein L34e superfamily protein | chr3:57641-58909 FORWARD LENGTH=1269	Ribosomal protein
MD00G1191600	AT2G42690.1	Symbols: | alpha/beta-Hydrolases superfamily protein | chr2:17776241-17777717 REVERSE LENGTH=1477	phospholipase A1-IIdelta
MD01G1000200	AT2G01170.1	Symbols: BAT1 | bidirectional amino acid transporter 1 | chr2:102194-104549 REVERSE LENGTH=2356	amino-acid permease BAT1 homolog
MD01G1024200			heavy metal-associated isoprenylated plant protein 23
MD01G1047200	AT4G37850.1	Symbols: | basic helix-loop-helix (bHLH) DNA-binding superfamily protein | chr4:17796093-17797900 REVERSE LENGTH=1808	transcription factor bHLH18-like
MD01G1116700	AT5G53130.1	Symbols: CNGC1, ATCNGC1 | cyclic nucleotide gated channel 1 | chr5:21537721-21541029 REVERSE LENGTH=3309	uncharacterized protein LOC103417728 isoform X4
MD01G1133700	AT3G12110.1	Symbols: ACT11 | actin-11 | chr3:3857843-3859798 FORWARD LENGTH=1956	actin
MD01G1141000	AT3G56230.1	Symbols: | BTB/POZ domain-containing protein | chr3:20860778-20862265 REVERSE LENGTH=1488	BTB/POZ domain-containing protein At3g56230-like
MD01G1142200	AT2G39870.1	Symbols: | unknown protein; BEST Arabidopsis thaliana protein match is: unknown protein (TAIR:AT3G55690.1); Has 73 Blast hits to 71 proteins in 14 species: Archae - 0; Bacteria - 0; Metazoa - 2; Fungi - 2; Plants - 69; Viruses - 0; Other Eukaryotes - 0 (source: NCBI BLink). | chr2:16643381-16645377 FORWARD LENGTH=1997	homeobox protein OTX1-like
MD01G1146300	AT3G55800.1	Symbols: SBPASE | sedoheptulose-bisphosphatase | chr3:20709386-20711640 FORWARD LENGTH=2255	sedoheptulose-1,7-bisphosphatase, chloroplastic
MD01G1149800	AT5G05730.1	Symbols: ASA1 | anthranilate synthase alpha subunit 1 | chr5:1719575-1722910 REVERSE LENGTH=3336	anthranilate synthase alpha subunit 1, chloroplastic
MD01G1162000			HIG1 domain family member 1B like
MD01G1162400			peroxidase 4-like
MD01G1165600			receptor-like protein
MD01G1172500			cytochrome P450 714A1-like
MD01G1181700	AT5G61480.1	Symbols: PXY | Leucine-rich repeat protein kinase family protein | chr5:24724541-24727842 REVERSE LENGTH=3302	leucine-rich repeat receptor-like protein kinase TDR
MD01G1188500	AT2G28100.1	Symbols: ATFUC1, FUC1 | alpha-L-fucosidase 1 | chr2:11974663-11976600 FORWARD LENGTH=1938	alpha-L-fucosidase 1-like
MD01G1193200			rho GTPase-activating protein gacII isoform X1
MD01G1194700	AT5G51970.2	Symbols: | GroES-like zinc-binding alcohol dehydrogenase family protein | chr5:21111594-21113403 FORWARD LENGTH=1810	sorbitol dehydrogenase-like
MD01G1211600	AT5G52900.1	Symbols: | unknown protein; Has 30201 Blast hits to 17322 proteins in 780 species: Archae - 12; Bacteria - 1396; Metazoa - 17338; Fungi - 3422; Plants - 5037; Viruses - 0; Other Eukaryotes - 2996 (source: NCBI BLink). | chr5:21452442-21453808 REVERSE LENGTH=1367	probable membrane-associated kinase regulator 6
MD01G1221800	AT5G53130.1	Symbols: CNGC1, ATCNGC1 | cyclic nucleotide gated channel 1 | chr5:21537721-21541029 REVERSE LENGTH=3309	cyclic nucleotide-gated ion channel 1-like
MD01G1229700	AT5G24580.1	Symbols: | Heavy metal transport/detoxification superfamily protein | chr5:8410258-8412240 REVERSE LENGTH=1983	heavy metal-associated isoprenylated plant protein 9
MD01G1231600	AT5G24660.1	Symbols: LSU2 | response to low sulfur 2 | chr5:8443279-8443834 REVERSE LENGTH=556	protein RESPONSE TO LOW SULFUR 3-like
MD02G1001300	AT4G02600.2	Symbols: MLO1, ATMLO1 | Seven transmembrane MLO family protein | chr4:1143962-1147422 FORWARD LENGTH=3461	MLO-like protein 1
MD02G1009300	AT2G24270.4	Symbols: ALDH11A3 | aldehyde dehydrogenase 11A3 | chr2:10327035-10329941 REVERSE LENGTH=2907	NADP-dependent glyceraldehyde-3-phosphate dehydrogenase
MD02G1019000	AT5G34940.2	Symbols: AtGUS3, GUS3 | glucuronidase 3 | chr5:13235829-13238718 REVERSE LENGTH=2890	heparanase-like protein 3
MD02G1050200	AT3G24500.1	Symbols: MBF1C | multiprotein bridging factor 1C | chr3:8918679-8919683 FORWARD LENGTH=1005	multiprotein-bridging factor 1c
MD02G1062300	AT4G13395.1	Symbols: DVL10, RTFL12 | ROTUNDIFOLIA like 12 | chr4:7785687-7786113 REVERSE LENGTH=427	DEVIL-like protein
MD02G1067700			---NA---
MD02G1096100	AT1G19180.1	Symbols: TIFY10A | jasmonate-zim-domain protein 1 | chr1:6622114-6623620 FORWARD LENGTH=1507	protein TIFY 10A
MD02G1133200	AT2G17972.1	Symbols: | unknown protein; FUNCTIONS IN: molecular_function unknown; INVOLVED IN: biological_process unknown; LOCATED IN: chloroplast thylakoid membrane, chloroplast; EXPRESSED IN: 22 plant structures; EXPRESSED DURING: 14 growth stages; Has 34 Blast hits to 34 proteins in 17 species: Archae - 0; Bacteria - 0; Metazoa - 0; Fungi - 0; Plants - 34; Viruses - 0; Other Eukaryotes - 0 (source: NCBI B…	uncharacterized protein LOC103400680
MD02G1138600	AT3G51000.1	Symbols: | alpha/beta-Hydrolases superfamily protein | chr3:18945025-18946621 REVERSE LENGTH=1597	bifunctional epoxide hydrolase 2-like
MD02G1141300			AAA-ATPase At2g18193-like
MD02G1148700	AT5G66780.1	Symbols: | unknown protein; Has 1807 Blast hits to 1807 proteins in 277 species: Archae - 0; Bacteria - 0; Metazoa - 736; Fungi - 347; Plants - 385; Viruses - 0; Other Eukaryotes - 339 (source: NCBI BLink). | chr5:26663573-26664403 FORWARD LENGTH=831	late embryogenesis abundant protein
MD02G1158300	AT5G66560.1	Symbols: | Phototropic-responsive NPH3 family protein | chr5:26564188-26566853 FORWARD LENGTH=2666	BTB/POZ domain-containing protein At5g66560-like
MD02G1173500			protein RALF-like 34
MD02G1187200			cysteine-rich and transmembrane domain-containing protein A
MD02G1189200	AT4G37720.1	Symbols: ATPSK6, PSK6 | phytosulfokine 6 precursor | chr4:17718961-17719318 REVERSE LENGTH=358	phytosulfokines 3
MD02G1202000	AT1G24620.1	Symbols: | EF hand calcium-binding protein family | chr1:8723712-8724459 REVERSE LENGTH=748	probable calcium-binding protein CML23
MD02G1209700			14 kDa proline-rich protein DC2.15-like
MD02G1249500	AT5G38280.1	Symbols: PR5K | PR5-like receptor kinase | chr5:15293121-15297323 REVERSE LENGTH=4203	rust resistance kinase Lr10-like
MD02G1249700			LEAF RUST 10 DISEASE-RESISTANCE LOCUS RECEPTOR-LIKE PROTEIN KINASE-like 2.1
MD02G1250200			LEAF RUST 10 DISEASE-RESISTANCE LOCUS RECEPTOR-LIKE PROTEIN KINASE-like 2.1
MD03G1010800	AT5G19875.1	Symbols: | unknown protein; FUNCTIONS IN: molecular_function unknown; INVOLVED IN: response to oxidative stress; LOCATED IN: endomembrane system; EXPRESSED IN: 21 plant structures; EXPRESSED DURING: 13 growth stages; BEST Arabidopsis thaliana protein match is: unknown protein (TAIR:AT2G31940.1); Has 30201 Blast hits to 17322 proteins in 780 species: Archae - 12; Bacteria - 1396; Metazoa - 17338; …	Transmembrane protein
MD03G1020500			---NA---
MD03G1046500	AT5G58250.1	Symbols: | unknown protein; FUNCTIONS IN: molecular_function unknown; INVOLVED IN: biological_process unknown; LOCATED IN: thylakoid, chloroplast; EXPRESSED IN: 22 plant structures; EXPRESSED DURING: 14 growth stages; CONTAINS InterPro DOMAIN/s: Protein of unknown function DUF2488 (InterPro:IPR019616); Has 1807 Blast hits to 1807 proteins in 277 species: Archae - 0; Bacteria - 0; Metazoa - 736; F…	putative magnesium-protoporphyrin IX monomethyl ester (oxidative) cyclase
MD03G1059900	AT1G07050.1	Symbols: | CCT motif family protein | chr1:2164188-2165239 REVERSE LENGTH=1052	zinc finger protein CONSTANS-LIKE 7
MD03G1070900			vacuolar cation/proton exchanger 3-like
MD03G1081900			UDP-glucose iridoid glucosyltransferase-like
MD03G1088100	AT2G29090.2	Symbols: CYP707A2 | cytochrome P450, family 707, subfamily A, polypeptide 2 | chr2:12494851-12499723 REVERSE LENGTH=4873	abscisic acid 8'-hydroxylase 2
MD03G1094700			---NA---
MD03G1104900	AT5G60390.3	Symbols: | GTP binding Elongation factor Tu family protein | chr5:24288664-24290856 FORWARD LENGTH=2193	elongation factor 1-alpha
MD03G1137900	AT3G44610.1	Symbols: | Protein kinase superfamily protein | chr3:16188129-16192175 REVERSE LENGTH=4047	serine/threonine-protein kinase D6PKL2
MD03G1186100	AT4G27290.1	Symbols: | S-locus lectin protein kinase family protein | chr4:13666281-13669202 FORWARD LENGTH=2922	G-type lectin S-receptor-like serine/threonine-protein kinase At4g27290 isoform X1
MD03G1191400	AT5G55380.1	Symbols: | MBOAT (membrane bound O-acyl transferase) family protein | chr5:22446624-22447898 REVERSE LENGTH=1275	probable long-chain-alcohol O-fatty-acyltransferase 5
MD03G1214300	AT5G54600.1	Symbols: | Translation protein SH3-like family protein | chr5:22182978-22184567 FORWARD LENGTH=1590	50S ribosomal protein L24, chloroplastic
MD03G1223800	AT5G54190.1	Symbols: PORA | protochlorophyllide oxidoreductase A | chr5:21990912-21992812 REVERSE LENGTH=1901	protochlorophyllide reductase, chloroplastic
MD03G1227700	AT1G53035.1	Symbols: | unknown protein; FUNCTIONS IN: molecular_function unknown; INVOLVED IN: biological_process unknown; LOCATED IN: endomembrane system; EXPRESSED IN: 23 plant structures; EXPRESSED DURING: 13 growth stages; BEST Arabidopsis thaliana protein match is: unknown protein (TAIR:AT3G15358.1); Has 49 Blast hits to 49 proteins in 9 species: Archae - 0; Bacteria - 0; Metazoa - 0; Fungi - 0; Plants …	Transmembrane protein
MD03G1236100	AT3G15095.3	Symbols: | unknown protein; FUNCTIONS IN: molecular_function unknown; INVOLVED IN: biological_process unknown; EXPRESSED IN: 22 plant structures; EXPRESSED DURING: 13 growth stages; Has 30201 Blast hits to 17322 proteins in 780 species: Archae - 12; Bacteria - 1396; Metazoa - 17338; Fungi - 3422; Plants - 5037; Viruses - 0; Other Eukaryotes - 2996 (source: NCBI BLink). | chr3:5081908-5084240 FORW…	golgin subfamily A member 6-like protein 22
MD03G1251200	AT1G78560.1	Symbols: | Sodium Bile acid symporter family | chr1:29546605-29548824 REVERSE LENGTH=2220	probable sodium/metabolite cotransporter BASS1, chloroplastic
MD03G1264100			probable inactive patatin-like protein 9
MD03G1288300	AT3G62860.1	Symbols: | alpha/beta-Hydrolases superfamily protein | chr3:23239446-23242251 REVERSE LENGTH=2806	caffeoylshikimate esterase-like
MD03G1289900	AT4G02380.1	Symbols: SAG21 | senescence-associated gene 21 | chr4:1046343-1046993 REVERSE LENGTH=651	indole-3-acetic acid-induced protein ARG2-like
MD03G1294400	AT3G62390.1	Symbols: TBL6 | TRICHOME BIREFRINGENCE-LIKE 6 | chr3:23087017-23089206 REVERSE LENGTH=2190	protein trichome birefringence-like 6
MD04G1016900			protein ECERIFERUM 26-like
MD04G1031500			neurofilament heavy protein, putative
MD04G1033500	AT5G12890.1	Symbols: | UDP-Glycosyltransferase superfamily protein | chr5:4069577-4071227 REVERSE LENGTH=1651	UDP-glycosyltransferase 92A1-like
MD04G1046200	AT5G67550.1	Symbols: | unknown protein; FUNCTIONS IN: molecular_function unknown; INVOLVED IN: biological_process unknown; LOCATED IN: endomembrane system; EXPRESSED IN: flower; EXPRESSED DURING: 4 anthesis; BEST Arabidopsis thaliana protein match is: unknown protein (TAIR:AT1G71110.1); Has 161 Blast hits to 154 proteins in 16 species: Archae - 0; Bacteria - 0; Metazoa - 0; Fungi - 0; Plants - 161; Viruses -…	Transmembrane protein
MD04G1067800	AT5G51990.1	Symbols: CBF4, DREB1D | C-repeat-binding factor 4 | chr5:21117113-21117787 REVERSE LENGTH=675	dehydration-responsive element-binding protein 1A-like
MD04G1086100	AT4G22540.1	Symbols: ORP2A | OSBP(oxysterol binding protein)-related protein 2A | chr4:11860444-11864378 REVERSE LENGTH=3935	oxysterol-binding protein-related protein 2A-like isoform X1
MD04G1091200			probable xyloglucan endotransglucosylase/hydrolase protein 32
MD04G1102700
MD04G1111600	AT5G02790.1	Symbols: GSTL3 | Glutathione S-transferase family protein | chr5:632796-635125 FORWARD LENGTH=2330	glutathione S-transferase L3-like
MD04G1154100	AT3G08910.1	Symbols: | DNAJ heat shock family protein | chr3:2710154-2711895 REVERSE LENGTH=1742	dnaJ homolog subfamily B member 1-like
MD04G1176700	AT3G08670.1	Symbols: | unknown protein; BEST Arabidopsis thaliana protein match is: unknown protein (TAIR:AT3G51540.1); Has 48380 Blast hits to 29827 proteins in 1356 species: Archae - 46; Bacteria - 5589; Metazoa - 17361; Fungi - 13192; Plants - 2237; Viruses - 905; Other Eukaryotes - 9050 (source: NCBI BLink). | chr3:2633728-2636715 FORWARD LENGTH=2988	uncharacterized serine-rich protein C215.13
MD04G1192900			high mobility group B protein 10-like
MD04G1195400			uncharacterized protein LOC103433882
MD04G1196500	AT1G09160.1	Symbols: | Protein phosphatase 2C family protein | chr1:2952771-2955667 REVERSE LENGTH=2897	probable protein phosphatase 2C 5
MD04G1201400			formin-like protein 11
MD04G1207000	AT1G08980.1	Symbols: ATAMI1, AMI1, ATTOC64-I, TOC64-I | amidase 1 | chr1:2884411-2886620 FORWARD LENGTH=2210	amidase 1-like isoform X1
MD04G1234900	AT3G04260.1	Symbols: PTAC3 | plastid transcriptionally active 3 | chr3:1123023-1127515 REVERSE LENGTH=4493	putative transcription regulator SAP family
MD04G1239000	AT1G16150.1	Symbols: WAKL4 | wall associated kinase-like 4 | chr1:5532415-5534877 FORWARD LENGTH=2463	putative wall-associated receptor kinase-like 16
MD05G1019100	AT5G17680.1	Symbols: | disease resistance protein (TIR-NBS-LRR class), putative | chr5:5822999-5827153 FORWARD LENGTH=4155	TMV resistance protein N-like
MD05G1094200			classical arabinogalactan protein 9
MD05G1128600	AT2G16750.1	Symbols: | Protein kinase protein with adenine nucleotide alpha hydrolases-like domain | chr2:7271012-7274693 FORWARD LENGTH=3682	PTI1-like tyrosine-protein kinase 1
MD05G1131800	AT4G35250.1	Symbols: | NAD(P)-binding Rossmann-fold superfamily protein | chr4:16771171-16773364 REVERSE LENGTH=2194	Hopanoid-associated sugar epimerase
MD05G1170600			acidic leucine-rich nuclear phosphoprotein 32 family B protein
MD05G1197600	AT2G31180.1	Symbols: ATMYB14, MYB14AT, MYB14 | myb domain protein 14 | chr2:13286721-13288176 REVERSE LENGTH=1456	myb-related protein Myb4-like
MD05G1209300	AT3G14420.2	Symbols: | Aldolase-type TIM barrel family protein | chr3:4821609-4824152 FORWARD LENGTH=2544	peroxisomal (S)-2-hydroxy-acid oxidase GLO1 isoform X1
MD05G1219000	AT3G26040.1	Symbols: | HXXXD-type acyl-transferase family protein | chr3:9519741-9521070 FORWARD LENGTH=1330	BAHD acyltransferase At5g47980-like
MD05G1227200	AT3G16030.1	Symbols: CES101 | lectin protein kinase family protein | chr3:5439609-5442802 FORWARD LENGTH=3194	G-type lectin S-receptor-like serine/threonine-protein kinase CES101
MD05G1236300	AT2G34930.1	Symbols: | disease resistance family protein / LRR family protein | chr2:14737066-14739904 REVERSE LENGTH=2839	receptor-like protein EIX2 isoform X1
MD05G1273700			homeobox-leucine zipper protein ATHB-14
MD05G1280200	AT2G34630.2	Symbols: GPPS, GPS1 | geranyl diphosphate synthase 1 | chr2:14578540-14581727 FORWARD LENGTH=3188	solanesyl diphosphate synthase 3, chloroplastic/mitochondrial
MD05G1291600	AT4G18130.1	Symbols: PHYE | phytochrome E | chr4:10042137-10046082 REVERSE LENGTH=3946	phytochrome E isoform X2
MD05G1312800			beta-glucosidase 12-like
MD05G1341800	AT1G11580.1	Symbols: ATPMEPCRA, PMEPCRA | methylesterase PCR A | chr1:3888690-3890811 FORWARD LENGTH=2122	pectinesterase
MD05G1347300			ATP synthase gamma chain, chloroplastic
MD05G1354000	AT1G05010.1	Symbols: EFE, ACO4, EAT1 | ethylene-forming enzyme | chr1:1431190-1432858 REVERSE LENGTH=1669	ACC oxidase
MD06G1010100			hypothetical protein DVH24_009654, partial
MD06G1014000	AT2G36780.1	Symbols: | UDP-Glycosyltransferase superfamily protein | chr2:15417490-15419154 REVERSE LENGTH=1665	scopoletin glucosyltransferase-like
MD06G1014500	AT4G19100.1	Symbols: PAM68 | Protein of unknown function (DUF3464) | chr4:10453415-10454359 FORWARD LENGTH=945	protein PAM68, chloroplastic
MD06G1049100			glycine-rich cell wall structural protein-like
MD06G1093400	AT2G46150.1	Symbols: | Late embryogenesis abundant (LEA) hydroxyproline-rich glycoprotein family | chr2:18961403-18962376 FORWARD LENGTH=974	uncharacterized protein LOC103417701
MD06G1094800	AT1G64080.1	Symbols: | unknown protein; FUNCTIONS IN: molecular_function unknown; INVOLVED IN: biological_process unknown; LOCATED IN: plasma membrane; BEST Arabidopsis thaliana protein match is: unknown protein (TAIR:AT5G52870.1); Has 1546 Blast hits to 738 proteins in 176 species: Archae - 0; Bacteria - 143; Metazoa - 278; Fungi - 131; Plants - 95; Viruses - 4; Other Eukaryotes - 895 (source: NCBI BLink). …	probable membrane-associated kinase regulator 2
MD06G1103200	AT5G41810.2	Symbols: | unknown protein; BEST Arabidopsis thaliana protein match is: unknown protein (TAIR:AT1G64340.1); Has 514 Blast hits to 437 proteins in 98 species: Archae - 0; Bacteria - 21; Metazoa - 115; Fungi - 53; Plants - 52; Viruses - 5; Other Eukaryotes - 268 (source: NCBI BLink). | chr5:16738062-16739663 FORWARD LENGTH=1602	probable inactive serine/threonine-protein kinase slob1 isoform X1
MD06G1106000			probable protein phosphatase 2C 8
MD06G1120700	AT4G02290.1	Symbols: AtGH9B13, GH9B13 | glycosyl hydrolase 9B13 | chr4:1002394-1005253 REVERSE LENGTH=2860	endoglucanase CX
MD06G1122400	AT1G32930.1	Symbols: | Galactosyltransferase family protein | chr1:11931842-11934759 REVERSE LENGTH=2918	beta-1,6-galactosyltransferase GALT31A
MD06G1124600	AT2G18196.1	Symbols: | Heavy metal transport/detoxification superfamily protein | chr2:7920508-7922326 REVERSE LENGTH=1819	heavy metal-associated isoprenylated plant protein 30-like
MD06G1124700	AT1G33055.1	Symbols: | unknown protein; FUNCTIONS IN: molecular_function unknown; INVOLVED IN: anaerobic respiration; LOCATED IN: endomembrane system; EXPRESSED IN: 13 plant structures; EXPRESSED DURING: 6 growth stages; Has 20 Blast hits to 20 proteins in 8 species: Archae - 0; Bacteria - 0; Metazoa - 0; Fungi - 0; Plants - 20; Viruses - 0; Other Eukaryotes - 0 (source: NCBI BLink). | chr1:11971308-11972578…	hypothetical protein DVH24_008374
MD06G1135400	AT3G48770.1	Symbols: | DNA binding;ATP binding | chr3:18078474-18086817 REVERSE LENGTH=8344	putative histidine kinase-like ATPase domain-containing protein
MD06G1161400	AT5G63180.1	Symbols: | Pectin lyase-like superfamily protein | chr5:25340954-25343119 REVERSE LENGTH=2166	pectate lyase
MD06G1163800	AT3G48280.1	Symbols: CYP71A25 | cytochrome P450, family 71, subfamily A, polypeptide 25 | chr3:17879566-17881312 FORWARD LENGTH=1747	cytochrome P450 71A26-like
MD06G1170400	AT5G50150.1	Symbols: | Protein of Unknown Function (DUF239) | chr5:20402257-20406731 REVERSE LENGTH=4475	putative neprosin
MD06G1173800	AT5G62520.1	Symbols: SRO5 | similar to RCD one 5 | chr5:25097998-25099907 FORWARD LENGTH=1910	probable inactive poly [ADP-ribose] polymerase SRO5
MD06G1174200			transcription factor WER-like
MD06G1183200	AT1G74850.1	Symbols: PTAC2 | plastid transcriptionally active 2 | chr1:28118849-28122314 REVERSE LENGTH=3466	pentatricopeptide repeat-containing protein At1g74850, chloroplastic
MD06G1189300	AT2G17030.1	Symbols: | F-box family protein with a domain of unknown function (DUF295) | chr2:7399103-7400932 FORWARD LENGTH=1830	F-box protein SKIP23-like
MD06G1193900	AT1G74470.1	Symbols: | Pyridine nucleotide-disulphide oxidoreductase family protein | chr1:27991165-27993006 FORWARD LENGTH=1842	geranylgeranyl diphosphate reductase, chloroplastic
MD06G1217200	AT1G25340.1	Symbols: MYB116 | myb domain protein 116 | chr1:8885210-8886271 FORWARD LENGTH=1062	transcription factor MYB62-like
MD06G1226700	AT3G18000.1	Symbols: NMT1, XPL1, PEAMT | S-adenosyl-L-methionine-dependent methyltransferases superfamily protein | chr3:6154363-6157552 FORWARD LENGTH=3190	phosphoethanolamine N-methyltransferase 1
MD06G1231000	AT1G18210.2	Symbols: | Calcium-binding EF-hand family protein | chr1:6266609-6268828 REVERSE LENGTH=2220	probable calcium-binding protein CML27
MD06G1231600	AT1G48480.1	Symbols: RKL1 | receptor-like kinase 1 | chr1:17918391-17920985 FORWARD LENGTH=2595	probable inactive receptor kinase At1g48480
MD07G1018100	AT5G24080.1	Symbols: | Protein kinase superfamily protein | chr5:8139253-8141122 REVERSE LENGTH=1870	rust resistance kinase Lr10-like
MD07G1025800	AT3G51950.2	Symbols: | Zinc finger (CCCH-type) family protein / RNA recognition motif (RRM)-containing protein | chr3:19277778-19281326 REVERSE LENGTH=3549	zinc finger CCCH domain-containing protein 53 isoform X1
MD07G1099600			lysine-specific demethylase JMJ25-like
MD07G1135500	AT2G45970.1	Symbols: CYP86A8, LCR | cytochrome P450, family 86, subfamily A, polypeptide 8 | chr2:18912260-18914739 REVERSE LENGTH=2480	cytochrome P450 86A8-like
MD07G1151700			ethylene-responsive transcription factor ERF023
MD07G1160700			transcription factor bHLH57 isoform X2
MD07G1162700	AT4G35580.1	Symbols: NTL9 | NAC transcription factor-like 9 | chr4:16888410-16890877 REVERSE LENGTH=2468	protein NTM1-like 9 isoform X1
MD07G1189900	AT3G12520.1	Symbols: SULTR4;2 | sulfate transporter 4;2 | chr3:3967816-3971921 REVERSE LENGTH=4106	probable sulfate transporter 4.2 isoform X1
MD07G1206700			cucumisin-like isoform X1
MD07G1207000	AT5G59190.1	Symbols: | subtilase family protein | chr5:23885855-23888673 FORWARD LENGTH=2819	cucumisin-like isoform X1
MD07G1207300	AT2G39855.2	Symbols: | unknown protein; FUNCTIONS IN: molecular_function unknown; INVOLVED IN: biological_process unknown; LOCATED IN: chloroplast; BEST Arabidopsis thaliana protein match is: unknown protein (TAIR:AT3G55646.1); Has 35333 Blast hits to 34131 proteins in 2444 species: Archae - 798; Bacteria - 22429; Metazoa - 974; Fungi - 991; Plants - 531; Viruses - 0; Other Eukaryotes - 9610 (source: NCBI BL…	suppressor protein SRP40-like isoform X1
MD07G1215900	AT2G38120.1	Symbols: AUX1, WAV5, PIR1, MAP1 | Transmembrane amino acid transporter family protein | chr2:15972993-15977180 FORWARD LENGTH=4188	auxin transporter-like protein 2
MD07G1227100	AT2G38310.1	Symbols: PYL4, RCAR10 | PYR1-like 4 | chr2:16050063-16051168 FORWARD LENGTH=1106	abscisic acid receptor PYL4-like
MD07G1228900	AT3G10985.1	Symbols: SAG20, WI12, ATWI-12 | senescence associated gene 20 | chr3:3442528-3443445 FORWARD LENGTH=918	wound-induced protein 1
MD07G1230200	AT3G05550.1	Symbols: | Hypoxia-responsive family protein | chr3:1612860-1613748 FORWARD LENGTH=889	HIG1 domain family member 1B like
MD07G1230500	AT5G05340.1	Symbols: | Peroxidase superfamily protein | chr5:1578951-1580875 REVERSE LENGTH=1925	peroxidase 4-like
MD07G1246100			hypothetical protein C1H46_045854
MD07G1246200	AT5G17680.1	Symbols: | disease resistance protein (TIR-NBS-LRR class), putative | chr5:5822999-5827153 FORWARD LENGTH=4155	TMV resistance protein N-like
MD07G1251900	AT5G61480.1	Symbols: PXY | Leucine-rich repeat protein kinase family protein | chr5:24724541-24727842 REVERSE LENGTH=3302	leucine-rich repeat receptor-like protein kinase TDR
MD07G1257400	AT5G51570.1	Symbols: | SPFH/Band 7/PHB domain-containing membrane-associated protein family | chr5:20949404-20951497 FORWARD LENGTH=2094	hypersensitive-induced response protein 4
MD07G1257500	AT1G12380.1	Symbols: | unknown protein; BEST Arabidopsis thaliana protein match is: unknown protein (TAIR:AT1G62870.1); Has 173 Blast hits to 170 proteins in 34 species: Archae - 0; Bacteria - 4; Metazoa - 25; Fungi - 8; Plants - 123; Viruses - 7; Other Eukaryotes - 6 (source: NCBI BLink). | chr1:4214262-4217132 REVERSE LENGTH=2871	Ribonuclease H-like domain-containing protein
MD07G1281700	AT5G52870.1	Symbols: | unknown protein; BEST Arabidopsis thaliana protein match is: unknown protein (TAIR:AT1G64080.1); Has 1807 Blast hits to 1807 proteins in 277 species: Archae - 0; Bacteria - 0; Metazoa - 736; Fungi - 347; Plants - 385; Viruses - 0; Other Eukaryotes - 339 (source: NCBI BLink). | chr5:21427947-21429447 REVERSE LENGTH=1501	probable membrane-associated kinase regulator 5
MD07G1297100	AT2G46680.1	Symbols: ATHB-7, ATHB7, HB-7 | homeobox 7 | chr2:19165416-19166949 REVERSE LENGTH=1534	homeobox-leucine zipper protein ATHB-12-like
MD07G1305400			putative PDZ domain, rubredoxin-type
MD08G1007800	AT4G11530.1	Symbols: CRK34 | cysteine-rich RLK (RECEPTOR-like protein kinase) 34 | chr4:6987093-6989599 FORWARD LENGTH=2507	G-type lectin S-receptor-like serine/threonine-protein kinase CES101
MD08G1048900	AT2G29120.1	Symbols: ATGLR2.7, GLR2.7 | glutamate receptor 2.7 | chr2:12511292-12515895 REVERSE LENGTH=4604	glutamate receptor 2.8-like
MD08G1058900	AT4G31910.1	Symbols: | HXXXD-type acyl-transferase family protein | chr4:15441082-15443900 FORWARD LENGTH=2819	brassinosteroid-related acyltransferase 1
MD08G1062500	AT2G26110.1	Symbols: | Protein of unknown function (DUF761) | chr2:11120869-11122059 FORWARD LENGTH=1191	pathogen-associated molecular patterns-induced protein A70-like
MD08G1070700	AT5G35550.1	Symbols: TT2, ATMYB123, MYB123, ATTT2 | Duplicated homeodomain-like superfamily protein | chr5:13726743-13727860 FORWARD LENGTH=1118	myb-related protein 308-like
MD08G1070800			transcription factor WER-like
MD08G1086500	AT1G27730.1	Symbols: STZ, ZAT10 | salt tolerance zinc finger | chr1:9648141-9649073 REVERSE LENGTH=933	zinc finger protein ZAT10-like
MD08G1095100	AT5G43020.1	Symbols: | Leucine-rich repeat protein kinase family protein | chr5:17255291-17257742 REVERSE LENGTH=2452	probable inactive receptor kinase At5g67200
MD08G1098900	AT1G45207.2	Symbols: | Remorin family protein | chr1:17130351-17133548 REVERSE LENGTH=3198	Remorin, C-terminal
MD08G1101700	AT4G25000.1	Symbols: ATAMY1, AMY1 | alpha-amylase-like | chr4:12851969-12853845 REVERSE LENGTH=1877	pentatricopeptide repeat-containing protein At2g04860
MD08G1116100	AT5G11540.1	Symbols: | D-arabinono-1,4-lactone oxidase family protein | chr5:3703002-3704981 REVERSE LENGTH=1980	L-gulonolactone oxidase 3
MD08G1126500	AT2G24580.1	Symbols: | FAD-dependent oxidoreductase family protein | chr2:10444790-10446242 REVERSE LENGTH=1453	probable sarcosine oxidase
MD08G1133200			uncharacterized protein LOC103428830 isoform X3
MD08G1151300	AT4G32280.1	Symbols: IAA29 | indole-3-acetic acid inducible 29 | chr4:15583387-15584769 FORWARD LENGTH=1383	auxin-responsive protein IAA29 isoform X1
MD08G1169500	AT1G38131.1	Symbols: | O-fucosyltransferase family protein | chr1:14293064-14296191 REVERSE LENGTH=3128	O-fucosyltransferase 10
MD08G1180400	AT5G10100.1	Symbols: TPPI | Haloacid dehalogenase-like hydrolase (HAD) superfamily protein | chr5:3157980-3161708 FORWARD LENGTH=3729	probable trehalose-phosphate phosphatase D
MD08G1182300	AT1G34580.1	Symbols: | Major facilitator superfamily protein | chr1:12660551-12663870 FORWARD LENGTH=3320	sugar transport protein 5
MD08G1186100	AT4G08950.1	Symbols: EXO | Phosphate-responsive 1 family protein | chr4:5740297-5741524 FORWARD LENGTH=1228	protein EXORDIUM-like
MD08G1236000			potassium channel AKT2/3
MD08G1242800	AT5G10830.1	Symbols: | S-adenosyl-L-methionine-dependent methyltransferases superfamily protein | chr5:3423686-3424720 FORWARD LENGTH=1035	putative methyltransferase DDB_G0268948
MD09G1019900	AT3G27400.1	Symbols: | Pectin lyase-like superfamily protein | chr3:10140323-10143225 FORWARD LENGTH=2903	pectate lyase-like
MD09G1020200	AT5G14390.1	Symbols: | alpha/beta-Hydrolases superfamily protein | chr5:4637312-4639756 REVERSE LENGTH=2445	protein ABHD17B
MD09G1034400	AT5G14780.1	Symbols: FDH | formate dehydrogenase | chr5:4776943-4779494 FORWARD LENGTH=2552	formate dehydrogenase, mitochondrial
MD09G1036000	AT1G23880.1	Symbols: | NHL domain-containing protein | chr1:8435657-8438745 FORWARD LENGTH=3089	putative transcription factor WD40-like family
MD09G1049400	AT3G28860.1	Symbols: ATMDR1, ATMDR11, PGP19, MDR11, MDR1, ATPGP19, ABCB19, ATABCB19 | ATP binding cassette subfamily B19 | chr3:10870038-10877506 REVERSE LENGTH=7469	ABC transporter B family member 19
MD09G1050500			protease Do-like 8, chloroplastic isoform X1
MD09G1052500
MD09G1061000			cyclic nucleotide-gated ion channel 2
MD09G1062500	AT3G29310.1	Symbols: | calmodulin-binding protein-related | chr3:11249652-11251820 FORWARD LENGTH=2169	BAG family molecular chaperone regulator 8, chloroplastic
MD09G1088700	AT3G02550.1	Symbols: LBD41 | LOB domain-containing protein 41 | chr3:536505-537998 REVERSE LENGTH=1494	LOB domain-containing protein 41-like
MD09G1098300			cytochrome b6-f complex iron-sulfur subunit, chloroplastic
MD09G1104300	AT1G05280.1	Symbols: | Protein of unknown function (DUF604) | chr1:1535444-1537525 REVERSE LENGTH=2082	transferase, transferring glycosyl groups, putative
MD09G1106400			transcription factor CPC-like
MD09G1111300	AT1G22900.1	Symbols: | Disease resistance-responsive (dirigent-like protein) family protein | chr1:8103659-8104505 REVERSE LENGTH=847	dirigent protein 1-like
MD09G1119000	AT5G35700.1	Symbols: FIM2, FIM5 | fimbrin-like protein 2 | chr5:13872535-13876857 REVERSE LENGTH=4323	fimbrin-5-like
MD09G1132600	AT2G04160.1	Symbols: AIR3 | Subtilisin-like serine endopeptidase family protein | chr2:1401268-1407745 REVERSE LENGTH=6478	subtilisin-like protease SBT5.3
MD09G1137600	AT2G32190.1	Symbols: | unknown protein; FUNCTIONS IN: molecular_function unknown; INVOLVED IN: biological_process unknown; BEST Arabidopsis thaliana protein match is: unknown protein (TAIR:AT2G32210.1); Has 74 Blast hits to 74 proteins in 7 species: Archae - 0; Bacteria - 0; Metazoa - 0; Fungi - 0; Plants - 74; Viruses - 0; Other Eukaryotes - 0 (source: NCBI BLink). | chr2:13674498-13675286 FORWARD LENGTH=789	cysteine-rich and transmembrane domain-containing protein A-like
MD09G1143700			---NA---
MD09G1143800			---NA---
MD09G1152700	AT4G14130.1	Symbols: XTR7, XTH15 | xyloglucan endotransglucosylase/hydrolase 15 | chr4:8137051-8138281 REVERSE LENGTH=1231	xyloglucan endotransglucosylase/hydrolase 2-like
MD09G1169500	AT3G13000.2	Symbols: | Protein of unknown function, DUF547 | chr3:4157967-4162064 REVERSE LENGTH=4098	Ternary complex factor MIP1, leucine-zipper
MD09G1173100	AT1G53860.1	Symbols: | Remorin family protein | chr1:20107107-20109511 REVERSE LENGTH=2405	Remorin, C-terminal
MD09G1176600	AT1G54070.1	Symbols: | Dormancy/auxin associated family protein | chr1:20182639-20183242 FORWARD LENGTH=604	dormancy-associated protein homolog 4-like isoform X1
MD09G1279300	AT5G17300.1	Symbols: RVE1 | Homeodomain-like superfamily protein | chr5:5690227-5692902 REVERSE LENGTH=2676	protein REVEILLE 1-like isoform X1
MD10G1017400	AT1G21360.1	Symbols: GLTP2 | glycolipid transfer protein 2 | chr1:7481252-7483507 FORWARD LENGTH=2256	glycolipid transfer protein 3-like
MD10G1069000			late embryogenesis abundant protein
MD10G1079800	AT2G16120.1	Symbols: PMT1, ATPMT1 | polyol/monosaccharide transporter 1 | chr2:6996727-6998441 REVERSE LENGTH=1715	putative polyol transporter 1
MD10G1080000	AT3G18830.1	Symbols: ATPLT5, PMT5, ATPMT5 | polyol/monosaccharide transporter 5 | chr3:6488862-6491273 REVERSE LENGTH=2412	putative polyol transporter 1
MD10G1118000			PI-PLC X-box domain-containing protein DDB_G0293730-like
MD10G1118600			proline-rich protein 4-like
MD10G1153400	AT5G48540.1	Symbols: | receptor-like protein kinase-related family protein | chr5:19668964-19669920 REVERSE LENGTH=957	cysteine-rich repeat secretory protein 55-like
MD10G1164000	AT5G48740.1	Symbols: | Leucine-rich repeat protein kinase family protein | chr5:19765195-19769369 REVERSE LENGTH=4175	probable LRR receptor-like serine/threonine-protein kinase At5g48740
MD10G1176000	AT4G28660.1	Symbols: PSB28 | photosystem II reaction center PSB28 protein | chr4:14149880-14151098 FORWARD LENGTH=1219	photosystem II reaction center PSB28 protein, chloroplastic
MD10G1195100	AT1G17140.2	Symbols: ICR1, RIP1 | interactor of constitutive active rops 1 | chr1:5856573-5858550 REVERSE LENGTH=1978	interactor of constitutive active ROPs 1-like
MD10G1203900	AT1G16520.1	Symbols: | unknown protein; FUNCTIONS IN: molecular_function unknown; INVOLVED IN: biological_process unknown; LOCATED IN: plasma membrane; EXPRESSED IN: 22 plant structures; EXPRESSED DURING: 13 growth stages; BEST Arabidopsis thaliana protein match is: unknown protein (TAIR:AT1G56080.1); Has 243 Blast hits to 234 proteins in 69 species: Archae - 2; Bacteria - 2; Metazoa - 61; Fungi - 9; Plants …	WAT1-related protein
MD10G1223800	AT4G20270.1	Symbols: BAM3 | Leucine-rich receptor-like protein kinase family protein | chr4:10949661-10953083 FORWARD LENGTH=3423	leucine-rich repeat receptor-like serine/threonine-protein kinase BAM3
MD10G1252300	AT4G20940.1	Symbols: | Leucine-rich receptor-like protein kinase family protein | chr4:11202728-11206280 FORWARD LENGTH=3553	probable LRR receptor-like serine/threonine-protein kinase At4g20940
MD10G1252700	AT1G30570.1	Symbols: HERK2 | hercules receptor kinase 2 | chr1:10828933-10831482 FORWARD LENGTH=2550	probable receptor-like protein kinase At1g30570
MD10G1252900	AT1G30520.1	Symbols: AAE14 | acyl-activating enzyme 14 | chr1:10810984-10813700 FORWARD LENGTH=2717	2-succinylbenzoate--CoA ligase, chloroplastic/peroxisomal
MD10G1265400	AT1G29930.1	Symbols: CAB1, AB140, CAB140, LHCB1.3 | chlorophyll A/B binding protein 1 | chr1:10478005-10479048 FORWARD LENGTH=1044	chlorophyll a-b binding protein of LHCII type 1
MD10G1270600			GDSL esterase/lipase At5g45670-like
MD10G1283200	AT1G28600.1	Symbols: | GDSL-like Lipase/Acylhydrolase superfamily protein | chr1:10051001-10053117 REVERSE LENGTH=2117	GDSL esterase/lipase At2g27360 isoform X2
MD10G1296500	AT4G27450.1	Symbols: | Aluminium induced protein with YGL and LRDR motifs | chr4:13727484-13728886 REVERSE LENGTH=1403	stem-specific protein TSJT1-like
MD10G1300500			serine/arginine repetitive matrix protein 1-like
MD10G1312500	AT4G38830.1	Symbols: CRK26 | cysteine-rich RLK (RECEPTOR-like protein kinase) 26 | chr4:18122326-18124943 FORWARD LENGTH=2618	putative receptor-like protein kinase At4g00960
MD10G1334000			uncharacterized protein LOC103429730 isoform X1
MD10G1334300			probable LRR receptor-like serine/threonine-protein kinase At1g53440
MD11G1004600	AT2G42690.1	Symbols: | alpha/beta-Hydrolases superfamily protein | chr2:17776241-17777717 REVERSE LENGTH=1477	phospholipase A1-IIdelta
MD11G1018500	AT1G72300.1	Symbols: | Leucine-rich receptor-like protein kinase family protein | chr1:27217477-27221123 REVERSE LENGTH=3647	receptor-like protein 2
MD11G1018800	AT1G72300.1	Symbols: | Leucine-rich receptor-like protein kinase family protein | chr1:27217477-27221123 REVERSE LENGTH=3647	receptor-like protein 2
MD11G1040000	AT1G58330.1	Symbols: ZW2 | transcription factor-related | chr1:21641130-21642041 FORWARD LENGTH=912	protein DOG1-like 4
MD11G1046300	AT5G56220.1	Symbols: | P-loop containing nucleoside triphosphate hydrolases superfamily protein | chr5:22754818-22757920 FORWARD LENGTH=3103	putative TIR domain, P-loop containing nucleoside triphosphate hydrolase
MD11G1070200	AT1G07150.1	Symbols: MAPKKK13 | mitogen-activated protein kinase kinase kinase 13 | chr1:2193941-2195798 REVERSE LENGTH=1858	mitogen-activated protein kinase kinase kinase 18-like
MD11G1091800	AT3G48270.1	Symbols: CYP71A26 | cytochrome P450, family 71, subfamily A, polypeptide 26 | chr3:17876571-17878173 FORWARD LENGTH=1603	cytochrome P450 71A26-like
MD11G1093900	AT1G07440.1	Symbols: | NAD(P)-binding Rossmann-fold superfamily protein | chr1:2286149-2287730 REVERSE LENGTH=1582	tropinone reductase homolog At1g07440-like
MD11G1095300	AT2G39730.1	Symbols: RCA | rubisco activase | chr2:16570746-16573519 REVERSE LENGTH=2774	ribulose bisphosphate carboxylase/oxygenase activase, chloroplastic-like
MD11G1109400			metallothionein-like protein type 2
MD11G1114300	AT4G01470.1	Symbols: GAMMA-TIP3, TIP1;3, ATTIP1.3 | tonoplast intrinsic protein 1;3 | chr4:625092-625850 REVERSE LENGTH=759	probable aquaporin TIP1-2
MD11G1167600			Pollen Ole e 1 allergen and extensin family protein, putative
MD11G1173000	AT1G08440.1	Symbols: | Aluminium activated malate transporter family protein | chr1:2663027-2665343 FORWARD LENGTH=2317	aluminum-activated malate transporter 2-like
MD11G1178400	AT1G04580.1	Symbols: AAO4, ATAO-4, ATAO2, AO4 | aldehyde oxidase 4 | chr1:1252122-1257510 REVERSE LENGTH=5389	indole-3-acetaldehyde oxidase-like
MD11G1200200	AT3G59540.1	Symbols: | Ribosomal L38e protein family | chr3:21995677-21996836 REVERSE LENGTH=1160	60S ribosomal protein L38-like
MD11G1210800	AT5G55180.1	Symbols: | O-Glycosyl hydrolases family 17 protein | chr5:22388782-22390714 FORWARD LENGTH=1933	glucan endo-1,3-beta-glucosidase 14-like
MD11G1242200	AT4G35320.1	Symbols: | unknown protein; BEST Arabidopsis thaliana protein match is: unknown protein (TAIR:AT2G17300.1); Has 30201 Blast hits to 17322 proteins in 780 species: Archae - 12; Bacteria - 1396; Metazoa - 17338; Fungi - 3422; Plants - 5037; Viruses - 0; Other Eukaryotes - 2996 (source: NCBI BLink). | chr4:16805869-16806655 REVERSE LENGTH=787	uncharacterized protein LOC103445293
MD11G1242400	AT4G35350.1	Symbols: XCP1 | xylem cysteine peptidase 1 | chr4:16810482-16812004 FORWARD LENGTH=1523	cysteine protease XCP1-like
MD11G1245700			7-deoxyloganetin glucosyltransferase-like
MD11G1256900			golgin subfamily A member 6-like protein 22
MD11G1257300	AT5G46030.1	Symbols: | unknown protein; CONTAINS InterPro DOMAIN/s: Protein of unknown function DUF701, zinc-binding putative (InterPro:IPR007808); Has 30201 Blast hits to 17322 proteins in 780 species: Archae - 12; Bacteria - 1396; Metazoa - 17338; Fungi - 3422; Plants - 5037; Viruses - 0; Other Eukaryotes - 2996 (source: NCBI BLink). | chr5:18670117-18671373 FORWARD LENGTH=1257	transcription elongation factor 1 homolog
MD11G1272300	AT1G17020.1	Symbols: SRG1, ATSRG1 | senescence-related gene 1 | chr1:5820206-5822013 FORWARD LENGTH=1808	protein SRG1-like
MD11G1301000	AT1G03010.1	Symbols: | Phototropic-responsive NPH3 family protein | chr1:693480-696382 FORWARD LENGTH=2903	BTB/POZ domain-containing protein At1g03010-like isoform X2
MD11G1307200	AT4G02320.1	Symbols: | Plant invertase/pectin methylesterase inhibitor superfamily | chr4:1022725-1026118 REVERSE LENGTH=3394	pectinesterase-like
MD12G1005100	AT5G18130.1	Symbols: | unknown protein; BEST Arabidopsis thaliana protein match is: unknown protein (TAIR:AT3G03870.2); Has 1807 Blast hits to 1807 proteins in 277 species: Archae - 0; Bacteria - 0; Metazoa - 736; Fungi - 347; Plants - 385; Viruses - 0; Other Eukaryotes - 339 (source: NCBI BLink). | chr5:5995480-5997498 FORWARD LENGTH=2019	probable serine/threonine-protein kinase samkC
MD12G1022300	AT1G19490.1	Symbols: | Basic-leucine zipper (bZIP) transcription factor family protein | chr1:6751673-6753999 REVERSE LENGTH=2327	transcriptional activator hacA-like
MD12G1028800	AT4G39640.2	Symbols: GGT1 | gamma-glutamyl transpeptidase 1 | chr4:18400567-18402963 FORWARD LENGTH=2397	gamma-glutamyltranspeptidase 1
MD12G1053900	AT1G65870.1	Symbols: | Disease resistance-responsive (dirigent-like protein) family protein | chr1:24503624-24504193 FORWARD LENGTH=570	dirigent protein 22-like
MD12G1073700	AT5G13630.1	Symbols: GUN5, CCH, CHLH, CCH1, ABAR | magnesium-chelatase subunit chlH, chloroplast, putative / Mg-protoporphyrin IX chelatase, putative (CHLH) | chr5:4387334-4392227 REVERSE LENGTH=4894	magnesium-chelatase subunit ChlH, chloroplastic
MD12G1095100	AT1G73590.1	Symbols: PIN1, ATPIN1 | Auxin efflux carrier family protein | chr1:27659673-27663178 FORWARD LENGTH=3506	probable auxin efflux carrier component 1b
MD12G1120300	AT5G66730.1	Symbols: | C2H2-like zinc finger protein | chr5:26641652-26644402 REVERSE LENGTH=2751	zinc finger protein JACKDAW-like
MD12G1121700	AT3G53380.1	Symbols: | Concanavalin A-like lectin protein kinase family protein | chr3:19789062-19791416 REVERSE LENGTH=2355	L-type lectin-domain containing receptor kinase VIII.1
MD12G1126100	AT3G09600.1	Symbols: | Homeodomain-like superfamily protein | chr3:2946406-2948710 FORWARD LENGTH=2305	protein REVEILLE 8
MD12G1160400	AT3G09070.1	Symbols: | Protein of unknown function (DUF740) | chr3:2768688-2771174 REVERSE LENGTH=2487	UPF0503 protein At3g09070, chloroplastic-like
MD12G1165400	AT3G08940.2	Symbols: LHCB4.2 | light harvesting complex photosystem II | chr3:2717675-2718883 FORWARD LENGTH=1209	chlorophyll a-b binding protein CP29.2, chloroplastic
MD12G1167300	AT3G08910.1	Symbols: | DNAJ heat shock family protein | chr3:2710154-2711895 REVERSE LENGTH=1742	dnaJ homolog subfamily B member 1-like
MD12G1203800			psbP domain-containing protein 1, chloroplastic-like isoform X2
MD12G1208300	AT5G57580.1	Symbols: | Calmodulin-binding protein | chr5:23314716-23318125 REVERSE LENGTH=3410	calmodulin-binding protein 60 G-like isoform X2
MD12G1245700
MD12G1254500	AT2G38430.1	Symbols: | unknown protein; BEST Arabidopsis thaliana protein match is: unknown protein (TAIR:AT3G54310.1); Has 35333 Blast hits to 34131 proteins in 2444 species: Archae - 798; Bacteria - 22429; Metazoa - 974; Fungi - 991; Plants - 531; Viruses - 0; Other Eukaryotes - 9610 (source: NCBI BLink). | chr2:16092939-16095031 REVERSE LENGTH=2093	uncharacterized protein LOC103414010 isoform X4
MD12G1254700	AT2G38430.1	Symbols: | unknown protein; BEST Arabidopsis thaliana protein match is: unknown protein (TAIR:AT3G54310.1); Has 35333 Blast hits to 34131 proteins in 2444 species: Archae - 798; Bacteria - 22429; Metazoa - 974; Fungi - 991; Plants - 531; Viruses - 0; Other Eukaryotes - 9610 (source: NCBI BLink). | chr2:16092939-16095031 REVERSE LENGTH=2093	uncharacterized protein LOC103451113 isoform X2
MD12G1254800	AT2G38430.1	Symbols: | unknown protein; BEST Arabidopsis thaliana protein match is: unknown protein (TAIR:AT3G54310.1); Has 35333 Blast hits to 34131 proteins in 2444 species: Archae - 798; Bacteria - 22429; Metazoa - 974; Fungi - 991; Plants - 531; Viruses - 0; Other Eukaryotes - 9610 (source: NCBI BLink). | chr2:16092939-16095031 REVERSE LENGTH=2093	uncharacterized protein LOC103451112
MD12G1255400	AT2G02240.1	Symbols: MEE66 | F-box family protein | chr2:592359-593602 REVERSE LENGTH=1244	putative F-box protein PP2-B12
MD13G1010900			pentatricopeptide repeat-containing protein At5g13770, chloroplastic-like
MD13G1026800	AT1G71050.1	Symbols: HIPP20 | Heavy metal transport/detoxification superfamily protein | chr1:26803153-26804292 REVERSE LENGTH=1140	heavy metal-associated isoprenylated plant protein 20-like
MD13G1041300	AT1G14790.1	Symbols: RDR1, ATRDRP1 | RNA-dependent RNA polymerase 1 | chr1:5093961-5098032 REVERSE LENGTH=4072	probable RNA-dependent RNA polymerase 1
MD13G1056800	AT1G69040.2	Symbols: ACR4 | ACT domain repeat 4 | chr1:25957819-25960307 FORWARD LENGTH=2489	ACT domain-containing protein ACR4-like
MD13G1070200	AT1G69530.2	Symbols: EXPA1 | expansin A1 | chr1:26141836-26143500 FORWARD LENGTH=1665	expansin 2
MD13G1070600	AT5G39660.2	Symbols: CDF2 | cycling DOF factor 2 | chr5:15878726-15881044 FORWARD LENGTH=2319	cyclic dof factor 1
MD13G1071600	AT2G02990.1	Symbols: RNS1, ATRNS1 | ribonuclease 1 | chr2:873506-874811 FORWARD LENGTH=1306	extracellular ribonuclease LE-like
MD13G1073500	AT3G47620.1	Symbols: AtTCP14, TCP14 | TEOSINTE BRANCHED, cycloidea and PCF (TCP) 14 | chr3:17558849-17560767 FORWARD LENGTH=1919	transcription factor TCP15
MD13G1090300			probable carotenoid cleavage dioxygenase 4, chloroplastic
MD13G1093600	AT1G60440.1	Symbols: ATCOAA, ATPANK1, PANK1 | pantothenate kinase 1 | chr1:22266497-22269243 REVERSE LENGTH=2747	pantothenate kinase 1
MD13G1095600	AT1G60790.1	Symbols: TBL2 | Plant protein of unknown function (DUF828) | chr1:22380038-22382245 REVERSE LENGTH=2208	protein trichome birefringence-like 2
MD13G1101300	AT3G26510.4	Symbols: | Octicosapeptide/Phox/Bem1p family protein | chr3:9710337-9712660 REVERSE LENGTH=2324	cell wall integrity and stress response component 1-like
MD13G1101900	AT3G26580.1	Symbols: | Tetratricopeptide repeat (TPR)-like superfamily protein | chr3:9758887-9760544 FORWARD LENGTH=1658	N-terminal acetyltransferase A, auxiliary subunit
MD13G1112000	AT1G24360.1	Symbols: | NAD(P)-binding Rossmann-fold superfamily protein | chr1:8640582-8643478 FORWARD LENGTH=2897	3-oxoacyl-[acyl-carrier-protein] reductase 4
MD13G1118200	AT1G27920.1	Symbols: MAP65-8 | microtubule-associated protein 65-8 | chr1:9726948-9729848 FORWARD LENGTH=2901	65-kDa microtubule-associated protein 8-like isoform X2
MD13G1134700	AT5G47900.1	Symbols: | Protein of unknown function (DUF1624) | chr5:19392234-19395135 FORWARD LENGTH=2902	heparan-alpha-glucosaminide N-acetyltransferase-like
MD13G1137200			hypothetical protein DVH24_041176
MD13G1175000	AT3G21480.1	Symbols: | BRCT domain-containing DNA repair protein | chr3:7567730-7572161 FORWARD LENGTH=4432	mediator of DNA damage checkpoint protein 1-like isoform X4
MD13G1183900			unknown
MD13G1188500			probable membrane-associated kinase regulator 1
MD13G1191500	AT5G19530.2	Symbols: ACL5 | S-adenosyl-L-methionine-dependent methyltransferases superfamily protein | chr5:6588958-6591363 REVERSE LENGTH=2406	thermospermine synthase ACAULIS5-like
MD13G1195400	AT3G22550.1	Symbols: | Protein of unknown function (DUF581) | chr3:7991646-7993454 REVERSE LENGTH=1809	protein MARD1-like
MD13G1217400	AT4G14305.1	Symbols: | Peroxisomal membrane 22 kDa (Mpv17/PMP22) family protein | chr4:8235093-8236632 REVERSE LENGTH=1540	peroxisomal membrane protein PMP22
MD13G1237300	AT4G25810.1	Symbols: XTR6, XTH23 | xyloglucan endotransglycosylase 6 | chr4:13128643-13129884 FORWARD LENGTH=1242	probable xyloglucan endotransglucosylase/hydrolase protein 23
MD13G1247200	AT4G30190.1	Symbols: HA2 | H(+)-ATPase 2 | chr4:14770794-14776058 REVERSE LENGTH=5265	plasma membrane ATPase 4
MD14G1040900	AT3G11820.1	Symbols: SYP121, AT-SYR1, ATSYP121, SYR1, ATSYR1, PEN1 | syntaxin of plants 121 | chr3:3729305-3731116 REVERSE LENGTH=1812	syntaxin-121-like
MD14G1065000	AT5G06940.1	Symbols: | Leucine-rich repeat receptor-like protein kinase family protein | chr5:2148078-2150771 REVERSE LENGTH=2694	probably inactive leucine-rich repeat receptor-like protein kinase At5g06940
MD14G1071300	AT2G41810.1	Symbols: | Protein of unknown function, DUF642 | chr2:17439374-17441350 REVERSE LENGTH=1977	Galactose-binding domain-like
MD14G1102200	AT3G48990.1	Symbols: | AMP-dependent synthetase and ligase family protein | chr3:18158747-18161379 REVERSE LENGTH=2633	oxalate--CoA ligase-like
MD14G1126600	AT4G24130.1	Symbols: | Protein of unknown function, DUF538 | chr4:12527753-12528593 FORWARD LENGTH=841	hypothetical protein DVH24_039988
MD14G1132200	AT4G23990.1	Symbols: ATCSLG3, CSLG3 | cellulose synthase like G3 | chr4:12456489-12460753 FORWARD LENGTH=4265	cellulose synthase-like protein G3
MD14G1149200	AT3G48850.1	Symbols: PHT3;2 | phosphate transporter 3;2 | chr3:18114526-18116499 REVERSE LENGTH=1974	mitochondrial phosphate carrier protein 3, mitochondrial-like
MD14G1154200	AT5G63530.2	Symbols: ATFP3, FP3 | farnesylated protein 3 | chr5:25433341-25435700 FORWARD LENGTH=2360	heavy metal-associated isoprenylated plant protein 7
MD14G1167000	AT5G63160.1	Symbols: BT1 | BTB and TAZ domain protein 1 | chr5:25333263-25335485 REVERSE LENGTH=2223	BTB/POZ and TAZ domain-containing protein 1
MD14G1187000	AT5G50120.1	Symbols: | Transducin/WD40 repeat-like superfamily protein | chr5:20382615-20383874 REVERSE LENGTH=1260	protein JINGUBANG
MD14G1211200	AT1G18650.1	Symbols: PDCB3 | plasmodesmata callose-binding protein 3 | chr1:6418858-6420557 REVERSE LENGTH=1700	PLASMODESMATA CALLOSE-BINDING PROTEIN 3
MD14G1236300	AT1G73590.1	Symbols: PIN1, ATPIN1 | Auxin efflux carrier family protein | chr1:27659673-27663178 FORWARD LENGTH=3506	probable auxin efflux carrier component 1c
MD14G1243400	AT1G18330.1	Symbols: EPR1, RVE7 | Homeodomain-like superfamily protein | chr1:6305971-6308010 REVERSE LENGTH=2040	protein REVEILLE 7-like isoform X1
MD14G1244900			hypothetical protein DVH24_023422
MD14G1246000	AT1G65730.1	Symbols: YSL7 | YELLOW STRIPE like 7 | chr1:24442504-24446291 FORWARD LENGTH=3788	probable metal-nicotianamine transporter YSL7
MD15G1020000	AT2G27190.1	Symbols: PAP1, ATPAP1, PAP12, ATPAP12 | purple acid phosphatase 12 | chr2:11621222-11623618 REVERSE LENGTH=2397	purple acid phosphatase 2-like
MD15G1021500	AT1G75450.1	Symbols: CKX5 | cytokinin oxidase 5 | chr1:28315162-28318375 REVERSE LENGTH=3214	cytokinin dehydrogenase 5
MD15G1021900			BEL1-like homeodomain protein 11
MD15G1029100	AT1G47740.2	Symbols: | PPPDE putative thiol peptidase family protein | chr1:17567708-17569297 FORWARD LENGTH=1590	deSI-like protein At4g17486
MD15G1032900	AT4G31940.1	Symbols: CYP82C4 | cytochrome P450, family 82, subfamily C, polypeptide 4 | chr4:15451988-15454160 FORWARD LENGTH=2173	cytochrome P450 82A3-like
MD15G1043200	AT1G28280.2	Symbols: | VQ motif-containing protein | chr1:9886077-9887478 REVERSE LENGTH=1402	VQ motif-containing protein 31-like
MD15G1052900	AT5G20510.1	Symbols: AL5 | alfin-like 5 | chr5:6939813-6942908 REVERSE LENGTH=3096	PHD finger protein ALFIN-LIKE 4
MD15G1064100	AT1G58440.1	Symbols: XF1, SQE1 | FAD/NAD(P)-binding oxidoreductase family protein | chr1:21713842-21717290 REVERSE LENGTH=3449	squalene monooxygenase-like
MD15G1073800	AT3G19540.1	Symbols: | Protein of unknown function (DUF620) | chr3:6780619-6783166 FORWARD LENGTH=2548	uncharacterized protein LOC103455924
MD15G1075800	AT4G24210.1	Symbols: SLY1 | F-box family protein | chr4:12563553-12564482 FORWARD LENGTH=930	F-box protein GID2
MD15G1080600			subtilisin-like protease SBT1.9
MD15G1080700	AT1G46264.1	Symbols: AT-HSFB4, HSFB4, SCZ | heat shock transcription factor B4 | chr1:17224842-17226280 FORWARD LENGTH=1439	heat stress transcription factor B-4
MD15G1094600			VAN3-binding protein
MD15G1095200			bark storage protein A-like
MD15G1095300			bark storage protein A-like
MD15G1099500	AT4G32690.1	Symbols: GLB3, ATGLB3 | hemoglobin 3 | chr4:15765402-15767106 FORWARD LENGTH=1705	two-on-two hemoglobin-3
MD15G1100300	AT4G31340.1	Symbols: | myosin heavy chain-related | chr4:15205480-15209601 FORWARD LENGTH=4122	putative WEB family protein At1g65010, chloroplastic
MD15G1118300	AT5G11330.1	Symbols: | FAD/NAD(P)-binding oxidoreductase family protein | chr5:3617215-3618897 REVERSE LENGTH=1683	6-hydroxynicotinate 3-monooxygenase
MD15G1133500	AT1G77280.1	Symbols: | Protein kinase protein with adenine nucleotide alpha hydrolases-like domain | chr1:29031468-29035882 REVERSE LENGTH=4415	probable receptor-like serine/threonine-protein kinase At5g57670
MD15G1136900	AT4G34240.1	Symbols: ALDH3I1, ALDH3 | aldehyde dehydrogenase 3I1 | chr4:16389620-16392824 FORWARD LENGTH=3205	aldehyde dehydrogenase family 3 member H1-like
MD15G1191900	AT4G29060.1	Symbols: emb2726 | elongation factor Ts family protein | chr4:14317256-14321567 FORWARD LENGTH=4312	Translation elongation factor
MD15G1196900	AT5G25930.1	Symbols: | Protein kinase family protein with leucine-rich repeat domain | chr5:9050794-9054143 FORWARD LENGTH=3350	receptor-like protein kinase 5
MD15G1232200			ankyrin repeat-containing protein At5g02620-like
MD15G1255100	AT1G52790.1	Symbols: | 2-oxoglutarate (2OG) and Fe(II)-dependent oxygenase superfamily protein | chr1:19662194-19663301 REVERSE LENGTH=1108	probable inactive 2-oxoglutarate-dependent dioxygenase AOP2
MD15G1264200	AT2G25737.1	Symbols: | Sulfite exporter TauE/SafE family protein | chr2:10976936-10979900 FORWARD LENGTH=2965	sulfite exporter TauE/SafE family protein 3-like isoform X2
MD15G1267100
MD15G1277200	AT5G66900.1	Symbols: | Disease resistance protein (CC-NBS-LRR class) family | chr5:26714764-26717788 REVERSE LENGTH=3025	probable disease resistance protein At5g66900
MD15G1283700	AT4G36990.1	Symbols: HSF4, HSFB1, AT-HSFB1, ATHSF4 | heat shock factor 4 | chr4:17440177-17442151 FORWARD LENGTH=1975	heat shock factor protein HSF24
MD15G1300000	AT3G49780.1	Symbols: ATPSK4, ATPSK3 (FORMER SYMBOL), PSK4 | phytosulfokine 4 precursor | chr3:18465679-18466376 FORWARD LENGTH=698	phytosulfokines 3
MD15G1351800	AT4G08300.1	Symbols: | nodulin MtN21 /EamA-like transporter family protein | chr4:5244891-5248342 FORWARD LENGTH=3452	WAT1-related protein At4g08300-like
MD15G1364700	AT1G22170.1	Symbols: | Phosphoglycerate mutase family protein | chr1:7826289-7828326 FORWARD LENGTH=2038	2 3-bisphosphoglycerate-dependent phosphoglycerate mutase-like
MD15G1382000	AT2G33740.2	Symbols: CUTA | Nitrogen regulatory PII-like, alpha/beta | chr2:14269581-14271723 FORWARD LENGTH=2143	protein CutA, chloroplastic
MD15G1400700	AT1G76690.1	Symbols: OPR2, ATOPR2 | 12-oxophytodienoate reductase 2 | chr1:28778890-28780483 FORWARD LENGTH=1594	putative 12-oxophytodienoate reductase 11
MD15G1425900	AT3G22910.1	Symbols: | ATPase E1-E2 type family protein / haloacid dehalogenase-like hydrolase family protein | chr3:8116335-8119388 REVERSE LENGTH=3054	putative calcium-transporting ATPase 13, plasma membrane-type
MD15G1435800	AT1G09812.1	Symbols: | unknown protein; BEST Arabidopsis thaliana protein match is: unknown protein (TAIR:AT1G58007.2); Has 93 Blast hits to 93 proteins in 13 species: Archae - 0; Bacteria - 0; Metazoa - 0; Fungi - 0; Plants - 93; Viruses - 0; Other Eukaryotes - 0 (source: NCBI BLink). | chr1:3187817-3188580 FORWARD LENGTH=764	multidrug resistance protein
MD16G1007100	AT1G10850.1	Symbols: | Leucine-rich repeat protein kinase family protein | chr1:3611747-3614613 FORWARD LENGTH=2867	inactive leucine-rich repeat receptor-like serine/threonine-protein kinase At1g60630
MD16G1008400	AT5G13770.1	Symbols: | Pentatricopeptide repeat (PPR-like) superfamily protein | chr5:4445423-4447476 FORWARD LENGTH=2054	pentatricopeptide repeat-containing protein At5g13770, chloroplastic
MD16G1017400
MD16G1017500	AT1G14790.1	Symbols: RDR1, ATRDRP1 | RNA-dependent RNA polymerase 1 | chr1:5093961-5098032 REVERSE LENGTH=4072	probable RNA-dependent RNA polymerase 1
MD16G1024700			MLP-like protein 329
MD16G1025600			MLP-like protein 329
MD16G1047700	AT1G25560.1	Symbols: TEM1, EDF1 | AP2/B3 transcription factor family protein | chr1:8981677-8983041 REVERSE LENGTH=1365	AP2/ERF and B3 domain-containing transcription factor RAV1
MD16G1048900	AT3G25700.1	Symbols: | Eukaryotic aspartyl protease family protein | chr3:9358719-9360463 FORWARD LENGTH=1745	aspartyl protease family protein 2
MD16G1060400	AT1G69260.1	Symbols: AFP1 | ABI five binding protein | chr1:26039048-26040720 FORWARD LENGTH=1673	ninja-family protein AFP3
MD16G1106800			photosystem II core complex proteins psbY, chloroplastic
MD16G1109300			BAHD acyltransferase At5g47980-like
MD16G1112600	AT1G67590.1	Symbols: | Remorin family protein | chr1:25333058-25334647 REVERSE LENGTH=1590	putative remorin
MD16G1113000	AT5G63380.1	Symbols: | AMP-dependent synthetase and ligase family protein | chr5:25387411-25390063 REVERSE LENGTH=2653	4-coumarate--CoA ligase-like 9
MD16G1113200	AT1G67560.1	Symbols: LOX6 | PLAT/LH2 domain-containing lipoxygenase family protein | chr1:25319899-25324264 FORWARD LENGTH=4366	lipoxygenase 6, chloroplastic
MD16G1118400	AT5G43250.1	Symbols: NF-YC13 | nuclear factor Y, subunit C13 | chr5:17356174-17356566 REVERSE LENGTH=393	dr1-associated corepressor
MD16G1124300	AT5G50760.1	Symbols: | SAUR-like auxin-responsive protein family | chr5:20644661-20645469 FORWARD LENGTH=809	auxin-responsive protein SAUR32-like
MD16G1125800	AT5G13180.1	Symbols: ANAC083, VNI2, NAC083 | NAC domain containing protein 83 | chr5:4196572-4197848 FORWARD LENGTH=1277	NAC domain-containing protein 83-like
MD16G1127100	AT5G13200.1	Symbols: | GRAM domain family protein | chr5:4207004-4208289 FORWARD LENGTH=1286	GEM-like protein 5
MD16G1129200	AT1G28110.2	Symbols: SCPL45 | serine carboxypeptidase-like 45 | chr1:9803641-9806896 REVERSE LENGTH=3256	serine carboxypeptidase-like 45
MD16G1131200	AT4G38040.1	Symbols: | Exostosin family protein | chr4:17867438-17869302 FORWARD LENGTH=1865	probable glycosyltransferase At5g03795
MD16G1160500	AT1G24020.2	Symbols: MLP423 | MLP-like protein 423 | chr1:8500400-8502065 REVERSE LENGTH=1666	Mal d 1.06A02
MD16G1181500	AT5G18980.1	Symbols: | ARM repeat superfamily protein | chr5:6334832-6338100 REVERSE LENGTH=3269	Coatomer beta subunit
MD16G1186300			protein trichome birefringence-like 10
MD16G1191300	AT3G22400.1	Symbols: LOX5 | PLAT/LH2 domain-containing lipoxygenase family protein | chr3:7926879-7931351 FORWARD LENGTH=4473	probable linoleate 9S-lipoxygenase 5
MD16G1207500	AT3G01680.1	Symbols: | CONTAINS InterPro DOMAIN/s: Mediator complex subunit Med28 (InterPro:IPR021640); BEST Arabidopsis thaliana protein match is: unknown protein (TAIR:AT3G01670.1); Has 122 Blast hits to 112 proteins in 13 species: Archae - 0; Bacteria - 0; Metazoa - 0; Fungi - 0; Plants - 122; Viruses - 0; Other Eukaryotes - 0 (source: NCBI BLink). | chr3:251981-255513 FORWARD LENGTH=3533	protein SIEVE ELEMENT OCCLUSION B-like
MD16G1207600	AT3G01680.1	Symbols: | CONTAINS InterPro DOMAIN/s: Mediator complex subunit Med28 (InterPro:IPR021640); BEST Arabidopsis thaliana protein match is: unknown protein (TAIR:AT3G01670.1); Has 122 Blast hits to 112 proteins in 13 species: Archae - 0; Bacteria - 0; Metazoa - 0; Fungi - 0; Plants - 122; Viruses - 0; Other Eukaryotes - 0 (source: NCBI BLink). | chr3:251981-255513 FORWARD LENGTH=3533	protein SIEVE ELEMENT OCCLUSION B-like
MD16G1243300	AT5G23280.1	Symbols: | TCP family transcription factor | chr5:7842971-7844275 FORWARD LENGTH=1305	transcription factor TCP7-like
MD16G1247100	AT5G57130.1	Symbols: | Clp amino terminal domain-containing protein | chr5:23144980-23149568 FORWARD LENGTH=4589	protein SMAX1-LIKE 4
MD17G1017500	AT5G50960.1	Symbols: NBP35, ATNBP35 | nucleotide binding protein 35 | chr5:20734167-20736055 FORWARD LENGTH=1889	cytosolic Fe-S cluster assembly factor NBP35-like
MD17G1029100	AT3G18670.1	Symbols: | Ankyrin repeat family protein | chr3:6424135-6426471 REVERSE LENGTH=2337	ankyrin repeat-containing protein ITN1-like
MD17G1032900	AT3G27830.1	Symbols: RPL12-A, RPL12 | ribosomal protein L12-A | chr3:10318505-10319432 FORWARD LENGTH=928	50S ribosomal protein L12, chloroplastic-like
MD17G1048300	AT5G39890.1	Symbols: | Protein of unknown function (DUF1637) | chr5:15974393-15976270 FORWARD LENGTH=1878	plant cysteine oxidase 2-like
MD17G1053900	AT3G29180.2	Symbols: | Protein of unknown function (DUF1336) | chr3:11148935-11151560 FORWARD LENGTH=2626	protein ENHANCED DISEASE RESISTANCE 2
MD17G1058000	AT1G74970.1	Symbols: RPS9, TWN3 | ribosomal protein S9 | chr1:28157530-28159302 REVERSE LENGTH=1773	30S ribosomal protein S9, chloroplastic
MD17G1066500	AT5G15740.1	Symbols: | O-fucosyltransferase family protein | chr5:5134527-5137626 REVERSE LENGTH=3100	rhamnogalacturonan I rhamnosyltransferase 1-like
MD17G1074300	AT5G16030.1	Symbols: | unknown protein; FUNCTIONS IN: molecular_function unknown; INVOLVED IN: biological_process unknown; LOCATED IN: cellular_component unknown; EXPRESSED IN: 20 plant structures; EXPRESSED DURING: 13 growth stages; BEST Arabidopsis thaliana protein match is: unknown protein (TAIR:AT3G02500.1); Has 30201 Blast hits to 17322 proteins in 780 species: Archae - 12; Bacteria - 1396; Metazoa - 17…	hypothetical protein DVH24_028370
MD17G1086400			putative cyclin-D6-1
MD17G1094200			transcription factor CPC-like
MD17G1103100			endoglucanase 11
MD17G1153200	AT4G08850.1	Symbols: | Leucine-rich repeat receptor-like protein kinase family protein | chr4:5637338-5640636 REVERSE LENGTH=3299	MDIS1-interacting receptor like kinase 2-like
MD17G1185300			hypothetical protein DVH24_001505
MD17G1202200	AT1G15460.1	Symbols: ATBOR4, BOR4 | HCO3- transporter family | chr1:5310001-5314094 REVERSE LENGTH=4094	boron transporter 4-like
MD17G1214900	AT1G52510.1	Symbols: | alpha/beta-Hydrolases superfamily protein | chr1:19561506-19565270 REVERSE LENGTH=3765	haloalkane dehalogenase
MD17G1250400	AT3G02600.2	Symbols: LPP3, ATLPP3 | lipid phosphate phosphatase 3 | chr3:551100-554671 FORWARD LENGTH=3572	lipid phosphate phosphatase 2-like isoform X2
MD17G1267400	AT1G65820.1	Symbols: | microsomal glutathione s-transferase, putative | chr1:24485101-24486892 FORWARD LENGTH=1792	microsomal glutathione S-transferase 3-like
MD17G1271400	AT5G17300.1	Symbols: RVE1 | Homeodomain-like superfamily protein | chr5:5690227-5692902 REVERSE LENGTH=2676	protein REVEILLE 1
MD17G1287500	AT1G65840.1	Symbols: ATPAO4, PAO4 | polyamine oxidase 4 | chr1:24489780-24493024 FORWARD LENGTH=3245	probable polyamine oxidase 4
MD00G1018700	AT2G16060.1	Symbols: GLB1, AHB1, ARATH GLB1, NSHB1, ATGLB1, HB1 | hemoglobin 1 | chr2:6982531-6983631 REVERSE LENGTH=1101	non-symbiotic hemoglobin
MD00G1033400	AT5G60800.1	Symbols: | Heavy metal transport/detoxification superfamily protein | chr5:24460783-24462541 REVERSE LENGTH=1759	heavy metal-associated isoprenylated plant protein 3
MD00G1037100	AT1G22410.1	Symbols: | Class-II DAHP synthetase family protein | chr1:7912046-7915003 FORWARD LENGTH=2958	phospho-2-dehydro-3-deoxyheptonate aldolase 2, chloroplastic-like
MD00G1044200			PREDICTED: uncharacterized protein LOC103948879
MD00G1053600			hypothetical protein DVH24_023348
MD00G1065300	AT3G11910.2	Symbols: UBP13 | ubiquitin-specific protease 13 | chr3:3761388-3770563 REVERSE LENGTH=9176	MATH domain and coiled-coil domain-containing protein At3g58340-like
MD00G1080900	AT1G14020.1	Symbols: | O-fucosyltransferase family protein | chr1:4802720-4805375 FORWARD LENGTH=2656	rhamnogalacturonan I rhamnosyltransferase 1-like
MD00G1093800			---NA---
MD00G1095600	AT3G15390.1	Symbols: SDE5 | silencing defective 5 | chr3:5196522-5198536 REVERSE LENGTH=2015	putative nuclear RNA export factor SDE5
MD00G1112100			soyasaponin III rhamnosyltransferase-like
MD00G1135600	AT1G28220.1	Symbols: ATPUP3, PUP3 | purine permease 3 | chr1:9860303-9861434 REVERSE LENGTH=1132	purine permease 3-like
MD00G1143700	AT2G25050.1	Symbols: | Actin-binding FH2 (Formin Homology) protein | chr2:10653709-10660226 REVERSE LENGTH=6518	formin-like protein 18
MD00G1149300	AT3G04350.1	Symbols: | Plant protein of unknown function (DUF946) | chr3:1153727-1156776 REVERSE LENGTH=3050	vacuolar protein sorting-associated protein 62-like
MD00G1174400			palmitoyl-monogalactosyldiacylglycerol delta-7 desaturase, chloroplastic-like
MD00G1186200	AT3G47690.1	Symbols: ATEB1A, EB1A, ATEB1H2 | microtubule end binding protein EB1A | chr3:17581096-17583586 FORWARD LENGTH=2491	microtubule-associated protein RP/EB family member 1A
MD00G1200900	AT3G15940.2	Symbols: | UDP-Glycosyltransferase superfamily protein | chr3:5393513-5396903 REVERSE LENGTH=3391	putative glycosyl transferase, family 1
MD00G1203500	AT5G06770.1	Symbols: | KH domain-containing protein / zinc finger (CCCH type) family protein | chr5:2090703-2092950 REVERSE LENGTH=2248	zinc finger CCCH domain-containing protein 14-like
MD00G1206800	AT2G33610.1	Symbols: ATSWI3B, CHB2, SWI3B | switch subunit 3 | chr2:14228972-14231309 FORWARD LENGTH=2338	SWI/SNF complex subunit SWI3B
MD00G1208300	AT1G74150.1	Symbols: | Galactose oxidase/kelch repeat superfamily protein | chr1:27880528-27883626 FORWARD LENGTH=3099	acyl-CoA-binding domain-containing protein 4-like isoform X2
MD01G1032800	AT5G65380.1	Symbols: | MATE efflux family protein | chr5:26122989-26126439 REVERSE LENGTH=3451	protein DETOXIFICATION 27-like
MD01G1037500	AT5G65420.1	Symbols: CYCD4;1 | CYCLIN D4;1 | chr5:26141470-26143993 REVERSE LENGTH=2524	cyclin-D4-1 isoform X1
MD01G1045500	AT5G65640.1	Symbols: bHLH093 | beta HLH protein 93 | chr5:26237055-26239084 FORWARD LENGTH=2030	transcription factor bHLH93
MD01G1065600	AT3G61440.1	Symbols: CYSC1 | cysteine synthase C1 | chr3:22735663-22738126 FORWARD LENGTH=2464	L-3-cyanoalanine synthase 2, mitochondrial
MD01G1068900	AT3G61490.3	Symbols: | Pectin lyase-like superfamily protein | chr3:22758063-22760340 FORWARD LENGTH=2278	probable polygalacturonase
MD01G1069000	AT3G61490.3	Symbols: | Pectin lyase-like superfamily protein | chr3:22758063-22760340 FORWARD LENGTH=2278	probable polygalacturonase
MD01G1074400	AT4G01150.1	Symbols: | unknown protein; FUNCTIONS IN: molecular_function unknown; INVOLVED IN: biological_process unknown; LOCATED IN: chloroplast thylakoid membrane, chloroplast, plastoglobule; EXPRESSED IN: 22 plant structures; EXPRESSED DURING: 14 growth stages; Has 30201 Blast hits to 17322 proteins in 780 species: Archae - 12; Bacteria - 1396; Metazoa - 17338; Fungi - 3422; Plants - 5037; Viruses - 0; O…	protein CURVATURE THYLAKOID 1A, chloroplastic
MD01G1074800	AT3G61610.1	Symbols: | Galactose mutarotase-like superfamily protein | chr3:22799027-22801205 FORWARD LENGTH=2179	putative glucose-6-phosphate 1-epimerase
MD01G1076200	AT5G41761.1	Symbols: | unknown protein; FUNCTIONS IN: molecular_function unknown; INVOLVED IN: biological_process unknown; LOCATED IN: cellular_component unknown; BEST Arabidopsis thaliana protein match is: unknown protein (TAIR:AT3G55570.1); Has 30201 Blast hits to 17322 proteins in 780 species: Archae - 12; Bacteria - 1396; Metazoa - 17338; Fungi - 3422; Plants - 5037; Viruses - 0; Other Eukaryotes - 2996 …	hypothetical protein DVH24_009775
MD01G1083400	AT3G61830.1	Symbols: ARF18 | auxin response factor 18 | chr3:22887889-22891435 FORWARD LENGTH=3547	auxin response factor 18 isoform X1
MD01G1086200	AT3G61870.1	Symbols: | unknown protein; FUNCTIONS IN: molecular_function unknown; INVOLVED IN: biological_process unknown; LOCATED IN: chloroplast, chloroplast inner membrane, chloroplast envelope; EXPRESSED IN: 23 plant structures; EXPRESSED DURING: 14 growth stages; Has 200 Blast hits to 200 proteins in 73 species: Archae - 0; Bacteria - 112; Metazoa - 0; Fungi - 0; Plants - 53; Viruses - 0; Other Eukaryot…	uncharacterized protein LOC103417540
MD01G1086900	AT4G17880.1	Symbols: | Basic helix-loop-helix (bHLH) DNA-binding family protein | chr4:9933366-9935586 REVERSE LENGTH=2221	transcription factor MYC2
MD01G1087900	AT1G01110.2	Symbols: IQD18 | IQ-domain 18 | chr1:52239-54692 FORWARD LENGTH=2454	protein IQ-DOMAIN 1 isoform X1
MD01G1088900	AT5G24470.1	Symbols: APRR5, PRR5 | pseudo-response regulator 5 | chr5:8355951-8358873 REVERSE LENGTH=2923	two-component response regulator-like APRR9 isoform X1
MD01G1093700	AT4G35580.1	Symbols: NTL9 | NAC transcription factor-like 9 | chr4:16888410-16890877 REVERSE LENGTH=2468	protein NTM1-like 9
MD01G1094000	AT3G10480.1	Symbols: ANAC050, NAC050 | NAC domain containing protein 50 | chr3:3264348-3267090 FORWARD LENGTH=2743	NAC domain-containing protein 71-like isoform X2
MD01G1107200	AT5G04220.2	Symbols: SYTC, ATSYTC, NTMC2TYPE1.3, NTMC2T1.3, SYT3 | Calcium-dependent lipid-binding (CaLB domain) family protein | chr5:1155865-1158876 REVERSE LENGTH=3012	synaptotagmin-3-like isoform X1
MD01G1135600	AT2G39700.1	Symbols: ATEXPA4, ATEXP4, ATHEXP ALPHA 1.6, EXPA4 | expansin A4 | chr2:16543832-16545584 REVERSE LENGTH=1753	expansin-A4-like
MD01G1140700	AT5G05970.1	Symbols: NEDD1 | Transducin/WD40 repeat-like superfamily protein | chr5:1795294-1799527 FORWARD LENGTH=4234	protein NEDD1
MD01G1142500	AT4G25640.1	Symbols: DTX35 | detoxifying efflux carrier 35 | chr4:13076444-13079048 REVERSE LENGTH=2605	protein DETOXIFICATION 35-like
MD01G1152100	AT5G05690.1	Symbols: CPD, CYP90A, CYP90, CBB3, DWF3, CYP90A1 | Cytochrome P450 superfamily protein | chr5:1702688-1706787 REVERSE LENGTH=4100	cytochrome P450 90A1
MD01G1173500	AT1G02170.1	Symbols: LOL3, ATMCPB1, MCP1B, ATMC1, MC1 | metacaspase 1 | chr1:411779-413554 FORWARD LENGTH=1776	metacaspase-1-like
MD01G1174400	AT5G07440.2	Symbols: GDH2 | glutamate dehydrogenase 2 | chr5:2355962-2357977 FORWARD LENGTH=2016	glutamate dehydrogenase 2
MD01G1177500	AT5G07590.1	Symbols: | Transducin/WD40 repeat-like superfamily protein | chr5:2401581-2403877 REVERSE LENGTH=2297	WD repeat-containing protein WRAP73
MD01G1179000			muscle M-line assembly protein unc-89-like
MD01G1203500	AT4G33410.1	Symbols: ATSPPL1, SPPL1 | SIGNAL PEPTIDE PEPTIDASE-LIKE 1 | chr4:16080876-16083237 FORWARD LENGTH=2362	signal peptide peptidase-like 1
MD01G1219500	AT5G53460.3	Symbols: GLT1 | NADH-dependent glutamate synthase 1 | chr5:21700202-21709736 FORWARD LENGTH=9535	glutamate synthase [NADH], amyloplastic isoform X1
MD01G1220700	AT3G49220.1	Symbols: | Plant invertase/pectin methylesterase inhibitor superfamily | chr3:18249776-18253839 FORWARD LENGTH=4064	probable pectinesterase/pectinesterase inhibitor 34
MD01G1226600	AT2G46680.1	Symbols: ATHB-7, ATHB7, HB-7 | homeobox 7 | chr2:19165416-19166949 REVERSE LENGTH=1534	homeobox-leucine zipper protein ATHB-12-like
MD01G1227500	AT4G00820.1	Symbols: iqd17 | IQ-domain 17 | chr4:349116-351550 FORWARD LENGTH=2435	protein IQ-DOMAIN 14-like
MD01G1234400	AT5G17050.1	Symbols: UGT78D2 | UDP-glucosyl transferase 78D2 | chr5:5607788-5609492 REVERSE LENGTH=1705	UDP-Glucose:flavonoid 3-O-glucosyltransferase
MD01G1236300	AT1G65060.1	Symbols: 4CL3 | 4-coumarate:CoA ligase 3 | chr1:24167202-24171502 REVERSE LENGTH=4301	4-coumarate--CoA ligase 2
MD02G1000700			protein AUXIN-REGULATED GENE INVOLVED IN ORGAN SIZE-like
MD02G1001200	AT2G44160.1	Symbols: MTHFR2 | methylenetetrahydrofolate reductase 2 | chr2:18262210-18265346 FORWARD LENGTH=3137	methylenetetrahydrofolate reductase 2-like
MD02G1005600	AT5G17420.1	Symbols: IRX3, CESA7, ATCESA7, MUR10 | Cellulose synthase family protein | chr5:5736630-5741465 REVERSE LENGTH=4836	cellulose synthase A catalytic subunit 7 [UDP-forming]
MD02G1007300	AT2G24170.1	Symbols: | Endomembrane protein 70 protein family | chr2:10274144-10277266 REVERSE LENGTH=3123	transmembrane 9 superfamily member 10
MD02G1009200	AT2G24260.1	Symbols: LRL1 | LJRHL1-like 1 | chr2:10319334-10322222 REVERSE LENGTH=2889	transcription factor bHLH66-like
MD02G1025500	AT5G20250.4	Symbols: DIN10 | Raffinose synthase family protein | chr5:6833659-6836782 FORWARD LENGTH=3124	probable galactinol--sucrose galactosyltransferase 6 isoform X1
MD02G1025600	AT5G20250.4	Symbols: DIN10 | Raffinose synthase family protein | chr5:6833659-6836782 FORWARD LENGTH=3124	probable galactinol--sucrose galactosyltransferase 6 isoform X2
MD02G1026200	AT5G20250.3	Symbols: DIN10 | Raffinose synthase family protein | chr5:6833659-6836782 FORWARD LENGTH=3124	probable galactinol--sucrose galactosyltransferase 6 isoform X2
MD02G1026300	AT5G20250.3	Symbols: DIN10 | Raffinose synthase family protein | chr5:6833659-6836782 FORWARD LENGTH=3124	probable galactinol--sucrose galactosyltransferase 6
MD02G1034300	AT2G42520.1	Symbols: | P-loop containing nucleoside triphosphate hydrolases superfamily protein | chr2:17704832-17708947 FORWARD LENGTH=4116	DEAD-box ATP-dependent RNA helicase 52C-like
MD02G1047200	AT3G24506.1	Symbols: | unknown protein; FUNCTIONS IN: molecular_function unknown; INVOLVED IN: biological_process unknown; LOCATED IN: chloroplast; EXPRESSED IN: 22 plant structures; EXPRESSED DURING: 14 growth stages; BEST Arabidopsis thaliana protein match is: unknown protein (TAIR:AT2G17240.1); Has 4864 Blast hits to 709 proteins in 125 species: Archae - 0; Bacteria - 592; Metazoa - 786; Fungi - 33; Plant…	histone acetyltransferase KAT6B
MD02G1056200	AT3G24440.1	Symbols: VRN5, VIL1 | Fibronectin type III domain-containing protein | chr3:8876027-8878171 REVERSE LENGTH=2145	VIN3-like protein 1 isoform X1
MD02G1066900	AT3G16490.1	Symbols: IQD26 | IQ-domain 26 | chr3:5603900-5605697 REVERSE LENGTH=1798	protein IQ-DOMAIN 14-like
MD02G1068500			---NA---
MD02G1096300	AT5G20700.1	Symbols: | Protein of unknown function (DUF581) | chr5:7005844-7007117 REVERSE LENGTH=1274	FCS-Like Zinc finger 13-like
MD02G1110500	AT1G15380.2	Symbols: | Lactoylglutathione lyase / glyoxalase I family protein | chr1:5290747-5292535 FORWARD LENGTH=1789	putative lactoylglutathione lyase
MD02G1116500	AT1G20693.2	Symbols: HMGB2, HMG BETA 1, NFD2, NFD02 | high mobility group B2 | chr1:7176775-7178820 FORWARD LENGTH=2046	HMG1/2-like protein
MD02G1119200	AT4G35630.1	Symbols: PSAT | phosphoserine aminotransferase | chr4:16904059-16905722 FORWARD LENGTH=1664	phosphoserine aminotransferase 1, chloroplastic
MD02G1132400	AT1G75750.1	Symbols: GASA1 | GAST1 protein homolog 1 | chr1:28441645-28442429 REVERSE LENGTH=785	gibberellin-regulated protein 11-like
MD02G1140600	AT1G75390.1	Symbols: AtbZIP44, bZIP44 | basic leucine-zipper 44 | chr1:28291698-28293008 FORWARD LENGTH=1311	bZIP transcription factor 44
MD02G1149600	AT2G25737.1	Symbols: | Sulfite exporter TauE/SafE family protein | chr2:10976936-10979900 FORWARD LENGTH=2965	sulfite exporter TauE/SafE family protein 3-like isoform X2
MD02G1174000	AT4G02630.1	Symbols: | Protein kinase superfamily protein | chr4:1151613-1153356 FORWARD LENGTH=1744	probable serine/threonine-protein kinase At1g01540
MD02G1176600	AT5G67200.1	Symbols: | Leucine-rich repeat protein kinase family protein | chr5:26813725-26816566 REVERSE LENGTH=2842	probable inactive receptor kinase At5g67200
MD02G1190300	AT1G58440.1	Symbols: XF1, SQE1 | FAD/NAD(P)-binding oxidoreductase family protein | chr1:21713842-21717290 REVERSE LENGTH=3449	squalene epoxidase 3-like
MD02G1196800			subtilisin-like protease SBT1.1
MD02G1216600	AT3G60380.1	Symbols: | FUNCTIONS IN: molecular_function unknown; INVOLVED IN: biological_process unknown; LOCATED IN: cellular_component unknown; EXPRESSED IN: 24 plant structures; EXPRESSED DURING: 13 growth stages; BEST Arabidopsis thaliana protein match is: hydroxyproline-rich glycoprotein family protein (TAIR:AT4G16790.1); Has 6102 Blast hits to 3981 proteins in 424 species: Archae - 6; Bacteria - 372; M…	thyroid hormone receptor-associated protein 3 isoform X4
MD02G1238900	AT5G09760.1	Symbols: | Plant invertase/pectin methylesterase inhibitor superfamily | chr5:3032375-3034543 FORWARD LENGTH=2169	probable pectinesterase/pectinesterase inhibitor 51
MD02G1258700	AT3G59710.1	Symbols: | NAD(P)-binding Rossmann-fold superfamily protein | chr3:22054937-22057156 REVERSE LENGTH=2220	(+)-neomenthol dehydrogenase-like
MD02G1273500	AT5G38260.1	Symbols: | Protein kinase superfamily protein | chr5:15283692-15285837 REVERSE LENGTH=2146	rust resistance kinase Lr10-like
MD02G1274000	AT5G38260.1	Symbols: | Protein kinase superfamily protein | chr5:15283692-15285837 REVERSE LENGTH=2146	rust resistance kinase Lr10-like
MD02G1288500	AT3G54460.1	Symbols: | SNF2 domain-containing protein / helicase domain-containing protein / F-box family protein | chr3:20161942-20167293 REVERSE LENGTH=5352	F-box protein At3g54460
MD03G1001100	AT4G22880.2	Symbols: LDOX, TDS4, TT18, ANS | leucoanthocyanidin dioxygenase | chr4:12004768-12006209 REVERSE LENGTH=1442	anthocyanidin synthase
MD03G1003500	AT1G55360.1	Symbols: | Protein of Unknown Function (DUF239) | chr1:20666222-20668726 REVERSE LENGTH=2505	putative neprosin
MD03G1010300	AT1G55230.1	Symbols: | Family of unknown function (DUF716) | chr1:20602819-20603924 FORWARD LENGTH=1106	transmembrane protein 45A
MD03G1010400	AT1G55230.1	Symbols: | Family of unknown function (DUF716) | chr1:20602819-20603924 FORWARD LENGTH=1106	transmembrane protein 45A
MD03G1013600	AT5G06720.1	Symbols: ATPA2, PA2 | peroxidase 2 | chr5:2077420-2079005 REVERSE LENGTH=1586	peroxidase A2-like
MD03G1013700	AT5G06720.1	Symbols: ATPA2, PA2 | peroxidase 2 | chr5:2077420-2079005 REVERSE LENGTH=1586	peroxidase A2-like
MD03G1019500	AT5G60900.1	Symbols: RLK1 | receptor-like protein kinase 1 | chr5:24498467-24501494 REVERSE LENGTH=3028	G-type lectin S-receptor-like serine/threonine-protein kinase LECRK3
MD03G1021000	AT3G57880.1	Symbols: | Calcium-dependent lipid-binding (CaLB domain) plant phosphoribosyltransferase family protein | chr3:21430983-21434600 REVERSE LENGTH=3618	FT-interacting protein 1-like
MD03G1046200	AT1G60930.1	Symbols: RECQL4B, ATRECQ4B, RECQ4B | RECQ helicase L4B | chr1:22430847-22438877 REVERSE LENGTH=8031	DNA helicase, ATP-dependent
MD03G1048900	AT2G30520.1	Symbols: RPT2 | Phototropic-responsive NPH3 family protein | chr2:13002742-13005600 REVERSE LENGTH=2859	root phototropism protein 2-like
MD03G1051900	AT2G40620.1	Symbols: | Basic-leucine zipper (bZIP) transcription factor family protein | chr2:16954541-16956978 REVERSE LENGTH=2438	transcription factor RF2b-like
MD03G1060400	AT5G58480.1	Symbols: | O-Glycosyl hydrolases family 17 protein | chr5:23641142-23642853 REVERSE LENGTH=1712	glucan endo-1,3-beta-glucosidase 9
MD03G1072400	AT5G58800.2	Symbols: | Quinone reductase family protein | chr5:23745883-23747273 REVERSE LENGTH=1391	probable NAD(P)H dehydrogenase (quinone) FQR1-like 3
MD03G1083100	AT5G02020.1	Symbols: SIS | Encodes a protein involved in salt tolerance, names SIS (Salt Induced Serine rich). | chr5:386082-388123 REVERSE LENGTH=2042	uncharacterized protein LOC103448526
MD03G1096000	AT5G02440.1	Symbols: | unknown protein; Has 71 Blast hits to 71 proteins in 12 species: Archae - 0; Bacteria - 0; Metazoa - 0; Fungi - 0; Plants - 71; Viruses - 0; Other Eukaryotes - 0 (source: NCBI BLink). | chr5:531028-532938 FORWARD LENGTH=1911	uncharacterized protein At3g17950-like
MD03G1105800	AT3G45850.2	Symbols: | P-loop containing nucleoside triphosphate hydrolases superfamily protein | chr3:16855612-16861527 REVERSE LENGTH=5916	kinesin-like protein KIN-5D
MD03G1108500	AT3G45640.1	Symbols: ATMPK3, MPK3, ATMAPK3 | mitogen-activated protein kinase 3 | chr3:16756770-16758698 FORWARD LENGTH=1929	mitogen-activated protein kinase 3
MD03G1110200	AT5G60210.2	Symbols: RIP5 | ROP interactive partner 5 | chr5:24243031-24245968 REVERSE LENGTH=2938	interactor of constitutive active ROPs 3
MD03G1116400	AT3G09770.1	Symbols: | RING/U-box superfamily protein | chr3:2996278-2998190 REVERSE LENGTH=1913	probable E3 ubiquitin-protein ligase LUL2
MD03G1133700	AT5G22740.1	Symbols: ATCSLA02, CSLA02, ATCSLA2, CSLA2 | cellulose synthase-like A02 | chr5:7554928-7560073 REVERSE LENGTH=5146	glucomannan 4-beta-mannosyltransferase 2
MD03G1136300	AT2G27740.1	Symbols: | Family of unknown function (DUF662) | chr2:11822732-11823732 FORWARD LENGTH=1001	ankyrin repeat domain-containing protein 30A
MD03G1142400	AT1G08280.1	Symbols: | Glycosyltransferase family 29 (sialyltransferase) family protein | chr1:2608408-2609853 FORWARD LENGTH=1446	beta-1,6-galactosyltransferase GALT29A
MD03G1222600	AT3G15510.1	Symbols: ATNAC2, ANAC056, NARS1, NAC2 | NAC domain containing protein 2 | chr3:5243510-5245382 FORWARD LENGTH=1873	NAC transcription factor 56
MD03G1268700	AT3G63060.1	Symbols: EDL3 | EID1-like 3 | chr3:23300290-23301473 REVERSE LENGTH=1184	EID1-like F-box protein 3
MD03G1295000
MD04G1003000	AT5G13930.1	Symbols: CHS, TT4, ATCHS | Chalcone and stilbene synthase family protein | chr5:4488688-4490264 FORWARD LENGTH=1577	chalcone synthase
MD04G1003400	AT5G13930.1	Symbols: CHS, TT4, ATCHS | Chalcone and stilbene synthase family protein | chr5:4488688-4490264 FORWARD LENGTH=1577	chalcone synthase
MD04G1018100	AT4G14010.1	Symbols: RALFL32 | ralf-like 32 | chr4:8092833-8093382 REVERSE LENGTH=550	protein RALF-like 32
MD04G1025800	AT3G07880.1	Symbols: SCN1 | Immunoglobulin E-set superfamily protein | chr3:2513971-2515823 FORWARD LENGTH=1853	rho GDP-dissociation inhibitor 1-like
MD04G1027600	AT3G28040.1	Symbols: | Leucine-rich receptor-like protein kinase family protein | chr3:10435057-10438391 FORWARD LENGTH=3335	probably inactive leucine-rich repeat receptor-like protein kinase At3g28040
MD04G1035300	AT5G45200.1	Symbols: | Disease resistance protein (TIR-NBS-LRR class) family | chr5:18283967-18290332 REVERSE LENGTH=6366	TMV resistance protein N-like
MD04G1061500	AT2G35680.1	Symbols: | Phosphotyrosine protein phosphatases superfamily protein | chr2:14996713-14999085 REVERSE LENGTH=2373	putative dual specificity protein phosphatase DSP8
MD04G1062600	AT5G26667.3	Symbols: PYR6 | P-loop containing nucleoside triphosphate hydrolases superfamily protein | chr5:9275947-9278596 FORWARD LENGTH=2650	UMP-CMP kinase 3-like
MD04G1067900			dehydration-responsive element-binding protein 1A-like
MD04G1069000			protein HOTHEAD
MD04G1087300	AT4G12510.1	Symbols: | Bifunctional inhibitor/lipid-transfer protein/seed storage 2S albumin superfamily protein | chr4:7417236-7417803 REVERSE LENGTH=568	14 kDa proline-rich protein DC2.15-like
MD04G1096200	AT2G37040.1	Symbols: PAL1, ATPAL1 | PHE ammonia lyase 1 | chr2:15557376-15560363 REVERSE LENGTH=2988	phenylalanine ammonia-lyase 1
MD04G1101600			fimbrin-1-like
MD04G1131700	AT5G02160.1	Symbols: | unknown protein; FUNCTIONS IN: molecular_function unknown; INVOLVED IN: biological_process unknown; LOCATED IN: chloroplast thylakoid membrane; EXPRESSED IN: 23 plant structures; EXPRESSED DURING: 13 growth stages; Has 121 Blast hits to 121 proteins in 17 species: Archae - 0; Bacteria - 0; Metazoa - 0; Fungi - 0; Plants - 121; Viruses - 0; Other Eukaryotes - 0 (source: NCBI BLink). | c…	putative Heat shock protein DnaJ, cysteine-rich
MD04G1148700			glycerol-3-phosphate 2-O-acyltransferase 6
MD04G1154900	AT5G01370.1	Symbols: ACI1 | ALC-interacting protein 1 | chr5:152530-154467 FORWARD LENGTH=1938	nucleolar protein 58-like
MD04G1170700	AT3G56220.1	Symbols: | transcription regulators | chr3:20858918-20860531 FORWARD LENGTH=1614	transcription factor SCREAM2-like isoform X1
MD04G1204000	AT1G55020.1	Symbols: LOX1, ATLOX1 | lipoxygenase 1 | chr1:20525708-20530273 FORWARD LENGTH=4566	probable linoleate 9S-lipoxygenase 5
MD04G1205500	AT1G09000.1	Symbols: ANP1, MAPKKK1, NP1 | NPK1-related protein kinase 1 | chr1:2891037-2895182 FORWARD LENGTH=4146	mitogen-activated protein kinase kinase kinase ANP1 isoform X2
MD04G1208700	AT1G72210.1	Symbols: | basic helix-loop-helix (bHLH) DNA-binding superfamily protein | chr1:27179790-27182430 FORWARD LENGTH=2641	transcription factor bHLH94-like
MD04G1216200			basic proline-rich protein-like
MD04G1221500	AT3G22780.1	Symbols: TSO1, ATTSO1 | Tesmin/TSO1-like CXC domain-containing protein | chr3:8048802-8052260 FORWARD LENGTH=3459	protein tesmin/TSO1-like CXC 2
MD04G1222000	AT1G54510.3	Symbols: NEK1 | NIMA-related serine/threonine kinase 1 | chr1:20358319-20362382 REVERSE LENGTH=4064	serine/threonine-protein kinase Nek3 isoform X1
MD04G1229200	AT1G08650.1	Symbols: PPCK1 | phosphoenolpyruvate carboxylase kinase 1 | chr1:2752154-2753698 FORWARD LENGTH=1545	phosphoenolpyruvate carboxylase kinase 1-like
MD04G1233600	AT5G18460.1	Symbols: | Protein of Unknown Function (DUF239) | chr5:6122867-6126721 FORWARD LENGTH=3855	putative neprosin
MD04G1234400			GDSL esterase/lipase At5g33370-like
MD04G1244300	AT5G16490.1	Symbols: RIC4 | ROP-interactive CRIB motif-containing protein 4 | chr5:5384305-5385213 REVERSE LENGTH=909	CRIB domain-containing protein RIC4
MD05G1011900	AT4G03520.1	Symbols: ATHM2 | Thioredoxin superfamily protein | chr4:1562505-1563395 REVERSE LENGTH=891	thioredoxin M-type, chloroplastic-like
MD05G1017400	AT1G78780.2	Symbols: | pathogenesis-related family protein | chr1:29621344-29622447 REVERSE LENGTH=1104	pathogen-related protein-like
MD05G1040600	AT1G34370.1	Symbols: STOP1 | C2H2 and C2HC zinc fingers superfamily protein | chr1:12550455-12552699 FORWARD LENGTH=2245	protein SENSITIVE TO PROTON RHIZOTOXICITY 1
MD05G1054800	AT2G21250.1	Symbols: | NAD(P)-linked oxidoreductase superfamily protein | chr2:9103207-9105187 REVERSE LENGTH=1981	sorbitol-6-phosphate dehydrogenase
MD05G1058500			---NA---
MD05G1058600	AT4G34630.1	Symbols: | unknown protein; Has 30 Blast hits to 30 proteins in 10 species: Archae - 0; Bacteria - 2; Metazoa - 0; Fungi - 0; Plants - 24; Viruses - 0; Other Eukaryotes - 4 (source: NCBI BLink). | chr4:16536865-16537746 REVERSE LENGTH=882	major centromere autoantigen B-like
MD05G1070800			long chain acyl-CoA synthetase 2
MD05G1072400	AT2G26500.1	Symbols: | cytochrome b6f complex subunit (petM), putative | chr2:11270136-11270874 FORWARD LENGTH=739	cytochrome b6-f complex subunit 7, chloroplastic
MD05G1078000	AT3G19170.1	Symbols: PREP1 | presequence protease 1 | chr3:6625425-6631968 REVERSE LENGTH=6544	presequence protease 1, chloroplastic/mitochondrial-like
MD05G1081400			abscisic acid 8'-hydroxylase 4
MD05G1085800	AT4G34131.1	Symbols: UGT73B3 | UDP-glucosyl transferase 73B3 | chr4:16343057-16344818 REVERSE LENGTH=1762	scopoletin glucosyltransferase-like
MD05G1088500	AT4G34220.1	Symbols: | Leucine-rich repeat protein kinase family protein | chr4:16381506-16384194 REVERSE LENGTH=2689	receptor protein kinase-like protein At4g34220
MD05G1092300	AT2G14960.1	Symbols: GH3.1 | Auxin-responsive GH3 family protein | chr2:6451372-6453670 REVERSE LENGTH=2299	probable indole-3-acetic acid-amido synthetase GH3.1
MD05G1099400	AT3G19620.1	Symbols: | Glycosyl hydrolase family protein | chr3:6815613-6818308 REVERSE LENGTH=2696	probable beta-D-xylosidase 5
MD05G1102900			serine carboxypeptidase-like 18 isoform X2
MD05G1103600			serine carboxypeptidase-like 18 isoform X2
MD05G1116400	AT2G21140.1	Symbols: ATPRP2, PRP2 | proline-rich protein 2 | chr2:9060625-9062091 REVERSE LENGTH=1467	proline-rich protein 4-like
MD05G1135400			hypothetical protein GOBAR_AA01567
MD05G1141700	AT5G17680.1	Symbols: | disease resistance protein (TIR-NBS-LRR class), putative | chr5:5822999-5827153 FORWARD LENGTH=4155	disease resistance-like protein DSC1 isoform X1
MD05G1152500	AT3G25500.1	Symbols: AFH1, FH1, AHF1, ATFH1 | formin homology 1 | chr3:9251093-9255002 REVERSE LENGTH=3910	formin-like protein 1
MD05G1158300	AT5G48450.1	Symbols: sks3 | SKU5 similar 3 | chr5:19632791-19635664 REVERSE LENGTH=2874	monocopper oxidase-like protein SKU5
MD05G1165800	AT3G07340.1	Symbols: | basic helix-loop-helix (bHLH) DNA-binding superfamily protein | chr3:2340899-2343470 REVERSE LENGTH=2572	transcription factor bHLH62
MD05G1166000	AT3G07330.1	Symbols: ATCSLC06, CSLC06, ATCSLC6, CSLC6 | Cellulose-synthase-like C6 | chr3:2335612-2339100 REVERSE LENGTH=3489	probable xyloglucan glycosyltransferase 6
MD05G1171800	AT3G07210.1	Symbols: | unknown protein; Has 97 Blast hits to 85 proteins in 31 species: Archae - 0; Bacteria - 14; Metazoa - 7; Fungi - 19; Plants - 37; Viruses - 0; Other Eukaryotes - 20 (source: NCBI BLink). | chr3:2292798-2295452 REVERSE LENGTH=2655	Peptidase S1, PA clan
MD05G1185700	AT3G04300.1	Symbols: | RmlC-like cupins superfamily protein | chr3:1140193-1141030 FORWARD LENGTH=838	allantoin-urate catabolism protein
MD05G1198700	AT3G23240.1	Symbols: ERF1, ATERF1 | ethylene response factor 1 | chr3:8295644-8296604 FORWARD LENGTH=961	ethylene-responsive transcription factor 1B-like
MD05G1211500	AT1G17230.1	Symbols: | Leucine-rich receptor-like protein kinase family protein | chr1:5891324-5895075 FORWARD LENGTH=3752	leucine-rich repeat receptor-like serine/threonine-protein kinase At1g17230
MD05G1230000	AT4G13940.3	Symbols: HOG1, SAHH1 | S-adenosyl-L-homocysteine hydrolase | chr4:8054861-8057181 FORWARD LENGTH=2321	adenosylhomocysteinase
MD05G1256200	AT3G06880.1	Symbols: | Transducin/WD40 repeat-like superfamily protein | chr3:2170355-2175686 REVERSE LENGTH=5332	putative E3 ubiquitin-protein ligase LIN isoform X2
MD05G1295000	AT3G14840.2	Symbols: | Leucine-rich repeat transmembrane protein kinase | chr3:4988107-4994058 FORWARD LENGTH=5952	probable LRR receptor-like serine/threonine-protein kinase At1g07650 isoform X1
MD05G1296900			hypothetical protein Pyn_12580
MD05G1303900			GDSL esterase/lipase At2g27360 isoform X2
MD05G1310700			uncharacterized protein LOC103434828
MD05G1311400	AT5G44210.1	Symbols: ERF9, ATERF9, ATERF-9 | erf domain protein 9 | chr5:17806472-17807534 FORWARD LENGTH=1063	ethylene-responsive transcription factor 4
MD05G1319800			polyphenol oxidase latent form, chloroplastic-like
MD05G1320100			polyphenol oxidase latent form, chloroplastic-like
MD05G1326100	AT1G11260.1	Symbols: STP1, ATSTP1 | sugar transporter 1 | chr1:3777328-3780337 FORWARD LENGTH=3010	sugar carrier protein C
MD05G1336400	AT1G11530.1	Symbols: ATCXXS1, CXXS1 | C-terminal cysteine residue is changed to a serine 1 | chr1:3874437-3875484 FORWARD LENGTH=1048	thioredoxin-like protein CXXS1
MD05G1345800	AT4G21960.1	Symbols: PRXR1 | Peroxidase superfamily protein | chr4:11646174-11648462 REVERSE LENGTH=2289	peroxidase 42
MD05G1347600	AT1G05170.2	Symbols: | Galactosyltransferase family protein | chr1:1491164-1494248 REVERSE LENGTH=3085	probable beta-1,3-galactosyltransferase 3
MD05G1347900	AT1G62050.1	Symbols: | Ankyrin repeat family protein | chr1:22936127-22939024 REVERSE LENGTH=2898	ankyrin repeat domain-containing protein 13C
MD05G1348000	AT1G11790.1	Symbols: ADT1 | arogenate dehydratase 1 | chr1:3981248-3985215 FORWARD LENGTH=3968	arogenate dehydratase/prephenate dehydratase 1, chloroplastic
MD05G1348300	AT1G11820.2	Symbols: | O-Glycosyl hydrolases family 17 protein | chr1:3991027-3993598 REVERSE LENGTH=2572	glucan endo-1,3-beta-glucosidase 1
MD06G1010200			hypothetical protein DVH24_009653
MD06G1011400			CASP-like protein 2A1
MD06G1020600			---NA---
MD06G1024500	AT3G07040.1	Symbols: RPM1, RPS3 | NB-ARC domain-containing disease resistance protein | chr3:2225952-2229024 REVERSE LENGTH=3073	disease resistance protein RPM1-like
MD06G1025300	AT2G35470.1	Symbols: | unknown protein; Has 25 Blast hits to 25 proteins in 8 species: Archae - 0; Bacteria - 0; Metazoa - 0; Fungi - 0; Plants - 25; Viruses - 0; Other Eukaryotes - 0 (source: NCBI BLink). | chr2:14908844-14909863 REVERSE LENGTH=1020	uncharacterized protein LOC103436847
MD06G1026100	AT5G46910.1	Symbols: | Transcription factor jumonji (jmj) family protein / zinc finger (C5HC2 type) family protein | chr5:19046858-19050880 FORWARD LENGTH=4023	lysine-specific demethylase JMJ706
MD06G1032200	AT4G35470.1	Symbols: PIRL4 | plant intracellular ras group-related LRR 4 | chr4:16846301-16849150 FORWARD LENGTH=2850	plant intracellular Ras-group-related LRR protein 5-like
MD06G1035600	AT5G46700.1	Symbols: TET1, TRN2 | Tetraspanin family protein | chr5:18950917-18952629 FORWARD LENGTH=1713	protein TORNADO 2
MD06G1062300	AT4G22540.1	Symbols: ORP2A | OSBP(oxysterol binding protein)-related protein 2A | chr4:11860444-11864378 REVERSE LENGTH=3935	oxysterol-binding protein-related protein 2A-like isoform X1
MD06G1071600	AT4G22880.2	Symbols: LDOX, TDS4, TT18, ANS | leucoanthocyanidin dioxygenase | chr4:12004768-12006209 REVERSE LENGTH=1442	anthocyanidin synthase
MD06G1072300	AT4G25470.1	Symbols: CBF2, DREB1C, FTQ4, ATCBF2 | C-repeat/DRE binding factor 2 | chr4:13015277-13016220 REVERSE LENGTH=944	dehydration-responsive element-binding protein 1A-like
MD06G1083000	AT4G11450.1	Symbols: | Protein of unknown function (DUF3527) | chr4:6958681-6962046 REVERSE LENGTH=3366	DUF3527 domain-containing protein
MD06G1083300	AT1G63640.1	Symbols: | P-loop nucleoside triphosphate hydrolases superfamily protein with CH (Calponin Homology) domain | chr1:23589067-23595775 REVERSE LENGTH=6709	kinesin-like protein KIN-14J
MD06G1086100			cytochrome P450 86A22-like
MD06G1088800	AT4G23490.1	Symbols: | Protein of unknown function (DUF604) | chr4:12251431-12254270 REVERSE LENGTH=2840	uncharacterized protein LOC103441118
MD06G1097000	AT5G41610.1	Symbols: ATCHX18, CHX18 | cation/H+ exchanger 18 | chr5:16638370-16641728 REVERSE LENGTH=3359	cation/H(+) antiporter 18-like
MD06G1104100	AT4G11070.1	Symbols: WRKY41, AtWRKY41 | WRKY family transcription factor | chr4:6759303-6760794 FORWARD LENGTH=1492	probable WRKY transcription factor 53
MD06G1123400	AT3G61460.1	Symbols: BRH1 | brassinosteroid-responsive RING-H2 | chr3:22741511-22742284 REVERSE LENGTH=774	probable E3 ubiquitin-protein ligase XERICO
MD06G1127600	AT1G33170.1	Symbols: | S-adenosyl-L-methionine-dependent methyltransferases superfamily protein | chr1:12027084-12030539 FORWARD LENGTH=3456	probable methyltransferase PMT18
MD06G1133200	AT5G50915.2	Symbols: | basic helix-loop-helix (bHLH) DNA-binding superfamily protein | chr5:20710470-20712315 REVERSE LENGTH=1846	transcription factor bHLH137-like
MD06G1153200			disease resistance protein RPM1-like
MD06G1175500	AT1G27510.1	Symbols: | Protein of unknown function (DUF3506) | chr1:9554745-9558367 REVERSE LENGTH=3623	protein EXECUTER 2, chloroplastic
MD06G1183000	AT5G62580.1	Symbols: | ARM repeat superfamily protein | chr5:25119863-25122526 FORWARD LENGTH=2664	TORTIFOLIA1-like protein 3
MD06G1191400	AT5G62500.1	Symbols: ATEB1B, ATEB1, EB1B | end binding protein 1B | chr5:25092641-25095244 FORWARD LENGTH=2604	microtubule-associated protein RP/EB family member 1A
MD06G1194500	AT3G47500.1	Symbols: CDF3 | cycling DOF factor 3 | chr3:17504000-17506058 REVERSE LENGTH=2059	cyclic dof factor 3
MD06G1202200	AT5G61120.1	Symbols: | BEST Arabidopsis thaliana protein match is: Polynucleotidyl transferase, ribonuclease H-like superfamily protein (TAIR:AT5G61090.1); Has 125 Blast hits to 115 proteins in 16 species: Archae - 0; Bacteria - 0; Metazoa - 22; Fungi - 0; Plants - 102; Viruses - 0; Other Eukaryotes - 1 (source: NCBI BLink). | chr5:24582303-24585806 REVERSE LENGTH=3504	putative chromatin regulator PHD family
MD06G1203900	AT3G08900.1	Symbols: RGP3, RGP | reversibly glycosylated polypeptide 3 | chr3:2708086-2709714 REVERSE LENGTH=1629	alpha-1,4-glucan-protein synthase [UDP-forming] 2
MD06G1215700			lysM domain-containing GPI-anchored protein 1-like
MD06G1236500	AT1G18330.1	Symbols: EPR1, RVE7 | Homeodomain-like superfamily protein | chr1:6305971-6308010 REVERSE LENGTH=2040	protein REVEILLE 7-like isoform X1
MD06G1237600	AT5G44820.1	Symbols: | Nucleotide-diphospho-sugar transferase family protein | chr5:18095713-18097585 REVERSE LENGTH=1873	uncharacterized protein At4g15970-like isoform X3
MD07G1004400	AT2G44500.1	Symbols: | O-fucosyltransferase family protein | chr2:18374341-18376790 FORWARD LENGTH=2450	O-fucosyltransferase 20-like
MD07G1008600			thylakoid lumenal 19 kDa protein, chloroplastic
MD07G1011000	AT1G07985.1	Symbols: | Expressed protein | chr1:2475405-2476155 FORWARD LENGTH=751	uncharacterized protein LOC103409921
MD07G1029700	AT5G50400.1	Symbols: ATPAP27, PAP27 | purple acid phosphatase 27 | chr5:20523575-20526469 REVERSE LENGTH=2895	probable inactive purple acid phosphatase 27
MD07G1044900			putative disease resistance RPP13-like protein 1
MD07G1049400	AT5G07030.1	Symbols: | Eukaryotic aspartyl protease family protein | chr5:2183360-2185972 REVERSE LENGTH=2613	aspartyl protease AED3
MD07G1051000	AT3G11910.2	Symbols: UBP13 | ubiquitin-specific protease 13 | chr3:3761388-3770563 REVERSE LENGTH=9176	uncharacterized protein LOC103438638 isoform X2
MD07G1051800	AT5G06600.3	Symbols: UBP12 | ubiquitin-specific protease 12 | chr5:2020531-2027943 REVERSE LENGTH=7413	MATH domain and coiled-coil domain-containing protein At2g42480-like isoform X2
MD07G1054100	AT3G54320.3	Symbols: WRI1, WRI, ASML1 | Integrase-type DNA-binding superfamily protein | chr3:20114684-20118639 FORWARD LENGTH=3956	ethylene-responsive transcription factor WRI1
MD07G1069100
MD07G1081500	AT5G17670.1	Symbols: | alpha/beta-Hydrolases superfamily protein | chr5:5821060-5822736 FORWARD LENGTH=1677	putative GPI inositol-deacylase PGAP1, alpha/Beta hydrolase
MD07G1111800	AT1G02070.1	Symbols: | unknown protein; BEST Arabidopsis thaliana protein match is: unknown protein (TAIR:AT3G60520.1); Has 98 Blast hits to 98 proteins in 13 species: Archae - 0; Bacteria - 0; Metazoa - 0; Fungi - 0; Plants - 98; Viruses - 0; Other Eukaryotes - 0 (source: NCBI BLink). | chr1:370257-370967 REVERSE LENGTH=711	uncharacterized protein LOC103439025 isoform X1
MD07G1130000	AT3G61580.1	Symbols: | Fatty acid/sphingolipid desaturase | chr3:22786047-22787972 FORWARD LENGTH=1926	delta(8)-fatty-acid desaturase 1-like
MD07G1135200	AT2G46000.1	Symbols: | FUNCTIONS IN: molecular_function unknown; INVOLVED IN: biological_process unknown; LOCATED IN: endomembrane system; EXPRESSED IN: 24 plant structures; EXPRESSED DURING: 15 growth stages; CONTAINS InterPro DOMAIN/s: Mesoderm development candidate 2 (InterPro:IPR019330); Has 31 Blast hits to 31 proteins in 13 species: Archae - 0; Bacteria - 0; Metazoa - 5; Fungi - 0; Plants - 26; Viruses…	putative mesoderm development candidate 2
MD07G1136200	AT4G00400.1	Symbols: GPAT8, AtGPAT8 | glycerol-3-phosphate acyltransferase 8 | chr4:174062-176853 REVERSE LENGTH=2792	probable glycerol-3-phosphate acyltransferase 8
MD07G1143600	AT4G01130.1	Symbols: | GDSL-like Lipase/Acylhydrolase superfamily protein | chr4:485833-488007 FORWARD LENGTH=2175	GDSL esterase/lipase At4g01130
MD07G1146900	AT4G23810.1	Symbols: WRKY53, ATWRKY53 | WRKY family transcription factor | chr4:12392370-12393982 REVERSE LENGTH=1613	probable WRKY transcription factor 46
MD07G1158100	AT4G00820.1	Symbols: iqd17 | IQ-domain 17 | chr4:349116-351550 FORWARD LENGTH=2435	protein IQ-DOMAIN 1 isoform X1
MD07G1173900	AT3G54810.1	Symbols: BME3-ZF, BME3, GATA8 | Plant-specific GATA-type zinc finger transcription factor family protein | chr3:20296416-20298691 FORWARD LENGTH=2276	GATA transcription factor 8-like
MD07G1175900	AT3G54890.1	Symbols: LHCA1 | photosystem I light harvesting complex gene 1 | chr3:20339504-20341103 REVERSE LENGTH=1600	chlorophyll a-b binding protein 6, chloroplastic
MD07G1200200	AT3G48670.2	Symbols: IDN2, RDM12 | XH/XS domain-containing protein | chr3:18030868-18034065 FORWARD LENGTH=3198	protein INVOLVED IN DE NOVO 2
MD07G1200300	AT2G39700.1	Symbols: ATEXPA4, ATEXP4, ATHEXP ALPHA 1.6, EXPA4 | expansin A4 | chr2:16543832-16545584 REVERSE LENGTH=1753	expansin-A4-like
MD07G1215700	AT2G40000.1	Symbols: HSPRO2, ATHSPRO2 | ortholog of sugar beet HS1 PRO-1 2 | chr2:16700510-16702028 REVERSE LENGTH=1519	nematode resistance protein-like HSPRO2
MD07G1216200	AT5G05730.1	Symbols: ASA1 | anthranilate synthase alpha subunit 1 | chr5:1719575-1722910 REVERSE LENGTH=3336	anthranilate synthase alpha subunit 1, chloroplastic
MD07G1220900	AT5G05680.1	Symbols: MOS7 | nuclear pore complex protein-related | chr5:1698270-1702645 FORWARD LENGTH=4376	nuclear pore complex protein NUP88
MD07G1229700			transcription factor SCREAM2-like isoform X1
MD07G1232700	AT2G40540.2	Symbols: KT2, ATKT2, SHY3, KUP2, ATKUP2, TRK2 | potassium transporter 2 | chr2:16931351-16934570 FORWARD LENGTH=3220	potassium transporter 2
MD07G1237000	AT3G10870.1	Symbols: MES17, ATMES17 | methyl esterase 17 | chr3:3401078-3402672 REVERSE LENGTH=1595	methylesterase 17
MD07G1238500	AT2G40815.1	Symbols: | Calcium-dependent lipid-binding (CaLB domain) family protein | chr2:17034541-17036208 REVERSE LENGTH=1668	protein SRC2 homolog
MD07G1238800	AT5G24910.1	Symbols: CYP714A1 | cytochrome P450, family 714, subfamily A, polypeptide 1 | chr5:8567581-8570358 REVERSE LENGTH=2778	cytochrome P450 714A1-like
MD07G1239000	AT1G17360.1	Symbols: | BEST Arabidopsis thaliana protein match is: COP1-interacting protein-related (TAIR:AT1G72410.1); Has 9949 Blast hits to 7480 proteins in 576 species: Archae - 12; Bacteria - 1007; Metazoa - 3636; Fungi - 982; Plants - 444; Viruses - 50; Other Eukaryotes - 3818 (source: NCBI BLink). | chr1:5946764-5951473 FORWARD LENGTH=4710	muscle M-line assembly protein unc-89-like
MD07G1246000	AT5G45060.1	Symbols: | Disease resistance protein (TIR-NBS-LRR class) family | chr5:18182038-18186495 FORWARD LENGTH=4458	TMV resistance protein N-like
MD07G1247200	AT5G07475.1	Symbols: | Cupredoxin superfamily protein | chr5:2364745-2365605 REVERSE LENGTH=861	mavicyanin
MD07G1256200			protein ODORANT1-like
MD07G1270900	AT5G52390.1	Symbols: | PAR1 protein | chr5:21263936-21265264 REVERSE LENGTH=1329	PAR1 protein
MD07G1276500	AT5G23940.1	Symbols: EMB3009, PEL3, DCR | HXXXD-type acyl-transferase family protein | chr5:8076329-8079793 REVERSE LENGTH=3465	BAHD acyltransferase DCR
MD07G1292800			cyclic nucleotide-gated ion channel 1-like
MD07G1309000	AT1G65060.1	Symbols: 4CL3 | 4-coumarate:CoA ligase 3 | chr1:24167202-24171502 REVERSE LENGTH=4301	4-coumarate--CoA ligase 2
MD08G1001600			F-box protein SKIP31
MD08G1015000	AT1G47900.2	Symbols: | Plant protein of unknown function (DUF869) | chr1:17647144-17651425 REVERSE LENGTH=4282	filament-like plant protein 4
MD08G1021000	AT1G75540.1	Symbols: STH2 | salt tolerance homolog2 | chr1:28366027-28367652 FORWARD LENGTH=1626	B-box zinc finger protein 21-like
MD08G1023600	AT4G36360.1	Symbols: BGAL3 | beta-galactosidase 3 | chr4:17176342-17181261 REVERSE LENGTH=4920	beta-galactosidase 5-like
MD08G1029700			DNA polymerase epsilon catalytic subunit A, putative
MD08G1032800	AT1G75130.1	Symbols: CYP721A1 | cytochrome P450, family 721, subfamily A, polypeptide 1 | chr1:28199970-28201950 REVERSE LENGTH=1981	cytochrome P450 734A1-like
MD08G1035200	AT5G42710.1	Symbols: | unknown protein; INVOLVED IN: biological_process unknown. | chr5:17125578-17128847 FORWARD LENGTH=3270	uncharacterized protein LOC103440510 isoform X2
MD08G1042400	AT4G33300.2	Symbols: ADR1-L1 | ADR1-like 1 | chr4:16050456-16056526 REVERSE LENGTH=6071	probable disease resistance protein At4g33300
MD08G1062800	AT5G11890.1	Symbols: | FUNCTIONS IN: molecular_function unknown; LOCATED IN: plasma membrane; EXPRESSED IN: 12 plant structures; EXPRESSED DURING: 6 growth stages; BEST Arabidopsis thaliana protein match is: Late embryogenesis abundant (LEA) hydroxyproline-rich glycoprotein family (TAIR:AT1G17620.1); Has 1807 Blast hits to 1807 proteins in 277 species: Archae - 0; Bacteria - 0; Metazoa - 736; Fungi - 347; Pl…	NDR1/HIN1-like protein 13
MD08G1063400	AT2G46210.1	Symbols: | Fatty acid/sphingolipid desaturase | chr2:18977344-18979001 FORWARD LENGTH=1658	acyl-lipid (9-3)-desaturase-like
MD08G1086800	AT3G49940.1	Symbols: LBD38 | LOB domain-containing protein 38 | chr3:18514343-18515475 FORWARD LENGTH=1133	LOB domain-containing protein 37-like
MD08G1096000	AT2G23340.1	Symbols: DEAR3 | DREB and EAR motif protein 3 | chr2:9937998-9938875 FORWARD LENGTH=878	ethylene-responsive transcription factor ERF011-like
MD08G1098400	AT1G45688.1	Symbols: | unknown protein; FUNCTIONS IN: molecular_function unknown; INVOLVED IN: biological_process unknown; LOCATED IN: plasma membrane; EXPRESSED IN: 22 plant structures; EXPRESSED DURING: 13 growth stages; BEST Arabidopsis thaliana protein match is: unknown protein (TAIR:AT5G42860.1); Has 258 Blast hits to 242 proteins in 39 species: Archae - 0; Bacteria - 11; Metazoa - 10; Fungi - 14; Plant…	putative Late embryogenesis abundant protein, LEA-14
MD08G1106500	AT2G26540.1	Symbols: HEMD, UROS, ATUROS, ATDUF3, DUF3 | uroporphyrinogen-III synthase family protein | chr2:11287365-11290360 REVERSE LENGTH=2996	uroporphyrinogen-III synthase, chloroplastic isoform X1
MD08G1115800	AT1G27600.2	Symbols: IRX9-L, I9H | Nucleotide-diphospho-sugar transferases superfamily protein | chr1:9603178-9606101 REVERSE LENGTH=2924	probable beta-1,4-xylosyltransferase IRX9H
MD08G1118600	AT5G25630.1	Symbols: | Tetratricopeptide repeat (TPR)-like superfamily protein | chr5:8947223-8949457 FORWARD LENGTH=2235	pentatricopeptide repeat-containing protein At5g25630
MD08G1126200	AT4G31590.1	Symbols: ATCSLC05, CSLC05, ATCSLC5, CSLC5 | Cellulose-synthase-like C5 | chr4:15309506-15312591 REVERSE LENGTH=3086	probable xyloglucan glycosyltransferase 5
MD08G1149900	ATMG00750.1	Symbols: ORF119 | GAG/POL/ENV polyprotein | chrM:220830-221189 FORWARD LENGTH=360	DNA-directed DNA polymerase
MD08G1161700	AT1G44350.1	Symbols: ILL6 | IAA-leucine resistant (ILR)-like gene 6 | chr1:16834210-16838286 REVERSE LENGTH=4077	IAA-amino acid hydrolase ILR1-like 6
MD08G1179400	AT1G22170.1	Symbols: | Phosphoglycerate mutase family protein | chr1:7826289-7828326 FORWARD LENGTH=2038	2 3-bisphosphoglycerate-dependent phosphoglycerate mutase-like
MD08G1183900	AT5G09430.1	Symbols: | alpha/beta-Hydrolases superfamily protein | chr5:2932162-2933362 FORWARD LENGTH=1201	monoacylglycerol lipase ABHD6-like
MD08G1200700	AT5G49690.1	Symbols: | UDP-Glycosyltransferase superfamily protein | chr5:20189655-20191390 REVERSE LENGTH=1736	UDP-glycosyltransferase 91C1
MD08G1205800	AT1G09890.1	Symbols: | Rhamnogalacturonate lyase family protein | chr1:3214237-3217538 REVERSE LENGTH=3302	probable rhamnogalacturonate lyase B
MD08G1218400	AT1G35430.1	Symbols: | unknown protein; FUNCTIONS IN: molecular_function unknown; INVOLVED IN: biological_process unknown; LOCATED IN: mitochondrion; EXPRESSED IN: 22 plant structures; EXPRESSED DURING: 13 growth stages; BEST Arabidopsis thaliana protein match is: unknown protein (TAIR:AT4G09170.1); Has 23 Blast hits to 23 proteins in 5 species: Archae - 0; Bacteria - 0; Metazoa - 0; Fungi - 0; Plants - 23; …	hypothetical protein DVH24_033346
MD09G1009100	AT5G15800.1	Symbols: SEP1, AGL2 | K-box region and MADS-box transcription factor family protein | chr5:5151334-5154154 REVERSE LENGTH=2821	truncated transcription factor CAULIFLOWER A-like
MD09G1017900	AT3G27330.1	Symbols: | zinc finger (C3HC4-type RING finger) family protein | chr3:10116950-10120645 REVERSE LENGTH=3696	glycosyltransferase family 92 protein RCOM_0530710
MD09G1023500	AT3G27550.1	Symbols: | RNA-binding CRS1 / YhbY (CRM) domain protein | chr3:10207781-10209899 REVERSE LENGTH=2119	uncharacterized CRM domain-containing protein At3g25440, chloroplastic
MD09G1027300	AT5G40460.1	Symbols: | unknown protein; BEST Arabidopsis thaliana protein match is: unknown protein (TAIR:AT3G27630.1); Has 87 Blast hits to 87 proteins in 12 species: Archae - 0; Bacteria - 0; Metazoa - 0; Fungi - 0; Plants - 87; Viruses - 0; Other Eukaryotes - 0 (source: NCBI BLink). | chr5:16202247-16202932 FORWARD LENGTH=686	cyclin-dependent protein kinase inhibitor SMR6
MD09G1039100	AT5G40150.1	Symbols: | Peroxidase superfamily protein | chr5:16059509-16061043 REVERSE LENGTH=1535	peroxidase 31-like
MD09G1057700	AT3G29200.1	Symbols: CM1, ATCM1 | chorismate mutase 1 | chr3:11164393-11166416 REVERSE LENGTH=2024	chorismate mutase 1, chloroplastic
MD09G1064600	AT3G29370.1	Symbols: | unknown protein; BEST Arabidopsis thaliana protein match is: unknown protein (TAIR:AT5G39240.1); Has 16 Blast hits to 16 proteins in 5 species: Archae - 0; Bacteria - 0; Metazoa - 0; Fungi - 0; Plants - 16; Viruses - 0; Other Eukaryotes - 0 (source: NCBI BLink). | chr3:11278589-11279108 FORWARD LENGTH=520	transcription factor UPBEAT-like protein
MD09G1075800	AT5G15740.1	Symbols: | O-fucosyltransferase family protein | chr5:5134527-5137626 REVERSE LENGTH=3100	rhamnogalacturonan I rhamnosyltransferase 1-like
MD09G1088000	AT5G04700.1	Symbols: | Ankyrin repeat family protein | chr5:1354240-1356754 REVERSE LENGTH=2515	ankyrin repeat-containing protein ITN1-like isoform X2
MD09G1096600	AT4G28240.1	Symbols: | Wound-responsive family protein | chr4:13997292-13998347 REVERSE LENGTH=1056	Wound-responsive family protein
MD09G1099200
MD09G1099500	AT4G27310.1	Symbols: | B-box type zinc finger family protein | chr4:13675638-13676910 FORWARD LENGTH=1273	zinc finger protein CONSTANS-LIKE 1-like
MD09G1100100	AT4G03230.1	Symbols: | S-locus lectin protein kinase family protein | chr4:1419278-1423337 REVERSE LENGTH=4060	G-type lectin S-receptor-like serine/threonine-protein kinase At4g03230
MD09G1113100			endoglucanase 11
MD09G1117800	AT5G35670.1	Symbols: iqd33 | IQ-domain 33 | chr5:13856103-13858059 FORWARD LENGTH=1957	protein IQ-DOMAIN 1
MD09G1118500	AT2G44310.1	Symbols: | Calcium-binding EF-hand family protein | chr2:18309212-18309826 FORWARD LENGTH=615	uncharacterized protein LOC103429094
MD09G1120600	AT3G07810.1	Symbols: | RNA-binding (RRM/RBD/RNP motifs) family protein | chr3:2492293-2495750 FORWARD LENGTH=3458	heterogeneous nuclear ribonucleoprotein 1-like
MD09G1127000	AT4G12730.1	Symbols: FLA2 | FASCICLIN-like arabinogalactan 2 | chr4:7491383-7492876 REVERSE LENGTH=1494	fasciclin-like arabinogalactan protein 2
MD09G1128800			putative SAWADEE domain-containing protein
MD09G1130000	AT4G12710.1	Symbols: | ARM repeat superfamily protein | chr4:7484837-7486801 REVERSE LENGTH=1965	U-box domain-containing protein 3
MD09G1130100	AT4G12700.1	Symbols: | unknown protein; BEST Arabidopsis thaliana protein match is: unknown protein (TAIR:AT2G04280.1); Has 136 Blast hits to 136 proteins in 17 species: Archae - 0; Bacteria - 0; Metazoa - 0; Fungi - 0; Plants - 125; Viruses - 0; Other Eukaryotes - 11 (source: NCBI BLink). | chr4:7482466-7484405 REVERSE LENGTH=1940	calcium ion-binding protein
MD09G1139900	AT1G05310.1	Symbols: | Pectin lyase-like superfamily protein | chr1:1550543-1552517 REVERSE LENGTH=1975	probable pectinesterase 8
MD09G1149500	AT1G06550.1	Symbols: | ATP-dependent caseinolytic (Clp) protease/crotonase family protein | chr1:2003627-2007190 REVERSE LENGTH=3564	3-hydroxyisobutyryl-CoA hydrolase-like protein 5
MD09G1158600	AT4G31590.1	Symbols: ATCSLC05, CSLC05, ATCSLC5, CSLC5 | Cellulose-synthase-like C5 | chr4:15309506-15312591 REVERSE LENGTH=3086	probable xyloglucan glycosyltransferase 5
MD09G1159500	AT3G21190.1	Symbols: | O-fucosyltransferase family protein | chr3:7432299-7434665 REVERSE LENGTH=2367	protein MANNAN SYNTHESIS-RELATED 1-like
MD09G1161200			---NA---
MD09G1206700			ethylene-responsive transcription factor TINY-like
MD09G1210600	AT1G15240.2	Symbols: | Phox-associated domain;Phox-like;Sorting nexin, C-terminal | chr1:5243450-5248604 FORWARD LENGTH=5155	Phox-associated domain,Phox-like,Sorting nexin isoform 1
MD09G1232300	AT4G19420.1	Symbols: | Pectinacetylesterase family protein | chr4:10587166-10590588 REVERSE LENGTH=3423	pectin acetylesterase 8-like
MD09G1253100	AT3G02570.1	Symbols: MEE31, PMI1 | Mannose-6-phosphate isomerase, type I | chr3:543346-545595 REVERSE LENGTH=2250	mannose-6-phosphate isomerase 1-like
MD09G1255400	AT5G38200.1	Symbols: | Class I glutamine amidotransferase-like superfamily protein | chr5:15256276-15258755 FORWARD LENGTH=2480	putative glutamine amidotransferase GAT1_2.1
MD09G1262600	AT5G37790.1	Symbols: | Protein kinase superfamily protein | chr5:15008172-15011152 REVERSE LENGTH=2981	probable serine/threonine-protein kinase PBL7
MD09G1266200			zinc finger protein 4-like
MD09G1274500			---NA---
MD09G1283000	AT5G16340.1	Symbols: | AMP-dependent synthetase and ligase family protein | chr5:5349094-5350907 REVERSE LENGTH=1814	probable acyl-activating enzyme 5, peroxisomal
MD09G1285800	AT2G03200.1	Symbols: | Eukaryotic aspartyl protease family protein | chr2:966451-967918 REVERSE LENGTH=1468	aspartic proteinase nepenthesin-1
MD09G1287300			polygalacturonase At1g48100-like
MD09G1292900	AT1G29930.1	Symbols: CAB1, AB140, CAB140, LHCB1.3 | chlorophyll A/B binding protein 1 | chr1:10478005-10479048 FORWARD LENGTH=1044	chlorophyll a-b binding protein of LHCII type 1-like
MD10G1014300	AT1G77110.1	Symbols: PIN6 | Auxin efflux carrier family protein | chr1:28970802-28974603 FORWARD LENGTH=3802	auxin efflux carrier component 6
MD10G1029800	AT2G21770.1	Symbols: CESA9, CESA09 | cellulose synthase A9 | chr2:9284837-9289536 FORWARD LENGTH=4700	cellulose synthase A catalytic subunit 2 [UDP-forming]-like
MD10G1041400	AT1G14290.1	Symbols: SBH2 | sphingoid base hydroxylase 2 | chr1:4880051-4881964 REVERSE LENGTH=1914	sphinganine C4-monooxygenase 1-like
MD10G1065900	AT4G39050.1	Symbols: | Kinesin motor family protein | chr4:18193135-18200697 FORWARD LENGTH=7563	kinesin-like protein KIN-7D, mitochondrial isoform X1
MD10G1068300	AT5G54940.2	Symbols: | Translation initiation factor SUI1 family protein | chr5:22308271-22309410 REVERSE LENGTH=1140	protein translation factor SUI1 homolog
MD10G1071200			salicylate carboxymethyltransferase-like
MD10G1072800	AT2G16365.2	Symbols: | F-box family protein | chr2:7074362-7079181 FORWARD LENGTH=4820	uncharacterized protein LOC103440385
MD10G1075000	AT1G19440.1	Symbols: KCS4 | 3-ketoacyl-CoA synthase 4 | chr1:6728984-6730931 FORWARD LENGTH=1948	3-ketoacyl-CoA synthase 4-like
MD10G1075100	AT3G05570.1	Symbols: | unknown protein; BEST Arabidopsis thaliana protein match is: unknown protein (TAIR:AT4G39235.1); Has 73 Blast hits to 73 proteins in 11 species: Archae - 0; Bacteria - 0; Metazoa - 0; Fungi - 0; Plants - 73; Viruses - 0; Other Eukaryotes - 0 (source: NCBI BLink). | chr3:1616102-1617339 REVERSE LENGTH=1238	Dipeptide transport ATP-binding protein dppF
MD10G1075800	AT2G16250.1	Symbols: | Leucine-rich repeat protein kinase family protein | chr2:7039682-7042933 REVERSE LENGTH=3252	probable LRR receptor-like serine/threonine-protein kinase At2g16250
MD10G1095900	AT4G34160.1	Symbols: CYCD3;1, CYCD3 | CYCLIN D3;1 | chr4:16357639-16359555 FORWARD LENGTH=1917	cyclin-D3-1
MD10G1103300	AT1G49890.1	Symbols: QWRF2 | Family of unknown function (DUF566) | chr1:18470075-18473823 FORWARD LENGTH=3749	QWRF motif-containing protein 2
MD10G1124400	AT4G38580.1	Symbols: ATFP6, HIPP26, FP6 | farnesylated protein 6 | chr4:18034431-18035889 FORWARD LENGTH=1459	heavy metal-associated isoprenylated plant protein 26-like
MD10G1133200	AT3G45970.1	Symbols: ATEXLA1, EXPL1, ATEXPL1, ATHEXP BETA 2.1, EXLA1 | expansin-like A1 | chr3:16896166-16897308 FORWARD LENGTH=1143	expansin-like A2
MD10G1140700			hypothetical protein GOBAR_AA01567
MD10G1154600	AT3G07360.1	Symbols: PUB9, ATPUB9 | plant U-box 9 | chr3:2354719-2356839 FORWARD LENGTH=2121	U-box domain-containing protein 9 isoform X1
MD10G1156600	AT3G07320.1	Symbols: | O-Glycosyl hydrolases family 17 protein | chr3:2332022-2334074 REVERSE LENGTH=2053	probable glucan endo-1,3-beta-glucosidase A6
MD10G1161800	AT5G48720.2	Symbols: XRI, XRI1 | x-ray induced transcript 1 | chr5:19758881-19761721 FORWARD LENGTH=2841	protein XRI1-like
MD10G1164300	AT5G48810.1	Symbols: ATB5-B, B5 #3, ATCB5-D, CB5-D | cytochrome B5 isoform D | chr5:19789067-19790334 REVERSE LENGTH=1268	cytochrome b5
MD10G1171800	AT2G20260.1	Symbols: PSAE-2 | photosystem I subunit E-2 | chr2:8736734-8737767 FORWARD LENGTH=1034	photosystem I reaction center subunit IV B, chloroplastic
MD10G1177700
MD10G1182800	AT3G54690.1	Symbols: | Sugar isomerase (SIS) family protein | chr3:20246539-20248140 FORWARD LENGTH=1602	probable arabinose 5-phosphate isomerase
MD10G1190500	AT2G30690.1	Symbols: | Protein of unknown function, DUF593 | chr2:13076229-13078595 FORWARD LENGTH=2367	probable myosin-binding protein 4 isoform X1
MD10G1196800	AT1G78380.1	Symbols: ATGSTU19, GST8, GSTU19 | glutathione S-transferase TAU 19 | chr1:29486413-29487906 REVERSE LENGTH=1494	probable glutathione S-transferase
MD10G1200800			LOW QUALITY PROTEIN: uncharacterized protein LOC103405291
MD10G1254200	AT2G34680.1	Symbols: AIR9 | Outer arm dynein light chain 1 protein | chr2:14616622-14629129 REVERSE LENGTH=12508	187-kDa microtubule-associated protein AIR9-like
MD10G1258400	AT1G30280.1	Symbols: | Chaperone DnaJ-domain superfamily protein | chr1:10662663-10664668 REVERSE LENGTH=2006	J domain-containing protein required for chloroplast accumulation response 1 isoform X1
[truncated: 406 more rows]
