# Supplementary material for: Unraveling the role of MADS transcription factor complexes in apple tree dormancy
Source: New Phytol. 2021 Sep 23;232(5):2071–88. doi: 10.1111/nph.17710 (PMC9292984; doi:10.1111/nph.17710)
Supplement: Supplementary file 11 — Dataset S11 List containing 231 dormancy‐related DEGs that are high‐confidence targets of the MdDAM1–MdSVPa, MdDAM4–MdSVPa, and/or MdFLC–MdSVPa complexes. [file NPH-232-2071-s003.xlsx]

## Sheet: Title page
New Phytologist Supporting Information
Article title: Unraveling the role of MADS transcription factor complexes in apple tree dormancy
Authors: Vítor da Silveira Falavigna, Edouard Severing, Xuelei Lai, Joan Estevan, Isabelle Farrera, Véronique Hugouvieux, Luís Fernando Revers, Chloe Zubieta, George Coupland, Evelyne Costes and Fernando Andrés
Article acceptance date: 19 August 2021
Dataset S11. List containing 231 dormancy-related DEGs that are high-confidence targets of MdDAM1–MdSVPa, MdDAM4–MdSVPa, and/or MdFLC–MdSVPa complexes.

## Sheet: Sheet1
Apple accession code	MADS TF Complex	Cluster in Figure 5C	TAIR	Annotation
MD06G1237600	MdDAM1-MdSVPa MdDAM4-MdSVPa	1	AT5G44820.1	Symbols: | Nucleotide-diphospho-sugar transferase family protein | chr5:18095713-18097585 REVERSE LENGTH=1873
MD10G1288100	MdDAM1-MdSVPa	1	AT1G28480.1	Symbols: GRX480, roxy19 | Thioredoxin superfamily protein | chr1:10013474-10014073 REVERSE LENGTH=600
MD00G1149300	MdDAM1-MdSVPa	1	AT3G04350.1	Symbols: | Plant protein of unknown function (DUF946) | chr3:1153727-1156776 REVERSE LENGTH=3050
MD00G1056000	MdDAM1-MdSVPa	1	AT1G48910.1	Symbols: YUC10 | Flavin-containing monooxygenase family protein | chr1:18091681-18093774 FORWARD LENGTH=2094
MD14G1008200	MdDAM1-MdSVPa	1
MD13G1213400	MdDAM1-MdSVPa	1	AT3G54700.1	Symbols: PHT1;7 | phosphate transporter 1;7 | chr3:20248425-20250070 REVERSE LENGTH=1646
MD11G1214800	MdDAM1-MdSVPa	1	AT5G55050.1	Symbols: | GDSL-like Lipase/Acylhydrolase superfamily protein | chr5:22337701-22340100 FORWARD LENGTH=2400
MD11G1257300	MdDAM4-MdSVPa	1	AT5G46030.1	Symbols: | unknown protein; CONTAINS InterPro DOMAIN/s: Protein of unknown function DUF701, zinc-binding putative (InterPro:IPR007808); Has 30201 Blast hits to 17322 proteins in 780 species: Archae - 12; Bacteria - 1396; Metazoa - 17338; Fungi - 3422; Plants - 5037; Viruses - 0; Other Eukaryotes - 2996 (source: NCBI BLink). | chr5:18670117-18671373 FORWARD LENGTH=1257
MD10G1240500	MdDAM4-MdSVPa	1	AT5G36110.1	Symbols: CYP716A1 | cytochrome P450, family 716, subfamily A, polypeptide 1 | chr5:14195377-14197613 FORWARD LENGTH=2237
MD14G1045500	MdDAM4-MdSVPa	1	AT5G06570.2	Symbols: | alpha/beta-Hydrolases superfamily protein | chr5:2007600-2011041 REVERSE LENGTH=3442
MD16G1018000	MdDAM4-MdSVPa	1	AT1G68050.1	Symbols: ADO3, FKF1 | flavin-binding, kelch repeat, f box 1 | chr1:25508676-25510889 FORWARD LENGTH=2214
MD14G1095400	MdDAM4-MdSVPa	1	AT5G03795.1	Symbols: | Exostosin family protein | chr5:1007390-1010473 REVERSE LENGTH=3084
MD05G1112600	MdFLC-MdSVPa	1	AT1G09970.1	Symbols: LRR XI-23, RLK7 | Leucine-rich receptor-like protein kinase family protein | chr1:3252317-3255654 FORWARD LENGTH=3338
MD10G1298500	MdDAM1-MdSVPa MdDAM4-MdSVPa	2
MD01G1201400	MdDAM1-MdSVPa MdFLC-MdSVPa	2	AT5G23850.1	Symbols: | Arabidopsis thaliana protein of unknown function (DUF821) | chr5:8038052-8040938 FORWARD LENGTH=2887
MD17G1029100	MdDAM1-MdSVPa	2	AT3G18670.1	Symbols: | Ankyrin repeat family protein | chr3:6424135-6426471 REVERSE LENGTH=2337
MD15G1275500	MdDAM1-MdSVPa	2	AT2G23620.1	Symbols: ATMES1, MES1 | methyl esterase 1 | chr2:10047379-10049291 REVERSE LENGTH=1913
MD02G1096100	MdDAM4-MdSVPa	2	AT1G19180.1	Symbols: TIFY10A | jasmonate-zim-domain protein 1 | chr1:6622114-6623620 FORWARD LENGTH=1507
MD02G1146200	MdDAM4-MdSVPa	2	AT2G18340.1	Symbols: | late embryogenesis abundant domain-containing protein / LEA domain-containing protein | chr2:7969444-7971061 FORWARD LENGTH=1618
MD11G1097900	MdDAM4-MdSVPa	2	AT5G59450.1	Symbols: | GRAS family transcription factor | chr5:23974668-23976791 FORWARD LENGTH=2124
MD07G1201800	MdFLC-MdSVPa	2	AT3G11430.1	Symbols: ATGPAT5, GPAT5 | glycerol-3-phosphate acyltransferase 5 | chr3:3595765-3597952 FORWARD LENGTH=2188
MD16G1084300	MdFLC-MdSVPa	2	AT1G70140.1	Symbols: ATFH8, FH8 | formin 8 | chr1:26412688-26415230 REVERSE LENGTH=2543
MD14G1167000	MdDAM1-MdSVPa MdDAM4-MdSVPa MdFLC-MdSVPa	3	AT5G63160.1	Symbols: BT1 | BTB and TAZ domain protein 1 | chr5:25333263-25335485 REVERSE LENGTH=2223
MD09G1152700	MdDAM1-MdSVPa MdDAM4-MdSVPa MdFLC-MdSVPa	3	AT4G14130.1	Symbols: XTR7, XTH15 | xyloglucan endotransglucosylase/hydrolase 15 | chr4:8137051-8138281 REVERSE LENGTH=1231
MD06G1108600	MdDAM1-MdSVPa MdDAM4-MdSVPa MdFLC-MdSVPa	3	AT4G10960.1	Symbols: UGE5 | UDP-D-glucose/UDP-D-galactose 4-epimerase 5 | chr4:6713557-6718550 REVERSE LENGTH=4994
MD05G1197600	MdDAM1-MdSVPa MdDAM4-MdSVPa	3	AT2G31180.1	Symbols: ATMYB14, MYB14AT, MYB14 | myb domain protein 14 | chr2:13286721-13288176 REVERSE LENGTH=1456
MD01G1090900	MdDAM1-MdSVPa MdDAM4-MdSVPa	3	AT1G01060.4	Symbols: LHY | Homeodomain-like superfamily protein | chr1:33967-37871 REVERSE LENGTH=3905
MD15G1021500	MdDAM1-MdSVPa MdFLC-MdSVPa	3	AT1G75450.1	Symbols: CKX5 | cytokinin oxidase 5 | chr1:28315162-28318375 REVERSE LENGTH=3214
MD10G1286300	MdDAM4-MdSVPa MdFLC-MdSVPa	3	AT5G47220.1	Symbols: ATERF2, ATERF-2, ERF2 | ethylene responsive element binding factor 2 | chr5:19171862-19172823 REVERSE LENGTH=962
MD06G1010900	MdDAM1-MdSVPa	3	AT4G19230.1	Symbols: CYP707A1 | cytochrome P450, family 707, subfamily A, polypeptide 1 | chr4:10521379-10523961 FORWARD LENGTH=2583
MD12G1048200	MdDAM1-MdSVPa	3
MD13G1033900	MdDAM1-MdSVPa	3	AT2G26710.1	Symbols: BAS1, CYP734A1, CYP72B1 | Cytochrome P450 superfamily protein | chr2:11380492-11383612 FORWARD LENGTH=3121
MD15G1365300	MdDAM1-MdSVPa	3	AT1G78070.1	Symbols: | Transducin/WD40 repeat-like superfamily protein | chr1:29355022-29358993 FORWARD LENGTH=3972
MD09G1052500	MdDAM1-MdSVPa	3
MD13G1237300	MdDAM1-MdSVPa	3	AT4G25810.1	Symbols: XTR6, XTH23 | xyloglucan endotransglycosylase 6 | chr4:13128643-13129884 FORWARD LENGTH=1242
MD08G1161700	MdDAM4-MdSVPa	3	AT1G44350.1	Symbols: ILL6 | IAA-leucine resistant (ILR)-like gene 6 | chr1:16834210-16838286 REVERSE LENGTH=4077
MD07G1305300	MdDAM4-MdSVPa	3	AT5G17165.1	Symbols: | unknown protein; FUNCTIONS IN: molecular_function unknown; INVOLVED IN: biological_process unknown; LOCATED IN: cellular_component unknown; BEST Arabidopsis thaliana protein match is: unknown protein (TAIR:AT3G03150.1); Has 39 Blast hits to 39 proteins in 11 species: Archae - 0; Bacteria - 0; Metazoa - 0; Fungi - 0; Plants - 39; Viruses - 0; Other Eukaryotes - 0 (source: NCBI BLink). |…
MD14G1010100	MdDAM4-MdSVPa	3
MD01G1032800	MdDAM4-MdSVPa	3	AT5G65380.1	Symbols: | MATE efflux family protein | chr5:26122989-26126439 REVERSE LENGTH=3451
MD16G1071400	MdDAM4-MdSVPa	3	AT5G39660.2	Symbols: CDF2 | cycling DOF factor 2 | chr5:15878726-15881044 FORWARD LENGTH=2319
MD05G1207000	MdFLC-MdSVPa	3	AT1G78440.1	Symbols: ATGA2OX1, GA2OX1 | Arabidopsis thaliana gibberellin 2-oxidase 1 | chr1:29511599-29513051 REVERSE LENGTH=1453
MD07G1227100	MdFLC-MdSVPa	3	AT2G38310.1	Symbols: PYL4, RCAR10 | PYR1-like 4 | chr2:16050063-16051168 FORWARD LENGTH=1106
MD16G1069800	MdFLC-MdSVPa	3	AT1G18720.1	Symbols: | Protein of unknown function (DUF962) | chr1:6457821-6459751 REVERSE LENGTH=1931
MD07G1221300	MdFLC-MdSVPa	3	AT2G40095.1	Symbols: | Alpha/beta hydrolase related protein | chr2:16743023-16745144 FORWARD LENGTH=2122
MD01G1231600	MdFLC-MdSVPa	3	AT5G24660.1	Symbols: LSU2 | response to low sulfur 2 | chr5:8443279-8443834 REVERSE LENGTH=556
MD14G1179700	MdFLC-MdSVPa	3	AT4G22220.1	Symbols: ISU1, ATISU1 | SufE/NifU family protein | chr4:11759155-11760960 REVERSE LENGTH=1806
MD16G1009100	MdFLC-MdSVPa	3	AT2G02100.1	Symbols: LCR69, PDF2.2 | low-molecular-weight cysteine-rich 69 | chr2:528350-529108 FORWARD LENGTH=759
MD08G1186100	MdFLC-MdSVPa	3	AT4G08950.1	Symbols: EXO | Phosphate-responsive 1 family protein | chr4:5740297-5741524 FORWARD LENGTH=1228
MD00G1152400	MdFLC-MdSVPa	3	AT5G07010.1	Symbols: ATST2A, ST2A | sulfotransferase 2A | chr5:2174678-2176106 REVERSE LENGTH=1429
MD09G1120600	MdDAM1-MdSVPa MdDAM4-MdSVPa MdFLC-MdSVPa	4	AT3G07810.1	Symbols: | RNA-binding (RRM/RBD/RNP motifs) family protein | chr3:2492293-2495750 FORWARD LENGTH=3458
MD04G1011700	MdDAM1-MdSVPa MdDAM4-MdSVPa MdFLC-MdSVPa	4	AT5G36930.2	Symbols: | Disease resistance protein (TIR-NBS-LRR class) family | chr5:14567622-14572630 REVERSE LENGTH=5009
MD13G1079500	MdDAM1-MdSVPa MdDAM4-MdSVPa	4	AT3G01470.1	Symbols: ATHB-1, ATHB1, HD-ZIP-1, HAT5, HB-1 | homeobox 1 | chr3:182396-184403 REVERSE LENGTH=2008
MD09G1088000	MdDAM1-MdSVPa MdDAM4-MdSVPa	4	AT5G04700.1	Symbols: | Ankyrin repeat family protein | chr5:1354240-1356754 REVERSE LENGTH=2515
MD14G1064200	MdDAM1-MdSVPa MdDAM4-MdSVPa	4	AT3G57800.2	Symbols: | basic helix-loop-helix (bHLH) DNA-binding superfamily protein | chr3:21407809-21411721 REVERSE LENGTH=3913
MD14G1146900	MdDAM1-MdSVPa MdDAM4-MdSVPa	4	AT1G57820.1	Symbols: VIM1, ORTH2 | Zinc finger (C3HC4-type RING finger) family protein | chr1:21414170-21417937 REVERSE LENGTH=3768
MD13G1153500	MdDAM1-MdSVPa MdFLC-MdSVPa	4	AT5G49460.1	Symbols: ACLB-2 | ATP citrate lyase subunit B 2 | chr5:20054523-20058464 FORWARD LENGTH=3942
MD08G1186000	MdDAM1-MdSVPa MdFLC-MdSVPa	4	AT4G08950.1	Symbols: EXO | Phosphate-responsive 1 family protein | chr4:5740297-5741524 FORWARD LENGTH=1228
MD11G1110300	MdDAM1-MdSVPa MdFLC-MdSVPa	4	AT3G53750.1	Symbols: ACT3 | actin 3 | chr3:19915288-19917641 FORWARD LENGTH=2354
MD05G1344900	MdDAM1-MdSVPa MdFLC-MdSVPa	4	AT3G21690.1	Symbols: | MATE efflux family protein | chr3:7638663-7642205 FORWARD LENGTH=3543
MD12G1262300	MdDAM1-MdSVPa	4	AT5G36700.4	Symbols: PGLP1 | 2-phosphoglycolate phosphatase 1 | chr5:14421576-14424511 REVERSE LENGTH=2936
MD14G1238300	MdDAM1-MdSVPa	4	AT1G48480.1	Symbols: RKL1 | receptor-like kinase 1 | chr1:17918391-17920985 FORWARD LENGTH=2595
MD09G1159500	MdDAM1-MdSVPa	4	AT3G21190.1	Symbols: | O-fucosyltransferase family protein | chr3:7432299-7434665 REVERSE LENGTH=2367
MD16G1029800	MdDAM1-MdSVPa	4	AT1G23000.1	Symbols: | Heavy metal transport/detoxification superfamily protein | chr1:8143404-8145070 FORWARD LENGTH=1667
MD12G1222200	MdDAM1-MdSVPa	4	AT3G06130.2	Symbols: | Heavy metal transport/detoxification superfamily protein | chr3:1852884-1855063 REVERSE LENGTH=2180
MD05G1205800	MdDAM1-MdSVPa	4	AT3G04730.1	Symbols: IAA16 | indoleacetic acid-induced protein 16 | chr3:1288612-1290602 REVERSE LENGTH=1991
MD17G1269300	MdDAM1-MdSVPa	4	AT1G48480.1	Symbols: RKL1 | receptor-like kinase 1 | chr1:17918391-17920985 FORWARD LENGTH=2595
MD09G1102600	MdDAM1-MdSVPa	4	AT4G03210.1	Symbols: XTH9 | xyloglucan endotransglucosylase/hydrolase 9 | chr4:1415953-1417352 FORWARD LENGTH=1400
MD11G1156200	MdDAM1-MdSVPa	4	AT5G22740.1	Symbols: ATCSLA02, CSLA02, ATCSLA2, CSLA2 | cellulose synthase-like A02 | chr5:7554928-7560073 REVERSE LENGTH=5146
MD07G1257500	MdDAM1-MdSVPa	4	AT1G12380.1	Symbols: | unknown protein; BEST Arabidopsis thaliana protein match is: unknown protein (TAIR:AT1G62870.1); Has 173 Blast hits to 170 proteins in 34 species: Archae - 0; Bacteria - 4; Metazoa - 25; Fungi - 8; Plants - 123; Viruses - 7; Other Eukaryotes - 6 (source: NCBI BLink). | chr1:4214262-4217132 REVERSE LENGTH=2871
MD16G1090700	MdDAM1-MdSVPa	4	AT4G19170.1	Symbols: NCED4, CCD4 | nine-cis-epoxycarotenoid dioxygenase 4 | chr4:10481786-10483857 FORWARD LENGTH=2072
MD09G1071300	MdDAM1-MdSVPa	4	AT2G32590.1	Symbols: | LOCATED IN: chloroplast; EXPRESSED IN: 17 plant structures; EXPRESSED DURING: 9 growth stages; CONTAINS InterPro DOMAIN/s: Barren (InterPro:IPR008418); Has 467 Blast hits to 447 proteins in 202 species: Archae - 0; Bacteria - 4; Metazoa - 147; Fungi - 168; Plants - 39; Viruses - 1; Other Eukaryotes - 108 (source: NCBI BLink). | chr2:13829420-13833209 REVERSE LENGTH=3790
MD13G1007700	MdDAM1-MdSVPa	4	AT3G19820.3	Symbols: DWF1 | cell elongation protein / DWARF1 / DIMINUTO (DIM) | chr3:6879617-6882121 REVERSE LENGTH=2505
MD10G1275000	MdDAM1-MdSVPa	4	AT1G29300.1	Symbols: UNE1 | Plant protein of unknown function (DUF641) | chr1:10247780-10249594 REVERSE LENGTH=1815
MD03G1241500	MdDAM1-MdSVPa	4	AT1G53300.1	Symbols: TTL1 | tetratricopetide-repeat thioredoxin-like 1 | chr1:19879422-19882375 FORWARD LENGTH=2954
MD17G1085300	MdDAM1-MdSVPa	4	AT4G10265.1	Symbols: | Wound-responsive family protein | chr4:6373097-6373536 REVERSE LENGTH=440
MD16G1007100	MdDAM1-MdSVPa	4	AT1G10850.1	Symbols: | Leucine-rich repeat protein kinase family protein | chr1:3611747-3614613 FORWARD LENGTH=2867
MD16G1247100	MdDAM1-MdSVPa	4	AT5G57130.1	Symbols: | Clp amino terminal domain-containing protein | chr5:23144980-23149568 FORWARD LENGTH=4589
MD16G1127400	MdDAM1-MdSVPa	4	AT5G13220.1	Symbols: | jasmonate-zim-domain protein 10 | chr5:4218888-4220883 FORWARD LENGTH=1996
MD17G1053900	MdDAM1-MdSVPa	4	AT3G29180.2	Symbols: | Protein of unknown function (DUF1336) | chr3:11148935-11151560 FORWARD LENGTH=2626
MD15G1031300	MdDAM1-MdSVPa	4	AT3G46940.1	Symbols: DUT1 | DUTP-PYROPHOSPHATASE-LIKE 1 | chr3:17288194-17288952 REVERSE LENGTH=759
MD13G1112000	MdDAM1-MdSVPa	4	AT1G24360.1	Symbols: | NAD(P)-binding Rossmann-fold superfamily protein | chr1:8640582-8643478 FORWARD LENGTH=2897
MD03G1021000	MdDAM1-MdSVPa	4	AT3G57880.1	Symbols: | Calcium-dependent lipid-binding (CaLB domain) plant phosphoribosyltransferase family protein | chr3:21430983-21434600 REVERSE LENGTH=3618
MD07G1237000	MdDAM1-MdSVPa	4	AT3G10870.1	Symbols: MES17, ATMES17 | methyl esterase 17 | chr3:3401078-3402672 REVERSE LENGTH=1595
MD13G1009100	MdDAM1-MdSVPa	4	AT1G10850.1	Symbols: | Leucine-rich repeat protein kinase family protein | chr1:3611747-3614613 FORWARD LENGTH=2867
MD10G1076700	MdDAM1-MdSVPa	4	AT4G34500.1	Symbols: | Protein kinase superfamily protein | chr4:16487754-16490954 REVERSE LENGTH=3201
MD06G1124700	MdDAM1-MdSVPa	4	AT1G33055.1	Symbols: | unknown protein; FUNCTIONS IN: molecular_function unknown; INVOLVED IN: anaerobic respiration; LOCATED IN: endomembrane system; EXPRESSED IN: 13 plant structures; EXPRESSED DURING: 6 growth stages; Has 20 Blast hits to 20 proteins in 8 species: Archae - 0; Bacteria - 0; Metazoa - 0; Fungi - 0; Plants - 20; Viruses - 0; Other Eukaryotes - 0 (source: NCBI BLink). | chr1:11971308-11972578…
MD07G1233100	MdDAM1-MdSVPa	4	AT2G40610.1	Symbols: ATEXPA8, EXP8, ATEXP8, ATHEXP ALPHA 1.11, EXPA8 | expansin A8 | chr2:16948863-16950557 REVERSE LENGTH=1695
MD11G1279900	MdDAM1-MdSVPa	4	AT3G22810.1	Symbols: | Plant protein of unknown function (DUF828) with plant pleckstrin homology-like region | chr3:8068516-8071559 FORWARD LENGTH=3044
MD14G1211200	MdDAM1-MdSVPa	4	AT1G18650.1	Symbols: PDCB3 | plasmodesmata callose-binding protein 3 | chr1:6418858-6420557 REVERSE LENGTH=1700
MD02G1158300	MdDAM1-MdSVPa	4	AT5G66560.1	Symbols: | Phototropic-responsive NPH3 family protein | chr5:26564188-26566853 FORWARD LENGTH=2666
MD03G1271100	MdDAM1-MdSVPa	4	AT4G02940.1	Symbols: | oxidoreductase, 2OG-Fe(II) oxygenase family protein | chr4:1306503-1310946 FORWARD LENGTH=4444
MD16G1137200	MdDAM1-MdSVPa	4	AT1G56720.3	Symbols: | Protein kinase superfamily protein | chr1:21263420-21266015 REVERSE LENGTH=2596
MD09G1209500	MdDAM1-MdSVPa	4	AT1G52230.1	Symbols: PSAH2, PSAH-2, PSI-H | photosystem I subunit H2 | chr1:19454836-19455668 FORWARD LENGTH=833
MD05G1135400	MdDAM1-MdSVPa	4
MD07G1238800	MdDAM1-MdSVPa	4	AT5G24910.1	Symbols: CYP714A1 | cytochrome P450, family 714, subfamily A, polypeptide 1 | chr5:8567581-8570358 REVERSE LENGTH=2778
MD02G1040000	MdDAM4-MdSVPa	4	AT2G26730.1	Symbols: | Leucine-rich repeat protein kinase family protein | chr2:11388407-11391641 FORWARD LENGTH=3235
MD14G1071300	MdDAM4-MdSVPa	4	AT2G41810.1	Symbols: | Protein of unknown function, DUF642 | chr2:17439374-17441350 REVERSE LENGTH=1977
MD15G1095700	MdDAM4-MdSVPa	4	AT5G11550.1	Symbols: | ARM repeat superfamily protein | chr5:3708009-3709246 REVERSE LENGTH=1238
MD14G1234900	MdDAM4-MdSVPa	4	AT3G18040.1	Symbols: MPK9 | MAP kinase 9 | chr3:6175061-6178464 FORWARD LENGTH=3404
MD01G1168600	MdDAM4-MdSVPa	4	AT3G56400.1	Symbols: WRKY70, ATWRKY70 | WRKY DNA-binding protein 70 | chr3:20908928-20910481 REVERSE LENGTH=1554
MD05G1326100	MdDAM4-MdSVPa	4	AT1G11260.1	Symbols: STP1, ATSTP1 | sugar transporter 1 | chr1:3777328-3780337 FORWARD LENGTH=3010
MD02G1025600	MdDAM4-MdSVPa	4	AT5G20250.4	Symbols: DIN10 | Raffinose synthase family protein | chr5:6833659-6836782 FORWARD LENGTH=3124
MD02G1025500	MdDAM4-MdSVPa	4	AT5G20250.4	Symbols: DIN10 | Raffinose synthase family protein | chr5:6833659-6836782 FORWARD LENGTH=3124
MD10G1226900	MdDAM4-MdSVPa	4	AT5G44730.1	Symbols: | Haloacid dehalogenase-like hydrolase (HAD) superfamily protein | chr5:18045496-18046806 REVERSE LENGTH=1311
MD08G1195300	MdDAM4-MdSVPa	4	AT4G24580.1	Symbols: REN1 | Rho GTPase activation protein (RhoGAP) with PH domain | chr4:12687879-12694248 REVERSE LENGTH=6370
MD17G1104000	MdDAM4-MdSVPa	4	AT2G05790.1	Symbols: | O-Glycosyl hydrolases family 17 protein | chr2:2199219-2201486 FORWARD LENGTH=2268
MD16G1000400	MdDAM4-MdSVPa	4	AT3G19820.3	Symbols: DWF1 | cell elongation protein / DWARF1 / DIMINUTO (DIM) | chr3:6879617-6882121 REVERSE LENGTH=2505
MD13G1004500	MdDAM4-MdSVPa	4	AT5G08260.1	Symbols: scpl35 | serine carboxypeptidase-like 35 | chr5:2657151-2661416 FORWARD LENGTH=4266
MD17G1048300	MdDAM4-MdSVPa	4	AT5G39890.1	Symbols: | Protein of unknown function (DUF1637) | chr5:15974393-15976270 FORWARD LENGTH=1878
MD00G1083000	MdDAM4-MdSVPa	4	AT1G12420.1	Symbols: ACR8 | ACT domain repeat 8 | chr1:4226362-4229138 REVERSE LENGTH=2777
MD10G1287500	MdFLC-MdSVPa	4	AT5G65360.1	Symbols: | Histone superfamily protein | chr5:26119859-26120581 REVERSE LENGTH=723
MD02G1317800	MdFLC-MdSVPa	4	AT3G45140.1	Symbols: LOX2, ATLOX2 | lipoxygenase 2 | chr3:16525410-16529352 FORWARD LENGTH=3943
MD08G1205500	MdFLC-MdSVPa	4	AT4G19420.1	Symbols: | Pectinacetylesterase family protein | chr4:10587166-10590588 REVERSE LENGTH=3423
MD01G1181700	MdFLC-MdSVPa	4	AT5G61480.1	Symbols: PXY | Leucine-rich repeat protein kinase family protein | chr5:24724541-24727842 REVERSE LENGTH=3302
MD00G1086800	MdFLC-MdSVPa	4	AT5G57130.1	Symbols: | Clp amino terminal domain-containing protein | chr5:23144980-23149568 FORWARD LENGTH=4589
MD11G1109200	MdFLC-MdSVPa	4	AT3G09390.1	Symbols: MT2A, ATMT-K, ATMT-1 | metallothionein 2A | chr3:2889486-2890229 REVERSE LENGTH=744
MD08G1111500	MdFLC-MdSVPa	4	AT5G25880.1	Symbols: ATNADP-ME3, NADP-ME3 | NADP-malic enzyme 3 | chr5:9024549-9028377 FORWARD LENGTH=3829
MD14G1211000	MdFLC-MdSVPa	4	AT1G74310.1	Symbols: ATHSP101, HSP101, HOT1 | heat shock protein 101 | chr1:27936508-27940190 REVERSE LENGTH=3683
MD17G1048700	MdFLC-MdSVPa	4	AT5G15870.1	Symbols: | glycosyl hydrolase family 81 protein | chr5:5182641-5184878 REVERSE LENGTH=2238
MD01G1233500	MdFLC-MdSVPa	4	AT4G33270.1	Symbols: CDC20.1 | Transducin family protein / WD-40 repeat family protein | chr4:16044352-16046792 REVERSE LENGTH=2441
MD11G1052900	MdFLC-MdSVPa	4	AT2G30490.1	Symbols: ATC4H, C4H, CYP73A5, REF3 | cinnamate-4-hydroxylase | chr2:12993663-12995770 REVERSE LENGTH=2108
MD04G1031300	MdFLC-MdSVPa	4
MD08G1185800	MdFLC-MdSVPa	4
MD04G1209300	MdFLC-MdSVPa	4	AT1G54790.3	Symbols: | GDSL-like Lipase/Acylhydrolase superfamily protein | chr1:20440979-20442863 REVERSE LENGTH=1885
MD15G1014800	MdFLC-MdSVPa	4	AT1G19870.1	Symbols: iqd32 | IQ-domain 32 | chr1:6895015-6898725 REVERSE LENGTH=3711
MD16G1018100	MdFLC-MdSVPa	4	AT1G14830.1	Symbols: ADL1C, ADL5, DRP1C, DL1C | DYNAMIN-like 1C | chr1:5107421-5111670 REVERSE LENGTH=4250
MD03G1086300	MdFLC-MdSVPa	4	AT2G39730.1	Symbols: RCA | rubisco activase | chr2:16570746-16573519 REVERSE LENGTH=2774
MD04G1167000	MdFLC-MdSVPa	4	AT3G51670.1	Symbols: | SEC14 cytosolic factor family protein / phosphoglyceride transfer family protein | chr3:19168850-19171150 FORWARD LENGTH=2301
MD05G1013400	MdFLC-MdSVPa	4	AT1G77120.1	Symbols: ADH1, ADH, ATADH, ATADH1 | alcohol dehydrogenase 1 | chr1:28975394-28977417 FORWARD LENGTH=2024
MD17G1239900	MdFLC-MdSVPa	4	AT4G28310.1	Symbols: | unknown protein; BEST Arabidopsis thaliana protein match is: unknown protein (TAIR:AT1G52270.1); Has 30201 Blast hits to 17322 proteins in 780 species: Archae - 12; Bacteria - 1396; Metazoa - 17338; Fungi - 3422; Plants - 5037; Viruses - 0; Other Eukaryotes - 2996 (source: NCBI BLink). | chr4:14017408-14018208 FORWARD LENGTH=801
MD13G1084100	MdDAM1-MdSVPa MdDAM4-MdSVPa MdFLC-MdSVPa	5	AT1G70000.2	Symbols: | myb-like transcription factor family protein | chr1:26363093-26364759 REVERSE LENGTH=1667
MD13G1134700	MdDAM1-MdSVPa MdDAM4-MdSVPa MdFLC-MdSVPa	5	AT5G47900.1	Symbols: | Protein of unknown function (DUF1624) | chr5:19392234-19395135 FORWARD LENGTH=2902
MD05G1054800	MdDAM1-MdSVPa MdDAM4-MdSVPa	5	AT2G21250.1	Symbols: | NAD(P)-linked oxidoreductase superfamily protein | chr2:9103207-9105187 REVERSE LENGTH=1981
MD15G1082300	MdDAM1-MdSVPa MdDAM4-MdSVPa	5	AT5G42900.3	Symbols: | cold regulated gene 27 | chr5:17198117-17199793 REVERSE LENGTH=1677
MD13G1118800	MdDAM1-MdSVPa MdDAM4-MdSVPa	5	AT1G67360.1	Symbols: | Rubber elongation factor protein (REF) | chr1:25236811-25238036 REVERSE LENGTH=1226
MD16G1069500	MdDAM1-MdSVPa MdDAM4-MdSVPa	5	AT1G69490.1	Symbols: NAP, ANAC029, ATNAP | NAC-like, activated by AP3/PI | chr1:26122139-26123421 FORWARD LENGTH=1283
MD10G1288400	MdDAM1-MdSVPa MdDAM4-MdSVPa	5	AT5G46080.1	Symbols: | Protein kinase superfamily protein | chr5:18689542-18690857 REVERSE LENGTH=1316
MD14G1227500	MdDAM1-MdSVPa MdDAM4-MdSVPa	5	AT1G68320.1	Symbols: MYB62, AtMYB62, BW62B, BW62C | myb domain protein 62 | chr1:25603842-25605096 FORWARD LENGTH=1255
MD16G1020300	MdDAM1-MdSVPa MdDAM4-MdSVPa	5	AT1G70670.1	Symbols: | Caleosin-related family protein | chr1:26644582-26646173 FORWARD LENGTH=1592
MD09G1099500	MdDAM1-MdSVPa MdDAM4-MdSVPa	5	AT4G27310.1	Symbols: | B-box type zinc finger family protein | chr4:13675638-13676910 FORWARD LENGTH=1273
MD11G1222500	MdDAM1-MdSVPa MdDAM4-MdSVPa	5	AT5G54840.1	Symbols: SGP1 | Ras-related small GTP-binding family protein | chr5:22276630-22278423 REVERSE LENGTH=1794
MD06G1001300	MdDAM1-MdSVPa MdFLC-MdSVPa	5	AT1G21000.2	Symbols: | PLATZ transcription factor family protein | chr1:7337819-7339437 FORWARD LENGTH=1619
MD01G1158600	MdDAM1-MdSVPa MdFLC-MdSVPa	5	AT2G40340.1	Symbols: DREB2C, AtERF48 | Integrase-type DNA-binding superfamily protein | chr2:16848438-16850487 REVERSE LENGTH=2050
MD07G1215700	MdDAM1-MdSVPa MdFLC-MdSVPa	5	AT2G40000.1	Symbols: HSPRO2, ATHSPRO2 | ortholog of sugar beet HS1 PRO-1 2 | chr2:16700510-16702028 REVERSE LENGTH=1519
MD08G1096000	MdDAM4-MdSVPa MdFLC-MdSVPa	5	AT2G23340.1	Symbols: DEAR3 | DREB and EAR motif protein 3 | chr2:9937998-9938875 FORWARD LENGTH=878
MD13G1070600	MdDAM1-MdSVPa	5	AT5G39660.2	Symbols: CDF2 | cycling DOF factor 2 | chr5:15878726-15881044 FORWARD LENGTH=2319
MD14G1239400	MdDAM1-MdSVPa	5	AT1G73500.1	Symbols: ATMKK9, MKK9 | MAP kinase kinase 9 | chr1:27639091-27640529 REVERSE LENGTH=1439
MD10G1075100	MdDAM1-MdSVPa	5	AT3G05570.1	Symbols: | unknown protein; BEST Arabidopsis thaliana protein match is: unknown protein (TAIR:AT4G39235.1); Has 73 Blast hits to 73 proteins in 11 species: Archae - 0; Bacteria - 0; Metazoa - 0; Fungi - 0; Plants - 73; Viruses - 0; Other Eukaryotes - 0 (source: NCBI BLink). | chr3:1616102-1617339 REVERSE LENGTH=1238
MD05G1323400	MdDAM1-MdSVPa	5
MD02G1062300	MdDAM1-MdSVPa	5	AT4G13395.1	Symbols: DVL10, RTFL12 | ROTUNDIFOLIA like 12 | chr4:7785687-7786113 REVERSE LENGTH=427
MD08G1086500	MdDAM1-MdSVPa	5	AT1G27730.1	Symbols: STZ, ZAT10 | salt tolerance zinc finger | chr1:9648141-9649073 REVERSE LENGTH=933
MD16G1117600	MdDAM1-MdSVPa	5	AT1G67480.2	Symbols: | Galactose oxidase/kelch repeat superfamily protein | chr1:25276294-25278718 FORWARD LENGTH=2425
MD10G1068300	MdDAM1-MdSVPa	5	AT5G54940.2	Symbols: | Translation initiation factor SUI1 family protein | chr5:22308271-22309410 REVERSE LENGTH=1140
MD13G1086000	MdDAM1-MdSVPa	5	AT1G10480.1	Symbols: ZFP5 | zinc finger protein 5 | chr1:3449691-3451226 FORWARD LENGTH=1536
MD06G1173800	MdDAM4-MdSVPa	5	AT5G62520.1	Symbols: SRO5 | similar to RCD one 5 | chr5:25097998-25099907 FORWARD LENGTH=1910
MD03G1289900	MdDAM4-MdSVPa	5	AT4G02380.1	Symbols: SAG21 | senescence-associated gene 21 | chr4:1046343-1046993 REVERSE LENGTH=651
MD09G1099200	MdDAM4-MdSVPa	5
MD11G1229700	MdDAM4-MdSVPa	5	AT3G20660.1	Symbols: AtOCT4, 4-Oct | organic cation/carnitine transporter4 | chr3:7225135-7228595 REVERSE LENGTH=3461
MD16G1127100	MdFLC-MdSVPa	5	AT5G13200.1	Symbols: | GRAM domain family protein | chr5:4207004-4208289 FORWARD LENGTH=1286
MD05G1311400	MdFLC-MdSVPa	5	AT5G44210.1	Symbols: ERF9, ATERF9, ATERF-9 | erf domain protein 9 | chr5:17806472-17807534 FORWARD LENGTH=1063
MD17G1241200	MdFLC-MdSVPa	5	AT4G03510.2	Symbols: RMA1, ATRMA1 | RING membrane-anchor 1 | chr4:1557768-1559376 REVERSE LENGTH=1609
MD16G1273400	MdFLC-MdSVPa	5	AT4G17900.1	Symbols: | PLATZ transcription factor family protein | chr4:9945870-9948078 FORWARD LENGTH=2209
MD10G1080000	MdFLC-MdSVPa	5	AT3G18830.1	Symbols: ATPLT5, PMT5, ATPMT5 | polyol/monosaccharide transporter 5 | chr3:6488862-6491273 REVERSE LENGTH=2412
MD07G1222900	MdFLC-MdSVPa	5	AT2G40140.2	Symbols: CZF1, ZFAR1, SZF2, ATSZF2 | zinc finger (CCCH-type) family protein | chr2:16772203-16774657 FORWARD LENGTH=2455
MD05G1324300	MdFLC-MdSVPa	5	AT1G61260.1	Symbols: | Protein of unknown function (DUF761) | chr1:22593465-22595069 REVERSE LENGTH=1605
MD07G1207300	MdFLC-MdSVPa	5	AT2G39855.2	Symbols: | unknown protein; FUNCTIONS IN: molecular_function unknown; INVOLVED IN: biological_process unknown; LOCATED IN: chloroplast; BEST Arabidopsis thaliana protein match is: unknown protein (TAIR:AT3G55646.1); Has 35333 Blast hits to 34131 proteins in 2444 species: Archae - 798; Bacteria - 22429; Metazoa - 974; Fungi - 991; Plants - 531; Viruses - 0; Other Eukaryotes - 9610 (source: NCBI BL…
MD06G1236500	MdFLC-MdSVPa	5	AT1G18330.1	Symbols: EPR1, RVE7 | Homeodomain-like superfamily protein | chr1:6305971-6308010 REVERSE LENGTH=2040
MD09G1118600	MdDAM1-MdSVPa MdDAM4-MdSVPa	6
MD04G1042400	MdDAM4-MdSVPa MdFLC-MdSVPa	6	AT2G31390.1	Symbols: | pfkB-like carbohydrate kinase family protein | chr2:13383423-13386209 REVERSE LENGTH=2787
MD15G1247100	MdDAM1-MdSVPa	6	AT3G51160.1	Symbols: MUR1, MUR_1, GMD2 | NAD(P)-binding Rossmann-fold superfamily protein | chr3:19007010-19008427 REVERSE LENGTH=1418
MD16G1138300	MdDAM1-MdSVPa	6	AT1G02500.2	Symbols: SAM1, SAM-1, MAT1, AtSAM1 | S-adenosylmethionine synthetase 1 | chr1:518254-520437 FORWARD LENGTH=2184
MD17G1040100	MdDAM1-MdSVPa	6	AT5G40150.1	Symbols: | Peroxidase superfamily protein | chr5:16059509-16061043 REVERSE LENGTH=1535
MD15G1004400	MdDAM1-MdSVPa	6	AT1G76160.1	Symbols: sks5 | SKU5 similar 5 | chr1:28577942-28581133 REVERSE LENGTH=3192
MD02G1307700	MdDAM4-MdSVPa	6	AT3G08030.1	Symbols: | Protein of unknown function, DUF642 | chr3:2564153-2566002 FORWARD LENGTH=1850
MD09G1118500	MdDAM4-MdSVPa	6	AT2G44310.1	Symbols: | Calcium-binding EF-hand family protein | chr2:18309212-18309826 FORWARD LENGTH=615
MD11G1207100	MdDAM4-MdSVPa	6	AT4G26690.1	Symbols: SHV3, MRH5, GPDL2 | PLC-like phosphodiesterase family protein | chr4:13456434-13460060 REVERSE LENGTH=3627
MD01G1236500	MdFLC-MdSVPa	6	AT3G03050.1	Symbols: CSLD3, KJK, ATCSLD3 | cellulose synthase-like D3 | chr3:687052-691898 FORWARD LENGTH=4847
MD03G1010400	MdDAM1-MdSVPa MdDAM4-MdSVPa MdFLC-MdSVPa	7	AT1G55230.1	Symbols: | Family of unknown function (DUF716) | chr1:20602819-20603924 FORWARD LENGTH=1106
MD09G1283000	MdDAM1-MdSVPa MdDAM4-MdSVPa	7	AT5G16340.1	Symbols: | AMP-dependent synthetase and ligase family protein | chr5:5349094-5350907 REVERSE LENGTH=1814
MD11G1072300	MdDAM1-MdSVPa MdFLC-MdSVPa	7	AT3G11170.1	Symbols: FAD7, FADD | fatty acid desaturase 7 | chr3:3499801-3502452 FORWARD LENGTH=2652
MD03G1073600	MdDAM4-MdSVPa MdFLC-MdSVPa	7	AT5G58860.1	Symbols: CYP86A1, CYP86 | cytochrome P450, family 86, subfamily A, polypeptide 1 | chr5:23765814-23768049 REVERSE LENGTH=2236
MD02G1176600	MdDAM1-MdSVPa	7	AT5G67200.1	Symbols: | Leucine-rich repeat protein kinase family protein | chr5:26813725-26816566 REVERSE LENGTH=2842
MD17G1229400	MdDAM1-MdSVPa	7	AT3G21240.1	Symbols: 4CL2, AT4CL2 | 4-coumarate:CoA ligase 2 | chr3:7454269-7457379 REVERSE LENGTH=3111
MD08G1023600	MdDAM1-MdSVPa	7	AT4G36360.1	Symbols: BGAL3 | beta-galactosidase 3 | chr4:17176342-17181261 REVERSE LENGTH=4920
MD06G1094300	MdDAM1-MdSVPa	7	AT2G46150.1	Symbols: | Late embryogenesis abundant (LEA) hydroxyproline-rich glycoprotein family | chr2:18961403-18962376 FORWARD LENGTH=974
MD08G1015000	MdDAM4-MdSVPa	7	AT1G47900.2	Symbols: | Plant protein of unknown function (DUF869) | chr1:17647144-17651425 REVERSE LENGTH=4282
MD07G1161100	MdDAM4-MdSVPa	7	AT5G54160.1	Symbols: ATOMT1, OMT1 | O-methyltransferase 1 | chr5:21981996-21984363 FORWARD LENGTH=2368
MD15G1028200	MdDAM4-MdSVPa	7	AT4G31940.1	Symbols: CYP82C4 | cytochrome P450, family 82, subfamily C, polypeptide 4 | chr4:15451988-15454160 FORWARD LENGTH=2173
MD12G1253300	MdDAM4-MdSVPa	7	AT3G07360.1	Symbols: PUB9, ATPUB9 | plant U-box 9 | chr3:2354719-2356839 FORWARD LENGTH=2121
MD16G1088600	MdDAM4-MdSVPa	7	AT1G24020.2	Symbols: MLP423 | MLP-like protein 423 | chr1:8500400-8502065 REVERSE LENGTH=1666
MD01G1236300	MdFLC-MdSVPa	7	AT1G65060.1	Symbols: 4CL3 | 4-coumarate:CoA ligase 3 | chr1:24167202-24171502 REVERSE LENGTH=4301
MD10G1075800	MdFLC-MdSVPa	7	AT2G16250.1	Symbols: | Leucine-rich repeat protein kinase family protein | chr2:7039682-7042933 REVERSE LENGTH=3252
MD16G1044000	MdFLC-MdSVPa	7	AT1G68570.1	Symbols: | Major facilitator superfamily protein | chr1:25746736-25750275 FORWARD LENGTH=3540
MD10G1238200	MdFLC-MdSVPa	7	AT2G43000.1	Symbols: anac042, NAC042 | NAC domain containing protein 42 | chr2:17880615-17882636 REVERSE LENGTH=2022
MD15G1085500	MdFLC-MdSVPa	7	AT2G26560.1	Symbols: PLP2, PLA IIA, PLA2A | phospholipase A 2A | chr2:11293769-11295806 REVERSE LENGTH=2038
MD01G1221800	MdFLC-MdSVPa	7	AT5G53130.1	Symbols: CNGC1, ATCNGC1 | cyclic nucleotide gated channel 1 | chr5:21537721-21541029 REVERSE LENGTH=3309
MD15G1014400	MdDAM1-MdSVPa MdDAM4-MdSVPa	8	AT1G19850.1	Symbols: MP, ARF5, IAA24 | Transcriptional factor B3 family protein / auxin-responsive factor AUX/IAA-related | chr1:6886879-6891374 FORWARD LENGTH=4496
MD01G1184600	MdDAM1-MdSVPa MdFLC-MdSVPa	8	AT5G51550.1	Symbols: EXL3 | EXORDIUM like 3 | chr5:20939494-20940895 REVERSE LENGTH=1402
MD03G1003500	MdDAM1-MdSVPa MdFLC-MdSVPa	8	AT1G55360.1	Symbols: | Protein of Unknown Function (DUF239) | chr1:20666222-20668726 REVERSE LENGTH=2505
MD13G1042700	MdDAM1-MdSVPa	8	AT1G68560.1	Symbols: ATXYL1, XYL1, TRG1 | alpha-xylosidase 1 | chr1:25734182-25738002 REVERSE LENGTH=3821
MD09G1064600	MdDAM1-MdSVPa	8	AT3G29370.1	Symbols: | unknown protein; BEST Arabidopsis thaliana protein match is: unknown protein (TAIR:AT5G39240.1); Has 16 Blast hits to 16 proteins in 5 species: Archae - 0; Bacteria - 0; Metazoa - 0; Fungi - 0; Plants - 16; Viruses - 0; Other Eukaryotes - 0 (source: NCBI BLink). | chr3:11278589-11279108 FORWARD LENGTH=520
MD10G1293600	MdDAM4-MdSVPa	8	AT4G32480.1	Symbols: | Protein of unknown function (DUF506) | chr4:15676404-15677973 FORWARD LENGTH=1570
MD08G1086800	MdDAM4-MdSVPa	8	AT3G49940.1	Symbols: LBD38 | LOB domain-containing protein 38 | chr3:18514343-18515475 FORWARD LENGTH=1133
MD01G1069000	MdFLC-MdSVPa	8	AT3G61490.3	Symbols: | Pectin lyase-like superfamily protein | chr3:22758063-22760340 FORWARD LENGTH=2278
MD04G1101700	MdFLC-MdSVPa	8	AT2G37130.1	Symbols: | Peroxidase superfamily protein | chr2:15598055-15599800 REVERSE LENGTH=1746
MD03G1066000	MdFLC-MdSVPa	8	AT3G47340.1	Symbols: ASN1, DIN6, AT-ASN1 | glutamine-dependent asparagine synthase 1 | chr3:17437884-17441242 REVERSE LENGTH=3359
MD09G1113900	MdFLC-MdSVPa	8	AT2G05790.1	Symbols: | O-Glycosyl hydrolases family 17 protein | chr2:2199219-2201486 FORWARD LENGTH=2268
MD01G1214500	MdFLC-MdSVPa	8	AT4G27950.1	Symbols: CRF4 | cytokinin response factor 4 | chr4:13909569-13910859 REVERSE LENGTH=1291
MD09G1176600	MdDAM1-MdSVPa	10	AT1G54070.1	Symbols: | Dormancy/auxin associated family protein | chr1:20182639-20183242 FORWARD LENGTH=604
MD16G1097000	MdDAM1-MdSVPa	10	AT1G60800.1	Symbols: NIK3 | NSP-interacting kinase 3 | chr1:22383453-22387457 REVERSE LENGTH=4005
MD11G1310900	MdDAM1-MdSVPa	10	AT2G47710.1	Symbols: | Adenine nucleotide alpha hydrolases-like superfamily protein | chr2:19554834-19556065 REVERSE LENGTH=1232
MD15G1051400	MdDAM1-MdSVPa	10	AT2G16720.1	Symbols: MYB7, ATMYB7, ATY49 | myb domain protein 7 | chr2:7255529-7256580 REVERSE LENGTH=1052
MD15G1220800	MdDAM1-MdSVPa	10	AT5G20700.1	Symbols: | Protein of unknown function (DUF581) | chr5:7005844-7007117 REVERSE LENGTH=1274
MD10G1252700	MdDAM1-MdSVPa	10	AT1G30570.1	Symbols: HERK2 | hercules receptor kinase 2 | chr1:10828933-10831482 FORWARD LENGTH=2550
MD10G1014300	MdDAM1-MdSVPa	10	AT1G77110.1	Symbols: PIN6 | Auxin efflux carrier family protein | chr1:28970802-28974603 FORWARD LENGTH=3802
MD04G1139000	MdDAM4-MdSVPa	10	AT5G02020.1	Symbols: SIS | Encodes a protein involved in salt tolerance, names SIS (Salt Induced Serine rich). | chr5:386082-388123 REVERSE LENGTH=2042
MD00G1069900	MdFLC-MdSVPa	10
MD07G1194300	MdDAM1-MdSVPa	11	AT1G65520.1	Symbols: ATECI1, ECI1, ECHIC, PEC11 | delta(3), delta(2)-enoyl CoA isomerase 1 | chr1:24361032-24361993 REVERSE LENGTH=962
MD12G1126100	MdDAM1-MdSVPa	11	AT3G09600.1	Symbols: | Homeodomain-like superfamily protein | chr3:2946406-2948710 FORWARD LENGTH=2305
MD10G1140700	MdDAM1-MdSVPa	12
MD08G1007800	MdFLC-MdSVPa	12	AT4G11530.1	Symbols: CRK34 | cysteine-rich RLK (RECEPTOR-like protein kinase) 34 | chr4:6987093-6989599 FORWARD LENGTH=2507
MD05G1358600	MdDAM4-MdSVPa	13	AT5G47560.1	Symbols: ATTDT, ATSDAT, TDT | tonoplast dicarboxylate transporter | chr5:19287369-19290465 REVERSE LENGTH=3097
MD01G1141700	MdDAM4-MdSVPa	14	AT2G39855.2	Symbols: | unknown protein; FUNCTIONS IN: molecular_function unknown; INVOLVED IN: biological_process unknown; LOCATED IN: chloroplast; BEST Arabidopsis thaliana protein match is: unknown protein (TAIR:AT3G55646.1); Has 35333 Blast hits to 34131 proteins in 2444 species: Archae - 798; Bacteria - 22429; Metazoa - 974; Fungi - 991; Plants - 531; Viruses - 0; Other Eukaryotes - 9610 (source: NCBI BL…
MD04G1019300	MdDAM4-MdSVPa	14	AT4G15550.1	Symbols: IAGLU | indole-3-acetate beta-D-glucosyltransferase | chr4:8877590-8879327 REVERSE LENGTH=1738
MD12G1051200	MdFLC-MdSVPa	14	AT2G44130.1	Symbols: | Galactose oxidase/kelch repeat superfamily protein | chr2:18253610-18255054 FORWARD LENGTH=1445
MD05G1158400	MdDAM1-MdSVPa MdDAM4-MdSVPa	16	AT3G07460.1	Symbols: | Protein of unknown function, DUF538 | chr3:2384418-2385713 REVERSE LENGTH=1296
MD06G1211100	MdDAM1-MdSVPa MdDAM4-MdSVPa	16	AT3G18550.1	Symbols: BRC1, TCP18, ATTCP18 | TCP family transcription factor | chr3:6383508-6385663 FORWARD LENGTH=2156
MD01G1194700	MdDAM4-MdSVPa MdFLC-MdSVPa	16	AT5G51970.2	Symbols: | GroES-like zinc-binding alcohol dehydrogenase family protein | chr5:21111594-21113403 FORWARD LENGTH=1810
MD06G1122500	MdDAM1-MdSVPa	16	AT5G59970.1	Symbols: | Histone superfamily protein | chr5:24146175-24146726 REVERSE LENGTH=552
MD00G1181400	MdDAM1-MdSVPa	16	AT3G22740.1	Symbols: HMT3 | homocysteine S-methyltransferase 3 | chr3:8032959-8035809 REVERSE LENGTH=2851
MD14G1125500	MdDAM4-MdSVPa	16	AT4G24110.1	Symbols: | unknown protein; Has 76 Blast hits to 76 proteins in 13 species: Archae - 0; Bacteria - 0; Metazoa - 1; Fungi - 0; Plants - 75; Viruses - 0; Other Eukaryotes - 0 (source: NCBI BLink). | chr4:12519932-12520813 REVERSE LENGTH=882
